# Supplementary material for: MosAIC: An annotated collection of mosquito-associated bacteria with high-quality genome assemblies
Source: PLoS Biol. 2024 Nov 15;22(11):e3002897. doi: 10.1371/journal.pbio.3002897 (PMC11633956; doi:10.1371/journal.pbio.3002897)
Supplement: S3 Table — (XLSX) [file pbio.3002897.s003.xlsx]

## Sheet: Table S3 GTDB_Classification_Fu
Table S3. Complete taxonomic classification of all MosAIC isolates, assigned via GTDB-Tk.
user_genome	classification	fastani_reference	fastani_reference_radius	fastani_taxonomy	fastani_ani	fastani_af	closest_placement_reference	closest_placement_radius	closest_placement_taxonomy	closest_placement_ani	closest_placement_af	pplacer_taxonomy	classification_method	note	other_related_references(genome_id,species_name,radius,ANI,AF)	msa_percent	translation_table	red_value	warnings
AA010_contigs	d__Bacteria;p__Proteobacteria;c__Gammaproteobacteria;o__Pseudomonadales;f__Moraxellaceae;g__Acinetobacter;s__Acinetobacter oleivorans	GCF_000196795.1	95	d__Bacteria;p__Proteobacteria;c__Gammaproteobacteria;o__Pseudomonadales;f__Moraxellaceae;g__Acinetobacter;s__Acinetobacter oleivorans	96.84	0.92	GCF_000196795.1	95	d__Bacteria;p__Proteobacteria;c__Gammaproteobacteria;o__Pseudomonadales;f__Moraxellaceae;g__Acinetobacter;s__Acinetobacter oleivorans	96.84	0.92	d__Bacteria;p__Proteobacteria;c__Gammaproteobacteria;o__Pseudomonadales;f__Moraxellaceae;g__Acinetobacter;s__	taxonomic classification defined by topology and ANI	topological placement and ANI have congruent species assignments	GCF_000399665.1, s__Acinetobacter calcoaceticus_B, 95.0, 94.21, 0.89; GCF_000313935.1, s__Acinetobacter sp000313935, 95.0, 93.08, 0.87; GCF_000368965.1, s__Acinetobacter calcoaceticus, 95.0, 92.11, 0.86; GCF_002928115.1, s__Acinetobacter pittii_H, 95.0, 91.69, 0.86; GCF_013344765.1, s__Acinetobacter lactucae_A, 95.0, 91.6, 0.91; GCF_000369045.1, s__Acinetobacter pittii, 95.0, 91.53, 0.87; GCF_900…	98.97	11	N/A	N/A
AS011_contigs	d__Bacteria;p__Proteobacteria;c__Gammaproteobacteria;o__Enterobacterales;f__Enterobacteriaceae;g__Leclercia;s__	N/A	N/A	N/A	N/A	N/A	GCA_002360945.1	95	d__Bacteria;p__Proteobacteria;c__Gammaproteobacteria;o__Enterobacterales;f__Enterobacteriaceae;g__Leclercia;s__Leclercia adecarboxylata_B	93.97	0.88	d__Bacteria;p__Proteobacteria;c__Gammaproteobacteria;o__Enterobacterales;f__Enterobacteriaceae;g__Leclercia;s__	taxonomic classification defined by topology and ANI	classification based on placement in class-level tree	GCF_006874705.1, s__Leclercia adecarboxylata_C, 95.0, 93.05, 0.89; GCF_011290365.1, s__Leclercia sp003024485, 95.0, 92.68, 0.89; GCA_901472455.1, s__Leclercia adecarboxylata, 95.0, 91.18, 0.88; GCF_006171285.1, s__Leclercia adecarboxylata_A, 95.0, 90.39, 0.88; GCF_002902985.1, s__Leclercia sp002902985, 95.0, 89.92, 0.85	97.32	11	0.99896	Genome not assigned to closest species as it falls outside its pre-defined ANI radius
AS013_contigs	d__Bacteria;p__Proteobacteria;c__Gammaproteobacteria;o__Pseudomonadales;f__Moraxellaceae;g__Acinetobacter;s__Acinetobacter tandoii	GCF_000400735.1	95	d__Bacteria;p__Proteobacteria;c__Gammaproteobacteria;o__Pseudomonadales;f__Moraxellaceae;g__Acinetobacter;s__Acinetobacter tandoii	96.83	0.91	GCF_000400735.1	95	d__Bacteria;p__Proteobacteria;c__Gammaproteobacteria;o__Pseudomonadales;f__Moraxellaceae;g__Acinetobacter;s__Acinetobacter tandoii	96.83	0.91	d__Bacteria;p__Proteobacteria;c__Gammaproteobacteria;o__Pseudomonadales;f__Moraxellaceae;g__Acinetobacter;s__	taxonomic classification defined by topology and ANI	topological placement and ANI have congruent species assignments	GCF_003105055.1, s__Acinetobacter sp003105055, 95.0, 92.24, 0.91; GCF_004331255.1, s__Acinetobacter sp004331255, 95.0, 91.39, 0.85; GCF_004331175.1, s__Acinetobacter sp004331175, 95.0, 91.34, 0.89; GCF_004331035.1, s__Acinetobacter sp004331035, 95.0, 91.13, 0.89; GCF_009939195.1, s__Acinetobacter kanungonis, 95.0, 86.5, 0.78; GCF_002165305.2, s__Acinetobacter sp002165305, 95.0, 81.6, 0.47; GCF_00…	99.36	11	N/A	N/A
AS031_contigs	d__Bacteria;p__Proteobacteria;c__Gammaproteobacteria;o__Enterobacterales;f__Enterobacteriaceae;g__Pantoea;s__Pantoea eucrina	GCF_002095385.1	95	d__Bacteria;p__Proteobacteria;c__Gammaproteobacteria;o__Enterobacterales;f__Enterobacteriaceae;g__Pantoea;s__Pantoea eucrina	98.85	0.95	GCF_002095385.1	95	d__Bacteria;p__Proteobacteria;c__Gammaproteobacteria;o__Enterobacterales;f__Enterobacteriaceae;g__Pantoea;s__Pantoea eucrina	98.85	0.95	d__Bacteria;p__Proteobacteria;c__Gammaproteobacteria;o__Enterobacterales;f__Enterobacteriaceae;g__Pantoea;s__	taxonomic classification defined by topology and ANI	topological placement and ANI have congruent species assignments	GCF_001691555.1, s__Pantoea eucrina_A, 95.0, 93.36, 0.9; GCF_014155765.1, s__Pantoea dispersa, 95.0, 83.28, 0.74; GCF_007833795.1, s__Pantoea dispersa_B, 95.0, 83.04, 0.77; GCF_002095485.1, s__Pantoea wallisii, 95.0, 82.84, 0.71; GCF_900068835.1, s__Pantoea ludwigii_B, 95.0, 81.89, 0.67; GCF_002858935.1, s__Pantoea endophytica, 95.0, 81.85, 0.67; GCF_000773965.1, s__Pantoea cancerogena_A, 95.0, 8…	98.71	11	N/A	N/A
AS083_contigs	d__Bacteria;p__Proteobacteria;c__Gammaproteobacteria;o__Enterobacterales;f__Enterobacteriaceae;g__Serratia;s__Serratia marcescens	GCF_017299535.1	96.8494	d__Bacteria;p__Proteobacteria;c__Gammaproteobacteria;o__Enterobacterales;f__Enterobacteriaceae;g__Serratia;s__Serratia marcescens	98.51	0.95	GCF_017299535.1	96.8494	d__Bacteria;p__Proteobacteria;c__Gammaproteobacteria;o__Enterobacterales;f__Enterobacteriaceae;g__Serratia;s__Serratia marcescens	98.51	0.95	d__Bacteria;p__Proteobacteria;c__Gammaproteobacteria;o__Enterobacterales;f__Enterobacteriaceae;g__Serratia;s__	taxonomic classification defined by topology and ANI	topological placement and ANI have congruent species assignments	GCF_000738675.1, s__Serratia nematodiphila, 96.8494, 96.95, 0.94; GCF_000513215.1, s__Serratia bockelmannii, 96.0065, 95.77, 0.92; GCF_002220655.1, s__Serratia marcescens_K, 96.0833, 95.32, 0.91; GCF_013375155.1, s__Serratia ureilytica, 95.3985, 95.27, 0.9; GCF_016742975.1, s__Serratia nevei, 96.1913, 95.05, 0.81; GCF_006715005.1, s__Serratia marcescens_J, 96.1913, 94.97, 0.9; GCF_003812745.1, s_…	94.84	11	N/A	N/A
AS085_contigs	d__Bacteria;p__Proteobacteria;c__Gammaproteobacteria;o__Enterobacterales;f__Enterobacteriaceae;g__Pantoea;s__Pantoea agglomerans	GCF_001598475.1	95	d__Bacteria;p__Proteobacteria;c__Gammaproteobacteria;o__Enterobacterales;f__Enterobacteriaceae;g__Pantoea;s__Pantoea agglomerans	98.53	0.95	GCF_001598475.1	95	d__Bacteria;p__Proteobacteria;c__Gammaproteobacteria;o__Enterobacterales;f__Enterobacteriaceae;g__Pantoea;s__Pantoea agglomerans	98.53	0.95	d__Bacteria;p__Proteobacteria;c__Gammaproteobacteria;o__Enterobacterales;f__Enterobacteriaceae;g__Pantoea;s__	taxonomic classification defined by topology and ANI	topological placement and ANI have congruent species assignments	GCF_900115075.1, s__Pantoea sp900115075, 95.0, 92.18, 0.89; GCF_009905795.1, s__Pantoea sp003512445, 95.0, 91.6, 0.9; GCF_004792415.1, s__Pantoea vagans, 95.0, 91.22, 0.86; GCF_013415305.1, s__Pantoea sp002419935, 95.0, 91.19, 0.9; GCF_008632075.1, s__Pantoea sp008632075, 95.0, 90.64, 0.83; GCF_009646115.1, s__Pantoea eucalypti, 95.0, 90.64, 0.84; GCF_006494415.1, s__Pantoea deleyi, 95.0, 88.52, …	98.73	11	N/A	N/A
AS091_contigs	d__Bacteria;p__Proteobacteria;c__Gammaproteobacteria;o__Enterobacterales;f__Enterobacteriaceae;g__Enterobacter;s__Enterobacter hormaechei_A	GCF_001729745.1	95	d__Bacteria;p__Proteobacteria;c__Gammaproteobacteria;o__Enterobacterales;f__Enterobacteriaceae;g__Enterobacter;s__Enterobacter hormaechei_A	95.86	0.9	GCF_900322725.1	95	d__Bacteria;p__Proteobacteria;c__Gammaproteobacteria;o__Enterobacterales;f__Enterobacteriaceae;g__Enterobacter;s__Enterobacter quasihormaechei	93.55	0.85	d__Bacteria;p__Proteobacteria;c__Gammaproteobacteria;o__Enterobacterales;f__Enterobacteriaceae;g__Enterobacter;s__	ANI	topological placement and ANI have incongruent species assignments	GCF_011078175.1, s__Enterobacter cloacae_Q, 95.0, 95.16, 0.9; GCF_001875655.1, s__Enterobacter hormaechei, 95.0, 95.1, 0.87; GCF_013375935.1, s__Enterobacter cloacae_O, 95.0, 91.37, 0.85; GCF_900324475.1, s__Enterobacter bugandensis, 95.0, 89.12, 0.81; GCF_003594915.1, s__Enterobacter chuandaensis, 95.0, 88.85, 0.83; GCF_011754535.1, s__Enterobacter cloacae_N, 95.0, 88.7, 0.8; GCF_000493015.1, s_…	95.95	11	N/A	N/A
AS093_contigs	d__Bacteria;p__Proteobacteria;c__Gammaproteobacteria;o__Enterobacterales;f__Enterobacteriaceae;g__Serratia;s__Serratia marcescens	GCF_017299535.1	96.8494	d__Bacteria;p__Proteobacteria;c__Gammaproteobacteria;o__Enterobacterales;f__Enterobacteriaceae;g__Serratia;s__Serratia marcescens	98.68	0.94	GCF_017299535.1	96.8494	d__Bacteria;p__Proteobacteria;c__Gammaproteobacteria;o__Enterobacterales;f__Enterobacteriaceae;g__Serratia;s__Serratia marcescens	98.68	0.94	d__Bacteria;p__Proteobacteria;c__Gammaproteobacteria;o__Enterobacterales;f__Enterobacteriaceae;g__Serratia;s__	taxonomic classification defined by topology and ANI	topological placement and ANI have congruent species assignments	GCF_000738675.1, s__Serratia nematodiphila, 96.8494, 96.81, 0.92; GCF_000513215.1, s__Serratia bockelmannii, 96.0065, 95.86, 0.91; GCF_002220655.1, s__Serratia marcescens_K, 96.0833, 95.34, 0.9; GCF_013375155.1, s__Serratia ureilytica, 95.3985, 95.26, 0.87; GCF_016742975.1, s__Serratia nevei, 96.1913, 95.06, 0.81; GCF_006715005.1, s__Serratia marcescens_J, 96.1913, 95.05, 0.9; GCF_003812745.1, s_…	94.46	11	N/A	N/A
AS096_contigs	d__Bacteria;p__Proteobacteria;c__Gammaproteobacteria;o__Pseudomonadales;f__Moraxellaceae;g__Acinetobacter;s__Acinetobacter beijerinckii	GCF_000369005.1	95	d__Bacteria;p__Proteobacteria;c__Gammaproteobacteria;o__Pseudomonadales;f__Moraxellaceae;g__Acinetobacter;s__Acinetobacter beijerinckii	96.72	0.91	GCF_000369005.1	95	d__Bacteria;p__Proteobacteria;c__Gammaproteobacteria;o__Pseudomonadales;f__Moraxellaceae;g__Acinetobacter;s__Acinetobacter beijerinckii	96.72	0.91	d__Bacteria;p__Proteobacteria;c__Gammaproteobacteria;o__Pseudomonadales;f__Moraxellaceae;g__Acinetobacter;s__	taxonomic classification defined by topology and ANI	topological placement and ANI have congruent species assignments	GCF_000368765.1, s__Acinetobacter junii, 95.0, 85.2, 0.71; GCF_000374425.1, s__Acinetobacter tjernbergiae, 95.0, 84.58, 0.71; GCF_014636095.1, s__Acinetobacter modestus, 95.0, 84.41, 0.71; GCF_002165255.2, s__Acinetobacter sp002165255, 95.0, 84.22, 0.7; GCF_000369405.1, s__Acinetobacter sp000369405, 95.0, 84.11, 0.72; GCF_009884975.1, s__Acinetobacter dispersus, 95.0, 84.06, 0.72; GCA_003987695.1…	99.03	11	N/A	N/A
AS113_contigs	d__Bacteria;p__Proteobacteria;c__Gammaproteobacteria;o__Enterobacterales;f__Enterobacteriaceae;g__Cedecea;s__Cedecea sp000277545	GCF_000277545.1	95	d__Bacteria;p__Proteobacteria;c__Gammaproteobacteria;o__Enterobacterales;f__Enterobacteriaceae;g__Cedecea;s__Cedecea sp000277545	98.84	0.95	GCF_000277545.1	95	d__Bacteria;p__Proteobacteria;c__Gammaproteobacteria;o__Enterobacterales;f__Enterobacteriaceae;g__Cedecea;s__Cedecea sp000277545	98.84	0.95	d__Bacteria;p__Proteobacteria;c__Gammaproteobacteria;o__Enterobacterales;f__Enterobacteriaceae;g__Cedecea;s__	taxonomic classification defined by topology and ANI	topological placement and ANI have congruent species assignments	GCF_011752815.1, s__Cedecea sp011752815, 95.0, 94.89, 0.91; GCF_000758325.1, s__Cedecea neteri_B, 95.0, 94.72, 0.91; GCF_000758305.1, s__Cedecea neteri_C, 95.0, 93.98, 0.87; GCF_000963575.1, s__Cedecea michiganensis_A, 95.0, 91.91, 0.86; GCF_001571265.1, s__Cedecea neteri, 95.0, 91.86, 0.82; GCF_000757825.1, s__Cedecea neteri_A, 95.0, 89.74, 0.83; GCA_009668225.1, s__Cedecea sp009668225, 95.0, 88…	96.7	11	N/A	N/A
AS116_contigs	d__Bacteria;p__Proteobacteria;c__Gammaproteobacteria;o__Pseudomonadales;f__Moraxellaceae;g__Acinetobacter;s__Acinetobacter junii	GCF_000368765.1	95	d__Bacteria;p__Proteobacteria;c__Gammaproteobacteria;o__Pseudomonadales;f__Moraxellaceae;g__Acinetobacter;s__Acinetobacter junii	97.39	0.85	GCF_000368765.1	95	d__Bacteria;p__Proteobacteria;c__Gammaproteobacteria;o__Pseudomonadales;f__Moraxellaceae;g__Acinetobacter;s__Acinetobacter junii	97.39	0.85	d__Bacteria;p__Proteobacteria;c__Gammaproteobacteria;o__Pseudomonadales;f__Moraxellaceae;g__Acinetobacter;s__	taxonomic classification defined by topology and ANI	topological placement and ANI have congruent species assignments	GCF_000369005.1, s__Acinetobacter beijerinckii, 95.0, 85.31, 0.75; GCF_002165255.2, s__Acinetobacter sp002165255, 95.0, 84.92, 0.66; GCF_000369065.1, s__Acinetobacter haemolyticus, 95.0, 83.91, 0.65; GCF_014636095.1, s__Acinetobacter modestus, 95.0, 83.73, 0.66; GCF_008630915.1, s__Acinetobacter sp008630915, 95.0, 83.72, 0.66; GCF_900406815.1, s__Acinetobacter haemolyticus_A, 95.0, 83.57, 0.68; G…	98.89	11	N/A	N/A
AS124_contigs	d__Bacteria;p__Proteobacteria;c__Gammaproteobacteria;o__Enterobacterales;f__Enterobacteriaceae;g__Enterobacter;s__Enterobacter roggenkampii	GCF_001729805.1	95	d__Bacteria;p__Proteobacteria;c__Gammaproteobacteria;o__Enterobacterales;f__Enterobacteriaceae;g__Enterobacter;s__Enterobacter roggenkampii	98.31	0.92	GCF_001729805.1	95	d__Bacteria;p__Proteobacteria;c__Gammaproteobacteria;o__Enterobacterales;f__Enterobacteriaceae;g__Enterobacter;s__Enterobacter roggenkampii	98.31	0.92	d__Bacteria;p__Proteobacteria;c__Gammaproteobacteria;o__Enterobacterales;f__Enterobacteriaceae;g__Enterobacter;s__	taxonomic classification defined by topology and ANI	topological placement and ANI have congruent species assignments	GCF_008364555.1, s__Enterobacter vonholyi, 95.0, 94.36, 0.9; GCF_009755685.1, s__Enterobacter sp000568095, 95.0476, 94.32, 0.88; GCF_008364625.1, s__Enterobacter dykesii, 96.5795, 93.46, 0.9; GCF_007035645.1, s__Enterobacter asburiae_B, 96.8818, 93.43, 0.87; GCF_002208095.1, s__Enterobacter cloacae_M, 96.7528, 93.4, 0.89; GCF_001521715.1, s__Enterobacter asburiae, 96.8818, 93.34, 0.85; GCF_003634…	97.56	11	N/A	N/A
AS126_contigs	d__Bacteria;p__Proteobacteria;c__Gammaproteobacteria;o__Enterobacterales;f__Enterobacteriaceae;g__Pantoea;s__Pantoea eucrina_A	GCF_001691555.1	95	d__Bacteria;p__Proteobacteria;c__Gammaproteobacteria;o__Enterobacterales;f__Enterobacteriaceae;g__Pantoea;s__Pantoea eucrina_A	99.26	0.95	GCF_001691555.1	95	d__Bacteria;p__Proteobacteria;c__Gammaproteobacteria;o__Enterobacterales;f__Enterobacteriaceae;g__Pantoea;s__Pantoea eucrina_A	99.26	0.95	d__Bacteria;p__Proteobacteria;c__Gammaproteobacteria;o__Enterobacterales;f__Enterobacteriaceae;g__Pantoea;s__	taxonomic classification defined by topology and ANI	topological placement and ANI have congruent species assignments	GCF_002095385.1, s__Pantoea eucrina, 95.0, 93.15, 0.9; GCF_014155765.1, s__Pantoea dispersa, 95.0, 83.06, 0.74; GCF_007833795.1, s__Pantoea dispersa_B, 95.0, 82.95, 0.76; GCF_002095485.1, s__Pantoea wallisii, 95.0, 82.73, 0.71; GCF_000759475.1, s__Pantoea rwandensis_B, 95.0, 81.79, 0.63; GCF_002858935.1, s__Pantoea endophytica, 95.0, 81.68, 0.69; GCF_000773965.1, s__Pantoea cancerogena_A, 95.0, 8…	98.71	11	N/A	N/A
AS129_contigs	d__Bacteria;p__Proteobacteria;c__Gammaproteobacteria;o__Enterobacterales;f__Enterobacteriaceae;g__Pantoea;s__Pantoea agglomerans	GCF_001598475.1	95	d__Bacteria;p__Proteobacteria;c__Gammaproteobacteria;o__Enterobacterales;f__Enterobacteriaceae;g__Pantoea;s__Pantoea agglomerans	98.46	0.94	GCF_001598475.1	95	d__Bacteria;p__Proteobacteria;c__Gammaproteobacteria;o__Enterobacterales;f__Enterobacteriaceae;g__Pantoea;s__Pantoea agglomerans	98.46	0.94	d__Bacteria;p__Proteobacteria;c__Gammaproteobacteria;o__Enterobacterales;f__Enterobacteriaceae;g__Pantoea;s__	taxonomic classification defined by topology and ANI	topological placement and ANI have congruent species assignments	GCF_900115075.1, s__Pantoea sp900115075, 95.0, 92.22, 0.89; GCF_009905795.1, s__Pantoea sp003512445, 95.0, 91.59, 0.91; GCF_004792415.1, s__Pantoea vagans, 95.0, 91.21, 0.88; GCF_013415305.1, s__Pantoea sp002419935, 95.0, 91.19, 0.9; GCF_008632075.1, s__Pantoea sp008632075, 95.0, 90.68, 0.83; GCF_009646115.1, s__Pantoea eucalypti, 95.0, 90.61, 0.85; GCF_006494375.1, s__Pantoea anthophila, 95.0, 8…	98.73	11	N/A	N/A
AS139_contigs	d__Bacteria;p__Proteobacteria;c__Gammaproteobacteria;o__Enterobacterales;f__Enterobacteriaceae;g__Pantoea;s__Pantoea agglomerans	GCF_001598475.1	95	d__Bacteria;p__Proteobacteria;c__Gammaproteobacteria;o__Enterobacterales;f__Enterobacteriaceae;g__Pantoea;s__Pantoea agglomerans	98.08	0.94	GCF_001598475.1	95	d__Bacteria;p__Proteobacteria;c__Gammaproteobacteria;o__Enterobacterales;f__Enterobacteriaceae;g__Pantoea;s__Pantoea agglomerans	98.08	0.94	d__Bacteria;p__Proteobacteria;c__Gammaproteobacteria;o__Enterobacterales;f__Enterobacteriaceae;g__Pantoea;s__	taxonomic classification defined by topology and ANI	topological placement and ANI have congruent species assignments	GCF_900115075.1, s__Pantoea sp900115075, 95.0, 92.16, 0.89; GCF_009905795.1, s__Pantoea sp003512445, 95.0, 91.62, 0.91; GCF_013415305.1, s__Pantoea sp002419935, 95.0, 91.15, 0.9; GCF_004792415.1, s__Pantoea vagans, 95.0, 91.11, 0.87; GCF_008632075.1, s__Pantoea sp008632075, 95.0, 90.62, 0.85; GCF_009646115.1, s__Pantoea eucalypti, 95.0, 90.61, 0.85; GCF_006494375.1, s__Pantoea anthophila, 95.0, 8…	98.73	11	N/A	N/A
AS142_contigs	d__Bacteria;p__Proteobacteria;c__Gammaproteobacteria;o__Enterobacterales;f__Enterobacteriaceae;g__Pantoea;s__	N/A	N/A	N/A	N/A	N/A	N/A	N/A	N/A	N/A	N/A	d__Bacteria;p__Proteobacteria;c__Gammaproteobacteria;o__Enterobacterales;f__Enterobacteriaceae;g__Pantoea;s__	taxonomic classification defined by topology and ANI	classification based on placement in class-level tree	GCF_001598475.1, s__Pantoea agglomerans, 95.0, 91.54, 0.84; GCF_900115075.1, s__Pantoea sp900115075, 95.0, 90.54, 0.82; GCF_004792415.1, s__Pantoea vagans, 95.0, 90.33, 0.82; GCF_009905795.1, s__Pantoea sp003512445, 95.0, 90.17, 0.85; GCF_013415305.1, s__Pantoea sp002419935, 95.0, 89.99, 0.83; GCF_008632075.1, s__Pantoea sp008632075, 95.0, 89.75, 0.81; GCF_009646115.1, s__Pantoea eucalypti, 95.0,…	98.73	11	0.99449	Genome not assigned to closest species as it falls outside its pre-defined ANI radius
AS167_contigs	d__Bacteria;p__Proteobacteria;c__Gammaproteobacteria;o__Pseudomonadales;f__Moraxellaceae;g__Acinetobacter;s__	N/A	N/A	N/A	N/A	N/A	GCF_000368145.1	95	d__Bacteria;p__Proteobacteria;c__Gammaproteobacteria;o__Pseudomonadales;f__Moraxellaceae;g__Acinetobacter;s__Acinetobacter guillouiae	94.24	0.88	d__Bacteria;p__Proteobacteria;c__Gammaproteobacteria;o__Pseudomonadales;f__Moraxellaceae;g__Acinetobacter;s__	taxonomic classification defined by topology and ANI	classification based on placement in class-level tree	GCA_009912575.1, s__Acinetobacter bereziniae_A, 95.0, 83.74, 0.65; GCF_000368925.1, s__Acinetobacter bereziniae, 95.0, 83.58, 0.72; GCF_016508585.1, s__Acinetobacter baumannii_B, 95.0, 83.26, 0.7; GCF_001696605.3, s__Acinetobacter wuhouensis, 95.0, 82.28, 0.6; GCF_000214135.1, s__Acinetobacter sp000214135, 95.0, 82.11, 0.62; GCF_002233755.1, s__Acinetobacter piscicola, 95.0, 82.04, 0.65; GCF_0036…	99.27	11	0.997581	Genome not assigned to closest species as it falls outside its pre-defined ANI radius
AS170_contigs	d__Bacteria;p__Proteobacteria;c__Gammaproteobacteria;o__Enterobacterales;f__Enterobacteriaceae;g__Serratia;s__Serratia bockelmannii	GCF_000513215.1	96.0065	d__Bacteria;p__Proteobacteria;c__Gammaproteobacteria;o__Enterobacterales;f__Enterobacteriaceae;g__Serratia;s__Serratia bockelmannii	99.01	0.95	GCF_000513215.1	96.0065	d__Bacteria;p__Proteobacteria;c__Gammaproteobacteria;o__Enterobacterales;f__Enterobacteriaceae;g__Serratia;s__Serratia bockelmannii	99.01	0.95	d__Bacteria;p__Proteobacteria;c__Gammaproteobacteria;o__Enterobacterales;f__Enterobacteriaceae;g__Serratia;s__	taxonomic classification defined by topology and ANI	topological placement and ANI have congruent species assignments	GCF_017299535.1, s__Serratia marcescens, 96.8494, 95.95, 0.9; GCF_006715005.1, s__Serratia marcescens_J, 96.1913, 95.76, 0.89; GCF_013375155.1, s__Serratia ureilytica, 95.3985, 95.38, 0.86; GCF_000738675.1, s__Serratia nematodiphila, 96.8494, 95.28, 0.88; GCF_002220655.1, s__Serratia marcescens_K, 96.0833, 95.15, 0.86; GCF_016742975.1, s__Serratia nevei, 96.1913, 94.97, 0.82; GCF_003812745.1, s__…	95.69	11	N/A	N/A
AS183_contigs	d__Bacteria;p__Proteobacteria;c__Gammaproteobacteria;o__Enterobacterales;f__Enterobacteriaceae;g__UBA7405;s__UBA7405 sp000755535	GCF_017348915.1	95	d__Bacteria;p__Proteobacteria;c__Gammaproteobacteria;o__Enterobacterales;f__Enterobacteriaceae;g__UBA7405;s__UBA7405 sp000755535	98.61	0.92	GCF_017348915.1	95	d__Bacteria;p__Proteobacteria;c__Gammaproteobacteria;o__Enterobacterales;f__Enterobacteriaceae;g__UBA7405;s__UBA7405 sp000755535	98.61	0.92	d__Bacteria;p__Proteobacteria;c__Gammaproteobacteria;o__Enterobacterales;f__Enterobacteriaceae;g__UBA7405;s__	taxonomic classification defined by topology and ANI	topological placement and ANI have congruent species assignments	GCA_002469605.1, s__UBA7405 sp002469605, 95.0, 85.5, 0.83	97.52	11	N/A	N/A
AS209_contigs	d__Bacteria;p__Proteobacteria;c__Gammaproteobacteria;o__Enterobacterales;f__Enterobacteriaceae;g__Klebsiella;s__Klebsiella ornithinolytica	GCF_001598295.1	95.7194	d__Bacteria;p__Proteobacteria;c__Gammaproteobacteria;o__Enterobacterales;f__Enterobacteriaceae;g__Klebsiella;s__Klebsiella ornithinolytica	99.5	0.94	GCF_001598295.1	95.7194	d__Bacteria;p__Proteobacteria;c__Gammaproteobacteria;o__Enterobacterales;f__Enterobacteriaceae;g__Klebsiella;s__Klebsiella ornithinolytica	99.5	0.94	d__Bacteria;p__Proteobacteria;c__Gammaproteobacteria;o__Enterobacterales;f__Enterobacteriaceae;g__Klebsiella;s__	taxonomic classification defined by topology and ANI	topological placement and ANI have congruent species assignments	GCF_000735435.1, s__Klebsiella planticola, 95.7194, 95.76, 0.9; GCF_006711645.1, s__Klebsiella electrica, 95.0, 93.96, 0.8; GCA_900759445.1, s__Klebsiella sp900759445, 95.0, 92.48, 0.67; GCF_004342285.1, s__Klebsiella sp004342285, 95.0, 88.46, 0.81; GCF_014298075.1, s__Klebsiella sp003752615, 95.0, 87.54, 0.8; GCF_002270295.1, s__Klebsiella sp002270295, 95.0, 86.25, 0.8; GCF_006539725.1, s__Klebs…	96.09	11	N/A	N/A
AS212_contigs	d__Bacteria;p__Proteobacteria;c__Gammaproteobacteria;o__Enterobacterales;f__Enterobacteriaceae;g__Enterobacter;s__Enterobacter hormaechei_A	GCF_001729745.1	95	d__Bacteria;p__Proteobacteria;c__Gammaproteobacteria;o__Enterobacterales;f__Enterobacteriaceae;g__Enterobacter;s__Enterobacter hormaechei_A	95.95	0.92	N/A	N/A	N/A	N/A	N/A	d__Bacteria;p__Proteobacteria;c__Gammaproteobacteria;o__Enterobacterales;f__Enterobacteriaceae;g__Enterobacter;s__	ANI	topological placement and ANI have incongruent species assignments	GCF_001729745.1, s__Enterobacter hormaechei_A, 95.0, 95.95, 0.92; GCF_011078175.1, s__Enterobacter cloacae_Q, 95.0, 94.98, 0.89; GCF_001875655.1, s__Enterobacter hormaechei, 95.0, 94.88, 0.9; GCF_900322725.1, s__Enterobacter quasihormaechei, 95.0, 93.67, 0.89; GCF_013375935.1, s__Enterobacter cloacae_O, 95.0, 91.38, 0.9; GCF_900324475.1, s__Enterobacter bugandensis, 95.0, 89.11, 0.85; GCF_0035949…	97.62	11	N/A	N/A
AS214_contigs	d__Bacteria;p__Proteobacteria;c__Gammaproteobacteria;o__Enterobacterales;f__Enterobacteriaceae;g__Serratia;s__Serratia marcescens	GCF_017299535.1	96.8494	d__Bacteria;p__Proteobacteria;c__Gammaproteobacteria;o__Enterobacterales;f__Enterobacteriaceae;g__Serratia;s__Serratia marcescens	98.49	0.95	GCF_017299535.1	96.8494	d__Bacteria;p__Proteobacteria;c__Gammaproteobacteria;o__Enterobacterales;f__Enterobacteriaceae;g__Serratia;s__Serratia marcescens	98.49	0.95	d__Bacteria;p__Proteobacteria;c__Gammaproteobacteria;o__Enterobacterales;f__Enterobacteriaceae;g__Serratia;s__	taxonomic classification defined by topology and ANI	topological placement and ANI have congruent species assignments	GCF_000738675.1, s__Serratia nematodiphila, 96.8494, 96.97, 0.93; GCF_000513215.1, s__Serratia bockelmannii, 96.0065, 95.78, 0.91; GCF_002220655.1, s__Serratia marcescens_K, 96.0833, 95.33, 0.89; GCF_013375155.1, s__Serratia ureilytica, 95.3985, 95.28, 0.89; GCF_016742975.1, s__Serratia nevei, 96.1913, 95.1, 0.79; GCF_006715005.1, s__Serratia marcescens_J, 96.1913, 94.97, 0.89; GCF_003812745.1, s…	95.29	11	N/A	N/A
AS216_contigs	d__Bacteria;p__Proteobacteria;c__Gammaproteobacteria;o__Enterobacterales;f__Enterobacteriaceae;g__Pseudescherichia;s__Pseudescherichia sp002298805	GCF_007680145.1	95	d__Bacteria;p__Proteobacteria;c__Gammaproteobacteria;o__Enterobacterales;f__Enterobacteriaceae;g__Pseudescherichia;s__Pseudescherichia sp002298805	98.75	0.94	GCF_007680145.1	95	d__Bacteria;p__Proteobacteria;c__Gammaproteobacteria;o__Enterobacterales;f__Enterobacteriaceae;g__Pseudescherichia;s__Pseudescherichia sp002298805	98.75	0.94	d__Bacteria;p__Proteobacteria;c__Gammaproteobacteria;o__Enterobacterales;f__Enterobacteriaceae;g__Pseudescherichia;s__	taxonomic classification defined by topology and ANI	topological placement and ANI have congruent species assignments	GCF_000759795.1, s__Pseudescherichia vulneris, 95.0, 93.9, 0.89; GCF_002918705.1, s__Pseudescherichia sp002918705, 95.0, 91.93, 0.87; GCA_002480085.1, s__Pseudescherichia sp002480085, 95.0, 91.05, 0.89	97.7	11	N/A	N/A
AS218_contigs	d__Bacteria;p__Firmicutes;c__Bacilli;o__Staphylococcales;f__Staphylococcaceae;g__Staphylococcus;s__Staphylococcus xylosus	GCF_002732165.1	95	d__Bacteria;p__Firmicutes;c__Bacilli;o__Staphylococcales;f__Staphylococcaceae;g__Staphylococcus;s__Staphylococcus xylosus	97.81	0.95	GCF_002732165.1	95	d__Bacteria;p__Firmicutes;c__Bacilli;o__Staphylococcales;f__Staphylococcaceae;g__Staphylococcus;s__Staphylococcus xylosus	97.81	0.95	d__Bacteria;p__Firmicutes;c__Bacilli;o__Staphylococcales;f__Staphylococcaceae;g__Staphylococcus;s__	taxonomic classification defined by topology and ANI	topological placement and ANI have congruent species assignments	GCF_003697915.1, s__Staphylococcus pseudoxylosus, 95.0, 93.65, 0.93; GCF_000338275.1, s__Staphylococcus xylosus_B, 95.0, 93.39, 0.91; GCF_016774515.1, s__Staphylococcus xylosus_A, 95.0, 91.29, 0.93; GCF_000010125.1, s__Staphylococcus saprophyticus, 95.0, 81.92, 0.71; GCF_002614725.1, s__Staphylococcus edaphicus, 95.0, 81.91, 0.66; GCF_013391405.1, s__Staphylococcus sp013391405, 95.0, 81.85, 0.68;…	97.54	11	N/A	N/A
AS222_contigs	d__Bacteria;p__Proteobacteria;c__Gammaproteobacteria;o__Enterobacterales;f__Enterobacteriaceae;g__Serratia;s__Serratia marcescens_K	GCF_002220655.1	96.0833	d__Bacteria;p__Proteobacteria;c__Gammaproteobacteria;o__Enterobacterales;f__Enterobacteriaceae;g__Serratia;s__Serratia marcescens_K	99.01	0.95	GCF_002220655.1	96.0833	d__Bacteria;p__Proteobacteria;c__Gammaproteobacteria;o__Enterobacterales;f__Enterobacteriaceae;g__Serratia;s__Serratia marcescens_K	99.01	0.95	d__Bacteria;p__Proteobacteria;c__Gammaproteobacteria;o__Enterobacterales;f__Enterobacteriaceae;g__Serratia;s__	taxonomic classification defined by topology and ANI	topological placement and ANI have congruent species assignments	GCF_016742975.1, s__Serratia nevei, 96.1913, 96.05, 0.84; GCF_006715005.1, s__Serratia marcescens_J, 96.1913, 95.44, 0.89; GCF_017299535.1, s__Serratia marcescens, 96.8494, 95.3, 0.87; GCF_000513215.1, s__Serratia bockelmannii, 96.0065, 95.2, 0.87; GCF_003812745.1, s__Serratia sp003812745, 95.8367, 95.16, 0.9; GCF_000738675.1, s__Serratia nematodiphila, 96.8494, 95.16, 0.88; GCF_013375155.1, s__S…	95.47	11	N/A	N/A
AS224_contigs	d__Bacteria;p__Firmicutes;c__Bacilli;o__Staphylococcales;f__Staphylococcaceae;g__Mammaliicoccus;s__Mammaliicoccus sciuri	GCF_002901825.1	95	d__Bacteria;p__Firmicutes;c__Bacilli;o__Staphylococcales;f__Staphylococcaceae;g__Mammaliicoccus;s__Mammaliicoccus sciuri	97.52	0.94	GCF_002901825.1	95	d__Bacteria;p__Firmicutes;c__Bacilli;o__Staphylococcales;f__Staphylococcaceae;g__Mammaliicoccus;s__Mammaliicoccus sciuri	97.52	0.94	d__Bacteria;p__Firmicutes;c__Bacilli;o__Staphylococcales;f__Staphylococcaceae;g__Mammaliicoccus;s__	taxonomic classification defined by topology and ANI	topological placement and ANI have congruent species assignments	GCF_002902265.1, s__Mammaliicoccus vitulinus, 95.0, 84.47, 0.83; GCF_003970575.1, s__Mammaliicoccus fleurettii, 95.0, 84.41, 0.82; GCF_002902755.1, s__Mammaliicoccus lentus, 95.0, 81.93, 0.68; GCF_002902525.1, s__Mammaliicoccus stepanovicii, 95.0, 81.32, 0.68	97.66	11	N/A	N/A
AS230_contigs	d__Bacteria;p__Proteobacteria;c__Gammaproteobacteria;o__Enterobacterales;f__Enterobacteriaceae;g__Klebsiella;s__Klebsiella aerogenes	GCF_000215745.1	95	d__Bacteria;p__Proteobacteria;c__Gammaproteobacteria;o__Enterobacterales;f__Enterobacteriaceae;g__Klebsiella;s__Klebsiella aerogenes	96.18	0.92	GCF_000215745.1	95	d__Bacteria;p__Proteobacteria;c__Gammaproteobacteria;o__Enterobacterales;f__Enterobacteriaceae;g__Klebsiella;s__Klebsiella aerogenes	96.18	0.92	d__Bacteria;p__Proteobacteria;c__Gammaproteobacteria;o__Enterobacterales;f__Enterobacteriaceae;g__Klebsiella;s__	taxonomic classification defined by topology and ANI	topological placement and ANI have congruent species assignments	GCF_000828055.2, s__Klebsiella variicola, 95.0, 86.23, 0.71; GCF_000742135.1, s__Klebsiella pneumoniae, 95.216, 86.1, 0.7; GCF_000751755.1, s__Klebsiella quasipneumoniae, 95.0, 85.87, 0.7; GCF_900978845.1, s__Klebsiella africana, 95.216, 85.86, 0.72; GCF_002270295.1, s__Klebsiella sp002270295, 95.0, 84.33, 0.66; GCF_004342285.1, s__Klebsiella sp004342285, 95.0, 84.19, 0.68; GCF_002925905.1, s__Kl…	96.03	11	N/A	N/A
AS231_contigs	d__Bacteria;p__Proteobacteria;c__Gammaproteobacteria;o__Enterobacterales;f__Enterobacteriaceae;g__Salmonella;s__Salmonella enterica	GCF_000006945.2	95.0604	d__Bacteria;p__Proteobacteria;c__Gammaproteobacteria;o__Enterobacterales;f__Enterobacteriaceae;g__Salmonella;s__Salmonella enterica	98.45	0.92	GCF_000006945.2	95.0604	d__Bacteria;p__Proteobacteria;c__Gammaproteobacteria;o__Enterobacterales;f__Enterobacteriaceae;g__Salmonella;s__Salmonella enterica	98.45	0.92	d__Bacteria;p__Proteobacteria;c__Gammaproteobacteria;o__Enterobacterales;f__Enterobacteriaceae;g__Salmonella;s__	taxonomic classification defined by topology and ANI	topological placement and ANI have congruent species assignments	GCF_008692785.1, s__Salmonella diarizonae, 95.0604, 95.09, 0.85; GCA_900478215.1, s__Salmonella houtenae, 95.0, 94.89, 0.82; GCF_008692845.1, s__Salmonella arizonae, 95.0, 93.3, 0.83; GCF_000252995.1, s__Salmonella bongori, 95.0, 90.1, 0.84	97.64	11	N/A	N/A
AS234_contigs	d__Bacteria;p__Proteobacteria;c__Gammaproteobacteria;o__Enterobacterales;f__Enterobacteriaceae;g__Proteus;s__Proteus cibarius	GCF_011045835.1	96.4726	d__Bacteria;p__Proteobacteria;c__Gammaproteobacteria;o__Enterobacterales;f__Enterobacteriaceae;g__Proteus;s__Proteus cibarius	99.53	0.92	GCF_011045835.1	96.4726	d__Bacteria;p__Proteobacteria;c__Gammaproteobacteria;o__Enterobacterales;f__Enterobacteriaceae;g__Proteus;s__Proteus cibarius	99.53	0.92	d__Bacteria;p__Proteobacteria;c__Gammaproteobacteria;o__Enterobacterales;f__Enterobacteriaceae;g__Proteus;s__	taxonomic classification defined by topology and ANI	topological placement and ANI have congruent species assignments	GCF_003144325.1, s__Proteus terrae, 96.4726, 96.41, 0.91; GCF_011046025.1, s__Proteus sp011046025, 95.836, 95.13, 0.91; GCF_016647575.1, s__Proteus mirabilis_B, 95.5013, 95.06, 0.9; GCF_002777965.1, s__Proteus columbae, 95.0, 92.84, 0.88; GCF_002607735.1, s__Proteus alimentorum, 95.0, 92.63, 0.88; GCF_009914335.1, s__Proteus sp003144505, 95.0, 92.53, 0.88; GCF_003144405.1, s__Proteus cibi, 95.0, …	96.03	11	N/A	N/A
AS235_contigs	d__Bacteria;p__Proteobacteria;c__Gammaproteobacteria;o__Enterobacterales;f__Enterobacteriaceae;g__Escherichia;s__Escherichia coli	GCF_003697165.2	95	d__Bacteria;p__Proteobacteria;c__Gammaproteobacteria;o__Enterobacterales;f__Enterobacteriaceae;g__Escherichia;s__Escherichia coli	96.7	0.83	GCF_003697165.2	95	d__Bacteria;p__Proteobacteria;c__Gammaproteobacteria;o__Enterobacterales;f__Enterobacteriaceae;g__Escherichia;s__Escherichia coli	96.7	0.83	d__Bacteria;p__Proteobacteria;c__Gammaproteobacteria;o__Enterobacterales;f__Enterobacteriaceae;g__Escherichia;s__	taxonomic classification defined by topology and ANI	topological placement and ANI have congruent species assignments	GCF_002965065.1, s__Escherichia sp002965065, 95.0, 94.44, 0.79; GCF_004211955.1, s__Escherichia sp004211955, 95.0, 93.02, 0.81; GCF_902498915.1, s__Escherichia ruysiae, 95.0, 92.97, 0.81; GCF_005843885.1, s__Escherichia sp005843885, 95.0, 92.69, 0.79; GCF_011881725.1, s__Escherichia coli_E, 95.0, 92.43, 0.85; GCF_001660175.1, s__Escherichia sp001660175, 95.0, 91.82, 0.84; GCF_002900365.1, s__Esch…	98.55	11	N/A	N/A
CR11_contigs	d__Bacteria;p__Firmicutes;c__Bacilli;o__Staphylococcales;f__Staphylococcaceae;g__Staphylococcus;s__Staphylococcus hominis	GCF_002901845.1	95	d__Bacteria;p__Firmicutes;c__Bacilli;o__Staphylococcales;f__Staphylococcaceae;g__Staphylococcus;s__Staphylococcus hominis	99.08	0.95	GCF_002901845.1	95	d__Bacteria;p__Firmicutes;c__Bacilli;o__Staphylococcales;f__Staphylococcaceae;g__Staphylococcus;s__Staphylococcus hominis	99.08	0.95	d__Bacteria;p__Firmicutes;c__Bacilli;o__Staphylococcales;f__Staphylococcaceae;g__Staphylococcus;s__	taxonomic classification defined by topology and ANI	topological placement and ANI have congruent species assignments	GCF_004785665.1, s__Staphylococcus pragensis, 95.0, 81.55, 0.68; GCF_002902565.1, s__Staphylococcus petrasii, 95.0, 81.46, 0.67; GCA_002902575.1, s__Staphylococcus croceilyticus, 95.0, 81.42, 0.65; GCF_006094395.1, s__Staphylococcus haemolyticus, 95.0, 81.34, 0.64; GCF_001224225.1, s__Staphylococcus borealis, 95.0, 81.06, 0.65; GCF_003035445.1, s__Staphylococcus devriesei_A, 95.0, 80.78, 0.65; GC…	97.68	11	N/A	N/A
CR41_contigs	d__Bacteria;p__Firmicutes;c__Bacilli;o__Staphylococcales;f__Staphylococcaceae;g__Staphylococcus;s__Staphylococcus epidermidis	GCF_006742205.1	95	d__Bacteria;p__Firmicutes;c__Bacilli;o__Staphylococcales;f__Staphylococcaceae;g__Staphylococcus;s__Staphylococcus epidermidis	99.34	0.94	GCF_006742205.1	95	d__Bacteria;p__Firmicutes;c__Bacilli;o__Staphylococcales;f__Staphylococcaceae;g__Staphylococcus;s__Staphylococcus epidermidis	99.34	0.94	d__Bacteria;p__Firmicutes;c__Bacilli;o__Staphylococcales;f__Staphylococcaceae;g__Staphylococcus;s__	taxonomic classification defined by topology and ANI	topological placement and ANI have congruent species assignments	GCF_900458815.1, s__Staphylococcus saccharolyticus, 95.0, 81.5, 0.69; GCF_002902725.1, s__Staphylococcus caprae, 95.0, 80.85, 0.56; GCF_002902325.1, s__Staphylococcus capitis, 95.0, 80.84, 0.61; GCF_003970495.1, s__Staphylococcus pasteuri, 95.0, 79.7, 0.47; GCF_900636385.1, s__Staphylococcus warneri, 95.0, 79.7, 0.46; GCF_004785665.1, s__Staphylococcus pragensis, 95.0, 79.66, 0.41; GCF_003491325.…	97.64	11	N/A	N/A
CR42_contigs	d__Bacteria;p__Firmicutes;c__Bacilli;o__Staphylococcales;f__Staphylococcaceae;g__Staphylococcus;s__Staphylococcus epidermidis	GCF_006742205.1	95	d__Bacteria;p__Firmicutes;c__Bacilli;o__Staphylococcales;f__Staphylococcaceae;g__Staphylococcus;s__Staphylococcus epidermidis	99.32	0.92	GCF_006742205.1	95	d__Bacteria;p__Firmicutes;c__Bacilli;o__Staphylococcales;f__Staphylococcaceae;g__Staphylococcus;s__Staphylococcus epidermidis	99.32	0.92	d__Bacteria;p__Firmicutes;c__Bacilli;o__Staphylococcales;f__Staphylococcaceae;g__Staphylococcus;s__	taxonomic classification defined by topology and ANI	topological placement and ANI have congruent species assignments	GCF_900458815.1, s__Staphylococcus saccharolyticus, 95.0, 81.46, 0.67; GCF_002902725.1, s__Staphylococcus caprae, 95.0, 80.81, 0.57; GCF_002902325.1, s__Staphylococcus capitis, 95.0, 80.76, 0.6; GCF_003491325.1, s__Staphylococcus warneri_A, 95.0, 79.7, 0.43; GCF_003970495.1, s__Staphylococcus pasteuri, 95.0, 79.65, 0.47; GCF_900636385.1, s__Staphylococcus warneri, 95.0, 79.65, 0.46; GCF_004785665…	97.64	11	N/A	N/A
HN003_contigs	d__Bacteria;p__Proteobacteria;c__Gammaproteobacteria;o__Enterobacterales;f__Enterobacteriaceae;g__Pantoea;s__Pantoea agglomerans	GCF_001598475.1	95	d__Bacteria;p__Proteobacteria;c__Gammaproteobacteria;o__Enterobacterales;f__Enterobacteriaceae;g__Pantoea;s__Pantoea agglomerans	98.41	0.95	GCF_001598475.1	95	d__Bacteria;p__Proteobacteria;c__Gammaproteobacteria;o__Enterobacterales;f__Enterobacteriaceae;g__Pantoea;s__Pantoea agglomerans	98.41	0.95	d__Bacteria;p__Proteobacteria;c__Gammaproteobacteria;o__Enterobacterales;f__Enterobacteriaceae;g__Pantoea;s__	taxonomic classification defined by topology and ANI	topological placement and ANI have congruent species assignments	GCF_900115075.1, s__Pantoea sp900115075, 95.0, 92.18, 0.89; GCF_009905795.1, s__Pantoea sp003512445, 95.0, 91.57, 0.91; GCF_013415305.1, s__Pantoea sp002419935, 95.0, 91.18, 0.9; GCF_004792415.1, s__Pantoea vagans, 95.0, 91.13, 0.87; GCF_008632075.1, s__Pantoea sp008632075, 95.0, 90.68, 0.83; GCF_009646115.1, s__Pantoea eucalypti, 95.0, 90.59, 0.85; GCF_006494415.1, s__Pantoea deleyi, 95.0, 88.52…	98.73	11	N/A	N/A
HN007_contigs	d__Bacteria;p__Proteobacteria;c__Gammaproteobacteria;o__Enterobacterales;f__Enterobacteriaceae;g__Enterobacter;s__Enterobacter roggenkampii	GCF_001729805.1	95	d__Bacteria;p__Proteobacteria;c__Gammaproteobacteria;o__Enterobacterales;f__Enterobacteriaceae;g__Enterobacter;s__Enterobacter roggenkampii	98.28	0.91	GCF_001729805.1	95	d__Bacteria;p__Proteobacteria;c__Gammaproteobacteria;o__Enterobacterales;f__Enterobacteriaceae;g__Enterobacter;s__Enterobacter roggenkampii	98.28	0.91	d__Bacteria;p__Proteobacteria;c__Gammaproteobacteria;o__Enterobacterales;f__Enterobacteriaceae;g__Enterobacter;s__	taxonomic classification defined by topology and ANI	topological placement and ANI have congruent species assignments	GCF_008364555.1, s__Enterobacter vonholyi, 95.0, 94.36, 0.9; GCF_009755685.1, s__Enterobacter sp000568095, 95.0476, 94.31, 0.87; GCF_008364625.1, s__Enterobacter dykesii, 96.5795, 93.48, 0.89; GCF_007035645.1, s__Enterobacter asburiae_B, 96.8818, 93.48, 0.86; GCF_002208095.1, s__Enterobacter cloacae_M, 96.7528, 93.45, 0.88; GCF_001521715.1, s__Enterobacter asburiae, 96.8818, 93.38, 0.85; GCF_0036…	97.56	11	N/A	N/A
HN010_contigs	d__Bacteria;p__Proteobacteria;c__Alphaproteobacteria;o__Acetobacterales;f__Acetobacteraceae;g__Asaia;s__	N/A	N/A	N/A	N/A	N/A	GCF_000614545.1	95	d__Bacteria;p__Proteobacteria;c__Alphaproteobacteria;o__Acetobacterales;f__Acetobacteraceae;g__Asaia;s__Asaia platycodi	89.34	0.9	d__Bacteria;p__Proteobacteria;c__Alphaproteobacteria;o__Acetobacterales;f__Acetobacteraceae;g__Asaia;s__	taxonomic classification defined by topology and ANI	classification based on placement in class-level tree	GCF_014635085.1, s__Asaia siamensis, 95.0, 85.54, 0.78; GCF_000613885.1, s__Asaia prunellae, 95.0, 82.19, 0.65; GCF_003994335.1, s__Asaia sp003994335, 95.0, 81.73, 0.62; GCF_900465345.1, s__Asaia bogorensis_A, 95.0, 81.72, 0.59; GCF_001547995.1, s__Asaia bogorensis, 95.0, 81.61, 0.62; GCF_000613845.1, s__Asaia astilbis, 95.0, 81.32, 0.58	97.26	11	0.997475	Genome not assigned to closest species as it falls outside its pre-defined ANI radius
HN019_contigs	d__Bacteria;p__Proteobacteria;c__Gammaproteobacteria;o__Enterobacterales;f__Enterobacteriaceae;g__Pantoea;s__Pantoea eucalypti	GCF_009646115.1	95	d__Bacteria;p__Proteobacteria;c__Gammaproteobacteria;o__Enterobacterales;f__Enterobacteriaceae;g__Pantoea;s__Pantoea eucalypti	99.06	0.96	GCF_009646115.1	95	d__Bacteria;p__Proteobacteria;c__Gammaproteobacteria;o__Enterobacterales;f__Enterobacteriaceae;g__Pantoea;s__Pantoea eucalypti	99.06	0.96	d__Bacteria;p__Proteobacteria;c__Gammaproteobacteria;o__Enterobacterales;f__Enterobacteriaceae;g__Pantoea;s__	taxonomic classification defined by topology and ANI	topological placement and ANI have congruent species assignments	GCF_900115075.1, s__Pantoea sp900115075, 95.0, 91.99, 0.86; GCF_013415305.1, s__Pantoea sp002419935, 95.0, 91.6, 0.9; GCF_001598475.1, s__Pantoea agglomerans, 95.0, 90.6, 0.85; GCF_004792415.1, s__Pantoea vagans, 95.0, 90.36, 0.84; GCF_009905795.1, s__Pantoea sp003512445, 95.0, 90.13, 0.86; GCF_008632075.1, s__Pantoea sp008632075, 95.0, 89.88, 0.82; GCF_006494375.1, s__Pantoea anthophila, 95.0, 8…	98.73	11	N/A	N/A
HN020_contigs	d__Bacteria;p__Proteobacteria;c__Gammaproteobacteria;o__Pseudomonadales;f__Moraxellaceae;g__Acinetobacter;s__Acinetobacter johnsonii	GCF_000368045.1	95	d__Bacteria;p__Proteobacteria;c__Gammaproteobacteria;o__Pseudomonadales;f__Moraxellaceae;g__Acinetobacter;s__Acinetobacter johnsonii	95.44	0.83	GCF_000368045.1	95	d__Bacteria;p__Proteobacteria;c__Gammaproteobacteria;o__Pseudomonadales;f__Moraxellaceae;g__Acinetobacter;s__Acinetobacter johnsonii	95.44	0.83	d__Bacteria;p__Proteobacteria;c__Gammaproteobacteria;o__Pseudomonadales;f__Moraxellaceae;g__Acinetobacter;s__	taxonomic classification defined by topology and ANI	topological placement and ANI have congruent species assignments	GCF_002165305.2, s__Acinetobacter sp002165305, 95.0, 92.98, 0.86; GCF_002135205.1, s__Acinetobacter sp002135205, 95.0, 89.65, 0.83; GCF_003105055.1, s__Acinetobacter sp003105055, 95.0, 82.5, 0.51; GCF_004331035.1, s__Acinetobacter sp004331035, 95.0, 82.32, 0.51; GCF_004331175.1, s__Acinetobacter sp004331175, 95.0, 82.21, 0.53; GCF_004331255.1, s__Acinetobacter sp004331255, 95.0, 82.14, 0.49; GCF_…	99.36	11	N/A	N/A
HN022_contigs	d__Bacteria;p__Proteobacteria;c__Gammaproteobacteria;o__Enterobacterales;f__Enterobacteriaceae;g__Pantoea;s__Pantoea agglomerans	GCF_001598475.1	95	d__Bacteria;p__Proteobacteria;c__Gammaproteobacteria;o__Enterobacterales;f__Enterobacteriaceae;g__Pantoea;s__Pantoea agglomerans	98.51	0.95	GCF_001598475.1	95	d__Bacteria;p__Proteobacteria;c__Gammaproteobacteria;o__Enterobacterales;f__Enterobacteriaceae;g__Pantoea;s__Pantoea agglomerans	98.51	0.95	d__Bacteria;p__Proteobacteria;c__Gammaproteobacteria;o__Enterobacterales;f__Enterobacteriaceae;g__Pantoea;s__	taxonomic classification defined by topology and ANI	topological placement and ANI have congruent species assignments	GCF_900115075.1, s__Pantoea sp900115075, 95.0, 92.17, 0.9; GCF_009905795.1, s__Pantoea sp003512445, 95.0, 91.56, 0.92; GCF_004792415.1, s__Pantoea vagans, 95.0, 91.16, 0.87; GCF_013415305.1, s__Pantoea sp002419935, 95.0, 91.15, 0.91; GCF_008632075.1, s__Pantoea sp008632075, 95.0, 90.69, 0.82; GCF_009646115.1, s__Pantoea eucalypti, 95.0, 90.61, 0.85; GCF_006494415.1, s__Pantoea deleyi, 95.0, 88.44…	98.73	11	N/A	N/A
HN028_contigs	d__Bacteria;p__Proteobacteria;c__Gammaproteobacteria;o__Enterobacterales;f__Enterobacteriaceae;g__Lelliottia;s__Lelliottia amnigena	GCA_900635465.1	95	d__Bacteria;p__Proteobacteria;c__Gammaproteobacteria;o__Enterobacterales;f__Enterobacteriaceae;g__Lelliottia;s__Lelliottia amnigena	98.74	0.95	GCA_900635465.1	95	d__Bacteria;p__Proteobacteria;c__Gammaproteobacteria;o__Enterobacterales;f__Enterobacteriaceae;g__Lelliottia;s__Lelliottia amnigena	98.74	0.95	d__Bacteria;p__Proteobacteria;c__Gammaproteobacteria;o__Enterobacterales;f__Enterobacteriaceae;g__Lelliottia;s__	taxonomic classification defined by topology and ANI	topological placement and ANI have congruent species assignments	GCF_000016325.1, s__Lelliottia sp000016325, 95.0, 93.64, 0.89; GCF_004115925.1, s__Lelliottia nimipressuralis, 95.0, 85.78, 0.77; GCA_002271215.1, s__Lelliottia jeotgali, 95.0, 85.74, 0.78; GCA_009668015.1, s__Lelliottia sp009668015, 95.0, 85.59, 0.78; GCF_001652505.2, s__Lelliottia amnigena_A, 95.0, 83.99, 0.72	98.49	11	N/A	N/A
HN034_contigs	d__Bacteria;p__Proteobacteria;c__Gammaproteobacteria;o__Pseudomonadales;f__Moraxellaceae;g__Acinetobacter;s__Acinetobacter pittii_H	GCF_002928115.1	95	d__Bacteria;p__Proteobacteria;c__Gammaproteobacteria;o__Pseudomonadales;f__Moraxellaceae;g__Acinetobacter;s__Acinetobacter pittii_H	96.87	0.93	GCF_002928115.1	95	d__Bacteria;p__Proteobacteria;c__Gammaproteobacteria;o__Pseudomonadales;f__Moraxellaceae;g__Acinetobacter;s__Acinetobacter pittii_H	96.87	0.93	d__Bacteria;p__Proteobacteria;c__Gammaproteobacteria;o__Pseudomonadales;f__Moraxellaceae;g__Acinetobacter;s__	taxonomic classification defined by topology and ANI	topological placement and ANI have congruent species assignments	GCF_000369045.1, s__Acinetobacter pittii, 95.0, 94.48, 0.87; GCF_000399685.1, s__Acinetobacter pittii_E, 95.0, 94.19, 0.88; GCF_013009345.1, s__Acinetobacter sp013009345, 95.0, 93.59, 0.83; GCF_001605885.1, s__Acinetobacter lactucae, 95.0, 93.46, 0.88; GCF_013344765.1, s__Acinetobacter lactucae_A, 95.0, 93.24, 0.89; GCF_000196795.1, s__Acinetobacter oleivorans, 95.0, 91.63, 0.89; GCF_000313935.1,…	99.01	11	N/A	N/A
HN037_contigs	d__Bacteria;p__Proteobacteria;c__Gammaproteobacteria;o__Enterobacterales;f__Enterobacteriaceae;g__Leclercia;s__Leclercia adecarboxylata	GCA_901472455.1	95	d__Bacteria;p__Proteobacteria;c__Gammaproteobacteria;o__Enterobacterales;f__Enterobacteriaceae;g__Leclercia;s__Leclercia adecarboxylata	98.44	0.96	GCA_901472455.1	95	d__Bacteria;p__Proteobacteria;c__Gammaproteobacteria;o__Enterobacterales;f__Enterobacteriaceae;g__Leclercia;s__Leclercia adecarboxylata	98.44	0.96	d__Bacteria;p__Proteobacteria;c__Gammaproteobacteria;o__Enterobacterales;f__Enterobacteriaceae;g__Leclercia;s__	taxonomic classification defined by topology and ANI	topological placement and ANI have congruent species assignments	GCF_006874705.1, s__Leclercia adecarboxylata_C, 95.0, 91.77, 0.86; GCF_011290365.1, s__Leclercia sp003024485, 95.0, 91.72, 0.87; GCA_002360945.1, s__Leclercia adecarboxylata_B, 95.0, 91.56, 0.85; GCF_006171285.1, s__Leclercia adecarboxylata_A, 95.0, 89.51, 0.86; GCF_002902985.1, s__Leclercia sp002902985, 95.0, 89.03, 0.85	97.56	11	N/A	N/A
HN039_contigs	d__Bacteria;p__Proteobacteria;c__Gammaproteobacteria;o__Enterobacterales;f__Enterobacteriaceae;g__Serratia;s__Serratia marcescens	GCF_017299535.1	96.8494	d__Bacteria;p__Proteobacteria;c__Gammaproteobacteria;o__Enterobacterales;f__Enterobacteriaceae;g__Serratia;s__Serratia marcescens	98.56	0.94	GCF_017299535.1	96.8494	d__Bacteria;p__Proteobacteria;c__Gammaproteobacteria;o__Enterobacterales;f__Enterobacteriaceae;g__Serratia;s__Serratia marcescens	98.56	0.94	d__Bacteria;p__Proteobacteria;c__Gammaproteobacteria;o__Enterobacterales;f__Enterobacteriaceae;g__Serratia;s__	taxonomic classification defined by topology and ANI	topological placement and ANI have congruent species assignments	GCF_000738675.1, s__Serratia nematodiphila, 96.8494, 97.0, 0.94; GCF_000513215.1, s__Serratia bockelmannii, 96.0065, 95.76, 0.92; GCF_002220655.1, s__Serratia marcescens_K, 96.0833, 95.37, 0.9; GCF_013375155.1, s__Serratia ureilytica, 95.3985, 95.31, 0.89; GCF_016742975.1, s__Serratia nevei, 96.1913, 95.04, 0.81; GCF_006715005.1, s__Serratia marcescens_J, 96.1913, 95.0, 0.9; GCF_003812745.1, s__S…	96.29	11	N/A	N/A
HN041_contigs	d__Bacteria;p__Proteobacteria;c__Gammaproteobacteria;o__Pseudomonadales;f__Moraxellaceae;g__Acinetobacter;s__Acinetobacter pittii_H	GCF_002928115.1	95	d__Bacteria;p__Proteobacteria;c__Gammaproteobacteria;o__Pseudomonadales;f__Moraxellaceae;g__Acinetobacter;s__Acinetobacter pittii_H	96.75	0.92	GCF_002928115.1	95	d__Bacteria;p__Proteobacteria;c__Gammaproteobacteria;o__Pseudomonadales;f__Moraxellaceae;g__Acinetobacter;s__Acinetobacter pittii_H	96.75	0.92	d__Bacteria;p__Proteobacteria;c__Gammaproteobacteria;o__Pseudomonadales;f__Moraxellaceae;g__Acinetobacter;s__	taxonomic classification defined by topology and ANI	topological placement and ANI have congruent species assignments	GCF_000369045.1, s__Acinetobacter pittii, 95.0, 94.6, 0.86; GCF_000399685.1, s__Acinetobacter pittii_E, 95.0, 94.03, 0.89; GCF_013009345.1, s__Acinetobacter sp013009345, 95.0, 93.69, 0.83; GCF_001605885.1, s__Acinetobacter lactucae, 95.0, 93.54, 0.86; GCF_013344765.1, s__Acinetobacter lactucae_A, 95.0, 93.23, 0.9; GCF_000196795.1, s__Acinetobacter oleivorans, 95.0, 91.59, 0.88; GCF_000313935.1, s…	99.01	11	N/A	N/A
HN047_contigs	d__Bacteria;p__Proteobacteria;c__Gammaproteobacteria;o__Pseudomonadales;f__Moraxellaceae;g__Acinetobacter;s__Acinetobacter modestus	GCF_014636095.1	95	d__Bacteria;p__Proteobacteria;c__Gammaproteobacteria;o__Pseudomonadales;f__Moraxellaceae;g__Acinetobacter;s__Acinetobacter modestus	96.89	0.87	GCF_014636095.1	95	d__Bacteria;p__Proteobacteria;c__Gammaproteobacteria;o__Pseudomonadales;f__Moraxellaceae;g__Acinetobacter;s__Acinetobacter modestus	96.89	0.87	d__Bacteria;p__Proteobacteria;c__Gammaproteobacteria;o__Pseudomonadales;f__Moraxellaceae;g__Acinetobacter;s__	taxonomic classification defined by topology and ANI	topological placement and ANI have congruent species assignments	GCF_002165255.2, s__Acinetobacter sp002165255, 95.0, 94.81, 0.8; GCF_000374425.1, s__Acinetobacter tjernbergiae, 95.0, 88.19, 0.8; GCA_003987695.1, s__Acinetobacter sp003987695, 95.0, 87.76, 0.7; GCF_000368025.1, s__Acinetobacter parvus, 95.0, 85.31, 0.69; GCF_000369525.1, s__Acinetobacter sp000369525, 95.0, 84.86, 0.66; GCF_000369005.1, s__Acinetobacter beijerinckii, 95.0, 84.72, 0.7; GCF_013072…	98.99	11	N/A	N/A
HN049_contigs	d__Bacteria;p__Proteobacteria;c__Gammaproteobacteria;o__Enterobacterales;f__Enterobacteriaceae;g__Enterobacter;s__Enterobacter roggenkampii	GCF_001729805.1	95	d__Bacteria;p__Proteobacteria;c__Gammaproteobacteria;o__Enterobacterales;f__Enterobacteriaceae;g__Enterobacter;s__Enterobacter roggenkampii	98.31	0.91	GCF_001729805.1	95	d__Bacteria;p__Proteobacteria;c__Gammaproteobacteria;o__Enterobacterales;f__Enterobacteriaceae;g__Enterobacter;s__Enterobacter roggenkampii	98.31	0.91	d__Bacteria;p__Proteobacteria;c__Gammaproteobacteria;o__Enterobacterales;f__Enterobacteriaceae;g__Enterobacter;s__	taxonomic classification defined by topology and ANI	topological placement and ANI have congruent species assignments	GCF_008364555.1, s__Enterobacter vonholyi, 95.0, 94.38, 0.9; GCF_009755685.1, s__Enterobacter sp000568095, 95.0476, 94.32, 0.87; GCF_007035645.1, s__Enterobacter asburiae_B, 96.8818, 93.47, 0.86; GCF_008364625.1, s__Enterobacter dykesii, 96.5795, 93.46, 0.89; GCF_002208095.1, s__Enterobacter cloacae_M, 96.7528, 93.45, 0.89; GCF_003634515.1, s__Enterobacter asburiae_A, 96.0274, 93.32, 0.87; GCF_00…	97.56	11	N/A	N/A
HN059_contigs	d__Bacteria;p__Proteobacteria;c__Gammaproteobacteria;o__Pseudomonadales;f__Moraxellaceae;g__Acinetobacter;s__Acinetobacter pittii_H	GCF_002928115.1	95	d__Bacteria;p__Proteobacteria;c__Gammaproteobacteria;o__Pseudomonadales;f__Moraxellaceae;g__Acinetobacter;s__Acinetobacter pittii_H	96.7	0.9	GCF_002928115.1	95	d__Bacteria;p__Proteobacteria;c__Gammaproteobacteria;o__Pseudomonadales;f__Moraxellaceae;g__Acinetobacter;s__Acinetobacter pittii_H	96.7	0.9	d__Bacteria;p__Proteobacteria;c__Gammaproteobacteria;o__Pseudomonadales;f__Moraxellaceae;g__Acinetobacter;s__	taxonomic classification defined by topology and ANI	topological placement and ANI have congruent species assignments	GCF_000369045.1, s__Acinetobacter pittii, 95.0, 94.66, 0.86; GCF_000399685.1, s__Acinetobacter pittii_E, 95.0, 94.17, 0.87; GCF_013009345.1, s__Acinetobacter sp013009345, 95.0, 93.65, 0.83; GCF_001605885.1, s__Acinetobacter lactucae, 95.0, 93.52, 0.87; GCF_013344765.1, s__Acinetobacter lactucae_A, 95.0, 93.17, 0.9; GCF_000196795.1, s__Acinetobacter oleivorans, 95.0, 91.66, 0.88; GCF_000313935.1, …	99.01	11	N/A	N/A
HN065_contigs	d__Bacteria;p__Proteobacteria;c__Gammaproteobacteria;o__Enterobacterales;f__Enterobacteriaceae;g__Enterobacter;s__Enterobacter roggenkampii	GCF_001729805.1	95	d__Bacteria;p__Proteobacteria;c__Gammaproteobacteria;o__Enterobacterales;f__Enterobacteriaceae;g__Enterobacter;s__Enterobacter roggenkampii	98.31	0.91	GCF_001729805.1	95	d__Bacteria;p__Proteobacteria;c__Gammaproteobacteria;o__Enterobacterales;f__Enterobacteriaceae;g__Enterobacter;s__Enterobacter roggenkampii	98.31	0.91	d__Bacteria;p__Proteobacteria;c__Gammaproteobacteria;o__Enterobacterales;f__Enterobacteriaceae;g__Enterobacter;s__	taxonomic classification defined by topology and ANI	topological placement and ANI have congruent species assignments	GCF_008364555.1, s__Enterobacter vonholyi, 95.0, 94.38, 0.9; GCF_009755685.1, s__Enterobacter sp000568095, 95.0476, 94.31, 0.88; GCF_008364625.1, s__Enterobacter dykesii, 96.5795, 93.45, 0.9; GCF_007035645.1, s__Enterobacter asburiae_B, 96.8818, 93.45, 0.86; GCF_002208095.1, s__Enterobacter cloacae_M, 96.7528, 93.42, 0.88; GCF_001521715.1, s__Enterobacter asburiae, 96.8818, 93.36, 0.85; GCF_00363…	97.56	11	N/A	N/A
HN067_contigs	d__Bacteria;p__Proteobacteria;c__Gammaproteobacteria;o__Pseudomonadales;f__Moraxellaceae;g__Acinetobacter;s__Acinetobacter pittii	GCF_000369045.1	95	d__Bacteria;p__Proteobacteria;c__Gammaproteobacteria;o__Pseudomonadales;f__Moraxellaceae;g__Acinetobacter;s__Acinetobacter pittii	96.92	0.93	GCF_013009345.1	95	d__Bacteria;p__Proteobacteria;c__Gammaproteobacteria;o__Pseudomonadales;f__Moraxellaceae;g__Acinetobacter;s__Acinetobacter sp013009345	94.94	0.89	d__Bacteria;p__Proteobacteria;c__Gammaproteobacteria;o__Pseudomonadales;f__Moraxellaceae;g__Acinetobacter;s__	ANI	topological placement and ANI have incongruent species assignments	GCF_002928115.1, s__Acinetobacter pittii_H, 95.0, 94.49, 0.86; GCF_001605885.1, s__Acinetobacter lactucae, 95.0, 93.61, 0.87; GCF_013344765.1, s__Acinetobacter lactucae_A, 95.0, 93.15, 0.91; GCF_000399685.1, s__Acinetobacter pittii_E, 95.0, 92.53, 0.83; GCF_000196795.1, s__Acinetobacter oleivorans, 95.0, 91.52, 0.84; GCF_000313935.1, s__Acinetobacter sp000313935, 95.0, 91.17, 0.88; GCF_000399665.…	98.99	11	N/A	N/A
HN068_contigs	d__Bacteria;p__Proteobacteria;c__Gammaproteobacteria;o__Pseudomonadales;f__Moraxellaceae;g__Acinetobacter;s__Acinetobacter modestus	GCF_014636095.1	95	d__Bacteria;p__Proteobacteria;c__Gammaproteobacteria;o__Pseudomonadales;f__Moraxellaceae;g__Acinetobacter;s__Acinetobacter modestus	96.89	0.9	GCF_002165255.2	95	d__Bacteria;p__Proteobacteria;c__Gammaproteobacteria;o__Pseudomonadales;f__Moraxellaceae;g__Acinetobacter;s__Acinetobacter sp002165255	94.72	0.8	d__Bacteria;p__Proteobacteria;c__Gammaproteobacteria;o__Pseudomonadales;f__Moraxellaceae;g__Acinetobacter;s__	ANI	topological placement and ANI have incongruent species assignments	GCF_000374425.1, s__Acinetobacter tjernbergiae, 95.0, 88.06, 0.79; GCA_003987695.1, s__Acinetobacter sp003987695, 95.0, 87.78, 0.71; GCF_000368025.1, s__Acinetobacter parvus, 95.0, 85.51, 0.69; GCF_000369525.1, s__Acinetobacter sp000369525, 95.0, 84.64, 0.66; GCF_013072695.1, s__Acinetobacter sp013072695, 95.0, 84.62, 0.67; GCF_000369005.1, s__Acinetobacter beijerinckii, 95.0, 84.58, 0.71; GCF_01…	99.01	11	N/A	N/A
HN069_contigs	d__Bacteria;p__Proteobacteria;c__Gammaproteobacteria;o__Enterobacterales;f__Enterobacteriaceae;g__Enterobacter;s__Enterobacter asburiae_B	GCF_007035645.1	96.8818	d__Bacteria;p__Proteobacteria;c__Gammaproteobacteria;o__Enterobacterales;f__Enterobacteriaceae;g__Enterobacter;s__Enterobacter asburiae_B	98.24	0.91	GCF_007035645.1	96.8818	d__Bacteria;p__Proteobacteria;c__Gammaproteobacteria;o__Enterobacterales;f__Enterobacteriaceae;g__Enterobacter;s__Enterobacter asburiae_B	98.24	0.91	d__Bacteria;p__Proteobacteria;c__Gammaproteobacteria;o__Enterobacterales;f__Enterobacteriaceae;g__Enterobacter;s__	taxonomic classification defined by topology and ANI	topological placement and ANI have congruent species assignments	GCF_001521715.1, s__Enterobacter asburiae, 96.8818, 96.84, 0.85; GCF_002208095.1, s__Enterobacter cloacae_M, 96.7528, 96.62, 0.91; GCF_008364625.1, s__Enterobacter dykesii, 96.5795, 96.56, 0.92; GCF_003634515.1, s__Enterobacter asburiae_A, 96.0274, 95.61, 0.87; GCF_000493015.1, s__Enterobacter sp000493015, 95.7595, 95.21, 0.87; GCF_008080435.1, s__Enterobacter asburiae_C, 95.5575, 95.11, 0.85; GC…	97.56	11	N/A	N/A
HN071_contigs	d__Bacteria;p__Proteobacteria;c__Gammaproteobacteria;o__Pseudomonadales;f__Moraxellaceae;g__Acinetobacter;s__Acinetobacter pittii	GCF_000369045.1	95	d__Bacteria;p__Proteobacteria;c__Gammaproteobacteria;o__Pseudomonadales;f__Moraxellaceae;g__Acinetobacter;s__Acinetobacter pittii	96.94	0.93	GCF_013009345.1	95	d__Bacteria;p__Proteobacteria;c__Gammaproteobacteria;o__Pseudomonadales;f__Moraxellaceae;g__Acinetobacter;s__Acinetobacter sp013009345	94.93	0.89	d__Bacteria;p__Proteobacteria;c__Gammaproteobacteria;o__Pseudomonadales;f__Moraxellaceae;g__Acinetobacter;s__	ANI	topological placement and ANI have incongruent species assignments	GCF_002928115.1, s__Acinetobacter pittii_H, 95.0, 94.51, 0.86; GCF_001605885.1, s__Acinetobacter lactucae, 95.0, 93.55, 0.86; GCF_013344765.1, s__Acinetobacter lactucae_A, 95.0, 93.19, 0.91; GCF_000399685.1, s__Acinetobacter pittii_E, 95.0, 92.53, 0.83; GCF_000196795.1, s__Acinetobacter oleivorans, 95.0, 91.55, 0.84; GCF_000313935.1, s__Acinetobacter sp000313935, 95.0, 91.21, 0.87; GCF_000399665.…	98.99	11	N/A	N/A
HN073_contigs	d__Bacteria;p__Proteobacteria;c__Gammaproteobacteria;o__Enterobacterales;f__Enterobacteriaceae;g__Enterobacter;s__Enterobacter asburiae_B	GCF_007035645.1	96.8818	d__Bacteria;p__Proteobacteria;c__Gammaproteobacteria;o__Enterobacterales;f__Enterobacteriaceae;g__Enterobacter;s__Enterobacter asburiae_B	98.23	0.91	GCF_007035645.1	96.8818	d__Bacteria;p__Proteobacteria;c__Gammaproteobacteria;o__Enterobacterales;f__Enterobacteriaceae;g__Enterobacter;s__Enterobacter asburiae_B	98.23	0.91	d__Bacteria;p__Proteobacteria;c__Gammaproteobacteria;o__Enterobacterales;f__Enterobacteriaceae;g__Enterobacter;s__	taxonomic classification defined by topology and ANI	topological placement and ANI have congruent species assignments	GCF_001521715.1, s__Enterobacter asburiae, 96.8818, 96.84, 0.86; GCF_002208095.1, s__Enterobacter cloacae_M, 96.7528, 96.69, 0.91; GCF_008364625.1, s__Enterobacter dykesii, 96.5795, 96.54, 0.92; GCF_003634515.1, s__Enterobacter asburiae_A, 96.0274, 95.63, 0.87; GCF_000493015.1, s__Enterobacter sp000493015, 95.7595, 95.17, 0.87; GCF_008080435.1, s__Enterobacter asburiae_C, 95.5575, 95.09, 0.86; GC…	97.56	11	N/A	N/A
HN079_contigs	d__Bacteria;p__Proteobacteria;c__Gammaproteobacteria;o__Enterobacterales;f__Enterobacteriaceae;g__Chania;s__Chania oryzae	GCF_001976145.1	95	d__Bacteria;p__Proteobacteria;c__Gammaproteobacteria;o__Enterobacterales;f__Enterobacteriaceae;g__Chania;s__Chania oryzae	96.63	0.85	GCF_001976145.1	95	d__Bacteria;p__Proteobacteria;c__Gammaproteobacteria;o__Enterobacterales;f__Enterobacteriaceae;g__Chania;s__Chania oryzae	96.63	0.85	d__Bacteria;p__Proteobacteria;c__Gammaproteobacteria;o__Enterobacterales;f__Enterobacteriaceae;g__Chania;s__	taxonomic classification defined by topology and ANI	topological placement and ANI have congruent species assignments	GCF_000743355.1, s__Chania sp000743355, 95.0, 87.0, 0.74; GCF_000520015.2, s__Chania multitudinisentens, 95.0, 84.19, 0.63	96.72	11	N/A	N/A
HN087_contigs	d__Bacteria;p__Proteobacteria;c__Gammaproteobacteria;o__Enterobacterales;f__Enterobacteriaceae;g__Enterobacter;s__Enterobacter asburiae_B	GCF_007035645.1	96.8818	d__Bacteria;p__Proteobacteria;c__Gammaproteobacteria;o__Enterobacterales;f__Enterobacteriaceae;g__Enterobacter;s__Enterobacter asburiae_B	98.25	0.91	GCF_007035645.1	96.8818	d__Bacteria;p__Proteobacteria;c__Gammaproteobacteria;o__Enterobacterales;f__Enterobacteriaceae;g__Enterobacter;s__Enterobacter asburiae_B	98.25	0.91	d__Bacteria;p__Proteobacteria;c__Gammaproteobacteria;o__Enterobacterales;f__Enterobacteriaceae;g__Enterobacter;s__	taxonomic classification defined by topology and ANI	topological placement and ANI have congruent species assignments	GCF_001521715.1, s__Enterobacter asburiae, 96.8818, 96.83, 0.86; GCF_002208095.1, s__Enterobacter cloacae_M, 96.7528, 96.67, 0.92; GCF_008364625.1, s__Enterobacter dykesii, 96.5795, 96.52, 0.92; GCF_003634515.1, s__Enterobacter asburiae_A, 96.0274, 95.6, 0.87; GCF_008080435.1, s__Enterobacter asburiae_C, 95.5575, 95.16, 0.85; GCF_000493015.1, s__Enterobacter sp000493015, 95.7595, 95.14, 0.87; GCF…	97.56	11	N/A	N/A
HN091_contigs	d__Bacteria;p__Proteobacteria;c__Gammaproteobacteria;o__Enterobacterales;f__Enterobacteriaceae;g__Enterobacter;s__Enterobacter asburiae_B	GCF_007035645.1	96.8818	d__Bacteria;p__Proteobacteria;c__Gammaproteobacteria;o__Enterobacterales;f__Enterobacteriaceae;g__Enterobacter;s__Enterobacter asburiae_B	98.23	0.91	GCF_007035645.1	96.8818	d__Bacteria;p__Proteobacteria;c__Gammaproteobacteria;o__Enterobacterales;f__Enterobacteriaceae;g__Enterobacter;s__Enterobacter asburiae_B	98.23	0.91	d__Bacteria;p__Proteobacteria;c__Gammaproteobacteria;o__Enterobacterales;f__Enterobacteriaceae;g__Enterobacter;s__	taxonomic classification defined by topology and ANI	topological placement and ANI have congruent species assignments	GCF_001521715.1, s__Enterobacter asburiae, 96.8818, 96.85, 0.85; GCF_002208095.1, s__Enterobacter cloacae_M, 96.7528, 96.67, 0.91; GCF_008364625.1, s__Enterobacter dykesii, 96.5795, 96.55, 0.91; GCF_003634515.1, s__Enterobacter asburiae_A, 96.0274, 95.59, 0.87; GCF_000493015.1, s__Enterobacter sp000493015, 95.7595, 95.22, 0.87; GCF_008080435.1, s__Enterobacter asburiae_C, 95.5575, 95.12, 0.85; GC…	97.56	11	N/A	N/A
HN093_contigs	d__Bacteria;p__Proteobacteria;c__Gammaproteobacteria;o__Pseudomonadales;f__Moraxellaceae;g__Acinetobacter;s__Acinetobacter pittii	GCF_000369045.1	95	d__Bacteria;p__Proteobacteria;c__Gammaproteobacteria;o__Pseudomonadales;f__Moraxellaceae;g__Acinetobacter;s__Acinetobacter pittii	96.93	0.93	GCF_013009345.1	95	d__Bacteria;p__Proteobacteria;c__Gammaproteobacteria;o__Pseudomonadales;f__Moraxellaceae;g__Acinetobacter;s__Acinetobacter sp013009345	94.92	0.89	d__Bacteria;p__Proteobacteria;c__Gammaproteobacteria;o__Pseudomonadales;f__Moraxellaceae;g__Acinetobacter;s__	ANI	topological placement and ANI have incongruent species assignments	GCF_002928115.1, s__Acinetobacter pittii_H, 95.0, 94.55, 0.86; GCF_001605885.1, s__Acinetobacter lactucae, 95.0, 93.55, 0.87; GCF_013344765.1, s__Acinetobacter lactucae_A, 95.0, 93.17, 0.9; GCF_000399685.1, s__Acinetobacter pittii_E, 95.0, 92.52, 0.82; GCF_000196795.1, s__Acinetobacter oleivorans, 95.0, 91.54, 0.83; GCF_000313935.1, s__Acinetobacter sp000313935, 95.0, 91.17, 0.87; GCF_000399665.1…	98.99	11	N/A	N/A
HN099_contigs	d__Bacteria;p__Proteobacteria;c__Gammaproteobacteria;o__Pseudomonadales;f__Moraxellaceae;g__Acinetobacter;s__Acinetobacter pittii	GCF_000369045.1	95	d__Bacteria;p__Proteobacteria;c__Gammaproteobacteria;o__Pseudomonadales;f__Moraxellaceae;g__Acinetobacter;s__Acinetobacter pittii	96.97	0.92	GCF_013009345.1	95	d__Bacteria;p__Proteobacteria;c__Gammaproteobacteria;o__Pseudomonadales;f__Moraxellaceae;g__Acinetobacter;s__Acinetobacter sp013009345	94.89	0.88	d__Bacteria;p__Proteobacteria;c__Gammaproteobacteria;o__Pseudomonadales;f__Moraxellaceae;g__Acinetobacter;s__	ANI	topological placement and ANI have incongruent species assignments	GCF_002928115.1, s__Acinetobacter pittii_H, 95.0, 94.54, 0.86; GCF_001605885.1, s__Acinetobacter lactucae, 95.0, 93.52, 0.87; GCF_013344765.1, s__Acinetobacter lactucae_A, 95.0, 93.16, 0.91; GCF_000399685.1, s__Acinetobacter pittii_E, 95.0, 92.54, 0.82; GCF_000196795.1, s__Acinetobacter oleivorans, 95.0, 91.49, 0.85; GCF_000313935.1, s__Acinetobacter sp000313935, 95.0, 91.2, 0.87; GCF_000399665.1…	98.99	11	N/A	N/A
HN100_contigs	d__Bacteria;p__Proteobacteria;c__Gammaproteobacteria;o__Enterobacterales;f__Enterobacteriaceae;g__Enterobacter;s__Enterobacter roggenkampii	GCF_001729805.1	95	d__Bacteria;p__Proteobacteria;c__Gammaproteobacteria;o__Enterobacterales;f__Enterobacteriaceae;g__Enterobacter;s__Enterobacter roggenkampii	98.3	0.9	GCF_001729805.1	95	d__Bacteria;p__Proteobacteria;c__Gammaproteobacteria;o__Enterobacterales;f__Enterobacteriaceae;g__Enterobacter;s__Enterobacter roggenkampii	98.3	0.9	d__Bacteria;p__Proteobacteria;c__Gammaproteobacteria;o__Enterobacterales;f__Enterobacteriaceae;g__Enterobacter;s__	taxonomic classification defined by topology and ANI	topological placement and ANI have congruent species assignments	GCF_008364555.1, s__Enterobacter vonholyi, 95.0, 94.37, 0.9; GCF_009755685.1, s__Enterobacter sp000568095, 95.0476, 94.31, 0.87; GCF_008364625.1, s__Enterobacter dykesii, 96.5795, 93.46, 0.9; GCF_007035645.1, s__Enterobacter asburiae_B, 96.8818, 93.43, 0.87; GCF_001521715.1, s__Enterobacter asburiae, 96.8818, 93.38, 0.84; GCF_002208095.1, s__Enterobacter cloacae_M, 96.7528, 93.35, 0.89; GCF_00363…	97.56	11	N/A	N/A
HN105_contigs	d__Bacteria;p__Proteobacteria;c__Gammaproteobacteria;o__Pseudomonadales;f__Moraxellaceae;g__Acinetobacter;s__Acinetobacter bereziniae	GCF_000368925.1	95	d__Bacteria;p__Proteobacteria;c__Gammaproteobacteria;o__Pseudomonadales;f__Moraxellaceae;g__Acinetobacter;s__Acinetobacter bereziniae	97.78	0.88	GCF_000368925.1	95	d__Bacteria;p__Proteobacteria;c__Gammaproteobacteria;o__Pseudomonadales;f__Moraxellaceae;g__Acinetobacter;s__Acinetobacter bereziniae	97.78	0.88	d__Bacteria;p__Proteobacteria;c__Gammaproteobacteria;o__Pseudomonadales;f__Moraxellaceae;g__Acinetobacter;s__	taxonomic classification defined by topology and ANI	topological placement and ANI have congruent species assignments	GCA_009912575.1, s__Acinetobacter bereziniae_A, 95.0, 90.89, 0.73; GCF_016508585.1, s__Acinetobacter baumannii_B, 95.0, 90.19, 0.81; GCF_000368145.1, s__Acinetobacter guillouiae, 95.0, 83.74, 0.7; GCF_001696605.3, s__Acinetobacter wuhouensis, 95.0, 82.06, 0.59; GCF_002233755.1, s__Acinetobacter piscicola, 95.0, 81.69, 0.62; GCF_003611475.1, s__Acinetobacter rongchengensis, 95.0, 81.6, 0.57; GCF_0…	99.31	11	N/A	N/A
HN109_contigs	d__Bacteria;p__Proteobacteria;c__Gammaproteobacteria;o__Enterobacterales;f__Enterobacteriaceae;g__Enterobacter;s__Enterobacter roggenkampii	GCF_001729805.1	95	d__Bacteria;p__Proteobacteria;c__Gammaproteobacteria;o__Enterobacterales;f__Enterobacteriaceae;g__Enterobacter;s__Enterobacter roggenkampii	98.33	0.91	GCF_001729805.1	95	d__Bacteria;p__Proteobacteria;c__Gammaproteobacteria;o__Enterobacterales;f__Enterobacteriaceae;g__Enterobacter;s__Enterobacter roggenkampii	98.33	0.91	d__Bacteria;p__Proteobacteria;c__Gammaproteobacteria;o__Enterobacterales;f__Enterobacteriaceae;g__Enterobacter;s__	taxonomic classification defined by topology and ANI	topological placement and ANI have congruent species assignments	GCF_008364555.1, s__Enterobacter vonholyi, 95.0, 94.35, 0.91; GCF_009755685.1, s__Enterobacter sp000568095, 95.0476, 94.3, 0.87; GCF_008364625.1, s__Enterobacter dykesii, 96.5795, 93.47, 0.89; GCF_007035645.1, s__Enterobacter asburiae_B, 96.8818, 93.44, 0.86; GCF_002208095.1, s__Enterobacter cloacae_M, 96.7528, 93.43, 0.88; GCF_001521715.1, s__Enterobacter asburiae, 96.8818, 93.38, 0.85; GCF_0036…	97.56	11	N/A	N/A
HN110_contigs	d__Bacteria;p__Proteobacteria;c__Gammaproteobacteria;o__Enterobacterales;f__Enterobacteriaceae;g__Enterobacter;s__Enterobacter roggenkampii	GCF_001729805.1	95	d__Bacteria;p__Proteobacteria;c__Gammaproteobacteria;o__Enterobacterales;f__Enterobacteriaceae;g__Enterobacter;s__Enterobacter roggenkampii	98.29	0.9	GCF_001729805.1	95	d__Bacteria;p__Proteobacteria;c__Gammaproteobacteria;o__Enterobacterales;f__Enterobacteriaceae;g__Enterobacter;s__Enterobacter roggenkampii	98.29	0.9	d__Bacteria;p__Proteobacteria;c__Gammaproteobacteria;o__Enterobacterales;f__Enterobacteriaceae;g__Enterobacter;s__	taxonomic classification defined by topology and ANI	topological placement and ANI have congruent species assignments	GCF_009755685.1, s__Enterobacter sp000568095, 95.0476, 94.34, 0.87; GCF_008364555.1, s__Enterobacter vonholyi, 95.0, 94.34, 0.91; GCF_008364625.1, s__Enterobacter dykesii, 96.5795, 93.49, 0.89; GCF_007035645.1, s__Enterobacter asburiae_B, 96.8818, 93.46, 0.87; GCF_002208095.1, s__Enterobacter cloacae_M, 96.7528, 93.35, 0.88; GCF_003634515.1, s__Enterobacter asburiae_A, 96.0274, 93.34, 0.85; GCF_0…	97.56	11	N/A	N/A
HN117_contigs	d__Bacteria;p__Proteobacteria;c__Gammaproteobacteria;o__Enterobacterales;f__Enterobacteriaceae;g__Serratia;s__Serratia nevei	GCF_016742975.1	96.1913	d__Bacteria;p__Proteobacteria;c__Gammaproteobacteria;o__Enterobacterales;f__Enterobacteriaceae;g__Serratia;s__Serratia nevei	98.66	0.89	N/A	N/A	N/A	N/A	N/A	d__Bacteria;p__Proteobacteria;c__Gammaproteobacteria;o__Enterobacterales;f__Enterobacteriaceae;g__Serratia;s__	ANI	topological placement and ANI have incongruent species assignments	GCF_016742975.1, s__Serratia nevei, 96.1913, 98.66, 0.89; GCF_006715005.1, s__Serratia marcescens_J, 96.1913, 96.24, 0.89; GCF_002220655.1, s__Serratia marcescens_K, 96.0833, 96.18, 0.88; GCF_003812745.1, s__Serratia sp003812745, 95.8367, 95.87, 0.92; GCF_000513215.1, s__Serratia bockelmannii, 96.0065, 95.13, 0.89; GCF_017299535.1, s__Serratia marcescens, 96.8494, 95.07, 0.88; GCF_000738675.1, s_…	94.86	11	N/A	N/A
HN118_contigs	d__Bacteria;p__Proteobacteria;c__Gammaproteobacteria;o__Enterobacterales;f__Enterobacteriaceae;g__Serratia;s__Serratia nevei	GCF_016742975.1	96.1913	d__Bacteria;p__Proteobacteria;c__Gammaproteobacteria;o__Enterobacterales;f__Enterobacteriaceae;g__Serratia;s__Serratia nevei	98.65	0.88	N/A	N/A	N/A	N/A	N/A	d__Bacteria;p__Proteobacteria;c__Gammaproteobacteria;o__Enterobacterales;f__Enterobacteriaceae;g__Serratia;s__	ANI	topological placement and ANI have incongruent species assignments	GCF_016742975.1, s__Serratia nevei, 96.1913, 98.65, 0.88; GCF_006715005.1, s__Serratia marcescens_J, 96.1913, 96.23, 0.88; GCF_002220655.1, s__Serratia marcescens_K, 96.0833, 96.18, 0.88; GCF_003812745.1, s__Serratia sp003812745, 95.8367, 95.89, 0.91; GCF_000513215.1, s__Serratia bockelmannii, 96.0065, 95.16, 0.88; GCF_017299535.1, s__Serratia marcescens, 96.8494, 95.08, 0.87; GCF_000738675.1, s_…	96.29	11	N/A	N/A
HN119_contigs	d__Bacteria;p__Proteobacteria;c__Gammaproteobacteria;o__Enterobacterales;f__Enterobacteriaceae;g__Serratia;s__Serratia nevei	GCF_016742975.1	96.1913	d__Bacteria;p__Proteobacteria;c__Gammaproteobacteria;o__Enterobacterales;f__Enterobacteriaceae;g__Serratia;s__Serratia nevei	98.65	0.89	N/A	N/A	N/A	N/A	N/A	d__Bacteria;p__Proteobacteria;c__Gammaproteobacteria;o__Enterobacterales;f__Enterobacteriaceae;g__Serratia;s__	ANI	topological placement and ANI have incongruent species assignments	GCF_016742975.1, s__Serratia nevei, 96.1913, 98.65, 0.89; GCF_006715005.1, s__Serratia marcescens_J, 96.1913, 96.24, 0.88; GCF_002220655.1, s__Serratia marcescens_K, 96.0833, 96.18, 0.88; GCF_003812745.1, s__Serratia sp003812745, 95.8367, 95.89, 0.92; GCF_000513215.1, s__Serratia bockelmannii, 96.0065, 95.15, 0.89; GCF_017299535.1, s__Serratia marcescens, 96.8494, 95.11, 0.88; GCF_000738675.1, s_…	95.45	11	N/A	N/A
HN120_contigs	d__Bacteria;p__Proteobacteria;c__Gammaproteobacteria;o__Enterobacterales;f__Enterobacteriaceae;g__Enterobacter;s__Enterobacter asburiae_B	GCF_007035645.1	96.8818	d__Bacteria;p__Proteobacteria;c__Gammaproteobacteria;o__Enterobacterales;f__Enterobacteriaceae;g__Enterobacter;s__Enterobacter asburiae_B	98.53	0.95	GCF_007035645.1	96.8818	d__Bacteria;p__Proteobacteria;c__Gammaproteobacteria;o__Enterobacterales;f__Enterobacteriaceae;g__Enterobacter;s__Enterobacter asburiae_B	98.53	0.95	d__Bacteria;p__Proteobacteria;c__Gammaproteobacteria;o__Enterobacterales;f__Enterobacteriaceae;g__Enterobacter;s__	taxonomic classification defined by topology and ANI	topological placement and ANI have congruent species assignments	GCF_001521715.1, s__Enterobacter asburiae, 96.8818, 96.85, 0.88; GCF_002208095.1, s__Enterobacter cloacae_M, 96.7528, 96.78, 0.92; GCF_008364625.1, s__Enterobacter dykesii, 96.5795, 96.56, 0.93; GCF_003634515.1, s__Enterobacter asburiae_A, 96.0274, 95.59, 0.92; GCF_000493015.1, s__Enterobacter sp000493015, 95.7595, 95.21, 0.89; GCF_008080435.1, s__Enterobacter asburiae_C, 95.5575, 95.16, 0.89; GC…	97.56	11	N/A	N/A
HN121_contigs	d__Bacteria;p__Proteobacteria;c__Gammaproteobacteria;o__Pseudomonadales;f__Moraxellaceae;g__Acinetobacter;s__Acinetobacter soli	GCF_000760595.1	95	d__Bacteria;p__Proteobacteria;c__Gammaproteobacteria;o__Pseudomonadales;f__Moraxellaceae;g__Acinetobacter;s__Acinetobacter soli	98.41	0.94	GCF_000760595.1	95	d__Bacteria;p__Proteobacteria;c__Gammaproteobacteria;o__Pseudomonadales;f__Moraxellaceae;g__Acinetobacter;s__Acinetobacter soli	98.41	0.94	d__Bacteria;p__Proteobacteria;c__Gammaproteobacteria;o__Pseudomonadales;f__Moraxellaceae;g__Acinetobacter;s__	taxonomic classification defined by topology and ANI	topological placement and ANI have congruent species assignments	GCF_000368685.1, s__Acinetobacter baylyi, 95.0, 83.32, 0.66; GCF_000368825.1, s__Acinetobacter ursingii, 95.0, 80.0, 0.41; GCF_009372255.1, s__Acinetobacter guerrae, 95.0, 79.93, 0.42; GCF_900625095.1, s__Acinetobacter sp900625095, 95.0, 79.8, 0.44; GCF_016624945.1, s__Acinetobacter sp016624945, 95.0, 79.69, 0.4; GCF_000368765.1, s__Acinetobacter junii, 95.0, 79.47, 0.28; GCF_000368065.1, s__Acin…	99.25	11	N/A	N/A
HN122_contigs	d__Bacteria;p__Proteobacteria;c__Gammaproteobacteria;o__Pseudomonadales;f__Moraxellaceae;g__Acinetobacter;s__Acinetobacter soli	GCF_000760595.1	95	d__Bacteria;p__Proteobacteria;c__Gammaproteobacteria;o__Pseudomonadales;f__Moraxellaceae;g__Acinetobacter;s__Acinetobacter soli	98.28	0.93	GCF_000760595.1	95	d__Bacteria;p__Proteobacteria;c__Gammaproteobacteria;o__Pseudomonadales;f__Moraxellaceae;g__Acinetobacter;s__Acinetobacter soli	98.28	0.93	d__Bacteria;p__Proteobacteria;c__Gammaproteobacteria;o__Pseudomonadales;f__Moraxellaceae;g__Acinetobacter;s__	taxonomic classification defined by topology and ANI	topological placement and ANI have congruent species assignments	GCF_000368685.1, s__Acinetobacter baylyi, 95.0, 83.12, 0.65; GCF_000368825.1, s__Acinetobacter ursingii, 95.0, 80.33, 0.41; GCF_009372255.1, s__Acinetobacter guerrae, 95.0, 80.01, 0.4; GCF_902753875.1, s__Acinetobacter bouvetii_A, 95.0, 79.88, 0.3; GCF_000368025.1, s__Acinetobacter parvus, 95.0, 79.77, 0.31; GCF_900625095.1, s__Acinetobacter sp900625095, 95.0, 79.7, 0.42; GCF_014636095.1, s__Acin…	99.25	11	N/A	N/A
HN123_contigs	d__Bacteria;p__Proteobacteria;c__Gammaproteobacteria;o__Pseudomonadales;f__Moraxellaceae;g__Acinetobacter;s__Acinetobacter modestus	GCF_014636095.1	95	d__Bacteria;p__Proteobacteria;c__Gammaproteobacteria;o__Pseudomonadales;f__Moraxellaceae;g__Acinetobacter;s__Acinetobacter modestus	96.91	0.9	GCF_002165255.2	95	d__Bacteria;p__Proteobacteria;c__Gammaproteobacteria;o__Pseudomonadales;f__Moraxellaceae;g__Acinetobacter;s__Acinetobacter sp002165255	94.68	0.8	d__Bacteria;p__Proteobacteria;c__Gammaproteobacteria;o__Pseudomonadales;f__Moraxellaceae;g__Acinetobacter;s__	ANI	topological placement and ANI have incongruent species assignments	GCF_000374425.1, s__Acinetobacter tjernbergiae, 95.0, 88.02, 0.78; GCA_003987695.1, s__Acinetobacter sp003987695, 95.0, 87.81, 0.71; GCF_000368025.1, s__Acinetobacter parvus, 95.0, 85.63, 0.67; GCF_013072695.1, s__Acinetobacter sp013072695, 95.0, 84.71, 0.66; GCF_000369525.1, s__Acinetobacter sp000369525, 95.0, 84.67, 0.65; GCF_000369005.1, s__Acinetobacter beijerinckii, 95.0, 84.6, 0.7; GCF_0117…	99.01	11	N/A	N/A
HN124_contigs	d__Bacteria;p__Proteobacteria;c__Gammaproteobacteria;o__Enterobacterales;f__Enterobacteriaceae;g__Enterobacter;s__Enterobacter asburiae_B	GCF_007035645.1	96.8818	d__Bacteria;p__Proteobacteria;c__Gammaproteobacteria;o__Enterobacterales;f__Enterobacteriaceae;g__Enterobacter;s__Enterobacter asburiae_B	98.43	0.95	GCF_007035645.1	96.8818	d__Bacteria;p__Proteobacteria;c__Gammaproteobacteria;o__Enterobacterales;f__Enterobacteriaceae;g__Enterobacter;s__Enterobacter asburiae_B	98.43	0.95	d__Bacteria;p__Proteobacteria;c__Gammaproteobacteria;o__Enterobacterales;f__Enterobacteriaceae;g__Enterobacter;s__	taxonomic classification defined by topology and ANI	topological placement and ANI have congruent species assignments	GCF_001521715.1, s__Enterobacter asburiae, 96.8818, 96.82, 0.86; GCF_002208095.1, s__Enterobacter cloacae_M, 96.7528, 96.6, 0.91; GCF_008364625.1, s__Enterobacter dykesii, 96.5795, 96.59, 0.92; GCF_003634515.1, s__Enterobacter asburiae_A, 96.0274, 95.6, 0.9; GCF_008080435.1, s__Enterobacter asburiae_C, 95.5575, 95.21, 0.86; GCF_000493015.1, s__Enterobacter sp000493015, 95.7595, 95.21, 0.88; GCF_0…	97.56	11	N/A	N/A
HN125_contigs	d__Bacteria;p__Proteobacteria;c__Gammaproteobacteria;o__Enterobacterales;f__Enterobacteriaceae;g__Enterobacter;s__Enterobacter asburiae_B	GCF_007035645.1	96.8818	d__Bacteria;p__Proteobacteria;c__Gammaproteobacteria;o__Enterobacterales;f__Enterobacteriaceae;g__Enterobacter;s__Enterobacter asburiae_B	98.42	0.95	GCF_007035645.1	96.8818	d__Bacteria;p__Proteobacteria;c__Gammaproteobacteria;o__Enterobacterales;f__Enterobacteriaceae;g__Enterobacter;s__Enterobacter asburiae_B	98.42	0.95	d__Bacteria;p__Proteobacteria;c__Gammaproteobacteria;o__Enterobacterales;f__Enterobacteriaceae;g__Enterobacter;s__	taxonomic classification defined by topology and ANI	topological placement and ANI have congruent species assignments	GCF_001521715.1, s__Enterobacter asburiae, 96.8818, 96.85, 0.86; GCF_002208095.1, s__Enterobacter cloacae_M, 96.7528, 96.62, 0.9; GCF_008364625.1, s__Enterobacter dykesii, 96.5795, 96.56, 0.93; GCF_003634515.1, s__Enterobacter asburiae_A, 96.0274, 95.61, 0.9; GCF_000493015.1, s__Enterobacter sp000493015, 95.7595, 95.21, 0.87; GCF_008080435.1, s__Enterobacter asburiae_C, 95.5575, 95.16, 0.86; GCF_…	97.56	11	N/A	N/A
HN126_contigs	d__Bacteria;p__Proteobacteria;c__Gammaproteobacteria;o__Pseudomonadales;f__Moraxellaceae;g__Acinetobacter;s__Acinetobacter modestus	GCF_014636095.1	95	d__Bacteria;p__Proteobacteria;c__Gammaproteobacteria;o__Pseudomonadales;f__Moraxellaceae;g__Acinetobacter;s__Acinetobacter modestus	96.95	0.9	GCF_002165255.2	95	d__Bacteria;p__Proteobacteria;c__Gammaproteobacteria;o__Pseudomonadales;f__Moraxellaceae;g__Acinetobacter;s__Acinetobacter sp002165255	94.79	0.79	d__Bacteria;p__Proteobacteria;c__Gammaproteobacteria;o__Pseudomonadales;f__Moraxellaceae;g__Acinetobacter;s__	ANI	topological placement and ANI have incongruent species assignments	GCF_000374425.1, s__Acinetobacter tjernbergiae, 95.0, 88.05, 0.79; GCA_003987695.1, s__Acinetobacter sp003987695, 95.0, 87.84, 0.7; GCF_000368025.1, s__Acinetobacter parvus, 95.0, 85.57, 0.68; GCF_000369005.1, s__Acinetobacter beijerinckii, 95.0, 84.73, 0.7; GCF_000369525.1, s__Acinetobacter sp000369525, 95.0, 84.63, 0.66; GCF_013072695.1, s__Acinetobacter sp013072695, 95.0, 84.62, 0.68; GCF_0003…	99.01	11	N/A	N/A
HN127_contigs	d__Bacteria;p__Proteobacteria;c__Gammaproteobacteria;o__Pseudomonadales;f__Moraxellaceae;g__Acinetobacter;s__Acinetobacter modestus	GCF_014636095.1	95	d__Bacteria;p__Proteobacteria;c__Gammaproteobacteria;o__Pseudomonadales;f__Moraxellaceae;g__Acinetobacter;s__Acinetobacter modestus	96.93	0.9	GCF_002165255.2	95	d__Bacteria;p__Proteobacteria;c__Gammaproteobacteria;o__Pseudomonadales;f__Moraxellaceae;g__Acinetobacter;s__Acinetobacter sp002165255	94.76	0.8	d__Bacteria;p__Proteobacteria;c__Gammaproteobacteria;o__Pseudomonadales;f__Moraxellaceae;g__Acinetobacter;s__	ANI	topological placement and ANI have incongruent species assignments	GCF_000374425.1, s__Acinetobacter tjernbergiae, 95.0, 88.05, 0.78; GCA_003987695.1, s__Acinetobacter sp003987695, 95.0, 87.84, 0.71; GCF_000368025.1, s__Acinetobacter parvus, 95.0, 85.54, 0.69; GCF_000369525.1, s__Acinetobacter sp000369525, 95.0, 84.7, 0.65; GCF_000369005.1, s__Acinetobacter beijerinckii, 95.0, 84.64, 0.71; GCF_013072695.1, s__Acinetobacter sp013072695, 95.0, 84.61, 0.67; GCF_011…	99.01	11	N/A	N/A
HN128_contigs	d__Bacteria;p__Proteobacteria;c__Alphaproteobacteria;o__Acetobacterales;f__Acetobacteraceae;g__Asaia;s__Asaia sp003994335	GCF_003994335.1	95	d__Bacteria;p__Proteobacteria;c__Alphaproteobacteria;o__Acetobacterales;f__Acetobacteraceae;g__Asaia;s__Asaia sp003994335	99.99	0.96	GCF_003994335.1	95	d__Bacteria;p__Proteobacteria;c__Alphaproteobacteria;o__Acetobacterales;f__Acetobacteraceae;g__Asaia;s__Asaia sp003994335	99.99	0.96	d__Bacteria;p__Proteobacteria;c__Alphaproteobacteria;o__Acetobacterales;f__Acetobacteraceae;g__Asaia;s__	taxonomic classification defined by topology and ANI	topological placement and ANI have congruent species assignments	GCF_900465345.1, s__Asaia bogorensis_A, 95.0, 83.04, 0.6; GCF_001547995.1, s__Asaia bogorensis, 95.0, 82.82, 0.66; GCF_014635085.1, s__Asaia siamensis, 95.0, 82.25, 0.62; GCF_000614545.1, s__Asaia platycodi, 95.0, 82.0, 0.65; GCF_000613885.1, s__Asaia prunellae, 95.0, 80.85, 0.51; GCF_000613845.1, s__Asaia astilbis, 95.0, 80.75, 0.51	96.9	11	N/A	N/A
HN132_contigs	d__Bacteria;p__Proteobacteria;c__Gammaproteobacteria;o__Pseudomonadales;f__Moraxellaceae;g__Acinetobacter;s__Acinetobacter modestus	GCF_014636095.1	95	d__Bacteria;p__Proteobacteria;c__Gammaproteobacteria;o__Pseudomonadales;f__Moraxellaceae;g__Acinetobacter;s__Acinetobacter modestus	97.04	0.87	GCF_014636095.1	95	d__Bacteria;p__Proteobacteria;c__Gammaproteobacteria;o__Pseudomonadales;f__Moraxellaceae;g__Acinetobacter;s__Acinetobacter modestus	97.04	0.87	d__Bacteria;p__Proteobacteria;c__Gammaproteobacteria;o__Pseudomonadales;f__Moraxellaceae;g__Acinetobacter;s__	taxonomic classification defined by topology and ANI	topological placement and ANI have congruent species assignments	GCF_002165255.2, s__Acinetobacter sp002165255, 95.0, 94.67, 0.81; GCF_000374425.1, s__Acinetobacter tjernbergiae, 95.0, 88.28, 0.8; GCA_003987695.1, s__Acinetobacter sp003987695, 95.0, 87.85, 0.7; GCF_000368025.1, s__Acinetobacter parvus, 95.0, 85.31, 0.69; GCF_000369525.1, s__Acinetobacter sp000369525, 95.0, 84.85, 0.72; GCF_013072695.1, s__Acinetobacter sp013072695, 95.0, 84.71, 0.71; GCF_00036…	99.01	11	N/A	N/A
HN151_contigs	d__Bacteria;p__Proteobacteria;c__Gammaproteobacteria;o__Enterobacterales;f__Enterobacteriaceae;g__Serratia_A;s__Serratia_A fonticola	GCF_001006005.1	95	d__Bacteria;p__Proteobacteria;c__Gammaproteobacteria;o__Enterobacterales;f__Enterobacteriaceae;g__Serratia_A;s__Serratia_A fonticola	95.53	0.83	GCF_001006005.1	95	d__Bacteria;p__Proteobacteria;c__Gammaproteobacteria;o__Enterobacterales;f__Enterobacteriaceae;g__Serratia_A;s__Serratia_A fonticola	95.53	0.83	d__Bacteria;p__Proteobacteria;c__Gammaproteobacteria;o__Enterobacterales;f__Enterobacteriaceae;g__Serratia_A;s__	taxonomic classification defined by topology and ANI	topological placement and ANI have congruent species assignments	GCF_000633355.1, s__Serratia_A sp000633355, 95.0, 90.03, 0.78; GCF_006715025.1, s__Serratia_A fonticola_A, 95.0, 84.95, 0.7; GCF_000496755.2, s__Serratia_A sp000496755, 95.0, 80.39, 0.41	98.55	11	N/A	N/A
HN157_contigs	d__Bacteria;p__Proteobacteria;c__Gammaproteobacteria;o__Enterobacterales;f__Enterobacteriaceae;g__Serratia_A;s__Serratia_A fonticola	GCF_001006005.1	95	d__Bacteria;p__Proteobacteria;c__Gammaproteobacteria;o__Enterobacterales;f__Enterobacteriaceae;g__Serratia_A;s__Serratia_A fonticola	95.56	0.83	GCF_001006005.1	95	d__Bacteria;p__Proteobacteria;c__Gammaproteobacteria;o__Enterobacterales;f__Enterobacteriaceae;g__Serratia_A;s__Serratia_A fonticola	95.56	0.83	d__Bacteria;p__Proteobacteria;c__Gammaproteobacteria;o__Enterobacterales;f__Enterobacteriaceae;g__Serratia_A;s__	taxonomic classification defined by topology and ANI	topological placement and ANI have congruent species assignments	GCF_000633355.1, s__Serratia_A sp000633355, 95.0, 90.08, 0.78; GCF_006715025.1, s__Serratia_A fonticola_A, 95.0, 85.01, 0.7; GCF_000496755.2, s__Serratia_A sp000496755, 95.0, 80.34, 0.41	98.55	11	N/A	N/A
HN162_contigs	d__Bacteria;p__Proteobacteria;c__Gammaproteobacteria;o__Enterobacterales;f__Enterobacteriaceae;g__Klebsiella;s__Klebsiella oxytoca	GCF_001598695.1	95	d__Bacteria;p__Proteobacteria;c__Gammaproteobacteria;o__Enterobacterales;f__Enterobacteriaceae;g__Klebsiella;s__Klebsiella oxytoca	99.36	0.96	GCF_001598695.1	95	d__Bacteria;p__Proteobacteria;c__Gammaproteobacteria;o__Enterobacterales;f__Enterobacteriaceae;g__Klebsiella;s__Klebsiella oxytoca	99.36	0.96	d__Bacteria;p__Proteobacteria;c__Gammaproteobacteria;o__Enterobacterales;f__Enterobacteriaceae;g__Klebsiella;s__	taxonomic classification defined by topology and ANI	topological placement and ANI have congruent species assignments	GCF_002925905.1, s__Klebsiella michiganensis, 95.0, 92.46, 0.83; GCF_900200035.1, s__Klebsiella grimontii, 95.0, 91.68, 0.82; GCF_009707385.1, s__Klebsiella oxytoca_C, 95.0, 89.89, 0.85; GCF_902158555.1, s__Klebsiella spallanzanii, 95.0, 88.83, 0.79; GCF_003261575.2, s__Klebsiella huaxiensis, 95.0, 87.75, 0.79; GCF_005860775.1, s__Klebsiella indica, 95.0, 86.07, 0.72; GCF_006539725.1, s__Klebsiel…	96.88	11	N/A	N/A
HN166_contigs	d__Bacteria;p__Proteobacteria;c__Gammaproteobacteria;o__Enterobacterales;f__Enterobacteriaceae;g__Serratia;s__Serratia liquefaciens	GCF_000422085.1	95	d__Bacteria;p__Proteobacteria;c__Gammaproteobacteria;o__Enterobacterales;f__Enterobacteriaceae;g__Serratia;s__Serratia liquefaciens	98.77	0.94	GCF_000422085.1	95	d__Bacteria;p__Proteobacteria;c__Gammaproteobacteria;o__Enterobacterales;f__Enterobacteriaceae;g__Serratia;s__Serratia liquefaciens	98.77	0.94	d__Bacteria;p__Proteobacteria;c__Gammaproteobacteria;o__Enterobacterales;f__Enterobacteriaceae;g__Serratia;s__	taxonomic classification defined by topology and ANI	topological placement and ANI have congruent species assignments	GCA_012719855.1, s__Serratia liquefaciens_A, 95.0, 94.94, 0.89; GCF_008830365.1, s__Serratia proteamaculans, 95.0, 88.22, 0.87; GCF_900457075.1, s__Serratia quinivorans, 95.0, 88.21, 0.8; GCF_013337185.1, s__Serratia proteamaculans_D, 95.0, 88.07, 0.84; GCF_018336935.1, s__Serratia plymuthica_B, 95.0, 86.97, 0.77; GCF_017832355.1, s__Serratia sp017832355, 95.0, 86.91, 0.77; GCF_001590925.1, s__Se…	97.52	11	N/A	N/A
HN173_contigs	d__Bacteria;p__Proteobacteria;c__Gammaproteobacteria;o__Enterobacterales;f__Enterobacteriaceae;g__Serratia_A;s__Serratia_A fonticola	GCF_001006005.1	95	d__Bacteria;p__Proteobacteria;c__Gammaproteobacteria;o__Enterobacterales;f__Enterobacteriaceae;g__Serratia_A;s__Serratia_A fonticola	95.51	0.84	GCF_001006005.1	95	d__Bacteria;p__Proteobacteria;c__Gammaproteobacteria;o__Enterobacterales;f__Enterobacteriaceae;g__Serratia_A;s__Serratia_A fonticola	95.51	0.84	d__Bacteria;p__Proteobacteria;c__Gammaproteobacteria;o__Enterobacterales;f__Enterobacteriaceae;g__Serratia_A;s__	taxonomic classification defined by topology and ANI	topological placement and ANI have congruent species assignments	GCF_000633355.1, s__Serratia_A sp000633355, 95.0, 90.02, 0.79; GCF_006715025.1, s__Serratia_A fonticola_A, 95.0, 84.95, 0.71; GCF_000496755.2, s__Serratia_A sp000496755, 95.0, 80.33, 0.4	98.55	11	N/A	N/A
HN176_contigs	d__Bacteria;p__Proteobacteria;c__Gammaproteobacteria;o__Enterobacterales;f__Enterobacteriaceae;g__Enterobacter;s__Enterobacter roggenkampii	GCF_001729805.1	95	d__Bacteria;p__Proteobacteria;c__Gammaproteobacteria;o__Enterobacterales;f__Enterobacteriaceae;g__Enterobacter;s__Enterobacter roggenkampii	98.31	0.91	GCF_001729805.1	95	d__Bacteria;p__Proteobacteria;c__Gammaproteobacteria;o__Enterobacterales;f__Enterobacteriaceae;g__Enterobacter;s__Enterobacter roggenkampii	98.31	0.91	d__Bacteria;p__Proteobacteria;c__Gammaproteobacteria;o__Enterobacterales;f__Enterobacteriaceae;g__Enterobacter;s__	taxonomic classification defined by topology and ANI	topological placement and ANI have congruent species assignments	GCF_008364555.1, s__Enterobacter vonholyi, 95.0, 94.36, 0.91; GCF_009755685.1, s__Enterobacter sp000568095, 95.0476, 94.32, 0.88; GCF_008364625.1, s__Enterobacter dykesii, 96.5795, 93.47, 0.89; GCF_007035645.1, s__Enterobacter asburiae_B, 96.8818, 93.45, 0.86; GCF_002208095.1, s__Enterobacter cloacae_M, 96.7528, 93.45, 0.88; GCF_001521715.1, s__Enterobacter asburiae, 96.8818, 93.37, 0.85; GCF_003…	97.56	11	N/A	N/A
HN178_contigs	d__Bacteria;p__Proteobacteria;c__Gammaproteobacteria;o__Enterobacterales;f__Enterobacteriaceae;g__Cedecea;s__Cedecea sp000277545	GCF_000277545.1	95	d__Bacteria;p__Proteobacteria;c__Gammaproteobacteria;o__Enterobacterales;f__Enterobacteriaceae;g__Cedecea;s__Cedecea sp000277545	98.82	0.95	GCF_000277545.1	95	d__Bacteria;p__Proteobacteria;c__Gammaproteobacteria;o__Enterobacterales;f__Enterobacteriaceae;g__Cedecea;s__Cedecea sp000277545	98.82	0.95	d__Bacteria;p__Proteobacteria;c__Gammaproteobacteria;o__Enterobacterales;f__Enterobacteriaceae;g__Cedecea;s__	taxonomic classification defined by topology and ANI	topological placement and ANI have congruent species assignments	GCF_011752815.1, s__Cedecea sp011752815, 95.0, 94.89, 0.91; GCF_000758325.1, s__Cedecea neteri_B, 95.0, 94.7, 0.91; GCF_000758305.1, s__Cedecea neteri_C, 95.0, 94.01, 0.86; GCF_000963575.1, s__Cedecea michiganensis_A, 95.0, 91.94, 0.86; GCF_001571265.1, s__Cedecea neteri, 95.0, 91.9, 0.81; GCF_000757825.1, s__Cedecea neteri_A, 95.0, 89.74, 0.84; GCA_009668225.1, s__Cedecea sp009668225, 95.0, 88.9…	96.7	11	N/A	N/A
HN182_contigs	d__Bacteria;p__Proteobacteria;c__Alphaproteobacteria;o__Acetobacterales;f__Acetobacteraceae;g__Asaia;s__Asaia bogorensis	GCF_001547995.1	95	d__Bacteria;p__Proteobacteria;c__Alphaproteobacteria;o__Acetobacterales;f__Acetobacteraceae;g__Asaia;s__Asaia bogorensis	96.47	0.94	GCF_900465345.1	95	d__Bacteria;p__Proteobacteria;c__Alphaproteobacteria;o__Acetobacterales;f__Acetobacteraceae;g__Asaia;s__Asaia bogorensis_A	94.31	0.84	d__Bacteria;p__Proteobacteria;c__Alphaproteobacteria;o__Acetobacterales;f__Acetobacteraceae;g__Asaia;s__	ANI	topological placement and ANI have incongruent species assignments	GCF_003994335.1, s__Asaia sp003994335, 95.0, 82.7, 0.6; GCF_014635085.1, s__Asaia siamensis, 95.0, 82.07, 0.6; GCF_000614545.1, s__Asaia platycodi, 95.0, 81.52, 0.63; GCF_000613885.1, s__Asaia prunellae, 95.0, 80.78, 0.51; GCF_000613845.1, s__Asaia astilbis, 95.0, 80.4, 0.49	97.32	11	N/A	N/A
LB11_contigs	d__Bacteria;p__Bacteroidota;c__Bacteroidia;o__Flavobacteriales;f__Weeksellaceae;g__Elizabethkingia;s__Elizabethkingia meningoseptica	GCF_000367325.1	95	d__Bacteria;p__Bacteroidota;c__Bacteroidia;o__Flavobacteriales;f__Weeksellaceae;g__Elizabethkingia;s__Elizabethkingia meningoseptica	98.53	0.94	GCF_000367325.1	95	d__Bacteria;p__Bacteroidota;c__Bacteroidia;o__Flavobacteriales;f__Weeksellaceae;g__Elizabethkingia;s__Elizabethkingia meningoseptica	98.53	0.94	d__Bacteria;p__Bacteroidota;c__Bacteroidia;o__Flavobacteriales;f__Weeksellaceae;g__Elizabethkingia;s__	taxonomic classification defined by topology and ANI	topological placement and ANI have congruent species assignments	GCF_002023665.2, s__Elizabethkingia anophelis, 95.0, 82.17, 0.66; GCF_002023715.1, s__Elizabethkingia occulta, 95.0, 81.83, 0.66; GCF_003058195.1, s__Elizabethkingia sp003058195, 95.0, 81.81, 0.66; GCF_001521765.1, s__Elizabethkingia ursingii, 95.0, 81.7, 0.66; GCF_001675285.1, s__Elizabethkingia miricola, 95.0, 81.69, 0.65; GCF_002024805.1, s__Elizabethkingia bruuniana, 95.0, 81.65, 0.65; GCF_00…	97.74	11	N/A	N/A
LB12_contigs	d__Bacteria;p__Actinobacteriota;c__Actinomycetia;o__Actinomycetales;f__Microbacteriaceae;g__Microbacterium;s__	N/A	N/A	N/A	N/A	N/A	N/A	N/A	N/A	N/A	N/A	d__Bacteria;p__Actinobacteriota;c__Actinomycetia;o__Actinomycetales;f__Microbacteriaceae;g__Microbacterium;s__	taxonomic classification defined by topology and ANI	classification based on placement in class-level tree	GCF_002979435.1, s__Microbacterium sp002979435, 95.0, 86.59, 0.72; GCF_002979475.1, s__Microbacterium sp002979475, 95.0, 86.29, 0.68; GCA_008868125.1, s__Microbacterium maritypicum, 95.0, 86.23, 0.74; GCF_000425985.1, s__Microbacterium sp000425985, 95.0, 86.23, 0.7; GCF_004794515.1, s__Microbacterium sp004794515, 95.0, 86.16, 0.69; GCF_002979655.1, s__Microbacterium sp002979655, 95.0, 86.14, 0.7;…	96.41	11	0.98903	Genome not assigned to closest species as it falls outside its pre-defined ANI radius
LB14_contigs	d__Bacteria;p__Firmicutes;c__Bacilli;o__Bacillales;f__Bacillaceae_G;g__Bacillus_A;s__Bacillus_A cereus	GCF_000007825.1	97.0513	d__Bacteria;p__Firmicutes;c__Bacilli;o__Bacillales;f__Bacillaceae_G;g__Bacillus_A;s__Bacillus_A cereus	98.78	0.94	GCF_000007825.1	97.0513	d__Bacteria;p__Firmicutes;c__Bacilli;o__Bacillales;f__Bacillaceae_G;g__Bacillus_A;s__Bacillus_A cereus	98.78	0.94	d__Bacteria;p__Firmicutes;c__Bacilli;o__Bacillales;f__Bacillaceae_G;g__Bacillus_A;s__	taxonomic classification defined by topology and ANI	topological placement and ANI have congruent species assignments	GCF_006384875.1, s__Bacillus_A bombysepticus, 97.0513, 97.02, 0.92; GCF_002200015.1, s__Bacillus_A cereus_AZ, 96.9563, 96.91, 0.88; GCF_002119445.1, s__Bacillus_A thuringiensis, 96.7077, 96.7, 0.91; GCF_001595725.1, s__Bacillus_A thuringiensis_K, 96.827, 96.42, 0.92; GCF_000021305.1, s__Bacillus_A thuringiensis_S, 96.4134, 96.06, 0.91; GCF_002567495.1, s__Bacillus_A cereus_AQ, 95.0, 94.22, 0.89; …	89.71	11	N/A	N/A
LB15_contigs	d__Bacteria;p__Bacteroidota;c__Bacteroidia;o__Flavobacteriales;f__Weeksellaceae;g__Elizabethkingia;s__Elizabethkingia meningoseptica	GCF_000367325.1	95	d__Bacteria;p__Bacteroidota;c__Bacteroidia;o__Flavobacteriales;f__Weeksellaceae;g__Elizabethkingia;s__Elizabethkingia meningoseptica	98.47	0.93	GCF_000367325.1	95	d__Bacteria;p__Bacteroidota;c__Bacteroidia;o__Flavobacteriales;f__Weeksellaceae;g__Elizabethkingia;s__Elizabethkingia meningoseptica	98.47	0.93	d__Bacteria;p__Bacteroidota;c__Bacteroidia;o__Flavobacteriales;f__Weeksellaceae;g__Elizabethkingia;s__	taxonomic classification defined by topology and ANI	topological placement and ANI have congruent species assignments	GCF_002023665.2, s__Elizabethkingia anophelis, 95.0, 82.11, 0.66; GCF_002023715.1, s__Elizabethkingia occulta, 95.0, 81.88, 0.66; GCF_003058195.1, s__Elizabethkingia sp003058195, 95.0, 81.8, 0.66; GCF_001521765.1, s__Elizabethkingia ursingii, 95.0, 81.69, 0.65; GCF_001675285.1, s__Elizabethkingia miricola, 95.0, 81.62, 0.66; GCF_002024805.1, s__Elizabethkingia bruuniana, 95.0, 81.59, 0.66; GCF_00…	97.34	11	N/A	N/A
LB16_contigs	d__Bacteria;p__Actinobacteriota;c__Actinomycetia;o__Actinomycetales;f__Microbacteriaceae;g__Microbacterium;s__	N/A	N/A	N/A	N/A	N/A	N/A	N/A	N/A	N/A	N/A	d__Bacteria;p__Actinobacteriota;c__Actinomycetia;o__Actinomycetales;f__Microbacteriaceae;g__Microbacterium;s__	taxonomic classification defined by topology and ANI	classification based on placement in class-level tree	GCF_002979435.1, s__Microbacterium sp002979435, 95.0, 86.68, 0.73; GCA_008868125.1, s__Microbacterium maritypicum, 95.0, 86.29, 0.72; GCF_000425985.1, s__Microbacterium sp000425985, 95.0, 86.24, 0.73; GCF_002979655.1, s__Microbacterium sp002979655, 95.0, 86.24, 0.71; GCF_002979475.1, s__Microbacterium sp002979475, 95.0, 86.21, 0.72; GCF_004794515.1, s__Microbacterium sp004794515, 95.0, 86.13, 0.7…	93.27	11	0.984727	Genome not assigned to closest species as it falls outside its pre-defined ANI radius
LB26_contigs	d__Bacteria;p__Bacteroidota;c__Bacteroidia;o__Flavobacteriales;f__Weeksellaceae;g__Elizabethkingia;s__Elizabethkingia meningoseptica	GCF_000367325.1	95	d__Bacteria;p__Bacteroidota;c__Bacteroidia;o__Flavobacteriales;f__Weeksellaceae;g__Elizabethkingia;s__Elizabethkingia meningoseptica	98.5	0.94	GCF_000367325.1	95	d__Bacteria;p__Bacteroidota;c__Bacteroidia;o__Flavobacteriales;f__Weeksellaceae;g__Elizabethkingia;s__Elizabethkingia meningoseptica	98.5	0.94	d__Bacteria;p__Bacteroidota;c__Bacteroidia;o__Flavobacteriales;f__Weeksellaceae;g__Elizabethkingia;s__	taxonomic classification defined by topology and ANI	topological placement and ANI have congruent species assignments	GCF_002023665.2, s__Elizabethkingia anophelis, 95.0, 82.14, 0.67; GCF_002023715.1, s__Elizabethkingia occulta, 95.0, 81.85, 0.65; GCF_003058195.1, s__Elizabethkingia sp003058195, 95.0, 81.73, 0.65; GCF_001675285.1, s__Elizabethkingia miricola, 95.0, 81.69, 0.65; GCF_001521765.1, s__Elizabethkingia ursingii, 95.0, 81.62, 0.66; GCF_002024805.1, s__Elizabethkingia bruuniana, 95.0, 81.62, 0.64; GCF_0…	97.74	11	N/A	N/A
M50_contigs	d__Bacteria;p__Proteobacteria;c__Gammaproteobacteria;o__Enterobacterales;f__Enterobacteriaceae;g__Leclercia;s__Leclercia sp002902985	GCF_002902985.1	95	d__Bacteria;p__Proteobacteria;c__Gammaproteobacteria;o__Enterobacterales;f__Enterobacteriaceae;g__Leclercia;s__Leclercia sp002902985	98.48	0.92	GCF_002902985.1	95	d__Bacteria;p__Proteobacteria;c__Gammaproteobacteria;o__Enterobacterales;f__Enterobacteriaceae;g__Leclercia;s__Leclercia sp002902985	98.48	0.92	d__Bacteria;p__Proteobacteria;c__Gammaproteobacteria;o__Enterobacterales;f__Enterobacteriaceae;g__Leclercia;s__	taxonomic classification defined by topology and ANI	topological placement and ANI have congruent species assignments	GCF_006171285.1, s__Leclercia adecarboxylata_A, 95.0, 91.19, 0.88; GCF_006874705.1, s__Leclercia adecarboxylata_C, 95.0, 89.98, 0.87; GCA_002360945.1, s__Leclercia adecarboxylata_B, 95.0, 89.8, 0.83; GCF_011290365.1, s__Leclercia sp003024485, 95.0, 89.6, 0.86; GCA_901472455.1, s__Leclercia adecarboxylata, 95.0, 88.84, 0.87	97.32	11	N/A	N/A
M51_contigs	d__Bacteria;p__Proteobacteria;c__Gammaproteobacteria;o__Pseudomonadales;f__Moraxellaceae;g__Acinetobacter;s__Acinetobacter nosocomialis	GCF_000368085.1	95	d__Bacteria;p__Proteobacteria;c__Gammaproteobacteria;o__Pseudomonadales;f__Moraxellaceae;g__Acinetobacter;s__Acinetobacter nosocomialis	98	0.93	GCF_000368085.1	95	d__Bacteria;p__Proteobacteria;c__Gammaproteobacteria;o__Pseudomonadales;f__Moraxellaceae;g__Acinetobacter;s__Acinetobacter nosocomialis	98	0.93	d__Bacteria;p__Proteobacteria;c__Gammaproteobacteria;o__Pseudomonadales;f__Moraxellaceae;g__Acinetobacter;s__	taxonomic classification defined by topology and ANI	topological placement and ANI have congruent species assignments	GCF_009759685.1, s__Acinetobacter baumannii, 95.0, 92.13, 0.87; GCF_000368065.1, s__Acinetobacter seifertii, 95.0, 92.08, 0.88; GCF_000369045.1, s__Acinetobacter pittii, 95.0, 88.55, 0.83; GCF_002928115.1, s__Acinetobacter pittii_H, 95.0, 88.43, 0.84; GCF_013009345.1, s__Acinetobacter sp013009345, 95.0, 88.39, 0.79; GCF_013344765.1, s__Acinetobacter lactucae_A, 95.0, 88.2, 0.86; GCF_001605885.1, …	99.07	11	N/A	N/A
MMO-102_contigs	d__Bacteria;p__Proteobacteria;c__Gammaproteobacteria;o__Enterobacterales;f__Enterobacteriaceae;g__Serratia;s__Serratia nevei	GCF_016742975.1	96.1913	d__Bacteria;p__Proteobacteria;c__Gammaproteobacteria;o__Enterobacterales;f__Enterobacteriaceae;g__Serratia;s__Serratia nevei	98.57	0.9	GCF_016742975.1	96.1913	d__Bacteria;p__Proteobacteria;c__Gammaproteobacteria;o__Enterobacterales;f__Enterobacteriaceae;g__Serratia;s__Serratia nevei	98.57	0.9	d__Bacteria;p__Proteobacteria;c__Gammaproteobacteria;o__Enterobacterales;f__Enterobacteriaceae;g__Serratia;s__	taxonomic classification defined by topology and ANI	topological placement and ANI have congruent species assignments	GCF_006715005.1, s__Serratia marcescens_J, 96.1913, 96.22, 0.9; GCF_002220655.1, s__Serratia marcescens_K, 96.0833, 96.11, 0.89; GCF_003812745.1, s__Serratia sp003812745, 95.8367, 95.83, 0.92; GCF_000513215.1, s__Serratia bockelmannii, 96.0065, 95.1, 0.88; GCF_017299535.1, s__Serratia marcescens, 96.8494, 95.09, 0.87; GCF_000738675.1, s__Serratia nematodiphila, 96.8494, 94.84, 0.88; GCF_013375155…	95.23	11	N/A	N/A
MMO-103_contigs	d__Bacteria;p__Proteobacteria;c__Gammaproteobacteria;o__Enterobacterales;f__Enterobacteriaceae;g__Cedecea;s__Cedecea sp000277545	GCF_000277545.1	95	d__Bacteria;p__Proteobacteria;c__Gammaproteobacteria;o__Enterobacterales;f__Enterobacteriaceae;g__Cedecea;s__Cedecea sp000277545	99.24	0.94	GCF_000277545.1	95	d__Bacteria;p__Proteobacteria;c__Gammaproteobacteria;o__Enterobacterales;f__Enterobacteriaceae;g__Cedecea;s__Cedecea sp000277545	99.24	0.94	d__Bacteria;p__Proteobacteria;c__Gammaproteobacteria;o__Enterobacterales;f__Enterobacteriaceae;g__Cedecea;s__	taxonomic classification defined by topology and ANI	topological placement and ANI have congruent species assignments	GCF_011752815.1, s__Cedecea sp011752815, 95.0, 94.96, 0.89; GCF_000758325.1, s__Cedecea neteri_B, 95.0, 94.69, 0.89; GCF_000758305.1, s__Cedecea neteri_C, 95.0, 94.03, 0.85; GCF_000963575.1, s__Cedecea michiganensis_A, 95.0, 91.95, 0.86; GCF_001571265.1, s__Cedecea neteri, 95.0, 91.87, 0.81; GCF_000757825.1, s__Cedecea neteri_A, 95.0, 89.75, 0.83; GCA_009668225.1, s__Cedecea sp009668225, 95.0, 88…	96.7	11	N/A	N/A
MMO-104_contigs	d__Bacteria;p__Proteobacteria;c__Gammaproteobacteria;o__Burkholderiales;f__Burkholderiaceae;g__Achromobacter;s__Achromobacter ruhlandii	GCF_902859695.1	95.0063	d__Bacteria;p__Proteobacteria;c__Gammaproteobacteria;o__Burkholderiales;f__Burkholderiaceae;g__Achromobacter;s__Achromobacter ruhlandii	99.04	0.93	GCF_902859695.1	95.0063	d__Bacteria;p__Proteobacteria;c__Gammaproteobacteria;o__Burkholderiales;f__Burkholderiaceae;g__Achromobacter;s__Achromobacter ruhlandii	99.04	0.93	d__Bacteria;p__Proteobacteria;c__Gammaproteobacteria;o__Burkholderiales;f__Burkholderiaceae;g__Achromobacter;s__	taxonomic classification defined by topology and ANI	topological placement and ANI have congruent species assignments	GCF_902859745.1, s__Achromobacter dolens, 95.0063, 94.9, 0.88; GCF_902859645.1, s__Achromobacter insuavis, 95.6014, 93.49, 0.83; GCF_001457475.1, s__Achromobacter xylosoxidans, 95.0, 93.02, 0.88; GCF_016127315.1, s__Achromobacter insuavis_A, 95.6014, 92.88, 0.88; GCF_902859765.1, s__Achromobacter pulmonis, 95.0, 91.44, 0.87; GCF_902859705.1, s__Achromobacter deleyi, 95.0, 89.05, 0.82; GCF_0141703…	97.06	11	N/A	N/A
MMO-105_contigs	d__Bacteria;p__Bacteroidota;c__Bacteroidia;o__Flavobacteriales;f__Weeksellaceae;g__Elizabethkingia;s__Elizabethkingia anophelis	GCF_002023665.2	95	d__Bacteria;p__Bacteroidota;c__Bacteroidia;o__Flavobacteriales;f__Weeksellaceae;g__Elizabethkingia;s__Elizabethkingia anophelis	98.3	0.89	GCF_002023665.2	95	d__Bacteria;p__Bacteroidota;c__Bacteroidia;o__Flavobacteriales;f__Weeksellaceae;g__Elizabethkingia;s__Elizabethkingia anophelis	98.3	0.89	d__Bacteria;p__Bacteroidota;c__Bacteroidia;o__Flavobacteriales;f__Weeksellaceae;g__Elizabethkingia;s__	taxonomic classification defined by topology and ANI	topological placement and ANI have congruent species assignments	GCF_001675285.1, s__Elizabethkingia miricola, 95.0, 92.26, 0.83; GCF_002024805.1, s__Elizabethkingia bruuniana, 95.0, 91.83, 0.82; GCF_002023715.1, s__Elizabethkingia occulta, 95.0, 90.45, 0.81; GCF_001521765.1, s__Elizabethkingia ursingii, 95.0, 89.81, 0.81; GCF_003058195.1, s__Elizabethkingia sp003058195, 95.0, 89.62, 0.82; GCF_000367325.1, s__Elizabethkingia meningoseptica, 95.0, 81.88, 0.65; …	96.76	11	N/A	N/A
MMO-108_contigs	d__Bacteria;p__Firmicutes;c__Bacilli;o__Bacillales_B;f__DSM-1321;g__Peribacillus;s__Peribacillus frigoritolerans	GCF_001636405.1	95	d__Bacteria;p__Firmicutes;c__Bacilli;o__Bacillales_B;f__DSM-1321;g__Peribacillus;s__Peribacillus frigoritolerans	96.88	0.86	GCF_001636405.1	95	d__Bacteria;p__Firmicutes;c__Bacilli;o__Bacillales_B;f__DSM-1321;g__Peribacillus;s__Peribacillus frigoritolerans	96.88	0.86	d__Bacteria;p__Firmicutes;c__Bacilli;o__Bacillales_B;f__DSM-1321;g__Peribacillus;s__	taxonomic classification defined by topology and ANI	topological placement and ANI have congruent species assignments	GCF_002835675.1, s__Peribacillus sp002835675, 95.0, 93.95, 0.84; GCF_002243645.1, s__Peribacillus simplex, 95.0, 93.51, 0.83; GCF_018613325.1, s__Peribacillus sp018613325, 95.0, 93.42, 0.84; GCF_900156045.1, s__Peribacillus simplex_D, 95.0, 92.88, 0.79; GCF_017355165.1, s__Peribacillus sp017355165, 95.0, 92.26, 0.84; GCF_001578185.1, s__Peribacillus simplex_A, 95.0, 90.07, 0.75; GCF_001439925.1, …	92.79	11	N/A	N/A
MMO-109_contigs	d__Bacteria;p__Proteobacteria;c__Gammaproteobacteria;o__Burkholderiales;f__Burkholderiaceae;g__Comamonas;s__Comamonas acidovorans	GCF_001598795.1	95.4801	d__Bacteria;p__Proteobacteria;c__Gammaproteobacteria;o__Burkholderiales;f__Burkholderiaceae;g__Comamonas;s__Comamonas acidovorans	95.74	0.83	GCF_001598795.1	95.4801	d__Bacteria;p__Proteobacteria;c__Gammaproteobacteria;o__Burkholderiales;f__Burkholderiaceae;g__Comamonas;s__Comamonas acidovorans	95.74	0.83	d__Bacteria;p__Proteobacteria;c__Gammaproteobacteria;o__Burkholderiales;f__Burkholderiaceae;g__Comamonas;s__	taxonomic classification defined by topology and ANI	topological placement and ANI have congruent species assignments	GCF_001571325.1, s__Comamonas tsuruhatensis, 95.4801, 94.31, 0.83; GCF_014637085.1, s__Comamonas phosphati, 95.0, 84.75, 0.71; GCF_001544075.1, s__Comamonas terrae, 95.0, 84.69, 0.7; GCA_019236485.1, s__Comamonas sp019236485, 95.0, 83.31, 0.73; GCF_000429845.1, s__Comamonas composti, 95.0, 83.02, 0.64; GCF_000739375.1, s__Comamonas testosteroni_B, 95.0, 82.52, 0.54; GCF_000241525.1, s__Comamonas …	96.54	11	N/A	N/A
MMO-10_contigs	d__Bacteria;p__Actinobacteriota;c__Actinomycetia;o__Actinomycetales;f__Microbacteriaceae;g__Microbacterium;s__Microbacterium sp017306305	GCA_017306305.1	95	d__Bacteria;p__Actinobacteriota;c__Actinomycetia;o__Actinomycetales;f__Microbacteriaceae;g__Microbacterium;s__Microbacterium sp017306305	98.39	0.91	GCA_017306305.1	95	d__Bacteria;p__Actinobacteriota;c__Actinomycetia;o__Actinomycetales;f__Microbacteriaceae;g__Microbacterium;s__Microbacterium sp017306305	98.39	0.91	d__Bacteria;p__Actinobacteriota;c__Actinomycetia;o__Actinomycetales;f__Microbacteriaceae;g__Microbacterium;s__	taxonomic classification defined by topology and ANI	topological placement and ANI have congruent species assignments	GCF_000956545.1, s__Microbacterium azadirachtae, 95.0, 87.43, 0.73; GCA_002257455.1, s__Microbacterium sp002257455, 95.0, 87.15, 0.74; GCF_000956505.1, s__Microbacterium azadirachtae_A, 95.0, 87.13, 0.76; GCA_018268435.1, s__Microbacterium sp018268435, 95.0, 87.05, 0.74; GCA_018268515.1, s__Microbacterium sp018268515, 95.0, 86.97, 0.72; GCF_902506375.1, s__Microbacterium sp902506375, 95.0, 86.87,…	97.46	11	N/A	N/A
MMO-110_contigs	d__Bacteria;p__Proteobacteria;c__Gammaproteobacteria;o__Enterobacterales;f__Enterobacteriaceae;g__Enterobacter;s__Enterobacter asburiae_B	GCF_007035645.1	96.8818	d__Bacteria;p__Proteobacteria;c__Gammaproteobacteria;o__Enterobacterales;f__Enterobacteriaceae;g__Enterobacter;s__Enterobacter asburiae_B	98.24	0.91	GCF_007035645.1	96.8818	d__Bacteria;p__Proteobacteria;c__Gammaproteobacteria;o__Enterobacterales;f__Enterobacteriaceae;g__Enterobacter;s__Enterobacter asburiae_B	98.24	0.91	d__Bacteria;p__Proteobacteria;c__Gammaproteobacteria;o__Enterobacterales;f__Enterobacteriaceae;g__Enterobacter;s__	taxonomic classification defined by topology and ANI	topological placement and ANI have congruent species assignments	GCF_001521715.1, s__Enterobacter asburiae, 96.8818, 96.84, 0.86; GCF_002208095.1, s__Enterobacter cloacae_M, 96.7528, 96.68, 0.91; GCF_008364625.1, s__Enterobacter dykesii, 96.5795, 96.52, 0.91; GCF_003634515.1, s__Enterobacter asburiae_A, 96.0274, 95.61, 0.87; GCF_000493015.1, s__Enterobacter sp000493015, 95.7595, 95.15, 0.87; GCF_008080435.1, s__Enterobacter asburiae_C, 95.5575, 95.11, 0.85; GC…	97.56	11	N/A	N/A
MMO-113_contigs	d__Bacteria;p__Actinobacteriota;c__Actinomycetia;o__Actinomycetales;f__Microbacteriaceae;g__Microbacterium;s__Microbacterium sp001866135	GCF_001866135.1	95.261	d__Bacteria;p__Actinobacteriota;c__Actinomycetia;o__Actinomycetales;f__Microbacteriaceae;g__Microbacterium;s__Microbacterium sp001866135	99.18	0.95	GCF_001866135.1	95.261	d__Bacteria;p__Actinobacteriota;c__Actinomycetia;o__Actinomycetales;f__Microbacteriaceae;g__Microbacterium;s__Microbacterium sp001866135	99.18	0.95	d__Bacteria;p__Actinobacteriota;c__Actinomycetia;o__Actinomycetales;f__Microbacteriaceae;g__Microbacterium;s__	taxonomic classification defined by topology and ANI	topological placement and ANI have congruent species assignments	GCF_900105335.1, s__Microbacterium paraoxydans, 95.3631, 95.24, 0.89; GCF_019056515.1, s__Microbacterium sp001595495, 95.3631, 94.75, 0.88; GCF_904066215.1, s__Microbacterium sp002456035, 95.0, 92.87, 0.89; GCF_002848265.1, s__Microbacterium sp002848265, 95.0, 91.8, 0.85; GCF_017939615.1, s__Microbacterium sp017939615, 95.0, 90.04, 0.87; GCF_008271365.1, s__Microbacterium sp008271365, 95.0, 89.79…	96.68	11	N/A	N/A
MMO-114_contigs	d__Bacteria;p__Firmicutes;c__Bacilli;o__Bacillales;f__Bacillaceae;g__Bacillus;s__Bacillus licheniformis	GCF_000011645.1	95.4556	d__Bacteria;p__Firmicutes;c__Bacilli;o__Bacillales;f__Bacillaceae;g__Bacillus;s__Bacillus licheniformis	99.52	0.96	GCF_000011645.1	95.4556	d__Bacteria;p__Firmicutes;c__Bacilli;o__Bacillales;f__Bacillaceae;g__Bacillus;s__Bacillus licheniformis	99.52	0.96	d__Bacteria;p__Firmicutes;c__Bacilli;o__Bacillales;f__Bacillaceae;g__Bacillus;s__	taxonomic classification defined by topology and ANI	topological placement and ANI have congruent species assignments	GCF_001969855.1, s__Bacillus haynesii, 95.4556, 95.4, 0.89; GCF_001042485.2, s__Bacillus paralicheniformis, 95.0745, 94.47, 0.9; GCF_001969815.1, s__Bacillus swezeyi, 95.0, 83.94, 0.74; GCF_900166645.1, s__Bacillus sonorensis_A, 95.0, 83.61, 0.76; GCF_001592005.1, s__Bacillus sonorensis, 95.0, 83.0, 0.69; GCF_001042475.2, s__Bacillus glycinifermentans, 95.0, 82.89, 0.69; GCF_013155385.1, s__Bacil…	96.8	11	N/A	N/A
MMO-116_contigs	d__Bacteria;p__Proteobacteria;c__Gammaproteobacteria;o__Enterobacterales;f__Enterobacteriaceae;g__Enterobacter;s__Enterobacter asburiae_B	GCF_007035645.1	96.8818	d__Bacteria;p__Proteobacteria;c__Gammaproteobacteria;o__Enterobacterales;f__Enterobacteriaceae;g__Enterobacter;s__Enterobacter asburiae_B	98.24	0.91	GCF_007035645.1	96.8818	d__Bacteria;p__Proteobacteria;c__Gammaproteobacteria;o__Enterobacterales;f__Enterobacteriaceae;g__Enterobacter;s__Enterobacter asburiae_B	98.24	0.91	d__Bacteria;p__Proteobacteria;c__Gammaproteobacteria;o__Enterobacterales;f__Enterobacteriaceae;g__Enterobacter;s__	taxonomic classification defined by topology and ANI	topological placement and ANI have congruent species assignments	GCF_001521715.1, s__Enterobacter asburiae, 96.8818, 96.87, 0.87; GCF_002208095.1, s__Enterobacter cloacae_M, 96.7528, 96.67, 0.91; GCF_008364625.1, s__Enterobacter dykesii, 96.5795, 96.55, 0.92; GCF_003634515.1, s__Enterobacter asburiae_A, 96.0274, 95.66, 0.87; GCF_000493015.1, s__Enterobacter sp000493015, 95.7595, 95.14, 0.87; GCF_008080435.1, s__Enterobacter asburiae_C, 95.5575, 95.13, 0.85; GC…	97.56	11	N/A	N/A
MMO-119_contigs	d__Bacteria;p__Proteobacteria;c__Gammaproteobacteria;o__Enterobacterales;f__Enterobacteriaceae;g__Enterobacter;s__Enterobacter asburiae_B	GCF_007035645.1	96.8818	d__Bacteria;p__Proteobacteria;c__Gammaproteobacteria;o__Enterobacterales;f__Enterobacteriaceae;g__Enterobacter;s__Enterobacter asburiae_B	98.25	0.91	GCF_007035645.1	96.8818	d__Bacteria;p__Proteobacteria;c__Gammaproteobacteria;o__Enterobacterales;f__Enterobacteriaceae;g__Enterobacter;s__Enterobacter asburiae_B	98.25	0.91	d__Bacteria;p__Proteobacteria;c__Gammaproteobacteria;o__Enterobacterales;f__Enterobacteriaceae;g__Enterobacter;s__	taxonomic classification defined by topology and ANI	topological placement and ANI have congruent species assignments	GCF_001521715.1, s__Enterobacter asburiae, 96.8818, 96.82, 0.86; GCF_002208095.1, s__Enterobacter cloacae_M, 96.7528, 96.7, 0.91; GCF_008364625.1, s__Enterobacter dykesii, 96.5795, 96.56, 0.92; GCF_003634515.1, s__Enterobacter asburiae_A, 96.0274, 95.61, 0.87; GCF_000493015.1, s__Enterobacter sp000493015, 95.7595, 95.15, 0.87; GCF_008080435.1, s__Enterobacter asburiae_C, 95.5575, 95.11, 0.85; GCF…	97.56	11	N/A	N/A
MMO-120_contigs	d__Bacteria;p__Proteobacteria;c__Gammaproteobacteria;o__Enterobacterales;f__Enterobacteriaceae;g__Enterobacter;s__Enterobacter roggenkampii	GCF_001729805.1	95	d__Bacteria;p__Proteobacteria;c__Gammaproteobacteria;o__Enterobacterales;f__Enterobacteriaceae;g__Enterobacter;s__Enterobacter roggenkampii	98.29	0.9	GCF_001729805.1	95	d__Bacteria;p__Proteobacteria;c__Gammaproteobacteria;o__Enterobacterales;f__Enterobacteriaceae;g__Enterobacter;s__Enterobacter roggenkampii	98.29	0.9	d__Bacteria;p__Proteobacteria;c__Gammaproteobacteria;o__Enterobacterales;f__Enterobacteriaceae;g__Enterobacter;s__	taxonomic classification defined by topology and ANI	topological placement and ANI have congruent species assignments	GCF_008364555.1, s__Enterobacter vonholyi, 95.0, 94.35, 0.91; GCF_009755685.1, s__Enterobacter sp000568095, 95.0476, 94.32, 0.86; GCF_008364625.1, s__Enterobacter dykesii, 96.5795, 93.48, 0.89; GCF_007035645.1, s__Enterobacter asburiae_B, 96.8818, 93.41, 0.87; GCF_003634515.1, s__Enterobacter asburiae_A, 96.0274, 93.36, 0.85; GCF_002208095.1, s__Enterobacter cloacae_M, 96.7528, 93.36, 0.88; GCF_0…	97.56	11	N/A	N/A
MMO-122_contigs	d__Bacteria;p__Proteobacteria;c__Gammaproteobacteria;o__Enterobacterales;f__Enterobacteriaceae;g__Enterobacter;s__Enterobacter asburiae_B	GCF_007035645.1	96.8818	d__Bacteria;p__Proteobacteria;c__Gammaproteobacteria;o__Enterobacterales;f__Enterobacteriaceae;g__Enterobacter;s__Enterobacter asburiae_B	98.25	0.91	GCF_007035645.1	96.8818	d__Bacteria;p__Proteobacteria;c__Gammaproteobacteria;o__Enterobacterales;f__Enterobacteriaceae;g__Enterobacter;s__Enterobacter asburiae_B	98.25	0.91	d__Bacteria;p__Proteobacteria;c__Gammaproteobacteria;o__Enterobacterales;f__Enterobacteriaceae;g__Enterobacter;s__	taxonomic classification defined by topology and ANI	topological placement and ANI have congruent species assignments	GCF_001521715.1, s__Enterobacter asburiae, 96.8818, 96.83, 0.86; GCF_002208095.1, s__Enterobacter cloacae_M, 96.7528, 96.72, 0.91; GCF_008364625.1, s__Enterobacter dykesii, 96.5795, 96.53, 0.92; GCF_003634515.1, s__Enterobacter asburiae_A, 96.0274, 95.6, 0.87; GCF_000493015.1, s__Enterobacter sp000493015, 95.7595, 95.13, 0.87; GCF_008080435.1, s__Enterobacter asburiae_C, 95.5575, 95.1, 0.85; GCF_…	97.56	11	N/A	N/A
MMO-123_contigs	d__Bacteria;p__Proteobacteria;c__Gammaproteobacteria;o__Burkholderiales;f__Burkholderiaceae;g__Achromobacter;s__Achromobacter ruhlandii	GCF_902859695.1	95.0063	d__Bacteria;p__Proteobacteria;c__Gammaproteobacteria;o__Burkholderiales;f__Burkholderiaceae;g__Achromobacter;s__Achromobacter ruhlandii	99.04	0.93	GCF_902859695.1	95.0063	d__Bacteria;p__Proteobacteria;c__Gammaproteobacteria;o__Burkholderiales;f__Burkholderiaceae;g__Achromobacter;s__Achromobacter ruhlandii	99.04	0.93	d__Bacteria;p__Proteobacteria;c__Gammaproteobacteria;o__Burkholderiales;f__Burkholderiaceae;g__Achromobacter;s__	taxonomic classification defined by topology and ANI	topological placement and ANI have congruent species assignments	GCF_902859745.1, s__Achromobacter dolens, 95.0063, 94.9, 0.88; GCF_902859645.1, s__Achromobacter insuavis, 95.6014, 93.49, 0.83; GCF_001457475.1, s__Achromobacter xylosoxidans, 95.0, 93.02, 0.88; GCF_016127315.1, s__Achromobacter insuavis_A, 95.6014, 92.88, 0.88; GCF_902859765.1, s__Achromobacter pulmonis, 95.0, 91.44, 0.87; GCF_902859705.1, s__Achromobacter deleyi, 95.0, 89.05, 0.82; GCF_0141703…	97.06	11	N/A	N/A
MMO-124_contigs	d__Bacteria;p__Proteobacteria;c__Gammaproteobacteria;o__Burkholderiales;f__Burkholderiaceae;g__Achromobacter;s__Achromobacter ruhlandii	GCF_902859695.1	95.0063	d__Bacteria;p__Proteobacteria;c__Gammaproteobacteria;o__Burkholderiales;f__Burkholderiaceae;g__Achromobacter;s__Achromobacter ruhlandii	99.04	0.93	GCF_902859695.1	95.0063	d__Bacteria;p__Proteobacteria;c__Gammaproteobacteria;o__Burkholderiales;f__Burkholderiaceae;g__Achromobacter;s__Achromobacter ruhlandii	99.04	0.93	d__Bacteria;p__Proteobacteria;c__Gammaproteobacteria;o__Burkholderiales;f__Burkholderiaceae;g__Achromobacter;s__	taxonomic classification defined by topology and ANI	topological placement and ANI have congruent species assignments	GCF_902859745.1, s__Achromobacter dolens, 95.0063, 94.97, 0.88; GCF_902859645.1, s__Achromobacter insuavis, 95.6014, 93.5, 0.83; GCF_001457475.1, s__Achromobacter xylosoxidans, 95.0, 93.0, 0.88; GCF_016127315.1, s__Achromobacter insuavis_A, 95.6014, 92.89, 0.88; GCF_902859765.1, s__Achromobacter pulmonis, 95.0, 91.38, 0.88; GCF_902859705.1, s__Achromobacter deleyi, 95.0, 89.04, 0.81; GCF_01417030…	97.06	11	N/A	N/A
MMO-125_contigs	d__Bacteria;p__Actinobacteriota;c__Actinomycetia;o__Actinomycetales;f__Microbacteriaceae;g__Leucobacter;s__	N/A	N/A	N/A	N/A	N/A	GCF_000421845.1	95	d__Bacteria;p__Actinobacteriota;c__Actinomycetia;o__Actinomycetales;f__Microbacteriaceae;g__Leucobacter;s__Leucobacter chironomi	88.9	0.84	d__Bacteria;p__Actinobacteriota;c__Actinomycetia;o__Actinomycetales;f__Microbacteriaceae;g__Leucobacter;s__	taxonomic classification defined by topology and ANI	classification based on placement in class-level tree	GCF_004028235.1, s__Leucobacter muris, 95.0, 85.08, 0.77; GCF_003569785.1, s__Leucobacter sp003569785, 95.0, 81.62, 0.56; GCF_001273835.1, s__Leucobacter celer, 95.0, 81.51, 0.6; GCF_017565705.1, s__Leucobacter ruminantium, 95.0, 81.44, 0.52; GCF_004208635.1, s__Leucobacter triazinivorans, 95.0, 81.21, 0.58; GCF_002982315.1, s__Leucobacter massiliensis, 95.0, 81.15, 0.52; GCF_000980875.1, s__Leuc…	95.49	11	0.993333	Genome not assigned to closest species as it falls outside its pre-defined ANI radius
MMO-126_contigs	d__Bacteria;p__Proteobacteria;c__Gammaproteobacteria;o__Enterobacterales;f__Enterobacteriaceae;g__Enterobacter;s__Enterobacter roggenkampii	GCF_001729805.1	95	d__Bacteria;p__Proteobacteria;c__Gammaproteobacteria;o__Enterobacterales;f__Enterobacteriaceae;g__Enterobacter;s__Enterobacter roggenkampii	98.27	0.9	GCF_001729805.1	95	d__Bacteria;p__Proteobacteria;c__Gammaproteobacteria;o__Enterobacterales;f__Enterobacteriaceae;g__Enterobacter;s__Enterobacter roggenkampii	98.27	0.9	d__Bacteria;p__Proteobacteria;c__Gammaproteobacteria;o__Enterobacterales;f__Enterobacteriaceae;g__Enterobacter;s__	taxonomic classification defined by topology and ANI	topological placement and ANI have congruent species assignments	GCF_009755685.1, s__Enterobacter sp000568095, 95.0476, 94.35, 0.87; GCF_008364555.1, s__Enterobacter vonholyi, 95.0, 94.34, 0.91; GCF_008364625.1, s__Enterobacter dykesii, 96.5795, 93.46, 0.9; GCF_007035645.1, s__Enterobacter asburiae_B, 96.8818, 93.44, 0.87; GCF_003634515.1, s__Enterobacter asburiae_A, 96.0274, 93.34, 0.85; GCF_002208095.1, s__Enterobacter cloacae_M, 96.7528, 93.31, 0.89; GCF_00…	97.56	11	N/A	N/A
MMO-127_contigs	d__Bacteria;p__Bacteroidota;c__Bacteroidia;o__Flavobacteriales;f__Weeksellaceae;g__Chryseobacterium;s__Chryseobacterium sp013153155	GCF_018603435.1	95	d__Bacteria;p__Bacteroidota;c__Bacteroidia;o__Flavobacteriales;f__Weeksellaceae;g__Chryseobacterium;s__Chryseobacterium sp013153155	96.38	0.89	GCF_018603435.1	95	d__Bacteria;p__Bacteroidota;c__Bacteroidia;o__Flavobacteriales;f__Weeksellaceae;g__Chryseobacterium;s__Chryseobacterium sp013153155	96.38	0.89	d__Bacteria;p__Bacteroidota;c__Bacteroidia;o__Flavobacteriales;f__Weeksellaceae;g__Chryseobacterium;s__	taxonomic classification defined by topology and ANI	topological placement and ANI have congruent species assignments	GCF_002177115.1, s__Chryseobacterium mucoviscidosis, 95.1494, 93.03, 0.82; GCF_900156825.1, s__Chryseobacterium gambrini, 95.1494, 92.89, 0.82; GCF_000708615.2, s__Chryseobacterium hispalense, 95.0, 82.7, 0.59; GCF_900129245.1, s__Chryseobacterium arachidis, 95.0, 82.59, 0.62; GCF_000799195.1, s__Chryseobacterium sp000799195, 95.0, 82.29, 0.62; GCF_900111495.1, s__Chryseobacterium wanjuense, 95.0…	97.56	11	N/A	N/A
MMO-128_contigs	d__Bacteria;p__Proteobacteria;c__Gammaproteobacteria;o__Pseudomonadales;f__Moraxellaceae;g__Acinetobacter;s__Acinetobacter nosocomialis	GCF_000368085.1	95	d__Bacteria;p__Proteobacteria;c__Gammaproteobacteria;o__Pseudomonadales;f__Moraxellaceae;g__Acinetobacter;s__Acinetobacter nosocomialis	98.08	0.91	GCF_000368085.1	95	d__Bacteria;p__Proteobacteria;c__Gammaproteobacteria;o__Pseudomonadales;f__Moraxellaceae;g__Acinetobacter;s__Acinetobacter nosocomialis	98.08	0.91	d__Bacteria;p__Proteobacteria;c__Gammaproteobacteria;o__Pseudomonadales;f__Moraxellaceae;g__Acinetobacter;s__	taxonomic classification defined by topology and ANI	topological placement and ANI have congruent species assignments	GCF_000368065.1, s__Acinetobacter seifertii, 95.0, 91.96, 0.86; GCF_009759685.1, s__Acinetobacter baumannii, 95.0, 91.93, 0.84; GCF_013009345.1, s__Acinetobacter sp013009345, 95.0, 88.49, 0.84; GCF_000369045.1, s__Acinetobacter pittii, 95.0, 88.47, 0.84; GCF_002928115.1, s__Acinetobacter pittii_H, 95.0, 88.41, 0.83; GCF_013344765.1, s__Acinetobacter lactucae_A, 95.0, 88.21, 0.88; GCF_000196795.1,…	99.07	11	N/A	N/A
MMO-130_contigs	d__Bacteria;p__Proteobacteria;c__Gammaproteobacteria;o__Pseudomonadales;f__Moraxellaceae;g__Acinetobacter;s__Acinetobacter pittii	GCF_000369045.1	95	d__Bacteria;p__Proteobacteria;c__Gammaproteobacteria;o__Pseudomonadales;f__Moraxellaceae;g__Acinetobacter;s__Acinetobacter pittii	96.98	0.92	GCF_013009345.1	95	d__Bacteria;p__Proteobacteria;c__Gammaproteobacteria;o__Pseudomonadales;f__Moraxellaceae;g__Acinetobacter;s__Acinetobacter sp013009345	94.92	0.88	d__Bacteria;p__Proteobacteria;c__Gammaproteobacteria;o__Pseudomonadales;f__Moraxellaceae;g__Acinetobacter;s__	ANI	topological placement and ANI have incongruent species assignments	GCF_002928115.1, s__Acinetobacter pittii_H, 95.0, 94.56, 0.86; GCF_001605885.1, s__Acinetobacter lactucae, 95.0, 93.54, 0.86; GCF_013344765.1, s__Acinetobacter lactucae_A, 95.0, 93.14, 0.91; GCF_000399685.1, s__Acinetobacter pittii_E, 95.0, 92.54, 0.83; GCF_000196795.1, s__Acinetobacter oleivorans, 95.0, 91.48, 0.86; GCF_000313935.1, s__Acinetobacter sp000313935, 95.0, 91.22, 0.87; GCF_000399665.…	98.99	11	N/A	N/A
MMO-131_contigs	d__Bacteria;p__Proteobacteria;c__Gammaproteobacteria;o__Pseudomonadales;f__Moraxellaceae;g__Acinetobacter;s__Acinetobacter pittii	GCF_000369045.1	95	d__Bacteria;p__Proteobacteria;c__Gammaproteobacteria;o__Pseudomonadales;f__Moraxellaceae;g__Acinetobacter;s__Acinetobacter pittii	96.99	0.92	GCF_013009345.1	95	d__Bacteria;p__Proteobacteria;c__Gammaproteobacteria;o__Pseudomonadales;f__Moraxellaceae;g__Acinetobacter;s__Acinetobacter sp013009345	94.94	0.88	d__Bacteria;p__Proteobacteria;c__Gammaproteobacteria;o__Pseudomonadales;f__Moraxellaceae;g__Acinetobacter;s__	ANI	topological placement and ANI have incongruent species assignments	GCF_002928115.1, s__Acinetobacter pittii_H, 95.0, 94.55, 0.85; GCF_001605885.1, s__Acinetobacter lactucae, 95.0, 93.52, 0.86; GCF_013344765.1, s__Acinetobacter lactucae_A, 95.0, 93.13, 0.92; GCF_000399685.1, s__Acinetobacter pittii_E, 95.0, 92.57, 0.82; GCF_000196795.1, s__Acinetobacter oleivorans, 95.0, 91.5, 0.86; GCF_000313935.1, s__Acinetobacter sp000313935, 95.0, 91.17, 0.86; GCF_000399665.1…	98.99	11	N/A	N/A
MMO-136_contigs	d__Bacteria;p__Actinobacteriota;c__Actinomycetia;o__Actinomycetales;f__Micrococcaceae;g__Micrococcus;s__Micrococcus luteus	GCF_000023205.1	95	d__Bacteria;p__Actinobacteriota;c__Actinomycetia;o__Actinomycetales;f__Micrococcaceae;g__Micrococcus;s__Micrococcus luteus	97.09	0.89	GCF_000023205.1	95	d__Bacteria;p__Actinobacteriota;c__Actinomycetia;o__Actinomycetales;f__Micrococcaceae;g__Micrococcus;s__Micrococcus luteus	97.09	0.89	d__Bacteria;p__Actinobacteriota;c__Actinomycetia;o__Actinomycetales;f__Micrococcaceae;g__Micrococcus;s__	taxonomic classification defined by topology and ANI	topological placement and ANI have congruent species assignments	GCF_014205115.1, s__Micrococcus endophyticus, 95.0, 89.08, 0.85; GCF_014204815.1, s__Micrococcus flavus, 95.0, 84.5, 0.79; GCF_001570885.1, s__Micrococcus lylae, 95.0, 83.05, 0.69; GCF_014205175.1, s__Micrococcus cohnii, 95.0, 81.31, 0.64	97.58	11	N/A	N/A
MMO-138_contigs	d__Bacteria;p__Actinobacteriota;c__Actinomycetia;o__Actinomycetales;f__Microbacteriaceae;g__Microbacterium;s__Microbacterium sp017306305	GCA_017306305.1	95	d__Bacteria;p__Actinobacteriota;c__Actinomycetia;o__Actinomycetales;f__Microbacteriaceae;g__Microbacterium;s__Microbacterium sp017306305	98.88	0.92	GCA_017306305.1	95	d__Bacteria;p__Actinobacteriota;c__Actinomycetia;o__Actinomycetales;f__Microbacteriaceae;g__Microbacterium;s__Microbacterium sp017306305	98.88	0.92	d__Bacteria;p__Actinobacteriota;c__Actinomycetia;o__Actinomycetales;f__Microbacteriaceae;g__Microbacterium;s__	taxonomic classification defined by topology and ANI	topological placement and ANI have congruent species assignments	GCF_000956545.1, s__Microbacterium azadirachtae, 95.0, 87.56, 0.73; GCA_002257455.1, s__Microbacterium sp002257455, 95.0, 87.19, 0.74; GCF_000956505.1, s__Microbacterium azadirachtae_A, 95.0, 87.17, 0.74; GCA_018268435.1, s__Microbacterium sp018268435, 95.0, 87.05, 0.74; GCF_902506375.1, s__Microbacterium sp902506375, 95.0, 86.8, 0.76; GCA_018268515.1, s__Microbacterium sp018268515, 95.0, 86.47, …	97.44	11	N/A	N/A
MMO-140_contigs	d__Bacteria;p__Firmicutes;c__Bacilli;o__Staphylococcales;f__Staphylococcaceae;g__Staphylococcus;s__Staphylococcus saprophyticus	GCF_000010125.1	95	d__Bacteria;p__Firmicutes;c__Bacilli;o__Staphylococcales;f__Staphylococcaceae;g__Staphylococcus;s__Staphylococcus saprophyticus	99.59	0.92	GCF_000010125.1	95	d__Bacteria;p__Firmicutes;c__Bacilli;o__Staphylococcales;f__Staphylococcaceae;g__Staphylococcus;s__Staphylococcus saprophyticus	99.59	0.92	d__Bacteria;p__Firmicutes;c__Bacilli;o__Staphylococcales;f__Staphylococcaceae;g__Staphylococcus;s__	taxonomic classification defined by topology and ANI	topological placement and ANI have congruent species assignments	GCF_013391405.1, s__Staphylococcus sp013391405, 95.0, 89.83, 0.85; GCF_002614725.1, s__Staphylococcus edaphicus, 95.0, 85.29, 0.81; GCF_000338275.1, s__Staphylococcus xylosus_B, 95.0, 82.22, 0.68; GCF_016774515.1, s__Staphylococcus xylosus_A, 95.0, 82.2, 0.71; GCF_003697915.1, s__Staphylococcus pseudoxylosus, 95.0, 82.2, 0.69; GCF_900097965.1, s__Staphylococcus caeli, 95.0, 82.11, 0.67; GCF_00273…	97.68	11	N/A	N/A
MMO-141_contigs	d__Bacteria;p__Actinobacteriota;c__Actinomycetia;o__Actinomycetales;f__Micrococcaceae;g__Micrococcus;s__Micrococcus luteus	GCF_000023205.1	95	d__Bacteria;p__Actinobacteriota;c__Actinomycetia;o__Actinomycetales;f__Micrococcaceae;g__Micrococcus;s__Micrococcus luteus	97.09	0.88	GCF_000023205.1	95	d__Bacteria;p__Actinobacteriota;c__Actinomycetia;o__Actinomycetales;f__Micrococcaceae;g__Micrococcus;s__Micrococcus luteus	97.09	0.88	d__Bacteria;p__Actinobacteriota;c__Actinomycetia;o__Actinomycetales;f__Micrococcaceae;g__Micrococcus;s__	taxonomic classification defined by topology and ANI	topological placement and ANI have congruent species assignments	GCF_014205115.1, s__Micrococcus endophyticus, 95.0, 89.16, 0.85; GCF_014204815.1, s__Micrococcus flavus, 95.0, 84.6, 0.76; GCF_001570885.1, s__Micrococcus lylae, 95.0, 82.92, 0.67; GCF_014205175.1, s__Micrococcus cohnii, 95.0, 81.48, 0.63	97.6	11	N/A	N/A
MMO-142_contigs	d__Bacteria;p__Bacteroidota;c__Bacteroidia;o__Sphingobacteriales;f__Sphingobacteriaceae;g__Sphingobacterium;s__Sphingobacterium siyangense	GCF_007830445.1	95	d__Bacteria;p__Bacteroidota;c__Bacteroidia;o__Sphingobacteriales;f__Sphingobacteriaceae;g__Sphingobacterium;s__Sphingobacterium siyangense	95.64	0.75	GCF_007830445.1	95	d__Bacteria;p__Bacteroidota;c__Bacteroidia;o__Sphingobacteriales;f__Sphingobacteriaceae;g__Sphingobacterium;s__Sphingobacterium siyangense	95.64	0.75	d__Bacteria;p__Bacteroidota;c__Bacteroidia;o__Sphingobacteriales;f__Sphingobacteriaceae;g__Sphingobacterium;s__	taxonomic classification defined by topology and ANI	topological placement and ANI have congruent species assignments	GCF_900457465.1, s__Sphingobacterium multivorum, 95.0, 91.99, 0.78; GCA_002420705.1, s__Sphingobacterium sp002420705, 95.0, 87.25, 0.74; GCA_002500745.1, s__Sphingobacterium sp002500745, 95.0, 86.77, 0.67; GCF_017834055.1, s__Sphingobacterium sp002429765, 95.0, 85.2, 0.64; GCA_002454415.1, s__Sphingobacterium sp002454415, 95.0, 83.34, 0.59; GCF_003627955.1, s__Sphingobacterium puteale, 95.0, 81.6…	97.93	11	N/A	N/A
MMO-143_contigs	d__Bacteria;p__Proteobacteria;c__Gammaproteobacteria;o__Pseudomonadales;f__Moraxellaceae;g__Acinetobacter;s__Acinetobacter nosocomialis	GCF_000368085.1	95	d__Bacteria;p__Proteobacteria;c__Gammaproteobacteria;o__Pseudomonadales;f__Moraxellaceae;g__Acinetobacter;s__Acinetobacter nosocomialis	98.08	0.91	GCF_000368085.1	95	d__Bacteria;p__Proteobacteria;c__Gammaproteobacteria;o__Pseudomonadales;f__Moraxellaceae;g__Acinetobacter;s__Acinetobacter nosocomialis	98.08	0.91	d__Bacteria;p__Proteobacteria;c__Gammaproteobacteria;o__Pseudomonadales;f__Moraxellaceae;g__Acinetobacter;s__	taxonomic classification defined by topology and ANI	topological placement and ANI have congruent species assignments	GCF_000368065.1, s__Acinetobacter seifertii, 95.0, 91.95, 0.85; GCF_009759685.1, s__Acinetobacter baumannii, 95.0, 91.91, 0.84; GCF_013009345.1, s__Acinetobacter sp013009345, 95.0, 88.51, 0.82; GCF_000369045.1, s__Acinetobacter pittii, 95.0, 88.43, 0.84; GCF_002928115.1, s__Acinetobacter pittii_H, 95.0, 88.39, 0.83; GCF_013344765.1, s__Acinetobacter lactucae_A, 95.0, 88.18, 0.89; GCF_001605885.1,…	99.05	11	N/A	N/A
MMO-144_contigs	d__Bacteria;p__Proteobacteria;c__Gammaproteobacteria;o__Burkholderiales;f__Burkholderiaceae;g__Achromobacter;s__Achromobacter ruhlandii	GCF_902859695.1	95.0063	d__Bacteria;p__Proteobacteria;c__Gammaproteobacteria;o__Burkholderiales;f__Burkholderiaceae;g__Achromobacter;s__Achromobacter ruhlandii	99.03	0.93	GCF_902859695.1	95.0063	d__Bacteria;p__Proteobacteria;c__Gammaproteobacteria;o__Burkholderiales;f__Burkholderiaceae;g__Achromobacter;s__Achromobacter ruhlandii	99.03	0.93	d__Bacteria;p__Proteobacteria;c__Gammaproteobacteria;o__Burkholderiales;f__Burkholderiaceae;g__Achromobacter;s__	taxonomic classification defined by topology and ANI	topological placement and ANI have congruent species assignments	GCF_902859745.1, s__Achromobacter dolens, 95.0063, 94.94, 0.88; GCF_902859645.1, s__Achromobacter insuavis, 95.6014, 93.52, 0.83; GCF_001457475.1, s__Achromobacter xylosoxidans, 95.0, 92.98, 0.87; GCF_016127315.1, s__Achromobacter insuavis_A, 95.6014, 92.86, 0.88; GCF_902859765.1, s__Achromobacter pulmonis, 95.0, 91.41, 0.88; GCF_902859705.1, s__Achromobacter deleyi, 95.0, 89.02, 0.82; GCF_014170…	97.06	11	N/A	N/A
MMO-146_contigs	d__Bacteria;p__Bacteroidota;c__Bacteroidia;o__Sphingobacteriales;f__Sphingobacteriaceae;g__Sphingobacterium;s__Sphingobacterium siyangense	GCF_007830445.1	95	d__Bacteria;p__Bacteroidota;c__Bacteroidia;o__Sphingobacteriales;f__Sphingobacteriaceae;g__Sphingobacterium;s__Sphingobacterium siyangense	95.65	0.75	GCF_007830445.1	95	d__Bacteria;p__Bacteroidota;c__Bacteroidia;o__Sphingobacteriales;f__Sphingobacteriaceae;g__Sphingobacterium;s__Sphingobacterium siyangense	95.65	0.75	d__Bacteria;p__Bacteroidota;c__Bacteroidia;o__Sphingobacteriales;f__Sphingobacteriaceae;g__Sphingobacterium;s__	taxonomic classification defined by topology and ANI	topological placement and ANI have congruent species assignments	GCF_900457465.1, s__Sphingobacterium multivorum, 95.0, 92.01, 0.78; GCA_002420705.1, s__Sphingobacterium sp002420705, 95.0, 87.26, 0.74; GCA_002500745.1, s__Sphingobacterium sp002500745, 95.0, 86.78, 0.68; GCF_017834055.1, s__Sphingobacterium sp002429765, 95.0, 85.19, 0.64; GCA_002454415.1, s__Sphingobacterium sp002454415, 95.0, 83.3, 0.59; GCF_003627955.1, s__Sphingobacterium puteale, 95.0, 81.6…	97.93	11	N/A	N/A
MMO-14_contigs	d__Bacteria;p__Proteobacteria;c__Gammaproteobacteria;o__Enterobacterales;f__Aeromonadaceae;g__Aeromonas;s__Aeromonas hydrophila	GCF_000014805.1	95	d__Bacteria;p__Proteobacteria;c__Gammaproteobacteria;o__Enterobacterales;f__Aeromonadaceae;g__Aeromonas;s__Aeromonas hydrophila	96.91	0.92	GCF_000014805.1	95	d__Bacteria;p__Proteobacteria;c__Gammaproteobacteria;o__Enterobacterales;f__Aeromonadaceae;g__Aeromonas;s__Aeromonas hydrophila	96.91	0.92	d__Bacteria;p__Proteobacteria;c__Gammaproteobacteria;o__Enterobacterales;f__Aeromonadaceae;g__Aeromonas;s__	taxonomic classification defined by topology and ANI	topological placement and ANI have congruent species assignments	GCF_000820305.1, s__Aeromonas dhakensis, 95.0, 93.81, 0.91; GCF_000819745.1, s__Aeromonas bestiarum, 95.5033, 90.4, 0.88; GCF_000820005.1, s__Aeromonas piscicola, 95.5033, 89.66, 0.84; GCF_000820085.1, s__Aeromonas sanarellii, 95.0, 89.05, 0.87; GCF_000819785.1, s__Aeromonas caviae, 95.0, 88.87, 0.83; GCF_000820165.1, s__Aeromonas taiwanensis, 95.0, 88.79, 0.83; GCF_000820025.1, s__Aeromonas popo…	98.55	11	N/A	N/A
MMO-151_contigs	d__Bacteria;p__Proteobacteria;c__Gammaproteobacteria;o__Enterobacterales;f__Enterobacteriaceae;g__Chania;s__Chania oryzae	GCF_001976145.1	95	d__Bacteria;p__Proteobacteria;c__Gammaproteobacteria;o__Enterobacterales;f__Enterobacteriaceae;g__Chania;s__Chania oryzae	96.59	0.85	GCF_001976145.1	95	d__Bacteria;p__Proteobacteria;c__Gammaproteobacteria;o__Enterobacterales;f__Enterobacteriaceae;g__Chania;s__Chania oryzae	96.59	0.85	d__Bacteria;p__Proteobacteria;c__Gammaproteobacteria;o__Enterobacterales;f__Enterobacteriaceae;g__Chania;s__	taxonomic classification defined by topology and ANI	topological placement and ANI have congruent species assignments	GCF_000743355.1, s__Chania sp000743355, 95.0, 86.99, 0.74; GCF_000520015.2, s__Chania multitudinisentens, 95.0, 84.24, 0.63	96.72	11	N/A	N/A
MMO-152_contigs	d__Bacteria;p__Actinobacteriota;c__Actinomycetia;o__Mycobacteriales;f__Mycobacteriaceae;g__Gordonia;s__Gordonia malaquae	GCF_000344135.1	95	d__Bacteria;p__Actinobacteriota;c__Actinomycetia;o__Mycobacteriales;f__Mycobacteriaceae;g__Gordonia;s__Gordonia malaquae	97.93	0.9	GCF_000344135.1	95	d__Bacteria;p__Actinobacteriota;c__Actinomycetia;o__Mycobacteriales;f__Mycobacteriaceae;g__Gordonia;s__Gordonia malaquae	97.93	0.9	d__Bacteria;p__Actinobacteriota;c__Actinomycetia;o__Mycobacteriales;f__Mycobacteriaceae;g__Gordonia;s__	taxonomic classification defined by topology and ANI	topological placement and ANI have congruent species assignments	GCF_016919385.1, s__Gordonia sp016919385, 95.0, 90.73, 0.86; GCF_009932475.1, s__Gordonia spumicola, 95.0, 84.09, 0.72; GCF_014197435.1, s__Gordonia humi, 95.0, 81.0, 0.56; GCF_000192435.1, s__Gordonia neofelifaecis, 95.0, 80.44, 0.51; GCF_007559005.1, s__Gordonia sp004353055, 95.0, 80.43, 0.61; GCF_001305675.1, s__Gordonia phthalatica, 95.0, 80.35, 0.51; GCA_012515855.1, s__Gordonia sp012515855,…	96.62	11	N/A	N/A
MMO-153_contigs	d__Bacteria;p__Actinobacteriota;c__Actinomycetia;o__Actinomycetales;f__Microbacteriaceae;g__Microbacterium;s__Microbacterium sp003248845	GCA_003248845.1	95	d__Bacteria;p__Actinobacteriota;c__Actinomycetia;o__Actinomycetales;f__Microbacteriaceae;g__Microbacterium;s__Microbacterium sp003248845	97.67	0.95	GCA_003248845.1	95	d__Bacteria;p__Actinobacteriota;c__Actinomycetia;o__Actinomycetales;f__Microbacteriaceae;g__Microbacterium;s__Microbacterium sp003248845	97.67	0.95	d__Bacteria;p__Actinobacteriota;c__Actinomycetia;o__Actinomycetales;f__Microbacteriaceae;g__Microbacterium;s__	taxonomic classification defined by topology and ANI	topological placement and ANI have congruent species assignments	GCA_017305435.1, s__Microbacterium sp017305435, 95.0, 87.61, 0.76; GCF_006716815.1, s__Microbacterium lacticum, 95.0, 84.1, 0.65; GCF_018717645.1, s__Microbacterium flavum, 95.0, 84.0, 0.7; GCF_015707995.1, s__Microbacterium sp015707995, 95.0, 83.86, 0.64; GCA_001898315.1, s__Microbacterium sp001898315, 95.0, 83.28, 0.62; GCF_016907815.1, s__Microbacterium aurum, 95.0, 83.17, 0.68; GCA_001724425.…	95.91	11	N/A	N/A
MMO-154_contigs	d__Bacteria;p__Actinobacteriota;c__Actinomycetia;o__Actinomycetales;f__Micrococcaceae;g__Micrococcus;s__Micrococcus luteus	GCF_000023205.1	95	d__Bacteria;p__Actinobacteriota;c__Actinomycetia;o__Actinomycetales;f__Micrococcaceae;g__Micrococcus;s__Micrococcus luteus	97.07	0.9	GCF_000023205.1	95	d__Bacteria;p__Actinobacteriota;c__Actinomycetia;o__Actinomycetales;f__Micrococcaceae;g__Micrococcus;s__Micrococcus luteus	97.07	0.9	d__Bacteria;p__Actinobacteriota;c__Actinomycetia;o__Actinomycetales;f__Micrococcaceae;g__Micrococcus;s__	taxonomic classification defined by topology and ANI	topological placement and ANI have congruent species assignments	GCF_014205115.1, s__Micrococcus endophyticus, 95.0, 89.2, 0.86; GCF_014204815.1, s__Micrococcus flavus, 95.0, 84.45, 0.79; GCF_001570885.1, s__Micrococcus lylae, 95.0, 83.11, 0.69; GCF_014205175.1, s__Micrococcus cohnii, 95.0, 81.42, 0.63	96.74	11	N/A	N/A
MMO-159_contigs	d__Bacteria;p__Actinobacteriota;c__Actinomycetia;o__Actinomycetales;f__Microbacteriaceae;g__Microbacterium;s__Microbacterium sp003248845	GCA_003248845.1	95	d__Bacteria;p__Actinobacteriota;c__Actinomycetia;o__Actinomycetales;f__Microbacteriaceae;g__Microbacterium;s__Microbacterium sp003248845	97.68	0.94	GCA_003248845.1	95	d__Bacteria;p__Actinobacteriota;c__Actinomycetia;o__Actinomycetales;f__Microbacteriaceae;g__Microbacterium;s__Microbacterium sp003248845	97.68	0.94	d__Bacteria;p__Actinobacteriota;c__Actinomycetia;o__Actinomycetales;f__Microbacteriaceae;g__Microbacterium;s__	taxonomic classification defined by topology and ANI	topological placement and ANI have congruent species assignments	GCA_017305435.1, s__Microbacterium sp017305435, 95.0, 87.64, 0.77; GCF_006716815.1, s__Microbacterium lacticum, 95.0, 84.09, 0.65; GCF_018717645.1, s__Microbacterium flavum, 95.0, 84.04, 0.69; GCF_015707995.1, s__Microbacterium sp015707995, 95.0, 83.78, 0.65; GCA_001898315.1, s__Microbacterium sp001898315, 95.0, 83.22, 0.62; GCF_016907815.1, s__Microbacterium aurum, 95.0, 83.15, 0.68; GCA_0017244…	95.91	11	N/A	N/A
MMO-160_contigs	d__Bacteria;p__Actinobacteriota;c__Actinomycetia;o__Actinomycetales;f__Micrococcaceae;g__Citricoccus;s__Citricoccus terreus	GCF_900116905.1	95	d__Bacteria;p__Actinobacteriota;c__Actinomycetia;o__Actinomycetales;f__Micrococcaceae;g__Citricoccus;s__Citricoccus terreus	96.78	0.87	GCF_900116905.1	95	d__Bacteria;p__Actinobacteriota;c__Actinomycetia;o__Actinomycetales;f__Micrococcaceae;g__Citricoccus;s__Citricoccus terreus	96.78	0.87	d__Bacteria;p__Actinobacteriota;c__Actinomycetia;o__Actinomycetales;f__Micrococcaceae;g__Citricoccus;s__	taxonomic classification defined by topology and ANI	topological placement and ANI have congruent species assignments	GCF_005877055.1, s__Citricoccus sp005877055, 95.0, 81.38, 0.59; GCF_000224415.1, s__Citricoccus sp000224415, 95.0, 81.27, 0.6; GCF_014645315.1, s__Citricoccus zhacaiensis, 95.0, 80.84, 0.57; GCF_902506195.1, s__Citricoccus sp902506195, 95.0, 80.8, 0.55; GCF_003386075.1, s__Citricoccus muralis, 95.0, 80.6, 0.55	96.7	11	N/A	N/A
MMO-161_contigs	d__Bacteria;p__Actinobacteriota;c__Actinomycetia;o__Actinomycetales;f__Microbacteriaceae;g__Leucobacter;s__	N/A	N/A	N/A	N/A	N/A	GCF_000421845.1	95	d__Bacteria;p__Actinobacteriota;c__Actinomycetia;o__Actinomycetales;f__Microbacteriaceae;g__Leucobacter;s__Leucobacter chironomi	88.9	0.82	d__Bacteria;p__Actinobacteriota;c__Actinomycetia;o__Actinomycetales;f__Microbacteriaceae;g__Leucobacter;s__	taxonomic classification defined by topology and ANI	classification based on placement in class-level tree	GCF_004028235.1, s__Leucobacter muris, 95.0, 85.07, 0.74; GCF_003569785.1, s__Leucobacter sp003569785, 95.0, 81.57, 0.56; GCF_001273835.1, s__Leucobacter celer, 95.0, 81.51, 0.59; GCF_017565705.1, s__Leucobacter ruminantium, 95.0, 81.31, 0.52; GCF_004208635.1, s__Leucobacter triazinivorans, 95.0, 81.25, 0.57; GCF_002982315.1, s__Leucobacter massiliensis, 95.0, 81.11, 0.51; GCF_000980875.1, s__Leu…	95.49	11	0.993333	Genome not assigned to closest species as it falls outside its pre-defined ANI radius
MMO-163_contigs	d__Bacteria;p__Proteobacteria;c__Gammaproteobacteria;o__Pseudomonadales;f__Moraxellaceae;g__Acinetobacter;s__Acinetobacter pittii	GCF_000369045.1	95	d__Bacteria;p__Proteobacteria;c__Gammaproteobacteria;o__Pseudomonadales;f__Moraxellaceae;g__Acinetobacter;s__Acinetobacter pittii	96.97	0.92	GCF_013009345.1	95	d__Bacteria;p__Proteobacteria;c__Gammaproteobacteria;o__Pseudomonadales;f__Moraxellaceae;g__Acinetobacter;s__Acinetobacter sp013009345	94.93	0.88	d__Bacteria;p__Proteobacteria;c__Gammaproteobacteria;o__Pseudomonadales;f__Moraxellaceae;g__Acinetobacter;s__	ANI	topological placement and ANI have incongruent species assignments	GCF_002928115.1, s__Acinetobacter pittii_H, 95.0, 94.53, 0.86; GCF_001605885.1, s__Acinetobacter lactucae, 95.0, 93.53, 0.86; GCF_013344765.1, s__Acinetobacter lactucae_A, 95.0, 93.18, 0.91; GCF_000399685.1, s__Acinetobacter pittii_E, 95.0, 92.5, 0.82; GCF_000196795.1, s__Acinetobacter oleivorans, 95.0, 91.52, 0.85; GCF_000313935.1, s__Acinetobacter sp000313935, 95.0, 91.22, 0.86; GCF_000399665.1…	98.99	11	N/A	N/A
MMO-164_contigs	d__Bacteria;p__Proteobacteria;c__Gammaproteobacteria;o__Xanthomonadales;f__Xanthomonadaceae;g__Stenotrophomonas;s__Stenotrophomonas maltophilia	GCF_900186865.1	95	d__Bacteria;p__Proteobacteria;c__Gammaproteobacteria;o__Xanthomonadales;f__Xanthomonadaceae;g__Stenotrophomonas;s__Stenotrophomonas maltophilia	97.64	0.89	GCF_900186865.1	95	d__Bacteria;p__Proteobacteria;c__Gammaproteobacteria;o__Xanthomonadales;f__Xanthomonadaceae;g__Stenotrophomonas;s__Stenotrophomonas maltophilia	97.64	0.89	d__Bacteria;p__Proteobacteria;c__Gammaproteobacteria;o__Xanthomonadales;f__Xanthomonadaceae;g__Stenotrophomonas;s__	taxonomic classification defined by topology and ANI	topological placement and ANI have congruent species assignments	GCF_006974125.1, s__Stenotrophomonas maltophilia_O, 95.0, 93.85, 0.88; GCF_002799165.1, s__Stenotrophomonas maltophilia_Q, 95.0, 93.66, 0.86; GCF_003970865.1, s__Stenotrophomonas maltophilia_AR, 95.0, 93.56, 0.83; GCF_013004645.1, s__Stenotrophomonas maltophilia_AM, 95.0, 93.33, 0.87; GCF_013464915.1, s__Stenotrophomonas maltophilia_AT, 95.0, 93.29, 0.86; GCA_001431625.1, s__Stenotrophomonas geni…	97.7	11	N/A	N/A
MMO-165_contigs	d__Bacteria;p__Proteobacteria;c__Gammaproteobacteria;o__Xanthomonadales;f__Xanthomonadaceae;g__Stenotrophomonas;s__Stenotrophomonas maltophilia	GCF_900186865.1	95	d__Bacteria;p__Proteobacteria;c__Gammaproteobacteria;o__Xanthomonadales;f__Xanthomonadaceae;g__Stenotrophomonas;s__Stenotrophomonas maltophilia	97.66	0.88	GCF_900186865.1	95	d__Bacteria;p__Proteobacteria;c__Gammaproteobacteria;o__Xanthomonadales;f__Xanthomonadaceae;g__Stenotrophomonas;s__Stenotrophomonas maltophilia	97.66	0.88	d__Bacteria;p__Proteobacteria;c__Gammaproteobacteria;o__Xanthomonadales;f__Xanthomonadaceae;g__Stenotrophomonas;s__	taxonomic classification defined by topology and ANI	topological placement and ANI have congruent species assignments	GCF_006974125.1, s__Stenotrophomonas maltophilia_O, 95.0, 93.86, 0.88; GCF_002799165.1, s__Stenotrophomonas maltophilia_Q, 95.0, 93.66, 0.86; GCF_003970865.1, s__Stenotrophomonas maltophilia_AR, 95.0, 93.56, 0.83; GCF_013004645.1, s__Stenotrophomonas maltophilia_AM, 95.0, 93.32, 0.87; GCF_013464915.1, s__Stenotrophomonas maltophilia_AT, 95.0, 93.29, 0.87; GCA_001431625.1, s__Stenotrophomonas geni…	97.7	11	N/A	N/A
MMO-16_contigs	d__Bacteria;p__Bacteroidota;c__Bacteroidia;o__Flavobacteriales;f__Weeksellaceae;g__Elizabethkingia;s__Elizabethkingia anophelis	GCF_002023665.2	95	d__Bacteria;p__Bacteroidota;c__Bacteroidia;o__Flavobacteriales;f__Weeksellaceae;g__Elizabethkingia;s__Elizabethkingia anophelis	98.3	0.89	GCF_002023665.2	95	d__Bacteria;p__Bacteroidota;c__Bacteroidia;o__Flavobacteriales;f__Weeksellaceae;g__Elizabethkingia;s__Elizabethkingia anophelis	98.3	0.89	d__Bacteria;p__Bacteroidota;c__Bacteroidia;o__Flavobacteriales;f__Weeksellaceae;g__Elizabethkingia;s__	taxonomic classification defined by topology and ANI	topological placement and ANI have congruent species assignments	GCF_001675285.1, s__Elizabethkingia miricola, 95.0, 92.22, 0.83; GCF_002024805.1, s__Elizabethkingia bruuniana, 95.0, 91.82, 0.82; GCF_002023715.1, s__Elizabethkingia occulta, 95.0, 90.46, 0.81; GCF_001521765.1, s__Elizabethkingia ursingii, 95.0, 89.82, 0.81; GCF_003058195.1, s__Elizabethkingia sp003058195, 95.0, 89.62, 0.82; GCF_000367325.1, s__Elizabethkingia meningoseptica, 95.0, 81.81, 0.64; …	96.76	11	N/A	N/A
MMO-172_contigs	d__Bacteria;p__Proteobacteria;c__Alphaproteobacteria;o__Rhizobiales;f__Beijerinckiaceae;g__Bosea;s__	N/A	N/A	N/A	N/A	N/A	N/A	N/A	N/A	N/A	N/A	d__Bacteria;p__Proteobacteria;c__Alphaproteobacteria;o__Rhizobiales;f__Beijerinckiaceae;g__Bosea;s__	taxonomic classification defined by topology and ANI	classification based on placement in class-level tree	GCF_011764485.1, s__Bosea sp011764485, 95.0, 91.4, 0.75; GCF_016428755.1, s__Bosea sp016428755, 95.0, 90.9, 0.72; GCF_900102525.1, s__Bosea robiniae, 95.0, 90.66, 0.75; GCA_017308015.1, s__Bosea sp017308015, 95.0, 90.12, 0.76; GCA_004144595.1, s__Bosea sp004144595, 95.0, 90.03, 0.8; GCF_900168195.1, s__Bosea thiooxidans, 95.0, 87.95, 0.72; GCF_008253865.1, s__Bosea sp008253865, 95.0, 87.15, 0.73;…	96.96	11	0.99488	Genome not assigned to closest species as it falls outside its pre-defined ANI radius
MMO-173_contigs	d__Bacteria;p__Proteobacteria;c__Alphaproteobacteria;o__Rhizobiales;f__Beijerinckiaceae;g__Methylobacterium;s__Methylobacterium organophilum	GCA_003096615.1	95	d__Bacteria;p__Proteobacteria;c__Alphaproteobacteria;o__Rhizobiales;f__Beijerinckiaceae;g__Methylobacterium;s__Methylobacterium organophilum	98.9	0.93	GCA_003096615.1	95	d__Bacteria;p__Proteobacteria;c__Alphaproteobacteria;o__Rhizobiales;f__Beijerinckiaceae;g__Methylobacterium;s__Methylobacterium organophilum	98.9	0.93	d__Bacteria;p__Proteobacteria;c__Alphaproteobacteria;o__Rhizobiales;f__Beijerinckiaceae;g__Methylobacterium;s__	taxonomic classification defined by topology and ANI	topological placement and ANI have congruent species assignments	GCF_900112625.1, s__Methylobacterium sp900112625, 95.0, 94.13, 0.87; GCF_900103195.1, s__Methylobacterium sp900103195, 95.0, 90.87, 0.81; GCF_014138435.1, s__Methylobacterium fujisawaense, 95.0, 90.77, 0.83; GCF_014873335.1, s__Methylobacterium sp014873335, 95.0, 88.38, 0.75; GCF_009806555.1, s__Methylobacterium sp009806555, 95.0, 88.2, 0.71; GCF_000364445.2, s__Methylobacterium mesophilicum, 95.…	97.12	11	N/A	N/A
MMO-174_contigs	d__Bacteria;p__Proteobacteria;c__Alphaproteobacteria;o__Rhizobiales;f__Kaistiaceae;g__Kaistia;s__Kaistia sp017305815	GCA_017305815.1	95	d__Bacteria;p__Proteobacteria;c__Alphaproteobacteria;o__Rhizobiales;f__Kaistiaceae;g__Kaistia;s__Kaistia sp017305815	99.22	0.99	GCA_017305815.1	95	d__Bacteria;p__Proteobacteria;c__Alphaproteobacteria;o__Rhizobiales;f__Kaistiaceae;g__Kaistia;s__Kaistia sp017305815	99.22	0.99	d__Bacteria;p__Proteobacteria;c__Alphaproteobacteria;o__Rhizobiales;f__Kaistiaceae;g__Kaistia;s__	taxonomic classification defined by topology and ANI	topological placement and ANI have congruent species assignments	GCF_016629525.1, s__Kaistia sp016629525, 95.0, 87.25, 0.7; GCF_000423225.1, s__Kaistia adipata, 95.0, 86.98, 0.76; GCF_000380505.1, s__Kaistia granuli, 95.0, 86.61, 0.78; GCA_017307955.1, s__Kaistia sp017307955, 95.0, 81.73, 0.55; GCF_014196455.1, s__Kaistia hirudinis, 95.0, 81.52, 0.54; GCF_900129325.1, s__Kaistia soli, 95.0, 80.34, 0.47	97.26	11	N/A	N/A
MMO-175_contigs	d__Bacteria;p__Proteobacteria;c__Alphaproteobacteria;o__Rhizobiales;f__Beijerinckiaceae;g__Methylobacterium;s__Methylobacterium organophilum	GCA_003096615.1	95	d__Bacteria;p__Proteobacteria;c__Alphaproteobacteria;o__Rhizobiales;f__Beijerinckiaceae;g__Methylobacterium;s__Methylobacterium organophilum	99.99	1	GCA_003096615.1	95	d__Bacteria;p__Proteobacteria;c__Alphaproteobacteria;o__Rhizobiales;f__Beijerinckiaceae;g__Methylobacterium;s__Methylobacterium organophilum	99.99	1	d__Bacteria;p__Proteobacteria;c__Alphaproteobacteria;o__Rhizobiales;f__Beijerinckiaceae;g__Methylobacterium;s__	taxonomic classification defined by topology and ANI	topological placement and ANI have congruent species assignments	GCF_900112625.1, s__Methylobacterium sp900112625, 95.0, 94.14, 0.87; GCF_900103195.1, s__Methylobacterium sp900103195, 95.0, 90.93, 0.81; GCF_014138435.1, s__Methylobacterium fujisawaense, 95.0, 90.85, 0.83; GCF_009806555.1, s__Methylobacterium sp009806555, 95.0, 88.57, 0.73; GCF_014873335.1, s__Methylobacterium sp014873335, 95.0, 88.41, 0.74; GCF_017833295.1, s__Methylobacterium sp017833295, 95.…	97.1	11	N/A	N/A
MMO-176_contigs	d__Bacteria;p__Proteobacteria;c__Alphaproteobacteria;o__Sphingomonadales;f__Sphingomonadaceae;g__Sphingomonas;s__Sphingomonas sp003355005	GCF_003355005.1	95	d__Bacteria;p__Proteobacteria;c__Alphaproteobacteria;o__Sphingomonadales;f__Sphingomonadaceae;g__Sphingomonas;s__Sphingomonas sp003355005	99.99	1	GCF_003355005.1	95	d__Bacteria;p__Proteobacteria;c__Alphaproteobacteria;o__Sphingomonadales;f__Sphingomonadaceae;g__Sphingomonas;s__Sphingomonas sp003355005	99.99	1	d__Bacteria;p__Proteobacteria;c__Alphaproteobacteria;o__Sphingomonadales;f__Sphingomonadaceae;g__Sphingomonas;s__	taxonomic classification defined by topology and ANI	topological placement and ANI have congruent species assignments	GCF_016820445.1, s__Sphingomonas sp016820445, 95.0, 86.12, 0.73; GCF_016107325.1, s__Sphingomonas sp016107325, 95.0, 85.55, 0.71; GCF_014196115.1, s__Sphingomonas aquatilis, 95.0, 84.22, 0.65; GCA_003075315.1, s__Sphingomonas sp003075315, 95.0, 83.85, 0.66; GCA_002292295.1, s__Sphingomonas sp002292295, 95.0, 83.73, 0.63; GCF_000764535.1, s__Sphingomonas taxi, 95.0, 83.42, 0.66; GCF_013409985.1, s…	98.55	11	N/A	N/A
MMO-177_contigs	d__Bacteria;p__Firmicutes;c__Bacilli;o__Paenibacillales;f__Paenibacillaceae;g__Paenibacillus_C;s__	N/A	N/A	N/A	N/A	N/A	GCF_004345425.1	95	d__Bacteria;p__Firmicutes;c__Bacilli;o__Paenibacillales;f__Paenibacillaceae;g__Paenibacillus_C;s__Paenibacillus_C sp004345425	89.97	0.77	d__Bacteria;p__Firmicutes;c__Bacilli;o__Paenibacillales;f__Paenibacillaceae;g__Paenibacillus_C;s__	taxonomic classification defined by topology and ANI	classification based on placement in class-level tree	GCF_004000805.1, s__Paenibacillus_C glycanilyticus, 95.0, 91.26, 0.81; GCF_000023585.1, s__Paenibacillus_C sp000023585, 95.0, 90.93, 0.81; GCF_900112695.1, s__Paenibacillus_C catalpae, 95.0, 84.25, 0.68; GCF_011761355.1, s__Paenibacillus_C lupini, 95.0, 81.98, 0.57; GCF_009737085.1, s__Paenibacillus_C sp009737085, 95.0, 78.99, 0.28; GCF_000513275.1, s__Paenibacillus_C gorillae, 95.0, 78.83, 0.2; …	90.89	11	0.995241	Genome not assigned to closest species as it falls outside its pre-defined ANI radius
MMO-17_contigs	d__Bacteria;p__Bacteroidota;c__Bacteroidia;o__Flavobacteriales;f__Weeksellaceae;g__Chryseobacterium;s__Chryseobacterium bernardetii_A	GCF_003815975.1	95	d__Bacteria;p__Bacteroidota;c__Bacteroidia;o__Flavobacteriales;f__Weeksellaceae;g__Chryseobacterium;s__Chryseobacterium bernardetii_A	98.56	0.92	GCF_003815975.1	95	d__Bacteria;p__Bacteroidota;c__Bacteroidia;o__Flavobacteriales;f__Weeksellaceae;g__Chryseobacterium;s__Chryseobacterium bernardetii_A	98.56	0.92	d__Bacteria;p__Bacteroidota;c__Bacteroidia;o__Flavobacteriales;f__Weeksellaceae;g__Chryseobacterium;s__	taxonomic classification defined by topology and ANI	topological placement and ANI have congruent species assignments	GCF_001684955.1, s__Chryseobacterium contaminans, 95.0, 89.25, 0.83; GCF_017877355.1, s__Chryseobacterium jejuense_A, 95.0, 87.84, 0.81; GCF_900100075.1, s__Chryseobacterium jejuense, 95.0, 87.66, 0.79; GCF_000829375.1, s__Chryseobacterium sp000829375, 95.0, 87.64, 0.83; GCF_004119455.1, s__Chryseobacterium sp004119455, 95.0, 87.62, 0.77; GCF_014218825.1, s__Chryseobacterium bernardetii, 95.0, 86…	96.66	11	N/A	N/A
MMO-19_contigs	d__Bacteria;p__Firmicutes;c__Bacilli;o__Lactobacillales;f__Enterococcaceae;g__Enterococcus_D;s__Enterococcus_D casseliflavus	GCF_001544095.1	95	d__Bacteria;p__Firmicutes;c__Bacilli;o__Lactobacillales;f__Enterococcaceae;g__Enterococcus_D;s__Enterococcus_D casseliflavus	98.25	0.86	GCF_001544095.1	95	d__Bacteria;p__Firmicutes;c__Bacilli;o__Lactobacillales;f__Enterococcaceae;g__Enterococcus_D;s__Enterococcus_D casseliflavus	98.25	0.86	d__Bacteria;p__Firmicutes;c__Bacilli;o__Lactobacillales;f__Enterococcaceae;g__Enterococcus_D;s__	taxonomic classification defined by topology and ANI	topological placement and ANI have congruent species assignments	GCF_002850555.1, s__Enterococcus_D sp002850555, 95.0, 94.87, 0.84; GCF_001297065.1, s__Enterococcus_D sp001297065, 95.0, 80.4, 0.46; GCF_002140915.1, s__Enterococcus_D sp002140915, 95.0, 80.23, 0.46; GCF_001544275.1, s__Enterococcus_D gallinarum, 95.0, 79.82, 0.34	96.76	11	N/A	N/A
MMO-1_contigs	d__Bacteria;p__Proteobacteria;c__Gammaproteobacteria;o__Xanthomonadales;f__Xanthomonadaceae;g__Stenotrophomonas;s__Stenotrophomonas maltophilia	GCF_900186865.1	95	d__Bacteria;p__Proteobacteria;c__Gammaproteobacteria;o__Xanthomonadales;f__Xanthomonadaceae;g__Stenotrophomonas;s__Stenotrophomonas maltophilia	97.62	0.88	GCF_900186865.1	95	d__Bacteria;p__Proteobacteria;c__Gammaproteobacteria;o__Xanthomonadales;f__Xanthomonadaceae;g__Stenotrophomonas;s__Stenotrophomonas maltophilia	97.62	0.88	d__Bacteria;p__Proteobacteria;c__Gammaproteobacteria;o__Xanthomonadales;f__Xanthomonadaceae;g__Stenotrophomonas;s__	taxonomic classification defined by topology and ANI	topological placement and ANI have congruent species assignments	GCF_006974125.1, s__Stenotrophomonas maltophilia_O, 95.0, 93.79, 0.88; GCF_002799165.1, s__Stenotrophomonas maltophilia_Q, 95.0, 93.6, 0.86; GCF_003970865.1, s__Stenotrophomonas maltophilia_AR, 95.0, 93.53, 0.82; GCF_013004645.1, s__Stenotrophomonas maltophilia_AM, 95.0, 93.3, 0.87; GCF_013464915.1, s__Stenotrophomonas maltophilia_AT, 95.0, 93.29, 0.86; GCA_001431625.1, s__Stenotrophomonas genicu…	94.36	11	N/A	N/A
MMO-20_contigs	d__Bacteria;p__Actinobacteriota;c__Actinomycetia;o__Actinomycetales;f__Microbacteriaceae;g__Microbacterium;s__Microbacterium sp003248845	GCA_003248845.1	95	d__Bacteria;p__Actinobacteriota;c__Actinomycetia;o__Actinomycetales;f__Microbacteriaceae;g__Microbacterium;s__Microbacterium sp003248845	97.72	0.94	GCA_003248845.1	95	d__Bacteria;p__Actinobacteriota;c__Actinomycetia;o__Actinomycetales;f__Microbacteriaceae;g__Microbacterium;s__Microbacterium sp003248845	97.72	0.94	d__Bacteria;p__Actinobacteriota;c__Actinomycetia;o__Actinomycetales;f__Microbacteriaceae;g__Microbacterium;s__	taxonomic classification defined by topology and ANI	topological placement and ANI have congruent species assignments	GCA_017305435.1, s__Microbacterium sp017305435, 95.0, 87.56, 0.78; GCF_006716815.1, s__Microbacterium lacticum, 95.0, 84.11, 0.67; GCF_018717645.1, s__Microbacterium flavum, 95.0, 83.85, 0.7; GCF_015707995.1, s__Microbacterium sp015707995, 95.0, 83.77, 0.65; GCA_001898315.1, s__Microbacterium sp001898315, 95.0, 83.2, 0.63; GCF_016907815.1, s__Microbacterium aurum, 95.0, 83.11, 0.69; GCA_003248655…	95.91	11	N/A	N/A
MMO-21_contigs	d__Bacteria;p__Bacteroidota;c__Bacteroidia;o__Flavobacteriales;f__Weeksellaceae;g__Elizabethkingia;s__Elizabethkingia anophelis	GCF_002023665.2	95	d__Bacteria;p__Bacteroidota;c__Bacteroidia;o__Flavobacteriales;f__Weeksellaceae;g__Elizabethkingia;s__Elizabethkingia anophelis	98.34	0.89	GCF_002023665.2	95	d__Bacteria;p__Bacteroidota;c__Bacteroidia;o__Flavobacteriales;f__Weeksellaceae;g__Elizabethkingia;s__Elizabethkingia anophelis	98.34	0.89	d__Bacteria;p__Bacteroidota;c__Bacteroidia;o__Flavobacteriales;f__Weeksellaceae;g__Elizabethkingia;s__	taxonomic classification defined by topology and ANI	topological placement and ANI have congruent species assignments	GCF_001675285.1, s__Elizabethkingia miricola, 95.0, 92.26, 0.82; GCF_002024805.1, s__Elizabethkingia bruuniana, 95.0, 91.8, 0.82; GCF_002023715.1, s__Elizabethkingia occulta, 95.0, 90.49, 0.81; GCF_001521765.1, s__Elizabethkingia ursingii, 95.0, 89.79, 0.81; GCF_003058195.1, s__Elizabethkingia sp003058195, 95.0, 89.67, 0.82; GCF_000367325.1, s__Elizabethkingia meningoseptica, 95.0, 81.83, 0.65; G…	96.76	11	N/A	N/A
MMO-23_contigs	d__Bacteria;p__Actinobacteriota;c__Actinomycetia;o__Actinomycetales;f__Microbacteriaceae;g__Microbacterium;s__Microbacterium sp017306305	GCA_017306305.1	95	d__Bacteria;p__Actinobacteriota;c__Actinomycetia;o__Actinomycetales;f__Microbacteriaceae;g__Microbacterium;s__Microbacterium sp017306305	98.82	0.92	GCA_017306305.1	95	d__Bacteria;p__Actinobacteriota;c__Actinomycetia;o__Actinomycetales;f__Microbacteriaceae;g__Microbacterium;s__Microbacterium sp017306305	98.82	0.92	d__Bacteria;p__Actinobacteriota;c__Actinomycetia;o__Actinomycetales;f__Microbacteriaceae;g__Microbacterium;s__	taxonomic classification defined by topology and ANI	topological placement and ANI have congruent species assignments	GCF_000956545.1, s__Microbacterium azadirachtae, 95.0, 87.54, 0.74; GCA_002257455.1, s__Microbacterium sp002257455, 95.0, 87.27, 0.74; GCA_018268435.1, s__Microbacterium sp018268435, 95.0, 87.08, 0.75; GCF_000956505.1, s__Microbacterium azadirachtae_A, 95.0, 87.04, 0.74; GCF_902506375.1, s__Microbacterium sp902506375, 95.0, 86.79, 0.76; GCA_018268515.1, s__Microbacterium sp018268515, 95.0, 86.47,…	97.44	11	N/A	N/A
MMO-24_contigs	d__Bacteria;p__Proteobacteria;c__Gammaproteobacteria;o__Enterobacterales;f__Enterobacteriaceae;g__Chania;s__Chania oryzae	GCF_001976145.1	95	d__Bacteria;p__Proteobacteria;c__Gammaproteobacteria;o__Enterobacterales;f__Enterobacteriaceae;g__Chania;s__Chania oryzae	96.57	0.84	GCF_001976145.1	95	d__Bacteria;p__Proteobacteria;c__Gammaproteobacteria;o__Enterobacterales;f__Enterobacteriaceae;g__Chania;s__Chania oryzae	96.57	0.84	d__Bacteria;p__Proteobacteria;c__Gammaproteobacteria;o__Enterobacterales;f__Enterobacteriaceae;g__Chania;s__	taxonomic classification defined by topology and ANI	topological placement and ANI have congruent species assignments	GCF_000743355.1, s__Chania sp000743355, 95.0, 87.0, 0.74; GCF_000520015.2, s__Chania multitudinisentens, 95.0, 84.23, 0.63	96.72	11	N/A	N/A
MMO-25_contigs	d__Bacteria;p__Firmicutes;c__Bacilli;o__Bacillales;f__Bacillaceae_G;g__Bacillus_A;s__Bacillus_A cereus	GCF_000007825.1	97.0513	d__Bacteria;p__Firmicutes;c__Bacilli;o__Bacillales;f__Bacillaceae_G;g__Bacillus_A;s__Bacillus_A cereus	98.91	0.9	GCF_000007825.1	97.0513	d__Bacteria;p__Firmicutes;c__Bacilli;o__Bacillales;f__Bacillaceae_G;g__Bacillus_A;s__Bacillus_A cereus	98.91	0.9	d__Bacteria;p__Firmicutes;c__Bacilli;o__Bacillales;f__Bacillaceae_G;g__Bacillus_A;s__	taxonomic classification defined by topology and ANI	topological placement and ANI have congruent species assignments	GCF_006384875.1, s__Bacillus_A bombysepticus, 97.0513, 97.08, 0.84; GCF_002200015.1, s__Bacillus_A cereus_AZ, 96.9563, 96.8, 0.87; GCF_002119445.1, s__Bacillus_A thuringiensis, 96.7077, 96.62, 0.86; GCF_001595725.1, s__Bacillus_A thuringiensis_K, 96.827, 96.41, 0.85; GCF_000021305.1, s__Bacillus_A thuringiensis_S, 96.4134, 96.08, 0.82; GCF_002567495.1, s__Bacillus_A cereus_AQ, 95.0, 94.29, 0.81; …	91.98	11	N/A	N/A
MMO-26_contigs	d__Bacteria;p__Actinobacteriota;c__Actinomycetia;o__Actinomycetales;f__Micrococcaceae;g__Micrococcus;s__Micrococcus luteus	GCF_000023205.1	95	d__Bacteria;p__Actinobacteriota;c__Actinomycetia;o__Actinomycetales;f__Micrococcaceae;g__Micrococcus;s__Micrococcus luteus	97	0.86	GCF_000023205.1	95	d__Bacteria;p__Actinobacteriota;c__Actinomycetia;o__Actinomycetales;f__Micrococcaceae;g__Micrococcus;s__Micrococcus luteus	97	0.86	d__Bacteria;p__Actinobacteriota;c__Actinomycetia;o__Actinomycetales;f__Micrococcaceae;g__Micrococcus;s__	taxonomic classification defined by topology and ANI	topological placement and ANI have congruent species assignments	GCF_014205115.1, s__Micrococcus endophyticus, 95.0, 89.05, 0.81; GCF_014204815.1, s__Micrococcus flavus, 95.0, 84.55, 0.74; GCF_001570885.1, s__Micrococcus lylae, 95.0, 83.16, 0.64; GCF_014205175.1, s__Micrococcus cohnii, 95.0, 81.37, 0.64	96.94	11	N/A	N/A
MMO-27_contigs	d__Bacteria;p__Actinobacteriota;c__Actinomycetia;o__Actinomycetales;f__Micrococcaceae;g__Micrococcus;s__Micrococcus luteus	GCF_000023205.1	95	d__Bacteria;p__Actinobacteriota;c__Actinomycetia;o__Actinomycetales;f__Micrococcaceae;g__Micrococcus;s__Micrococcus luteus	96.92	0.87	GCF_000023205.1	95	d__Bacteria;p__Actinobacteriota;c__Actinomycetia;o__Actinomycetales;f__Micrococcaceae;g__Micrococcus;s__Micrococcus luteus	96.92	0.87	d__Bacteria;p__Actinobacteriota;c__Actinomycetia;o__Actinomycetales;f__Micrococcaceae;g__Micrococcus;s__	taxonomic classification defined by topology and ANI	topological placement and ANI have congruent species assignments	GCF_014205115.1, s__Micrococcus endophyticus, 95.0, 88.97, 0.82; GCF_014204815.1, s__Micrococcus flavus, 95.0, 84.6, 0.75; GCF_001570885.1, s__Micrococcus lylae, 95.0, 83.15, 0.65; GCF_014205175.1, s__Micrococcus cohnii, 95.0, 81.67, 0.62	97.8	11	N/A	N/A
MMO-28_contigs	d__Bacteria;p__Proteobacteria;c__Gammaproteobacteria;o__Enterobacterales;f__Enterobacteriaceae;g__Chania;s__Chania oryzae	GCF_001976145.1	95	d__Bacteria;p__Proteobacteria;c__Gammaproteobacteria;o__Enterobacterales;f__Enterobacteriaceae;g__Chania;s__Chania oryzae	96.6	0.85	GCF_001976145.1	95	d__Bacteria;p__Proteobacteria;c__Gammaproteobacteria;o__Enterobacterales;f__Enterobacteriaceae;g__Chania;s__Chania oryzae	96.6	0.85	d__Bacteria;p__Proteobacteria;c__Gammaproteobacteria;o__Enterobacterales;f__Enterobacteriaceae;g__Chania;s__	taxonomic classification defined by topology and ANI	topological placement and ANI have congruent species assignments	GCF_000743355.1, s__Chania sp000743355, 95.0, 86.97, 0.74; GCF_000520015.2, s__Chania multitudinisentens, 95.0, 84.21, 0.63	96.72	11	N/A	N/A
MMO-29_contigs	d__Bacteria;p__Actinobacteriota;c__Actinomycetia;o__Actinomycetales;f__Micrococcaceae;g__Micrococcus;s__Micrococcus luteus	GCF_000023205.1	95	d__Bacteria;p__Actinobacteriota;c__Actinomycetia;o__Actinomycetales;f__Micrococcaceae;g__Micrococcus;s__Micrococcus luteus	97.09	0.88	GCF_000023205.1	95	d__Bacteria;p__Actinobacteriota;c__Actinomycetia;o__Actinomycetales;f__Micrococcaceae;g__Micrococcus;s__Micrococcus luteus	97.09	0.88	d__Bacteria;p__Actinobacteriota;c__Actinomycetia;o__Actinomycetales;f__Micrococcaceae;g__Micrococcus;s__	taxonomic classification defined by topology and ANI	topological placement and ANI have congruent species assignments	GCF_014205115.1, s__Micrococcus endophyticus, 95.0, 89.15, 0.85; GCF_014204815.1, s__Micrococcus flavus, 95.0, 84.55, 0.78; GCF_001570885.1, s__Micrococcus lylae, 95.0, 83.07, 0.67; GCF_014205175.1, s__Micrococcus cohnii, 95.0, 81.3, 0.65	97.58	11	N/A	N/A
MMO-2_contigs	d__Bacteria;p__Proteobacteria;c__Gammaproteobacteria;o__Xanthomonadales;f__Xanthomonadaceae;g__Stenotrophomonas;s__Stenotrophomonas maltophilia	GCF_900186865.1	95	d__Bacteria;p__Proteobacteria;c__Gammaproteobacteria;o__Xanthomonadales;f__Xanthomonadaceae;g__Stenotrophomonas;s__Stenotrophomonas maltophilia	97.63	0.89	GCF_900186865.1	95	d__Bacteria;p__Proteobacteria;c__Gammaproteobacteria;o__Xanthomonadales;f__Xanthomonadaceae;g__Stenotrophomonas;s__Stenotrophomonas maltophilia	97.63	0.89	d__Bacteria;p__Proteobacteria;c__Gammaproteobacteria;o__Xanthomonadales;f__Xanthomonadaceae;g__Stenotrophomonas;s__	taxonomic classification defined by topology and ANI	topological placement and ANI have congruent species assignments	GCF_006974125.1, s__Stenotrophomonas maltophilia_O, 95.0, 93.87, 0.86; GCF_002799165.1, s__Stenotrophomonas maltophilia_Q, 95.0, 93.61, 0.86; GCF_003970865.1, s__Stenotrophomonas maltophilia_AR, 95.0, 93.54, 0.83; GCF_013004645.1, s__Stenotrophomonas maltophilia_AM, 95.0, 93.37, 0.87; GCF_013464915.1, s__Stenotrophomonas maltophilia_AT, 95.0, 93.27, 0.86; GCA_001431625.1, s__Stenotrophomonas geni…	97.7	11	N/A	N/A
MMO-31_contigs	d__Bacteria;p__Firmicutes;c__Bacilli;o__Staphylococcales;f__Staphylococcaceae;g__Staphylococcus;s__Staphylococcus epidermidis	GCF_006742205.1	95	d__Bacteria;p__Firmicutes;c__Bacilli;o__Staphylococcales;f__Staphylococcaceae;g__Staphylococcus;s__Staphylococcus epidermidis	99.43	0.95	GCF_006742205.1	95	d__Bacteria;p__Firmicutes;c__Bacilli;o__Staphylococcales;f__Staphylococcaceae;g__Staphylococcus;s__Staphylococcus epidermidis	99.43	0.95	d__Bacteria;p__Firmicutes;c__Bacilli;o__Staphylococcales;f__Staphylococcaceae;g__Staphylococcus;s__	taxonomic classification defined by topology and ANI	topological placement and ANI have congruent species assignments	GCF_900458815.1, s__Staphylococcus saccharolyticus, 95.0, 81.42, 0.67; GCF_002902325.1, s__Staphylococcus capitis, 95.0, 80.75, 0.61; GCF_002902725.1, s__Staphylococcus caprae, 95.0, 80.75, 0.58; GCF_003970495.1, s__Staphylococcus pasteuri, 95.0, 79.81, 0.48; GCF_006094395.1, s__Staphylococcus haemolyticus, 95.0, 79.79, 0.42; GCF_004785665.1, s__Staphylococcus pragensis, 95.0, 79.75, 0.42; GCF_00…	97.64	11	N/A	N/A
MMO-32_contigs	d__Bacteria;p__Actinobacteriota;c__Actinomycetia;o__Actinomycetales;f__Microbacteriaceae;g__Microbacterium;s__Microbacterium sp017306305	GCA_017306305.1	95	d__Bacteria;p__Actinobacteriota;c__Actinomycetia;o__Actinomycetales;f__Microbacteriaceae;g__Microbacterium;s__Microbacterium sp017306305	98.9	0.91	GCA_017306305.1	95	d__Bacteria;p__Actinobacteriota;c__Actinomycetia;o__Actinomycetales;f__Microbacteriaceae;g__Microbacterium;s__Microbacterium sp017306305	98.9	0.91	d__Bacteria;p__Actinobacteriota;c__Actinomycetia;o__Actinomycetales;f__Microbacteriaceae;g__Microbacterium;s__	taxonomic classification defined by topology and ANI	topological placement and ANI have congruent species assignments	GCF_000956545.1, s__Microbacterium azadirachtae, 95.0, 87.52, 0.73; GCA_002257455.1, s__Microbacterium sp002257455, 95.0, 87.23, 0.74; GCF_000956505.1, s__Microbacterium azadirachtae_A, 95.0, 87.15, 0.74; GCA_018268435.1, s__Microbacterium sp018268435, 95.0, 87.03, 0.75; GCF_902506375.1, s__Microbacterium sp902506375, 95.0, 86.8, 0.76; GCA_018268515.1, s__Microbacterium sp018268515, 95.0, 86.49, …	97.44	11	N/A	N/A
MMO-33_contigs	d__Bacteria;p__Proteobacteria;c__Alphaproteobacteria;o__Acetobacterales;f__Acetobacteraceae;g__Asaia;s__Asaia bogorensis	GCF_001547995.1	95	d__Bacteria;p__Proteobacteria;c__Alphaproteobacteria;o__Acetobacterales;f__Acetobacteraceae;g__Asaia;s__Asaia bogorensis	96.42	0.94	GCF_900465345.1	95	d__Bacteria;p__Proteobacteria;c__Alphaproteobacteria;o__Acetobacterales;f__Acetobacteraceae;g__Asaia;s__Asaia bogorensis_A	94.32	0.84	d__Bacteria;p__Proteobacteria;c__Alphaproteobacteria;o__Acetobacterales;f__Acetobacteraceae;g__Asaia;s__	ANI	topological placement and ANI have incongruent species assignments	GCF_003994335.1, s__Asaia sp003994335, 95.0, 82.68, 0.61; GCF_014635085.1, s__Asaia siamensis, 95.0, 82.04, 0.6; GCF_000614545.1, s__Asaia platycodi, 95.0, 81.58, 0.62; GCF_000613885.1, s__Asaia prunellae, 95.0, 80.67, 0.52; GCF_000613845.1, s__Asaia astilbis, 95.0, 80.48, 0.48	97.32	11	N/A	N/A
MMO-34_contigs	d__Bacteria;p__Proteobacteria;c__Alphaproteobacteria;o__Acetobacterales;f__Acetobacteraceae;g__Asaia;s__Asaia bogorensis	GCF_001547995.1	95	d__Bacteria;p__Proteobacteria;c__Alphaproteobacteria;o__Acetobacterales;f__Acetobacteraceae;g__Asaia;s__Asaia bogorensis	96.45	0.94	GCF_900465345.1	95	d__Bacteria;p__Proteobacteria;c__Alphaproteobacteria;o__Acetobacterales;f__Acetobacteraceae;g__Asaia;s__Asaia bogorensis_A	94.29	0.84	d__Bacteria;p__Proteobacteria;c__Alphaproteobacteria;o__Acetobacterales;f__Acetobacteraceae;g__Asaia;s__	ANI	topological placement and ANI have incongruent species assignments	GCF_003994335.1, s__Asaia sp003994335, 95.0, 82.65, 0.61; GCF_014635085.1, s__Asaia siamensis, 95.0, 82.06, 0.59; GCF_000614545.1, s__Asaia platycodi, 95.0, 81.6, 0.62; GCF_000613885.1, s__Asaia prunellae, 95.0, 80.57, 0.51; GCF_000613845.1, s__Asaia astilbis, 95.0, 80.41, 0.49	97.32	11	N/A	N/A
MMO-35_contigs	d__Bacteria;p__Actinobacteriota;c__Actinomycetia;o__Actinomycetales;f__Microbacteriaceae;g__Microbacterium;s__Microbacterium sp017306305	GCA_017306305.1	95	d__Bacteria;p__Actinobacteriota;c__Actinomycetia;o__Actinomycetales;f__Microbacteriaceae;g__Microbacterium;s__Microbacterium sp017306305	98.84	0.92	GCA_017306305.1	95	d__Bacteria;p__Actinobacteriota;c__Actinomycetia;o__Actinomycetales;f__Microbacteriaceae;g__Microbacterium;s__Microbacterium sp017306305	98.84	0.92	d__Bacteria;p__Actinobacteriota;c__Actinomycetia;o__Actinomycetales;f__Microbacteriaceae;g__Microbacterium;s__	taxonomic classification defined by topology and ANI	topological placement and ANI have congruent species assignments	GCF_000956545.1, s__Microbacterium azadirachtae, 95.0, 87.55, 0.74; GCA_002257455.1, s__Microbacterium sp002257455, 95.0, 87.21, 0.74; GCF_000956505.1, s__Microbacterium azadirachtae_A, 95.0, 87.14, 0.73; GCA_018268435.1, s__Microbacterium sp018268435, 95.0, 87.06, 0.75; GCF_902506375.1, s__Microbacterium sp902506375, 95.0, 86.82, 0.77; GCA_018268515.1, s__Microbacterium sp018268515, 95.0, 86.42,…	97.44	11	N/A	N/A
MMO-36_contigs	d__Bacteria;p__Proteobacteria;c__Gammaproteobacteria;o__Enterobacterales;f__Aeromonadaceae;g__Aeromonas;s__Aeromonas hydrophila	GCF_000014805.1	95	d__Bacteria;p__Proteobacteria;c__Gammaproteobacteria;o__Enterobacterales;f__Aeromonadaceae;g__Aeromonas;s__Aeromonas hydrophila	96.93	0.92	GCF_000014805.1	95	d__Bacteria;p__Proteobacteria;c__Gammaproteobacteria;o__Enterobacterales;f__Aeromonadaceae;g__Aeromonas;s__Aeromonas hydrophila	96.93	0.92	d__Bacteria;p__Proteobacteria;c__Gammaproteobacteria;o__Enterobacterales;f__Aeromonadaceae;g__Aeromonas;s__	taxonomic classification defined by topology and ANI	topological placement and ANI have congruent species assignments	GCF_000820305.1, s__Aeromonas dhakensis, 95.0, 93.83, 0.91; GCF_000819745.1, s__Aeromonas bestiarum, 95.5033, 90.39, 0.89; GCF_000820005.1, s__Aeromonas piscicola, 95.5033, 89.64, 0.85; GCF_000820085.1, s__Aeromonas sanarellii, 95.0, 89.19, 0.86; GCF_000819785.1, s__Aeromonas caviae, 95.0, 88.91, 0.84; GCF_000820165.1, s__Aeromonas taiwanensis, 95.0, 88.74, 0.84; GCF_000820025.1, s__Aeromonas pop…	98.55	11	N/A	N/A
MMO-37_contigs	d__Bacteria;p__Proteobacteria;c__Gammaproteobacteria;o__Enterobacterales;f__Enterobacteriaceae;g__Enterobacter;s__Enterobacter asburiae_B	GCF_007035645.1	96.8818	d__Bacteria;p__Proteobacteria;c__Gammaproteobacteria;o__Enterobacterales;f__Enterobacteriaceae;g__Enterobacter;s__Enterobacter asburiae_B	98.25	0.91	GCF_007035645.1	96.8818	d__Bacteria;p__Proteobacteria;c__Gammaproteobacteria;o__Enterobacterales;f__Enterobacteriaceae;g__Enterobacter;s__Enterobacter asburiae_B	98.25	0.91	d__Bacteria;p__Proteobacteria;c__Gammaproteobacteria;o__Enterobacterales;f__Enterobacteriaceae;g__Enterobacter;s__	taxonomic classification defined by topology and ANI	topological placement and ANI have congruent species assignments	GCF_001521715.1, s__Enterobacter asburiae, 96.8818, 96.82, 0.86; GCF_002208095.1, s__Enterobacter cloacae_M, 96.7528, 96.67, 0.91; GCF_008364625.1, s__Enterobacter dykesii, 96.5795, 96.55, 0.92; GCF_003634515.1, s__Enterobacter asburiae_A, 96.0274, 95.61, 0.87; GCF_000493015.1, s__Enterobacter sp000493015, 95.7595, 95.23, 0.87; GCF_008080435.1, s__Enterobacter asburiae_C, 95.5575, 95.17, 0.85; GC…	97.56	11	N/A	N/A
MMO-38_contigs	d__Bacteria;p__Proteobacteria;c__Gammaproteobacteria;o__Enterobacterales;f__Enterobacteriaceae;g__Enterobacter;s__Enterobacter asburiae_B	GCF_007035645.1	96.8818	d__Bacteria;p__Proteobacteria;c__Gammaproteobacteria;o__Enterobacterales;f__Enterobacteriaceae;g__Enterobacter;s__Enterobacter asburiae_B	98.25	0.91	GCF_007035645.1	96.8818	d__Bacteria;p__Proteobacteria;c__Gammaproteobacteria;o__Enterobacterales;f__Enterobacteriaceae;g__Enterobacter;s__Enterobacter asburiae_B	98.25	0.91	d__Bacteria;p__Proteobacteria;c__Gammaproteobacteria;o__Enterobacterales;f__Enterobacteriaceae;g__Enterobacter;s__	taxonomic classification defined by topology and ANI	topological placement and ANI have congruent species assignments	GCF_001521715.1, s__Enterobacter asburiae, 96.8818, 96.83, 0.86; GCF_002208095.1, s__Enterobacter cloacae_M, 96.7528, 96.65, 0.91; GCF_008364625.1, s__Enterobacter dykesii, 96.5795, 96.56, 0.91; GCF_003634515.1, s__Enterobacter asburiae_A, 96.0274, 95.64, 0.87; GCF_000493015.1, s__Enterobacter sp000493015, 95.7595, 95.21, 0.87; GCF_008080435.1, s__Enterobacter asburiae_C, 95.5575, 95.12, 0.85; GC…	97.56	11	N/A	N/A
MMO-39_contigs	d__Bacteria;p__Actinobacteriota;c__Actinomycetia;o__Actinomycetales;f__Microbacteriaceae;g__Leucobacter;s__Leucobacter sp000980875	GCF_000980875.1	95	d__Bacteria;p__Actinobacteriota;c__Actinomycetia;o__Actinomycetales;f__Microbacteriaceae;g__Leucobacter;s__Leucobacter sp000980875	99.99	1	GCF_000980875.1	95	d__Bacteria;p__Actinobacteriota;c__Actinomycetia;o__Actinomycetales;f__Microbacteriaceae;g__Leucobacter;s__Leucobacter sp000980875	99.99	1	d__Bacteria;p__Actinobacteriota;c__Actinomycetia;o__Actinomycetales;f__Microbacteriaceae;g__Leucobacter;s__	taxonomic classification defined by topology and ANI	topological placement and ANI have congruent species assignments	GCF_002752355.1, s__Leucobacter sp002752355, 95.0, 94.12, 0.93; GCF_000421845.1, s__Leucobacter chironomi, 95.0, 82.04, 0.6; GCF_004028235.1, s__Leucobacter muris, 95.0, 82.04, 0.53; GCF_000633415.1, s__Leucobacter sp000633415, 95.0, 81.83, 0.55; GCF_003917135.1, s__Leucobacter chromiireducens_A, 95.0, 81.71, 0.54; GCF_017565705.1, s__Leucobacter ruminantium, 95.0, 81.64, 0.5; GCF_016758175.1, s_…	94.4	11	N/A	N/A
MMO-40_contigs	d__Bacteria;p__Actinobacteriota;c__Actinomycetia;o__Actinomycetales;f__Microbacteriaceae;g__Leucobacter;s__Leucobacter sp000980875	GCF_000980875.1	95	d__Bacteria;p__Actinobacteriota;c__Actinomycetia;o__Actinomycetales;f__Microbacteriaceae;g__Leucobacter;s__Leucobacter sp000980875	99.98	1	GCF_000980875.1	95	d__Bacteria;p__Actinobacteriota;c__Actinomycetia;o__Actinomycetales;f__Microbacteriaceae;g__Leucobacter;s__Leucobacter sp000980875	99.98	1	d__Bacteria;p__Actinobacteriota;c__Actinomycetia;o__Actinomycetales;f__Microbacteriaceae;g__Leucobacter;s__	taxonomic classification defined by topology and ANI	topological placement and ANI have congruent species assignments	GCF_002752355.1, s__Leucobacter sp002752355, 95.0, 94.07, 0.93; GCF_000421845.1, s__Leucobacter chironomi, 95.0, 82.04, 0.6; GCF_004028235.1, s__Leucobacter muris, 95.0, 81.99, 0.54; GCF_000633415.1, s__Leucobacter sp000633415, 95.0, 81.86, 0.56; GCF_016758175.1, s__Leucobacter zeae, 95.0, 81.75, 0.54; GCF_003917135.1, s__Leucobacter chromiireducens_A, 95.0, 81.73, 0.55; GCF_017565705.1, s__Leuco…	94.4	11	N/A	N/A
MMO-41_contigs	d__Bacteria;p__Proteobacteria;c__Gammaproteobacteria;o__Enterobacterales;f__Aeromonadaceae;g__Aeromonas;s__Aeromonas hydrophila	GCF_000014805.1	95	d__Bacteria;p__Proteobacteria;c__Gammaproteobacteria;o__Enterobacterales;f__Aeromonadaceae;g__Aeromonas;s__Aeromonas hydrophila	96.9	0.92	GCF_000014805.1	95	d__Bacteria;p__Proteobacteria;c__Gammaproteobacteria;o__Enterobacterales;f__Aeromonadaceae;g__Aeromonas;s__Aeromonas hydrophila	96.9	0.92	d__Bacteria;p__Proteobacteria;c__Gammaproteobacteria;o__Enterobacterales;f__Aeromonadaceae;g__Aeromonas;s__	taxonomic classification defined by topology and ANI	topological placement and ANI have congruent species assignments	GCF_000820305.1, s__Aeromonas dhakensis, 95.0, 93.84, 0.91; GCF_000819745.1, s__Aeromonas bestiarum, 95.5033, 90.39, 0.88; GCF_000820005.1, s__Aeromonas piscicola, 95.5033, 89.66, 0.85; GCF_000820085.1, s__Aeromonas sanarellii, 95.0, 89.03, 0.87; GCF_000819785.1, s__Aeromonas caviae, 95.0, 88.86, 0.83; GCF_000820165.1, s__Aeromonas taiwanensis, 95.0, 88.77, 0.83; GCF_000819985.1, s__Aeromonas med…	98.55	11	N/A	N/A
MMO-42_contigs	d__Bacteria;p__Proteobacteria;c__Gammaproteobacteria;o__Burkholderiales;f__Burkholderiaceae;g__Comamonas;s__Comamonas acidovorans	GCF_001598795.1	95.4801	d__Bacteria;p__Proteobacteria;c__Gammaproteobacteria;o__Burkholderiales;f__Burkholderiaceae;g__Comamonas;s__Comamonas acidovorans	95.77	0.83	GCF_001598795.1	95.4801	d__Bacteria;p__Proteobacteria;c__Gammaproteobacteria;o__Burkholderiales;f__Burkholderiaceae;g__Comamonas;s__Comamonas acidovorans	95.77	0.83	d__Bacteria;p__Proteobacteria;c__Gammaproteobacteria;o__Burkholderiales;f__Burkholderiaceae;g__Comamonas;s__	taxonomic classification defined by topology and ANI	topological placement and ANI have congruent species assignments	GCF_001571325.1, s__Comamonas tsuruhatensis, 95.4801, 94.33, 0.83; GCF_001544075.1, s__Comamonas terrae, 95.0, 84.64, 0.7; GCF_014637085.1, s__Comamonas phosphati, 95.0, 84.6, 0.72; GCA_019236485.1, s__Comamonas sp019236485, 95.0, 83.3, 0.72; GCF_000429845.1, s__Comamonas composti, 95.0, 83.08, 0.64; GCF_000739375.1, s__Comamonas testosteroni_B, 95.0, 82.55, 0.54; GCF_014076415.1, s__Comamonas te…	96.51	11	N/A	N/A
MMO-43_contigs	d__Bacteria;p__Proteobacteria;c__Gammaproteobacteria;o__Enterobacterales;f__Enterobacteriaceae;g__Enterobacter;s__Enterobacter roggenkampii	GCF_001729805.1	95	d__Bacteria;p__Proteobacteria;c__Gammaproteobacteria;o__Enterobacterales;f__Enterobacteriaceae;g__Enterobacter;s__Enterobacter roggenkampii	98.29	0.9	GCF_001729805.1	95	d__Bacteria;p__Proteobacteria;c__Gammaproteobacteria;o__Enterobacterales;f__Enterobacteriaceae;g__Enterobacter;s__Enterobacter roggenkampii	98.29	0.9	d__Bacteria;p__Proteobacteria;c__Gammaproteobacteria;o__Enterobacterales;f__Enterobacteriaceae;g__Enterobacter;s__	taxonomic classification defined by topology and ANI	topological placement and ANI have congruent species assignments	GCF_009755685.1, s__Enterobacter sp000568095, 95.0476, 94.35, 0.86; GCF_008364555.1, s__Enterobacter vonholyi, 95.0, 94.34, 0.91; GCF_008364625.1, s__Enterobacter dykesii, 96.5795, 93.47, 0.9; GCF_007035645.1, s__Enterobacter asburiae_B, 96.8818, 93.45, 0.87; GCF_003634515.1, s__Enterobacter asburiae_A, 96.0274, 93.37, 0.85; GCF_001521715.1, s__Enterobacter asburiae, 96.8818, 93.35, 0.84; GCF_002…	97.56	11	N/A	N/A
MMO-44_contigs	d__Bacteria;p__Proteobacteria;c__Gammaproteobacteria;o__Enterobacterales;f__Aeromonadaceae;g__Aeromonas;s__Aeromonas hydrophila	GCF_000014805.1	95	d__Bacteria;p__Proteobacteria;c__Gammaproteobacteria;o__Enterobacterales;f__Aeromonadaceae;g__Aeromonas;s__Aeromonas hydrophila	96.91	0.92	GCF_000014805.1	95	d__Bacteria;p__Proteobacteria;c__Gammaproteobacteria;o__Enterobacterales;f__Aeromonadaceae;g__Aeromonas;s__Aeromonas hydrophila	96.91	0.92	d__Bacteria;p__Proteobacteria;c__Gammaproteobacteria;o__Enterobacterales;f__Aeromonadaceae;g__Aeromonas;s__	taxonomic classification defined by topology and ANI	topological placement and ANI have congruent species assignments	GCF_000820305.1, s__Aeromonas dhakensis, 95.0, 93.8, 0.91; GCF_000819745.1, s__Aeromonas bestiarum, 95.5033, 90.39, 0.88; GCF_000820005.1, s__Aeromonas piscicola, 95.5033, 89.66, 0.85; GCF_000820085.1, s__Aeromonas sanarellii, 95.0, 89.02, 0.86; GCF_000819785.1, s__Aeromonas caviae, 95.0, 88.9, 0.84; GCF_000820165.1, s__Aeromonas taiwanensis, 95.0, 88.75, 0.84; GCF_000819985.1, s__Aeromonas media…	98.55	11	N/A	N/A
MMO-45_contigs	d__Bacteria;p__Proteobacteria;c__Gammaproteobacteria;o__Enterobacterales;f__Enterobacteriaceae;g__Enterobacter;s__Enterobacter roggenkampii	GCF_001729805.1	95	d__Bacteria;p__Proteobacteria;c__Gammaproteobacteria;o__Enterobacterales;f__Enterobacteriaceae;g__Enterobacter;s__Enterobacter roggenkampii	98.29	0.91	GCF_001729805.1	95	d__Bacteria;p__Proteobacteria;c__Gammaproteobacteria;o__Enterobacterales;f__Enterobacteriaceae;g__Enterobacter;s__Enterobacter roggenkampii	98.29	0.91	d__Bacteria;p__Proteobacteria;c__Gammaproteobacteria;o__Enterobacterales;f__Enterobacteriaceae;g__Enterobacter;s__	taxonomic classification defined by topology and ANI	topological placement and ANI have congruent species assignments	GCF_008364555.1, s__Enterobacter vonholyi, 95.0, 94.34, 0.91; GCF_009755685.1, s__Enterobacter sp000568095, 95.0476, 94.31, 0.88; GCF_008364625.1, s__Enterobacter dykesii, 96.5795, 93.46, 0.89; GCF_007035645.1, s__Enterobacter asburiae_B, 96.8818, 93.44, 0.87; GCF_002208095.1, s__Enterobacter cloacae_M, 96.7528, 93.42, 0.89; GCF_001521715.1, s__Enterobacter asburiae, 96.8818, 93.38, 0.85; GCF_003…	97.56	11	N/A	N/A
MMO-47_contigs	d__Bacteria;p__Firmicutes;c__Bacilli;o__Staphylococcales;f__Staphylococcaceae;g__Staphylococcus;s__Staphylococcus pseudoxylosus	GCF_003697915.1	95	d__Bacteria;p__Firmicutes;c__Bacilli;o__Staphylococcales;f__Staphylococcaceae;g__Staphylococcus;s__Staphylococcus pseudoxylosus	97.15	0.93	GCF_003697915.1	95	d__Bacteria;p__Firmicutes;c__Bacilli;o__Staphylococcales;f__Staphylococcaceae;g__Staphylococcus;s__Staphylococcus pseudoxylosus	97.15	0.93	d__Bacteria;p__Firmicutes;c__Bacilli;o__Staphylococcales;f__Staphylococcaceae;g__Staphylococcus;s__	taxonomic classification defined by topology and ANI	topological placement and ANI have congruent species assignments	GCF_000338275.1, s__Staphylococcus xylosus_B, 95.0, 94.93, 0.92; GCF_002732165.1, s__Staphylococcus xylosus, 95.0, 93.08, 0.93; GCF_016774515.1, s__Staphylococcus xylosus_A, 95.0, 92.03, 0.91; GCF_000010125.1, s__Staphylococcus saprophyticus, 95.0, 82.05, 0.7; GCF_013391405.1, s__Staphylococcus sp013391405, 95.0, 81.95, 0.69; GCF_002614725.1, s__Staphylococcus edaphicus, 95.0, 81.85, 0.68; GCF_90…	97.6	11	N/A	N/A
MMO-4_contigs	d__Bacteria;p__Actinobacteriota;c__Actinomycetia;o__Actinomycetales;f__Microbacteriaceae;g__Leucobacter;s__Leucobacter sp000980875	GCF_000980875.1	95	d__Bacteria;p__Actinobacteriota;c__Actinomycetia;o__Actinomycetales;f__Microbacteriaceae;g__Leucobacter;s__Leucobacter sp000980875	99.98	1	GCF_000980875.1	95	d__Bacteria;p__Actinobacteriota;c__Actinomycetia;o__Actinomycetales;f__Microbacteriaceae;g__Leucobacter;s__Leucobacter sp000980875	99.98	1	d__Bacteria;p__Actinobacteriota;c__Actinomycetia;o__Actinomycetales;f__Microbacteriaceae;g__Leucobacter;s__	taxonomic classification defined by topology and ANI	topological placement and ANI have congruent species assignments	GCF_002752355.1, s__Leucobacter sp002752355, 95.0, 94.16, 0.92; GCF_000421845.1, s__Leucobacter chironomi, 95.0, 82.03, 0.6; GCF_004028235.1, s__Leucobacter muris, 95.0, 81.99, 0.53; GCF_000633415.1, s__Leucobacter sp000633415, 95.0, 81.82, 0.57; GCF_003917135.1, s__Leucobacter chromiireducens_A, 95.0, 81.64, 0.54; GCF_016758175.1, s__Leucobacter zeae, 95.0, 81.64, 0.54; GCF_017565705.1, s__Leuco…	94.4	11	N/A	N/A
MMO-54_contigs	d__Bacteria;p__Bacteroidota;c__Bacteroidia;o__Sphingobacteriales;f__Sphingobacteriaceae;g__Sphingobacterium;s__Sphingobacterium multivorum	GCF_900457465.1	95	d__Bacteria;p__Bacteroidota;c__Bacteroidia;o__Sphingobacteriales;f__Sphingobacteriaceae;g__Sphingobacterium;s__Sphingobacterium multivorum	97.2	0.82	GCF_900457465.1	95	d__Bacteria;p__Bacteroidota;c__Bacteroidia;o__Sphingobacteriales;f__Sphingobacteriaceae;g__Sphingobacterium;s__Sphingobacterium multivorum	97.2	0.82	d__Bacteria;p__Bacteroidota;c__Bacteroidia;o__Sphingobacteriales;f__Sphingobacteriaceae;g__Sphingobacterium;s__	taxonomic classification defined by topology and ANI	topological placement and ANI have congruent species assignments	GCF_007830445.1, s__Sphingobacterium siyangense, 95.0, 91.83, 0.79; GCA_002420705.1, s__Sphingobacterium sp002420705, 95.0, 86.96, 0.74; GCA_002500745.1, s__Sphingobacterium sp002500745, 95.0, 85.79, 0.66; GCF_017834055.1, s__Sphingobacterium sp002429765, 95.0, 84.78, 0.62; GCA_002454415.1, s__Sphingobacterium sp002454415, 95.0, 83.4, 0.55; GCF_002933815.1, s__Sphingobacterium sp002933815, 95.0, …	98.11	11	N/A	N/A
MMO-55_contigs	d__Bacteria;p__Bacteroidota;c__Bacteroidia;o__Flavobacteriales;f__Weeksellaceae;g__Chryseobacterium;s__Chryseobacterium sp013153155	GCF_018603435.1	95	d__Bacteria;p__Bacteroidota;c__Bacteroidia;o__Flavobacteriales;f__Weeksellaceae;g__Chryseobacterium;s__Chryseobacterium sp013153155	96.4	0.89	GCF_018603435.1	95	d__Bacteria;p__Bacteroidota;c__Bacteroidia;o__Flavobacteriales;f__Weeksellaceae;g__Chryseobacterium;s__Chryseobacterium sp013153155	96.4	0.89	d__Bacteria;p__Bacteroidota;c__Bacteroidia;o__Flavobacteriales;f__Weeksellaceae;g__Chryseobacterium;s__	taxonomic classification defined by topology and ANI	topological placement and ANI have congruent species assignments	GCF_002177115.1, s__Chryseobacterium mucoviscidosis, 95.1494, 93.02, 0.82; GCF_900156825.1, s__Chryseobacterium gambrini, 95.1494, 92.87, 0.82; GCF_000708615.2, s__Chryseobacterium hispalense, 95.0, 82.68, 0.59; GCF_900129245.1, s__Chryseobacterium arachidis, 95.0, 82.61, 0.62; GCF_000799195.1, s__Chryseobacterium sp000799195, 95.0, 82.3, 0.62; GCF_900111495.1, s__Chryseobacterium wanjuense, 95.0…	97.56	11	N/A	N/A
MMO-56_contigs	d__Bacteria;p__Actinobacteriota;c__Actinomycetia;o__Actinomycetales;f__Microbacteriaceae;g__Microbacterium;s__	N/A	N/A	N/A	N/A	N/A	GCF_016907295.1	95	d__Bacteria;p__Actinobacteriota;c__Actinomycetia;o__Actinomycetales;f__Microbacteriaceae;g__Microbacterium;s__Microbacterium dextranolyticum	84.45	0.68	d__Bacteria;p__Actinobacteriota;c__Actinomycetia;o__Actinomycetales;f__Microbacteriaceae;g__Microbacterium;s__	taxonomic classification defined by topology and ANI	classification based on placement in class-level tree	GCF_006716815.1, s__Microbacterium lacticum, 95.0, 83.68, 0.62; GCF_015707995.1, s__Microbacterium sp015707995, 95.0, 83.42, 0.63; GCF_001592125.1, s__Microbacterium hominis, 95.0, 83.22, 0.63; GCF_016907815.1, s__Microbacterium aurum, 95.0, 83.16, 0.57; GCF_018717645.1, s__Microbacterium flavum, 95.0, 83.14, 0.63; GCA_001898315.1, s__Microbacterium sp001898315, 95.0, 82.98, 0.64; GCA_017305435.1…	96.07	11	0.986405	Genome not assigned to closest species as it falls outside its pre-defined ANI radius
MMO-57_contigs	d__Bacteria;p__Actinobacteriota;c__Actinomycetia;o__Actinomycetales;f__Microbacteriaceae;g__Leucobacter;s__Leucobacter sp000980875	GCF_000980875.1	95	d__Bacteria;p__Actinobacteriota;c__Actinomycetia;o__Actinomycetales;f__Microbacteriaceae;g__Leucobacter;s__Leucobacter sp000980875	99.98	1	GCF_000980875.1	95	d__Bacteria;p__Actinobacteriota;c__Actinomycetia;o__Actinomycetales;f__Microbacteriaceae;g__Leucobacter;s__Leucobacter sp000980875	99.98	1	d__Bacteria;p__Actinobacteriota;c__Actinomycetia;o__Actinomycetales;f__Microbacteriaceae;g__Leucobacter;s__	taxonomic classification defined by topology and ANI	topological placement and ANI have congruent species assignments	GCF_002752355.1, s__Leucobacter sp002752355, 95.0, 94.15, 0.92; GCF_000421845.1, s__Leucobacter chironomi, 95.0, 82.08, 0.59; GCF_004028235.1, s__Leucobacter muris, 95.0, 81.99, 0.54; GCF_000633415.1, s__Leucobacter sp000633415, 95.0, 81.86, 0.55; GCF_003917135.1, s__Leucobacter chromiireducens_A, 95.0, 81.66, 0.54; GCF_017565705.1, s__Leucobacter ruminantium, 95.0, 81.64, 0.5; GCF_016758175.1, s…	94.4	11	N/A	N/A
MMO-58_contigs	d__Bacteria;p__Firmicutes;c__Bacilli;o__Paenibacillales;f__Paenibacillaceae;g__Paenibacillus_C;s__	N/A	N/A	N/A	N/A	N/A	N/A	N/A	N/A	N/A	N/A	d__Bacteria;p__Firmicutes;c__Bacilli;o__Paenibacillales;f__Paenibacillaceae;g__Paenibacillus_C;s__	taxonomic classification defined by topology and ANI	classification based on placement in class-level tree	GCF_004000805.1, s__Paenibacillus_C glycanilyticus, 95.0, 93.4, 0.86; GCF_000023585.1, s__Paenibacillus_C sp000023585, 95.0, 92.73, 0.83; GCF_004345425.1, s__Paenibacillus_C sp004345425, 95.0, 90.62, 0.82; GCF_900112695.1, s__Paenibacillus_C catalpae, 95.0, 84.35, 0.72; GCF_011761355.1, s__Paenibacillus_C lupini, 95.0, 82.15, 0.6; GCF_009737085.1, s__Paenibacillus_C sp009737085, 95.0, 78.87, 0.29…	90.97	11	0.990439	Genome not assigned to closest species as it falls outside its pre-defined ANI radius
MMO-64_contigs	d__Bacteria;p__Actinobacteriota;c__Actinomycetia;o__Actinomycetales;f__Microbacteriaceae;g__Microbacterium;s__Microbacterium sp003248845	GCA_003248845.1	95	d__Bacteria;p__Actinobacteriota;c__Actinomycetia;o__Actinomycetales;f__Microbacteriaceae;g__Microbacterium;s__Microbacterium sp003248845	97.65	0.95	GCA_003248845.1	95	d__Bacteria;p__Actinobacteriota;c__Actinomycetia;o__Actinomycetales;f__Microbacteriaceae;g__Microbacterium;s__Microbacterium sp003248845	97.65	0.95	d__Bacteria;p__Actinobacteriota;c__Actinomycetia;o__Actinomycetales;f__Microbacteriaceae;g__Microbacterium;s__	taxonomic classification defined by topology and ANI	topological placement and ANI have congruent species assignments	GCA_017305435.1, s__Microbacterium sp017305435, 95.0, 87.62, 0.75; GCF_006716815.1, s__Microbacterium lacticum, 95.0, 84.1, 0.66; GCF_018717645.1, s__Microbacterium flavum, 95.0, 83.98, 0.69; GCF_015707995.1, s__Microbacterium sp015707995, 95.0, 83.83, 0.64; GCA_001898315.1, s__Microbacterium sp001898315, 95.0, 83.21, 0.62; GCF_016907815.1, s__Microbacterium aurum, 95.0, 83.2, 0.67; GCA_001724425…	95.91	11	N/A	N/A
MMO-66_contigs	d__Bacteria;p__Actinobacteriota;c__Actinomycetia;o__Actinomycetales;f__Microbacteriaceae;g__Leucobacter;s__	N/A	N/A	N/A	N/A	N/A	GCF_000421845.1	95	d__Bacteria;p__Actinobacteriota;c__Actinomycetia;o__Actinomycetales;f__Microbacteriaceae;g__Leucobacter;s__Leucobacter chironomi	88.93	0.83	d__Bacteria;p__Actinobacteriota;c__Actinomycetia;o__Actinomycetales;f__Microbacteriaceae;g__Leucobacter;s__	taxonomic classification defined by topology and ANI	classification based on placement in class-level tree	GCF_004028235.1, s__Leucobacter muris, 95.0, 85.13, 0.76; GCF_003569785.1, s__Leucobacter sp003569785, 95.0, 81.61, 0.56; GCF_001273835.1, s__Leucobacter celer, 95.0, 81.55, 0.59; GCF_017565705.1, s__Leucobacter ruminantium, 95.0, 81.34, 0.52; GCF_004208635.1, s__Leucobacter triazinivorans, 95.0, 81.22, 0.58; GCF_002982315.1, s__Leucobacter massiliensis, 95.0, 81.15, 0.53; GCF_003917135.1, s__Leu…	95.49	11	0.993333	Genome not assigned to closest species as it falls outside its pre-defined ANI radius
MMO-67_contigs	d__Bacteria;p__Actinobacteriota;c__Actinomycetia;o__Actinomycetales;f__Micrococcaceae;g__Micrococcus;s__Micrococcus luteus	GCF_000023205.1	95	d__Bacteria;p__Actinobacteriota;c__Actinomycetia;o__Actinomycetales;f__Micrococcaceae;g__Micrococcus;s__Micrococcus luteus	97.05	0.88	GCF_000023205.1	95	d__Bacteria;p__Actinobacteriota;c__Actinomycetia;o__Actinomycetales;f__Micrococcaceae;g__Micrococcus;s__Micrococcus luteus	97.05	0.88	d__Bacteria;p__Actinobacteriota;c__Actinomycetia;o__Actinomycetales;f__Micrococcaceae;g__Micrococcus;s__	taxonomic classification defined by topology and ANI	topological placement and ANI have congruent species assignments	GCF_014205115.1, s__Micrococcus endophyticus, 95.0, 89.03, 0.86; GCF_014204815.1, s__Micrococcus flavus, 95.0, 84.67, 0.77; GCF_001570885.1, s__Micrococcus lylae, 95.0, 83.19, 0.67; GCF_014205175.1, s__Micrococcus cohnii, 95.0, 81.46, 0.63	96.76	11	N/A	N/A
MMO-68_contigs	d__Bacteria;p__Bacteroidota;c__Bacteroidia;o__Sphingobacteriales;f__Sphingobacteriaceae;g__Sphingobacterium;s__Sphingobacterium multivorum	GCF_900457465.1	95	d__Bacteria;p__Bacteroidota;c__Bacteroidia;o__Sphingobacteriales;f__Sphingobacteriaceae;g__Sphingobacterium;s__Sphingobacterium multivorum	97.19	0.82	GCF_900457465.1	95	d__Bacteria;p__Bacteroidota;c__Bacteroidia;o__Sphingobacteriales;f__Sphingobacteriaceae;g__Sphingobacterium;s__Sphingobacterium multivorum	97.19	0.82	d__Bacteria;p__Bacteroidota;c__Bacteroidia;o__Sphingobacteriales;f__Sphingobacteriaceae;g__Sphingobacterium;s__	taxonomic classification defined by topology and ANI	topological placement and ANI have congruent species assignments	GCF_007830445.1, s__Sphingobacterium siyangense, 95.0, 91.86, 0.78; GCA_002420705.1, s__Sphingobacterium sp002420705, 95.0, 86.95, 0.75; GCA_002500745.1, s__Sphingobacterium sp002500745, 95.0, 85.75, 0.65; GCF_017834055.1, s__Sphingobacterium sp002429765, 95.0, 84.81, 0.63; GCA_002454415.1, s__Sphingobacterium sp002454415, 95.0, 83.45, 0.55; GCF_003627955.1, s__Sphingobacterium puteale, 95.0, 81.…	98.11	11	N/A	N/A
MMO-6_contigs	d__Bacteria;p__Proteobacteria;c__Gammaproteobacteria;o__Xanthomonadales;f__Xanthomonadaceae;g__Stenotrophomonas;s__Stenotrophomonas maltophilia	GCF_900186865.1	95	d__Bacteria;p__Proteobacteria;c__Gammaproteobacteria;o__Xanthomonadales;f__Xanthomonadaceae;g__Stenotrophomonas;s__Stenotrophomonas maltophilia	97.6	0.89	GCF_900186865.1	95	d__Bacteria;p__Proteobacteria;c__Gammaproteobacteria;o__Xanthomonadales;f__Xanthomonadaceae;g__Stenotrophomonas;s__Stenotrophomonas maltophilia	97.6	0.89	d__Bacteria;p__Proteobacteria;c__Gammaproteobacteria;o__Xanthomonadales;f__Xanthomonadaceae;g__Stenotrophomonas;s__	taxonomic classification defined by topology and ANI	topological placement and ANI have congruent species assignments	GCF_006974125.1, s__Stenotrophomonas maltophilia_O, 95.0, 93.82, 0.87; GCF_002799165.1, s__Stenotrophomonas maltophilia_Q, 95.0, 93.6, 0.86; GCF_003970865.1, s__Stenotrophomonas maltophilia_AR, 95.0, 93.57, 0.83; GCF_013004645.1, s__Stenotrophomonas maltophilia_AM, 95.0, 93.35, 0.87; GCF_013464915.1, s__Stenotrophomonas maltophilia_AT, 95.0, 93.27, 0.86; GCA_001431625.1, s__Stenotrophomonas genic…	97.7	11	N/A	N/A
MMO-70_contigs	d__Bacteria;p__Actinobacteriota;c__Actinomycetia;o__Actinomycetales;f__Microbacteriaceae;g__Microbacterium;s__	N/A	N/A	N/A	N/A	N/A	GCF_016907295.1	95	d__Bacteria;p__Actinobacteriota;c__Actinomycetia;o__Actinomycetales;f__Microbacteriaceae;g__Microbacterium;s__Microbacterium dextranolyticum	84.39	0.68	d__Bacteria;p__Actinobacteriota;c__Actinomycetia;o__Actinomycetales;f__Microbacteriaceae;g__Microbacterium;s__	taxonomic classification defined by topology and ANI	classification based on placement in class-level tree	GCF_006716815.1, s__Microbacterium lacticum, 95.0, 83.71, 0.63; GCF_015707995.1, s__Microbacterium sp015707995, 95.0, 83.42, 0.64; GCF_001592125.1, s__Microbacterium hominis, 95.0, 83.22, 0.62; GCF_016907815.1, s__Microbacterium aurum, 95.0, 83.17, 0.57; GCF_018717645.1, s__Microbacterium flavum, 95.0, 83.03, 0.64; GCA_001898315.1, s__Microbacterium sp001898315, 95.0, 82.99, 0.64; GCA_017305435.1…	96.07	11	0.986405	Genome not assigned to closest species as it falls outside its pre-defined ANI radius
MMO-71_contigs	d__Bacteria;p__Actinobacteriota;c__Actinomycetia;o__Actinomycetales;f__Microbacteriaceae;g__Leucobacter;s__Leucobacter sp000980875	GCF_000980875.1	95	d__Bacteria;p__Actinobacteriota;c__Actinomycetia;o__Actinomycetales;f__Microbacteriaceae;g__Leucobacter;s__Leucobacter sp000980875	99.98	1	GCF_000980875.1	95	d__Bacteria;p__Actinobacteriota;c__Actinomycetia;o__Actinomycetales;f__Microbacteriaceae;g__Leucobacter;s__Leucobacter sp000980875	99.98	1	d__Bacteria;p__Actinobacteriota;c__Actinomycetia;o__Actinomycetales;f__Microbacteriaceae;g__Leucobacter;s__	taxonomic classification defined by topology and ANI	topological placement and ANI have congruent species assignments	GCF_002752355.1, s__Leucobacter sp002752355, 95.0, 94.15, 0.93; GCF_000421845.1, s__Leucobacter chironomi, 95.0, 82.17, 0.59; GCF_004028235.1, s__Leucobacter muris, 95.0, 82.0, 0.53; GCF_000633415.1, s__Leucobacter sp000633415, 95.0, 81.84, 0.55; GCF_003917135.1, s__Leucobacter chromiireducens_A, 95.0, 81.76, 0.54; GCF_016758175.1, s__Leucobacter zeae, 95.0, 81.73, 0.54; GCF_017565705.1, s__Leuco…	94.4	11	N/A	N/A
MMO-72_contigs	d__Bacteria;p__Bacteroidota;c__Bacteroidia;o__Flavobacteriales;f__Weeksellaceae;g__Chryseobacterium;s__Chryseobacterium sp013153155	GCF_018603435.1	95	d__Bacteria;p__Bacteroidota;c__Bacteroidia;o__Flavobacteriales;f__Weeksellaceae;g__Chryseobacterium;s__Chryseobacterium sp013153155	96.38	0.89	GCF_018603435.1	95	d__Bacteria;p__Bacteroidota;c__Bacteroidia;o__Flavobacteriales;f__Weeksellaceae;g__Chryseobacterium;s__Chryseobacterium sp013153155	96.38	0.89	d__Bacteria;p__Bacteroidota;c__Bacteroidia;o__Flavobacteriales;f__Weeksellaceae;g__Chryseobacterium;s__	taxonomic classification defined by topology and ANI	topological placement and ANI have congruent species assignments	GCF_002177115.1, s__Chryseobacterium mucoviscidosis, 95.1494, 93.04, 0.82; GCF_900156825.1, s__Chryseobacterium gambrini, 95.1494, 92.89, 0.81; GCF_000708615.2, s__Chryseobacterium hispalense, 95.0, 82.67, 0.59; GCF_900129245.1, s__Chryseobacterium arachidis, 95.0, 82.61, 0.63; GCF_000799195.1, s__Chryseobacterium sp000799195, 95.0, 82.31, 0.62; GCF_900111495.1, s__Chryseobacterium wanjuense, 95.…	97.56	11	N/A	N/A
MMO-75_contigs	d__Bacteria;p__Actinobacteriota;c__Actinomycetia;o__Actinomycetales;f__Microbacteriaceae;g__Leucobacter;s__	N/A	N/A	N/A	N/A	N/A	GCF_000421845.1	95	d__Bacteria;p__Actinobacteriota;c__Actinomycetia;o__Actinomycetales;f__Microbacteriaceae;g__Leucobacter;s__Leucobacter chironomi	88.92	0.81	d__Bacteria;p__Actinobacteriota;c__Actinomycetia;o__Actinomycetales;f__Microbacteriaceae;g__Leucobacter;s__	taxonomic classification defined by topology and ANI	classification based on placement in class-level tree	GCF_004028235.1, s__Leucobacter muris, 95.0, 85.11, 0.75; GCF_003569785.1, s__Leucobacter sp003569785, 95.0, 81.64, 0.58; GCF_017565705.1, s__Leucobacter ruminantium, 95.0, 81.48, 0.51; GCF_001273835.1, s__Leucobacter celer, 95.0, 81.46, 0.57; GCF_004208635.1, s__Leucobacter triazinivorans, 95.0, 81.34, 0.56; GCF_002982315.1, s__Leucobacter massiliensis, 95.0, 81.14, 0.52; GCF_003917135.1, s__Leu…	95.49	11	0.993333	Genome not assigned to closest species as it falls outside its pre-defined ANI radius
MMO-78_contigs	d__Bacteria;p__Actinobacteriota;c__Actinomycetia;o__Actinomycetales;f__Microbacteriaceae;g__Microbacterium;s__Microbacterium sp003248845	GCA_003248845.1	95	d__Bacteria;p__Actinobacteriota;c__Actinomycetia;o__Actinomycetales;f__Microbacteriaceae;g__Microbacterium;s__Microbacterium sp003248845	97.71	0.94	GCA_003248845.1	95	d__Bacteria;p__Actinobacteriota;c__Actinomycetia;o__Actinomycetales;f__Microbacteriaceae;g__Microbacterium;s__Microbacterium sp003248845	97.71	0.94	d__Bacteria;p__Actinobacteriota;c__Actinomycetia;o__Actinomycetales;f__Microbacteriaceae;g__Microbacterium;s__	taxonomic classification defined by topology and ANI	topological placement and ANI have congruent species assignments	GCA_017305435.1, s__Microbacterium sp017305435, 95.0, 87.58, 0.76; GCF_006716815.1, s__Microbacterium lacticum, 95.0, 84.1, 0.66; GCF_018717645.1, s__Microbacterium flavum, 95.0, 83.92, 0.7; GCF_015707995.1, s__Microbacterium sp015707995, 95.0, 83.87, 0.64; GCA_001898315.1, s__Microbacterium sp001898315, 95.0, 83.26, 0.62; GCF_016907815.1, s__Microbacterium aurum, 95.0, 83.14, 0.68; GCA_003248655…	95.91	11	N/A	N/A
MMO-79_contigs	d__Bacteria;p__Actinobacteriota;c__Actinomycetia;o__Actinomycetales;f__Microbacteriaceae;g__Microbacterium;s__	N/A	N/A	N/A	N/A	N/A	GCF_016907295.1	95	d__Bacteria;p__Actinobacteriota;c__Actinomycetia;o__Actinomycetales;f__Microbacteriaceae;g__Microbacterium;s__Microbacterium dextranolyticum	84.44	0.68	d__Bacteria;p__Actinobacteriota;c__Actinomycetia;o__Actinomycetales;f__Microbacteriaceae;g__Microbacterium;s__	taxonomic classification defined by topology and ANI	classification based on placement in class-level tree	GCF_006716815.1, s__Microbacterium lacticum, 95.0, 83.68, 0.62; GCF_015707995.1, s__Microbacterium sp015707995, 95.0, 83.49, 0.63; GCF_016907815.1, s__Microbacterium aurum, 95.0, 83.22, 0.56; GCF_001592125.1, s__Microbacterium hominis, 95.0, 83.14, 0.62; GCF_018717645.1, s__Microbacterium flavum, 95.0, 83.07, 0.63; GCA_001898315.1, s__Microbacterium sp001898315, 95.0, 82.9, 0.65; GCA_017305435.1,…	96.07	11	0.986405	Genome not assigned to closest species as it falls outside its pre-defined ANI radius
MMO-80_contigs	d__Bacteria;p__Bacteroidota;c__Bacteroidia;o__Sphingobacteriales;f__Sphingobacteriaceae;g__Sphingobacterium;s__Sphingobacterium multivorum	GCF_900457465.1	95	d__Bacteria;p__Bacteroidota;c__Bacteroidia;o__Sphingobacteriales;f__Sphingobacteriaceae;g__Sphingobacterium;s__Sphingobacterium multivorum	97.23	0.82	GCF_900457465.1	95	d__Bacteria;p__Bacteroidota;c__Bacteroidia;o__Sphingobacteriales;f__Sphingobacteriaceae;g__Sphingobacterium;s__Sphingobacterium multivorum	97.23	0.82	d__Bacteria;p__Bacteroidota;c__Bacteroidia;o__Sphingobacteriales;f__Sphingobacteriaceae;g__Sphingobacterium;s__	taxonomic classification defined by topology and ANI	topological placement and ANI have congruent species assignments	GCF_007830445.1, s__Sphingobacterium siyangense, 95.0, 91.87, 0.78; GCA_002420705.1, s__Sphingobacterium sp002420705, 95.0, 87.0, 0.75; GCA_002500745.1, s__Sphingobacterium sp002500745, 95.0, 85.77, 0.66; GCF_017834055.1, s__Sphingobacterium sp002429765, 95.0, 84.87, 0.62; GCA_002454415.1, s__Sphingobacterium sp002454415, 95.0, 83.38, 0.56; GCF_002933815.1, s__Sphingobacterium sp002933815, 95.0, …	98.11	11	N/A	N/A
MMO-81_contigs	d__Bacteria;p__Firmicutes;c__Bacilli;o__Staphylococcales;f__Staphylococcaceae;g__Staphylococcus;s__Staphylococcus capitis	GCF_002902325.1	95	d__Bacteria;p__Firmicutes;c__Bacilli;o__Staphylococcales;f__Staphylococcaceae;g__Staphylococcus;s__Staphylococcus capitis	99.61	0.98	GCF_002902325.1	95	d__Bacteria;p__Firmicutes;c__Bacilli;o__Staphylococcales;f__Staphylococcaceae;g__Staphylococcus;s__Staphylococcus capitis	99.61	0.98	d__Bacteria;p__Firmicutes;c__Bacilli;o__Staphylococcales;f__Staphylococcaceae;g__Staphylococcus;s__	taxonomic classification defined by topology and ANI	topological placement and ANI have congruent species assignments	GCF_002902725.1, s__Staphylococcus caprae, 95.0, 84.37, 0.79; GCF_900458815.1, s__Staphylococcus saccharolyticus, 95.0, 81.51, 0.66; GCF_006742205.1, s__Staphylococcus epidermidis, 95.0, 80.86, 0.6; GCF_900636385.1, s__Staphylococcus warneri, 95.0, 80.58, 0.53; GCF_003970495.1, s__Staphylococcus pasteuri, 95.0, 80.47, 0.55; GCF_003491325.1, s__Staphylococcus warneri_A, 95.0, 80.42, 0.55; GCF_0029…	97.68	11	N/A	N/A
MMO-82_contigs	d__Bacteria;p__Proteobacteria;c__Gammaproteobacteria;o__Burkholderiales;f__Burkholderiaceae;g__Achromobacter;s__Achromobacter ruhlandii	GCF_902859695.1	95.0063	d__Bacteria;p__Proteobacteria;c__Gammaproteobacteria;o__Burkholderiales;f__Burkholderiaceae;g__Achromobacter;s__Achromobacter ruhlandii	99.05	0.92	GCF_902859695.1	95.0063	d__Bacteria;p__Proteobacteria;c__Gammaproteobacteria;o__Burkholderiales;f__Burkholderiaceae;g__Achromobacter;s__Achromobacter ruhlandii	99.05	0.92	d__Bacteria;p__Proteobacteria;c__Gammaproteobacteria;o__Burkholderiales;f__Burkholderiaceae;g__Achromobacter;s__	taxonomic classification defined by topology and ANI	topological placement and ANI have congruent species assignments	GCF_902859745.1, s__Achromobacter dolens, 95.0063, 94.92, 0.88; GCF_902859645.1, s__Achromobacter insuavis, 95.6014, 93.49, 0.83; GCF_001457475.1, s__Achromobacter xylosoxidans, 95.0, 92.99, 0.88; GCF_016127315.1, s__Achromobacter insuavis_A, 95.6014, 92.86, 0.88; GCF_902859765.1, s__Achromobacter pulmonis, 95.0, 91.38, 0.88; GCF_902859705.1, s__Achromobacter deleyi, 95.0, 89.05, 0.82; GCF_014170…	97.06	11	N/A	N/A
MMO-83_contigs	d__Bacteria;p__Proteobacteria;c__Gammaproteobacteria;o__Enterobacterales;f__Enterobacteriaceae;g__Enterobacter;s__Enterobacter roggenkampii	GCF_001729805.1	95	d__Bacteria;p__Proteobacteria;c__Gammaproteobacteria;o__Enterobacterales;f__Enterobacteriaceae;g__Enterobacter;s__Enterobacter roggenkampii	98.29	0.91	GCF_001729805.1	95	d__Bacteria;p__Proteobacteria;c__Gammaproteobacteria;o__Enterobacterales;f__Enterobacteriaceae;g__Enterobacter;s__Enterobacter roggenkampii	98.29	0.91	d__Bacteria;p__Proteobacteria;c__Gammaproteobacteria;o__Enterobacterales;f__Enterobacteriaceae;g__Enterobacter;s__	taxonomic classification defined by topology and ANI	topological placement and ANI have congruent species assignments	GCF_008364555.1, s__Enterobacter vonholyi, 95.0, 94.33, 0.9; GCF_009755685.1, s__Enterobacter sp000568095, 95.0476, 94.33, 0.88; GCF_008364625.1, s__Enterobacter dykesii, 96.5795, 93.48, 0.89; GCF_007035645.1, s__Enterobacter asburiae_B, 96.8818, 93.43, 0.87; GCF_002208095.1, s__Enterobacter cloacae_M, 96.7528, 93.43, 0.89; GCF_003634515.1, s__Enterobacter asburiae_A, 96.0274, 93.36, 0.86; GCF_00…	97.56	11	N/A	N/A
MMO-84_contigs	d__Bacteria;p__Proteobacteria;c__Gammaproteobacteria;o__Enterobacterales;f__Enterobacteriaceae;g__Enterobacter;s__Enterobacter roggenkampii	GCF_001729805.1	95	d__Bacteria;p__Proteobacteria;c__Gammaproteobacteria;o__Enterobacterales;f__Enterobacteriaceae;g__Enterobacter;s__Enterobacter roggenkampii	98.31	0.9	GCF_001729805.1	95	d__Bacteria;p__Proteobacteria;c__Gammaproteobacteria;o__Enterobacterales;f__Enterobacteriaceae;g__Enterobacter;s__Enterobacter roggenkampii	98.31	0.9	d__Bacteria;p__Proteobacteria;c__Gammaproteobacteria;o__Enterobacterales;f__Enterobacteriaceae;g__Enterobacter;s__	taxonomic classification defined by topology and ANI	topological placement and ANI have congruent species assignments	GCF_008364555.1, s__Enterobacter vonholyi, 95.0, 94.38, 0.91; GCF_009755685.1, s__Enterobacter sp000568095, 95.0476, 94.35, 0.87; GCF_008364625.1, s__Enterobacter dykesii, 96.5795, 93.48, 0.89; GCF_007035645.1, s__Enterobacter asburiae_B, 96.8818, 93.43, 0.88; GCF_001521715.1, s__Enterobacter asburiae, 96.8818, 93.39, 0.84; GCF_003634515.1, s__Enterobacter asburiae_A, 96.0274, 93.38, 0.85; GCF_00…	97.56	11	N/A	N/A
MMO-87_contigs	d__Bacteria;p__Bacteroidota;c__Bacteroidia;o__Sphingobacteriales;f__Sphingobacteriaceae;g__Sphingobacterium;s__Sphingobacterium multivorum	GCF_900457465.1	95	d__Bacteria;p__Bacteroidota;c__Bacteroidia;o__Sphingobacteriales;f__Sphingobacteriaceae;g__Sphingobacterium;s__Sphingobacterium multivorum	97.25	0.82	GCF_900457465.1	95	d__Bacteria;p__Bacteroidota;c__Bacteroidia;o__Sphingobacteriales;f__Sphingobacteriaceae;g__Sphingobacterium;s__Sphingobacterium multivorum	97.25	0.82	d__Bacteria;p__Bacteroidota;c__Bacteroidia;o__Sphingobacteriales;f__Sphingobacteriaceae;g__Sphingobacterium;s__	taxonomic classification defined by topology and ANI	topological placement and ANI have congruent species assignments	GCF_007830445.1, s__Sphingobacterium siyangense, 95.0, 91.87, 0.79; GCA_002420705.1, s__Sphingobacterium sp002420705, 95.0, 87.03, 0.75; GCA_002500745.1, s__Sphingobacterium sp002500745, 95.0, 85.84, 0.65; GCF_017834055.1, s__Sphingobacterium sp002429765, 95.0, 84.81, 0.62; GCA_002454415.1, s__Sphingobacterium sp002454415, 95.0, 83.41, 0.56; GCF_003627955.1, s__Sphingobacterium puteale, 95.0, 81.…	98.11	11	N/A	N/A
MMO-88_contigs	d__Bacteria;p__Proteobacteria;c__Gammaproteobacteria;o__Enterobacterales;f__Enterobacteriaceae;g__Enterobacter;s__Enterobacter roggenkampii	GCF_001729805.1	95	d__Bacteria;p__Proteobacteria;c__Gammaproteobacteria;o__Enterobacterales;f__Enterobacteriaceae;g__Enterobacter;s__Enterobacter roggenkampii	98.31	0.9	GCF_001729805.1	95	d__Bacteria;p__Proteobacteria;c__Gammaproteobacteria;o__Enterobacterales;f__Enterobacteriaceae;g__Enterobacter;s__Enterobacter roggenkampii	98.31	0.9	d__Bacteria;p__Proteobacteria;c__Gammaproteobacteria;o__Enterobacterales;f__Enterobacteriaceae;g__Enterobacter;s__	taxonomic classification defined by topology and ANI	topological placement and ANI have congruent species assignments	GCF_008364555.1, s__Enterobacter vonholyi, 95.0, 94.37, 0.9; GCF_009755685.1, s__Enterobacter sp000568095, 95.0476, 94.32, 0.87; GCF_008364625.1, s__Enterobacter dykesii, 96.5795, 93.47, 0.9; GCF_007035645.1, s__Enterobacter asburiae_B, 96.8818, 93.41, 0.88; GCF_003634515.1, s__Enterobacter asburiae_A, 96.0274, 93.35, 0.85; GCF_002208095.1, s__Enterobacter cloacae_M, 96.7528, 93.31, 0.89; GCF_001…	97.56	11	N/A	N/A
MMO-89_contigs	d__Bacteria;p__Proteobacteria;c__Gammaproteobacteria;o__Enterobacterales;f__Enterobacteriaceae;g__Enterobacter;s__Enterobacter roggenkampii	GCF_001729805.1	95	d__Bacteria;p__Proteobacteria;c__Gammaproteobacteria;o__Enterobacterales;f__Enterobacteriaceae;g__Enterobacter;s__Enterobacter roggenkampii	98.31	0.91	GCF_001729805.1	95	d__Bacteria;p__Proteobacteria;c__Gammaproteobacteria;o__Enterobacterales;f__Enterobacteriaceae;g__Enterobacter;s__Enterobacter roggenkampii	98.31	0.91	d__Bacteria;p__Proteobacteria;c__Gammaproteobacteria;o__Enterobacterales;f__Enterobacteriaceae;g__Enterobacter;s__	taxonomic classification defined by topology and ANI	topological placement and ANI have congruent species assignments	GCF_008364555.1, s__Enterobacter vonholyi, 95.0, 94.36, 0.9; GCF_009755685.1, s__Enterobacter sp000568095, 95.0476, 94.33, 0.88; GCF_008364625.1, s__Enterobacter dykesii, 96.5795, 93.47, 0.9; GCF_007035645.1, s__Enterobacter asburiae_B, 96.8818, 93.45, 0.87; GCF_002208095.1, s__Enterobacter cloacae_M, 96.7528, 93.44, 0.89; GCF_001521715.1, s__Enterobacter asburiae, 96.8818, 93.33, 0.85; GCF_00363…	97.56	11	N/A	N/A
MMO-8_contigs	d__Bacteria;p__Actinobacteriota;c__Actinomycetia;o__Mycobacteriales;f__Mycobacteriaceae;g__Gordonia;s__Gordonia sp016919385	GCF_016919385.1	95	d__Bacteria;p__Actinobacteriota;c__Actinomycetia;o__Mycobacteriales;f__Mycobacteriaceae;g__Gordonia;s__Gordonia sp016919385	99.85	0.97	GCF_016919385.1	95	d__Bacteria;p__Actinobacteriota;c__Actinomycetia;o__Mycobacteriales;f__Mycobacteriaceae;g__Gordonia;s__Gordonia sp016919385	99.85	0.97	d__Bacteria;p__Actinobacteriota;c__Actinomycetia;o__Mycobacteriales;f__Mycobacteriaceae;g__Gordonia;s__	taxonomic classification defined by topology and ANI	topological placement and ANI have congruent species assignments	GCF_000344135.1, s__Gordonia malaquae, 95.0, 90.71, 0.85; GCF_009932475.1, s__Gordonia spumicola, 95.0, 83.72, 0.73; GCF_014197435.1, s__Gordonia humi, 95.0, 80.88, 0.57; GCF_007559005.1, s__Gordonia sp004353055, 95.0, 80.3, 0.58; GCF_001305675.1, s__Gordonia phthalatica, 95.0, 80.13, 0.51; GCF_000192435.1, s__Gordonia neofelifaecis, 95.0, 79.98, 0.51; GCF_000333035.1, s__Gordonia sihwensis, 95.0…	96.62	11	N/A	N/A
MMO-90_contigs	d__Bacteria;p__Proteobacteria;c__Gammaproteobacteria;o__Enterobacterales;f__Enterobacteriaceae;g__Enterobacter;s__Enterobacter roggenkampii	GCF_001729805.1	95	d__Bacteria;p__Proteobacteria;c__Gammaproteobacteria;o__Enterobacterales;f__Enterobacteriaceae;g__Enterobacter;s__Enterobacter roggenkampii	98.29	0.91	GCF_001729805.1	95	d__Bacteria;p__Proteobacteria;c__Gammaproteobacteria;o__Enterobacterales;f__Enterobacteriaceae;g__Enterobacter;s__Enterobacter roggenkampii	98.29	0.91	d__Bacteria;p__Proteobacteria;c__Gammaproteobacteria;o__Enterobacterales;f__Enterobacteriaceae;g__Enterobacter;s__	taxonomic classification defined by topology and ANI	topological placement and ANI have congruent species assignments	GCF_008364555.1, s__Enterobacter vonholyi, 95.0, 94.35, 0.91; GCF_009755685.1, s__Enterobacter sp000568095, 95.0476, 94.31, 0.88; GCF_008364625.1, s__Enterobacter dykesii, 96.5795, 93.47, 0.9; GCF_007035645.1, s__Enterobacter asburiae_B, 96.8818, 93.45, 0.87; GCF_002208095.1, s__Enterobacter cloacae_M, 96.7528, 93.43, 0.88; GCF_001521715.1, s__Enterobacter asburiae, 96.8818, 93.4, 0.85; GCF_00363…	97.56	11	N/A	N/A
MMO-94_contigs	d__Bacteria;p__Proteobacteria;c__Gammaproteobacteria;o__Enterobacterales;f__Enterobacteriaceae;g__Enterobacter;s__Enterobacter roggenkampii	GCF_001729805.1	95	d__Bacteria;p__Proteobacteria;c__Gammaproteobacteria;o__Enterobacterales;f__Enterobacteriaceae;g__Enterobacter;s__Enterobacter roggenkampii	98.32	0.9	GCF_001729805.1	95	d__Bacteria;p__Proteobacteria;c__Gammaproteobacteria;o__Enterobacterales;f__Enterobacteriaceae;g__Enterobacter;s__Enterobacter roggenkampii	98.32	0.9	d__Bacteria;p__Proteobacteria;c__Gammaproteobacteria;o__Enterobacterales;f__Enterobacteriaceae;g__Enterobacter;s__	taxonomic classification defined by topology and ANI	topological placement and ANI have congruent species assignments	GCF_008364555.1, s__Enterobacter vonholyi, 95.0, 94.37, 0.9; GCF_009755685.1, s__Enterobacter sp000568095, 95.0476, 94.34, 0.86; GCF_008364625.1, s__Enterobacter dykesii, 96.5795, 93.49, 0.89; GCF_007035645.1, s__Enterobacter asburiae_B, 96.8818, 93.42, 0.87; GCF_003634515.1, s__Enterobacter asburiae_A, 96.0274, 93.33, 0.85; GCF_002208095.1, s__Enterobacter cloacae_M, 96.7528, 93.31, 0.88; GCF_00…	97.56	11	N/A	N/A
MMO-95_contigs	d__Bacteria;p__Proteobacteria;c__Alphaproteobacteria;o__Acetobacterales;f__Acetobacteraceae;g__Asaia;s__Asaia bogorensis	GCF_001547995.1	95	d__Bacteria;p__Proteobacteria;c__Alphaproteobacteria;o__Acetobacterales;f__Acetobacteraceae;g__Asaia;s__Asaia bogorensis	96.41	0.94	GCF_900465345.1	95	d__Bacteria;p__Proteobacteria;c__Alphaproteobacteria;o__Acetobacterales;f__Acetobacteraceae;g__Asaia;s__Asaia bogorensis_A	94.32	0.84	d__Bacteria;p__Proteobacteria;c__Alphaproteobacteria;o__Acetobacterales;f__Acetobacteraceae;g__Asaia;s__	ANI	topological placement and ANI have incongruent species assignments	GCF_003994335.1, s__Asaia sp003994335, 95.0, 82.68, 0.61; GCF_014635085.1, s__Asaia siamensis, 95.0, 82.01, 0.6; GCF_000614545.1, s__Asaia platycodi, 95.0, 81.6, 0.62; GCF_000613885.1, s__Asaia prunellae, 95.0, 80.66, 0.51; GCF_000613845.1, s__Asaia astilbis, 95.0, 80.48, 0.48	97.32	11	N/A	N/A
MMO-97_contigs	d__Bacteria;p__Proteobacteria;c__Alphaproteobacteria;o__Acetobacterales;f__Acetobacteraceae;g__Asaia;s__Asaia bogorensis	GCF_001547995.1	95	d__Bacteria;p__Proteobacteria;c__Alphaproteobacteria;o__Acetobacterales;f__Acetobacteraceae;g__Asaia;s__Asaia bogorensis	96.41	0.94	GCF_900465345.1	95	d__Bacteria;p__Proteobacteria;c__Alphaproteobacteria;o__Acetobacterales;f__Acetobacteraceae;g__Asaia;s__Asaia bogorensis_A	94.34	0.84	d__Bacteria;p__Proteobacteria;c__Alphaproteobacteria;o__Acetobacterales;f__Acetobacteraceae;g__Asaia;s__	ANI	topological placement and ANI have incongruent species assignments	GCF_003994335.1, s__Asaia sp003994335, 95.0, 82.72, 0.61; GCF_014635085.1, s__Asaia siamensis, 95.0, 82.04, 0.59; GCF_000614545.1, s__Asaia platycodi, 95.0, 81.6, 0.62; GCF_000613885.1, s__Asaia prunellae, 95.0, 80.68, 0.51; GCF_000613845.1, s__Asaia astilbis, 95.0, 80.45, 0.48	97.32	11	N/A	N/A
MMO-99_contigs	d__Bacteria;p__Firmicutes;c__Bacilli;o__Staphylococcales;f__Staphylococcaceae;g__Staphylococcus;s__Staphylococcus hominis	GCF_002901845.1	95	d__Bacteria;p__Firmicutes;c__Bacilli;o__Staphylococcales;f__Staphylococcaceae;g__Staphylococcus;s__Staphylococcus hominis	97.43	0.93	GCF_002901845.1	95	d__Bacteria;p__Firmicutes;c__Bacilli;o__Staphylococcales;f__Staphylococcaceae;g__Staphylococcus;s__Staphylococcus hominis	97.43	0.93	d__Bacteria;p__Firmicutes;c__Bacilli;o__Staphylococcales;f__Staphylococcaceae;g__Staphylococcus;s__	taxonomic classification defined by topology and ANI	topological placement and ANI have congruent species assignments	GCF_004785665.1, s__Staphylococcus pragensis, 95.0, 81.71, 0.69; GCF_002902565.1, s__Staphylococcus petrasii, 95.0, 81.53, 0.65; GCA_002902575.1, s__Staphylococcus croceilyticus, 95.0, 81.45, 0.64; GCF_006094395.1, s__Staphylococcus haemolyticus, 95.0, 81.37, 0.65; GCF_001224225.1, s__Staphylococcus borealis, 95.0, 81.24, 0.65; GCF_003035445.1, s__Staphylococcus devriesei_A, 95.0, 80.89, 0.64; GC…	97.7	11	N/A	N/A
S242_contigs	d__Bacteria;p__Proteobacteria;c__Gammaproteobacteria;o__Enterobacterales;f__Aeromonadaceae;g__Aeromonas;s__Aeromonas hydrophila	GCF_000014805.1	95	d__Bacteria;p__Proteobacteria;c__Gammaproteobacteria;o__Enterobacterales;f__Aeromonadaceae;g__Aeromonas;s__Aeromonas hydrophila	96.44	0.92	GCF_000014805.1	95	d__Bacteria;p__Proteobacteria;c__Gammaproteobacteria;o__Enterobacterales;f__Aeromonadaceae;g__Aeromonas;s__Aeromonas hydrophila	96.44	0.92	d__Bacteria;p__Proteobacteria;c__Gammaproteobacteria;o__Enterobacterales;f__Aeromonadaceae;g__Aeromonas;s__	taxonomic classification defined by topology and ANI	topological placement and ANI have congruent species assignments	GCF_000820305.1, s__Aeromonas dhakensis, 95.0, 93.77, 0.88; GCF_000819745.1, s__Aeromonas bestiarum, 95.5033, 90.13, 0.88; GCF_000820005.1, s__Aeromonas piscicola, 95.5033, 89.59, 0.85; GCF_000820085.1, s__Aeromonas sanarellii, 95.0, 89.02, 0.86; GCF_000819785.1, s__Aeromonas caviae, 95.0, 88.95, 0.81; GCF_000820165.1, s__Aeromonas taiwanensis, 95.0, 88.71, 0.83; GCF_000820025.1, s__Aeromonas pop…	98.35	11	N/A	N/A
S315_contigs	d__Bacteria;p__Firmicutes;c__Bacilli;o__Bacillales_D;f__Amphibacillaceae;g__Oceanobacillus;s__Oceanobacillus massiliensis	GCF_000285495.1	95	d__Bacteria;p__Firmicutes;c__Bacilli;o__Bacillales_D;f__Amphibacillaceae;g__Oceanobacillus;s__Oceanobacillus massiliensis	98.66	0.91	GCF_000285495.1	95	d__Bacteria;p__Firmicutes;c__Bacilli;o__Bacillales_D;f__Amphibacillaceae;g__Oceanobacillus;s__Oceanobacillus massiliensis	98.66	0.91	d__Bacteria;p__Firmicutes;c__Bacilli;o__Bacillales_D;f__Amphibacillaceae;g__Oceanobacillus;s__	taxonomic classification defined by topology and ANI	topological placement and ANI have congruent species assignments	GCF_001618145.1, s__Oceanobacillus damuensis, 95.0, 79.15, 0.32; GCF_016908155.1, s__Oceanobacillus caeni, 95.0, 78.9, 0.09; GCF_002153375.1, s__Oceanobacillus rekensis, 95.0, 78.72, 0.29; GCF_018333215.1, s__Oceanobacillus sp018333215, 95.0, 78.6, 0.12; GCF_000011245.1, s__Oceanobacillus iheyensis, 95.0, 78.37, 0.11; GCF_008304605.1, s__Oceanobacillus polygoni, 95.0, 78.28, 0.22; GCF_003515705.1…	92.41	11	N/A	N/A
USHLN005_contigs	d__Bacteria;p__Proteobacteria;c__Gammaproteobacteria;o__Enterobacterales;f__Enterobacteriaceae;g__Cedecea;s__Cedecea sp000277545	GCF_000277545.1	95	d__Bacteria;p__Proteobacteria;c__Gammaproteobacteria;o__Enterobacterales;f__Enterobacteriaceae;g__Cedecea;s__Cedecea sp000277545	99.98	0.97	GCF_000277545.1	95	d__Bacteria;p__Proteobacteria;c__Gammaproteobacteria;o__Enterobacterales;f__Enterobacteriaceae;g__Cedecea;s__Cedecea sp000277545	99.98	0.97	d__Bacteria;p__Proteobacteria;c__Gammaproteobacteria;o__Enterobacterales;f__Enterobacteriaceae;g__Cedecea;s__	taxonomic classification defined by topology and ANI	topological placement and ANI have congruent species assignments	GCF_011752815.1, s__Cedecea sp011752815, 95.0, 94.96, 0.91; GCF_000758325.1, s__Cedecea neteri_B, 95.0, 94.64, 0.91; GCF_000758305.1, s__Cedecea neteri_C, 95.0, 94.02, 0.9; GCF_000963575.1, s__Cedecea michiganensis_A, 95.0, 91.98, 0.89; GCF_001571265.1, s__Cedecea neteri, 95.0, 91.96, 0.84; GCF_000757825.1, s__Cedecea neteri_A, 95.0, 89.78, 0.86; GCA_009668225.1, s__Cedecea sp009668225, 95.0, 88.…	96.7	11	N/A	N/A
USHLN009_contigs	d__Bacteria;p__Bacteroidota;c__Bacteroidia;o__Flavobacteriales;f__Weeksellaceae;g__Chryseobacterium;s__Chryseobacterium contaminans	GCF_001684955.1	95	d__Bacteria;p__Bacteroidota;c__Bacteroidia;o__Flavobacteriales;f__Weeksellaceae;g__Chryseobacterium;s__Chryseobacterium contaminans	96.93	0.91	GCF_001684955.1	95	d__Bacteria;p__Bacteroidota;c__Bacteroidia;o__Flavobacteriales;f__Weeksellaceae;g__Chryseobacterium;s__Chryseobacterium contaminans	96.93	0.91	d__Bacteria;p__Bacteroidota;c__Bacteroidia;o__Flavobacteriales;f__Weeksellaceae;g__Chryseobacterium;s__	taxonomic classification defined by topology and ANI	topological placement and ANI have congruent species assignments	GCF_003815975.1, s__Chryseobacterium bernardetii_A, 95.0, 89.11, 0.83; GCF_004119455.1, s__Chryseobacterium sp004119455, 95.0, 88.87, 0.83; GCF_017877355.1, s__Chryseobacterium jejuense_A, 95.0, 88.67, 0.84; GCF_900100075.1, s__Chryseobacterium jejuense, 95.0, 88.61, 0.86; GCF_000829375.1, s__Chryseobacterium sp000829375, 95.0, 88.58, 0.86; GCF_014218825.1, s__Chryseobacterium bernardetii, 95.0, …	97.48	11	N/A	N/A
USHLN010_contigs	d__Bacteria;p__Proteobacteria;c__Gammaproteobacteria;o__Enterobacterales;f__Enterobacteriaceae;g__Rouxiella;s__Rouxiella badensis	GCF_002093665.1	95	d__Bacteria;p__Proteobacteria;c__Gammaproteobacteria;o__Enterobacterales;f__Enterobacteriaceae;g__Rouxiella;s__Rouxiella badensis	99.65	0.98	GCF_002093665.1	95	d__Bacteria;p__Proteobacteria;c__Gammaproteobacteria;o__Enterobacterales;f__Enterobacteriaceae;g__Rouxiella;s__Rouxiella badensis	99.65	0.98	d__Bacteria;p__Proteobacteria;c__Gammaproteobacteria;o__Enterobacterales;f__Enterobacteriaceae;g__Rouxiella;s__	taxonomic classification defined by topology and ANI	topological placement and ANI have congruent species assignments	GCF_009208105.1, s__Rouxiella sp009208105, 95.0, 83.4, 0.68; GCF_000257645.1, s__Rouxiella sp000257645, 95.0, 82.98, 0.65; GCF_002093625.1, s__Rouxiella silvae, 95.0, 82.95, 0.65; GCF_000951135.1, s__Rouxiella chamberiensis, 95.0, 82.82, 0.65; GCF_012933545.1, s__Rouxiella aceris, 95.0, 81.68, 0.51	97.44	11	N/A	N/A
USHLN014_contigs	d__Bacteria;p__Proteobacteria;c__Gammaproteobacteria;o__Xanthomonadales;f__Xanthomonadaceae;g__Pseudoxanthomonas_A;s__Pseudoxanthomonas_A sp004284195	GCF_004284195.1	95	d__Bacteria;p__Proteobacteria;c__Gammaproteobacteria;o__Xanthomonadales;f__Xanthomonadaceae;g__Pseudoxanthomonas_A;s__Pseudoxanthomonas_A sp004284195	97.5	0.9	GCF_004284195.1	95	d__Bacteria;p__Proteobacteria;c__Gammaproteobacteria;o__Xanthomonadales;f__Xanthomonadaceae;g__Pseudoxanthomonas_A;s__Pseudoxanthomonas_A sp004284195	97.5	0.9	d__Bacteria;p__Proteobacteria;c__Gammaproteobacteria;o__Xanthomonadales;f__Xanthomonadaceae;g__Pseudoxanthomonas_A;s__	taxonomic classification defined by topology and ANI	topological placement and ANI have congruent species assignments	GCF_004284655.1, s__Pseudoxanthomonas_A spadix_A, 95.0, 94.04, 0.84; GCF_900109775.1, s__Pseudoxanthomonas_A sp900109775, 95.0, 85.96, 0.7; GCF_003703395.1, s__Pseudoxanthomonas_A spadix, 95.0, 85.52, 0.75; GCF_004122095.1, s__Pseudoxanthomonas_A composti, 95.0, 84.12, 0.66; GCF_010211755.1, s__Pseudoxanthomonas_A sangjuensis, 95.0, 82.42, 0.65; GCF_010211745.1, s__Pseudoxanthomonas_A kalamensis,…	98.35	11	N/A	N/A
USHLN015_contigs	d__Bacteria;p__Proteobacteria;c__Gammaproteobacteria;o__Pseudomonadales;f__Pseudomonadaceae;g__Pseudomonas_F;s__Pseudomonas_F sp003234055	GCF_012767755.2	95	d__Bacteria;p__Proteobacteria;c__Gammaproteobacteria;o__Pseudomonadales;f__Pseudomonadaceae;g__Pseudomonas_F;s__Pseudomonas_F sp003234055	97.65	0.92	GCF_012767755.2	95	d__Bacteria;p__Proteobacteria;c__Gammaproteobacteria;o__Pseudomonadales;f__Pseudomonadaceae;g__Pseudomonas_F;s__Pseudomonas_F sp003234055	97.65	0.92	d__Bacteria;p__Proteobacteria;c__Gammaproteobacteria;o__Pseudomonadales;f__Pseudomonadaceae;g__Pseudomonas_F;s__	taxonomic classification defined by topology and ANI	topological placement and ANI have congruent species assignments	GCF_000474255.1, s__Pseudomonas_F alcaligenes_A, 95.0, 92.85, 0.88; GCF_900111835.1, s__Pseudomonas_F otitidis, 95.0, 88.12, 0.76; GCF_000412695.1, s__Pseudomonas_F resinovorans_A, 95.0, 85.64, 0.63; GCF_002355475.1, s__Pseudomonas_F furukawaii, 95.0, 85.1, 0.61; GCF_014700075.1, s__Pseudomonas_F sp014700075, 95.0, 85.03, 0.67; GCF_008807375.1, s__Pseudomonas_F lalkuanensis, 95.0, 85.01, 0.64; GC…	96.72	11	N/A	N/A
USHLN018_contigs	d__Bacteria;p__Firmicutes;c__Bacilli;o__Bacillales;f__Bacillaceae_H;g__Priestia;s__Priestia megaterium	GCF_000832985.1	95.5311	d__Bacteria;p__Firmicutes;c__Bacilli;o__Bacillales;f__Bacillaceae_H;g__Priestia;s__Priestia megaterium	96.76	0.92	GCF_000832985.1	95.5311	d__Bacteria;p__Firmicutes;c__Bacilli;o__Bacillales;f__Bacillaceae_H;g__Priestia;s__Priestia megaterium	96.76	0.92	d__Bacteria;p__Firmicutes;c__Bacilli;o__Bacillales;f__Bacillaceae_H;g__Priestia;s__	taxonomic classification defined by topology and ANI	topological placement and ANI have congruent species assignments	GCF_000956595.1, s__Priestia aryabhattai, 96.022, 95.46, 0.89; GCF_009497655.1, s__Priestia megaterium_A, 96.022, 95.39, 0.92; GCF_008180335.1, s__Priestia megaterium_B, 95.0, 79.92, 0.36; GCF_001591565.1, s__Priestia flexa, 95.0, 79.45, 0.34; GCF_002265635.1, s__Priestia aryabhattai_A, 95.0, 79.44, 0.3; GCF_003184905.1, s__Priestia sp003184905, 95.0, 78.4, 0.2; GCF_016909075.1, s__Priestia iocas…	92.77	11	N/A	N/A
USHLN021_contigs	d__Bacteria;p__Proteobacteria;c__Gammaproteobacteria;o__Enterobacterales;f__Aeromonadaceae;g__Aeromonas;s__Aeromonas hydrophila	GCF_000014805.1	95	d__Bacteria;p__Proteobacteria;c__Gammaproteobacteria;o__Enterobacterales;f__Aeromonadaceae;g__Aeromonas;s__Aeromonas hydrophila	96.97	0.93	GCF_000014805.1	95	d__Bacteria;p__Proteobacteria;c__Gammaproteobacteria;o__Enterobacterales;f__Aeromonadaceae;g__Aeromonas;s__Aeromonas hydrophila	96.97	0.93	d__Bacteria;p__Proteobacteria;c__Gammaproteobacteria;o__Enterobacterales;f__Aeromonadaceae;g__Aeromonas;s__	taxonomic classification defined by topology and ANI	topological placement and ANI have congruent species assignments	GCF_000820305.1, s__Aeromonas dhakensis, 95.0, 93.87, 0.91; GCF_000819745.1, s__Aeromonas bestiarum, 95.5033, 90.36, 0.88; GCF_000820005.1, s__Aeromonas piscicola, 95.5033, 89.63, 0.89; GCF_000820085.1, s__Aeromonas sanarellii, 95.0, 89.12, 0.86; GCF_000819785.1, s__Aeromonas caviae, 95.0, 88.85, 0.82; GCF_000820165.1, s__Aeromonas taiwanensis, 95.0, 88.77, 0.85; GCF_000819985.1, s__Aeromonas med…	98.53	11	N/A	N/A
USHLN022_contigs	d__Bacteria;p__Firmicutes;c__Bacilli;o__Bacillales;f__Bacillaceae_G;g__Bacillus_A;s__Bacillus_A bombysepticus	GCF_006384875.1	97.0513	d__Bacteria;p__Firmicutes;c__Bacilli;o__Bacillales;f__Bacillaceae_G;g__Bacillus_A;s__Bacillus_A bombysepticus	98.13	0.85	GCF_006384875.1	97.0513	d__Bacteria;p__Firmicutes;c__Bacilli;o__Bacillales;f__Bacillaceae_G;g__Bacillus_A;s__Bacillus_A bombysepticus	98.13	0.85	d__Bacteria;p__Firmicutes;c__Bacilli;o__Bacillales;f__Bacillaceae_G;g__Bacillus_A;s__	taxonomic classification defined by topology and ANI	topological placement and ANI have congruent species assignments	GCF_000007825.1, s__Bacillus_A cereus, 97.0513, 96.99, 0.89; GCF_001595725.1, s__Bacillus_A thuringiensis_K, 96.827, 96.47, 0.8; GCF_002200015.1, s__Bacillus_A cereus_AZ, 96.9563, 96.41, 0.88; GCF_002119445.1, s__Bacillus_A thuringiensis, 96.7077, 95.96, 0.81; GCF_000021305.1, s__Bacillus_A thuringiensis_S, 96.4134, 95.92, 0.83; GCF_002567495.1, s__Bacillus_A cereus_AQ, 95.0, 94.03, 0.85; GCF_001…	85.41	11	N/A	Genome has more than 14.2% of markers with multiple hits
USHLN023_contigs	d__Bacteria;p__Firmicutes;c__Bacilli;o__Bacillales;f__Bacillaceae_H;g__Bacillus_AG;s__Bacillus_AG koreensis	GCF_001274935.1	95	d__Bacteria;p__Firmicutes;c__Bacilli;o__Bacillales;f__Bacillaceae_H;g__Bacillus_AG;s__Bacillus_AG koreensis	95.77	0.93	GCF_001274935.1	95	d__Bacteria;p__Firmicutes;c__Bacilli;o__Bacillales;f__Bacillaceae_H;g__Bacillus_AG;s__Bacillus_AG koreensis	95.77	0.93	d__Bacteria;p__Firmicutes;c__Bacilli;o__Bacillales;f__Bacillaceae_H;g__;s__	taxonomic classification defined by topology and ANI	topological placement and ANI have congruent species assignments	N/A	91.2	11	N/A	N/A
USHLN028_contigs	d__Bacteria;p__Firmicutes;c__Bacilli;o__Bacillales_A;f__Planococcaceae;g__Lysinibacillus;s__Lysinibacillus fusiformis	GCF_003049525.1	95	d__Bacteria;p__Firmicutes;c__Bacilli;o__Bacillales_A;f__Planococcaceae;g__Lysinibacillus;s__Lysinibacillus fusiformis	97.2	0.93	GCF_003049525.1	95	d__Bacteria;p__Firmicutes;c__Bacilli;o__Bacillales_A;f__Planococcaceae;g__Lysinibacillus;s__Lysinibacillus fusiformis	97.2	0.93	d__Bacteria;p__Firmicutes;c__Bacilli;o__Bacillales_A;f__Planococcaceae;g__Lysinibacillus;s__	taxonomic classification defined by topology and ANI	topological placement and ANI have congruent species assignments	GCF_001629735.1, s__Lysinibacillus sphaericus_A, 95.0, 92.91, 0.88; GCF_001308875.1, s__Lysinibacillus sp001308875, 95.0, 89.58, 0.84; GCF_009724685.1, s__Lysinibacillus sp009724685, 95.0, 85.62, 0.81; GCF_002845985.1, s__Lysinibacillus fusiformis_D, 95.0, 85.42, 0.79; GCF_016925635.1, s__Lysinibacillus fusiformis_F, 95.0, 85.03, 0.78; GCF_003367505.1, s__Lysinibacillus capsici, 95.1183, 84.89, 0…	92.73	11	N/A	N/A
USHLN029_contigs	d__Bacteria;p__Firmicutes;c__Bacilli;o__Bacillales_A;f__Planococcaceae;g__Lysinibacillus;s__Lysinibacillus fusiformis	GCF_003049525.1	95	d__Bacteria;p__Firmicutes;c__Bacilli;o__Bacillales_A;f__Planococcaceae;g__Lysinibacillus;s__Lysinibacillus fusiformis	96.85	0.92	GCF_003049525.1	95	d__Bacteria;p__Firmicutes;c__Bacilli;o__Bacillales_A;f__Planococcaceae;g__Lysinibacillus;s__Lysinibacillus fusiformis	96.85	0.92	d__Bacteria;p__Firmicutes;c__Bacilli;o__Bacillales_A;f__Planococcaceae;g__Lysinibacillus;s__	taxonomic classification defined by topology and ANI	topological placement and ANI have congruent species assignments	GCF_001629735.1, s__Lysinibacillus sphaericus_A, 95.0, 92.56, 0.87; GCF_001308875.1, s__Lysinibacillus sp001308875, 95.0, 89.38, 0.84; GCF_009724685.1, s__Lysinibacillus sp009724685, 95.0, 85.53, 0.79; GCF_002845985.1, s__Lysinibacillus fusiformis_D, 95.0, 85.42, 0.77; GCF_016925635.1, s__Lysinibacillus fusiformis_F, 95.0, 84.97, 0.77; GCF_003367505.1, s__Lysinibacillus capsici, 95.1183, 84.79, 0…	94.36	11	N/A	N/A
USHLN030_contigs	d__Bacteria;p__Firmicutes;c__Bacilli;o__Paenibacillales;f__Paenibacillaceae;g__Paenibacillus;s__Paenibacillus illinoisensis	GCF_004000925.1	95	d__Bacteria;p__Firmicutes;c__Bacilli;o__Paenibacillales;f__Paenibacillaceae;g__Paenibacillus;s__Paenibacillus illinoisensis	96.79	0.9	GCF_004000925.1	95	d__Bacteria;p__Firmicutes;c__Bacilli;o__Paenibacillales;f__Paenibacillaceae;g__Paenibacillus;s__Paenibacillus illinoisensis	96.79	0.9	d__Bacteria;p__Firmicutes;c__Bacilli;o__Paenibacillales;f__Paenibacillaceae;g__Paenibacillus;s__	taxonomic classification defined by topology and ANI	topological placement and ANI have congruent species assignments	GCF_013359935.1, s__Paenibacillus xylanilyticus, 95.0, 87.14, 0.79; GCF_014844075.1, s__Paenibacillus sp014844075, 95.0, 82.66, 0.59; GCF_013401555.1, s__Paenibacillus sp900110055, 95.0, 82.6, 0.6; GCF_001514495.1, s__Paenibacillus pabuli, 95.0, 82.53, 0.59; GCF_000499205.1, s__Paenibacillus sp000499205, 95.0, 82.51, 0.57; GCF_900109515.1, s__Paenibacillus sp900109515, 95.0, 82.49, 0.57; GCF_0032…	90.79	11	N/A	N/A
USHLN04_contigs	d__Bacteria;p__Proteobacteria;c__Gammaproteobacteria;o__Enterobacterales;f__Enterobacteriaceae;g__Serratia;s__Serratia nevei	GCF_016742975.1	96.1913	d__Bacteria;p__Proteobacteria;c__Gammaproteobacteria;o__Enterobacterales;f__Enterobacteriaceae;g__Serratia;s__Serratia nevei	98.64	0.89	N/A	N/A	N/A	N/A	N/A	d__Bacteria;p__Proteobacteria;c__Gammaproteobacteria;o__Enterobacterales;f__Enterobacteriaceae;g__Serratia;s__	ANI	topological placement and ANI have incongruent species assignments	GCF_016742975.1, s__Serratia nevei, 96.1913, 98.64, 0.89; GCF_006715005.1, s__Serratia marcescens_J, 96.1913, 96.23, 0.89; GCF_002220655.1, s__Serratia marcescens_K, 96.0833, 96.15, 0.88; GCF_003812745.1, s__Serratia sp003812745, 95.8367, 95.89, 0.91; GCF_000513215.1, s__Serratia bockelmannii, 96.0065, 95.16, 0.88; GCF_017299535.1, s__Serratia marcescens, 96.8494, 95.1, 0.88; GCF_000738675.1, s__…	95.45	11	N/A	N/A
USHLN06_contigs	d__Bacteria;p__Proteobacteria;c__Gammaproteobacteria;o__Enterobacterales;f__Enterobacteriaceae;g__Klebsiella;s__Klebsiella variicola	GCF_000828055.2	95	d__Bacteria;p__Proteobacteria;c__Gammaproteobacteria;o__Enterobacterales;f__Enterobacteriaceae;g__Klebsiella;s__Klebsiella variicola	99.26	0.95	GCF_000828055.2	95	d__Bacteria;p__Proteobacteria;c__Gammaproteobacteria;o__Enterobacterales;f__Enterobacteriaceae;g__Klebsiella;s__Klebsiella variicola	99.26	0.95	d__Bacteria;p__Proteobacteria;c__Gammaproteobacteria;o__Enterobacterales;f__Enterobacteriaceae;g__Klebsiella;s__	taxonomic classification defined by topology and ANI	topological placement and ANI have congruent species assignments	GCF_000742135.1, s__Klebsiella pneumoniae, 95.216, 94.73, 0.84; GCF_900978845.1, s__Klebsiella africana, 95.216, 94.3, 0.89; GCF_000751755.1, s__Klebsiella quasipneumoniae, 95.0, 93.63, 0.86; GCF_000215745.1, s__Klebsiella aerogenes, 95.0, 86.33, 0.7; GCF_002925905.1, s__Klebsiella michiganensis, 95.0, 84.55, 0.75; GCF_900200035.1, s__Klebsiella grimontii, 95.0, 84.47, 0.74; GCF_006539725.1, s__K…	95.27	11	N/A	N/A
USHLN08_contigs	d__Bacteria;p__Proteobacteria;c__Gammaproteobacteria;o__Enterobacterales;f__Enterobacteriaceae;g__Serratia;s__Serratia nevei	GCF_016742975.1	96.1913	d__Bacteria;p__Proteobacteria;c__Gammaproteobacteria;o__Enterobacterales;f__Enterobacteriaceae;g__Serratia;s__Serratia nevei	98.81	0.88	GCF_016742975.1	96.1913	d__Bacteria;p__Proteobacteria;c__Gammaproteobacteria;o__Enterobacterales;f__Enterobacteriaceae;g__Serratia;s__Serratia nevei	98.81	0.88	d__Bacteria;p__Proteobacteria;c__Gammaproteobacteria;o__Enterobacterales;f__Enterobacteriaceae;g__Serratia;s__	taxonomic classification defined by topology and ANI	topological placement and ANI have congruent species assignments	GCF_006715005.1, s__Serratia marcescens_J, 96.1913, 96.38, 0.9; GCF_002220655.1, s__Serratia marcescens_K, 96.0833, 96.23, 0.89; GCF_003812745.1, s__Serratia sp003812745, 95.8367, 95.91, 0.91; GCF_000513215.1, s__Serratia bockelmannii, 96.0065, 95.18, 0.88; GCF_017299535.1, s__Serratia marcescens, 96.8494, 95.11, 0.87; GCF_000738675.1, s__Serratia nematodiphila, 96.8494, 94.9, 0.87; GCF_013375155…	95.69	11	N/A	N/A
USHLN139_contigs	d__Bacteria;p__Proteobacteria;c__Alphaproteobacteria;o__Acetobacterales;f__Acetobacteraceae;g__Roseomonas;s__	N/A	N/A	N/A	N/A	N/A	N/A	N/A	N/A	N/A	N/A	d__Bacteria;p__Proteobacteria;c__Alphaproteobacteria;o__Acetobacterales;f__Acetobacteraceae;g__Roseomonas;s__	taxonomic classification defined by topology and ANI	classification based on placement in class-level tree	GCF_001982615.1, s__Roseomonas deserti, 95.0, 92.11, 0.82; GCF_902706185.1, s__Roseomonas sp902706185, 95.0, 91.18, 0.81; GCF_000164635.1, s__Roseomonas cervicalis, 95.0, 86.17, 0.74; GCF_003116135.1, s__Roseomonas aestuarii, 95.0, 84.53, 0.69; GCF_002631185.1, s__Roseomonas rhizosphaerae, 95.0, 84.48, 0.71; GCF_016107285.1, s__Roseomonas sp016107285, 95.0, 83.53, 0.7; GCF_009829925.1, s__Roseomo…	95.75	11	0.987984	Genome not assigned to closest species as it falls outside its pre-defined ANI radius
USHLN143_contigs	d__Bacteria;p__Proteobacteria;c__Gammaproteobacteria;o__Pseudomonadales;f__Moraxellaceae;g__Acinetobacter;s__Acinetobacter fasciculus	GCF_011058205.1	96.2485	d__Bacteria;p__Proteobacteria;c__Gammaproteobacteria;o__Pseudomonadales;f__Moraxellaceae;g__Acinetobacter;s__Acinetobacter fasciculus	98.15	0.85	GCF_011058205.1	96.2485	d__Bacteria;p__Proteobacteria;c__Gammaproteobacteria;o__Pseudomonadales;f__Moraxellaceae;g__Acinetobacter;s__Acinetobacter fasciculus	98.15	0.85	d__Bacteria;p__Proteobacteria;c__Gammaproteobacteria;o__Pseudomonadales;f__Moraxellaceae;g__Acinetobacter;s__	taxonomic classification defined by topology and ANI	topological placement and ANI have congruent species assignments	GCF_000487975.1, s__Acinetobacter lwoffii, 96.2485, 96.24, 0.86; GCF_014769185.1, s__Acinetobacter lwoffii_D, 96.2371, 96.04, 0.85; GCF_015602705.1, s__Acinetobacter lwoffii_E, 96.0499, 96.01, 0.86; GCA_002367455.1, s__Acinetobacter sp002367455, 96.0792, 95.95, 0.88; GCA_000761495.1, s__Acinetobacter idrijaensis, 96.2371, 95.89, 0.83; GCF_001647535.1, s__Acinetobacter sp001647535, 95.0, 90.64, 0.…	99.34	11	N/A	N/A
USHLN148_contigs	d__Bacteria;p__Proteobacteria;c__Gammaproteobacteria;o__Enterobacterales;f__Enterobacteriaceae;g__Pantoea;s__Pantoea anthophila	GCF_006494375.1	95	d__Bacteria;p__Proteobacteria;c__Gammaproteobacteria;o__Enterobacterales;f__Enterobacteriaceae;g__Pantoea;s__Pantoea anthophila	98.62	0.93	GCF_006494375.1	95	d__Bacteria;p__Proteobacteria;c__Gammaproteobacteria;o__Enterobacterales;f__Enterobacteriaceae;g__Pantoea;s__Pantoea anthophila	98.62	0.93	d__Bacteria;p__Proteobacteria;c__Gammaproteobacteria;o__Enterobacterales;f__Enterobacteriaceae;g__Pantoea;s__	taxonomic classification defined by topology and ANI	topological placement and ANI have congruent species assignments	GCF_001598475.1, s__Pantoea agglomerans, 95.0, 88.59, 0.85; GCF_008632075.1, s__Pantoea sp008632075, 95.0, 88.54, 0.84; GCF_004792415.1, s__Pantoea vagans, 95.0, 88.4, 0.84; GCF_009905795.1, s__Pantoea sp003512445, 95.0, 88.2, 0.85; GCF_900115075.1, s__Pantoea sp900115075, 95.0, 88.12, 0.85; GCF_013415305.1, s__Pantoea sp002419935, 95.0, 87.65, 0.85; GCF_006494415.1, s__Pantoea deleyi, 95.0, 87.5…	98.71	11	N/A	N/A
USHLN149_contigs	d__Bacteria;p__Proteobacteria;c__Gammaproteobacteria;o__Xanthomonadales;f__Xanthomonadaceae;g__JAATFS01;s__	N/A	N/A	N/A	N/A	N/A	GCA_015655035.1	95	d__Bacteria;p__Proteobacteria;c__Gammaproteobacteria;o__Xanthomonadales;f__Xanthomonadaceae;g__JAATFS01;s__JAATFS01 sp015655035	84.47	0.77	d__Bacteria;p__Proteobacteria;c__Gammaproteobacteria;o__Xanthomonadales;f__Xanthomonadaceae;g__JAATFS01;s__	taxonomic classification defined by topology and ANI	classification based on placement in class-level tree	N/A	97.58	11	0.970252	Genome not assigned to closest species as it falls outside its pre-defined ANI radius
USHLN150_contigs	d__Bacteria;p__Actinobacteriota;c__Actinomycetia;o__Mycobacteriales;f__Mycobacteriaceae;g__Rhodococcus;s__Rhodococcus globerulus	GCF_001894805.1	95	d__Bacteria;p__Actinobacteriota;c__Actinomycetia;o__Mycobacteriales;f__Mycobacteriaceae;g__Rhodococcus;s__Rhodococcus globerulus	98.62	0.89	GCF_001894805.1	95	d__Bacteria;p__Actinobacteriota;c__Actinomycetia;o__Mycobacteriales;f__Mycobacteriaceae;g__Rhodococcus;s__Rhodococcus globerulus	98.62	0.89	d__Bacteria;p__Actinobacteriota;c__Actinomycetia;o__Mycobacteriales;f__Mycobacteriaceae;g__Rhodococcus;s__	taxonomic classification defined by topology and ANI	topological placement and ANI have congruent species assignments	GCF_005938745.2, s__Rhodococcus sp005938745, 95.0, 91.1, 0.8; GCF_002245895.1, s__Rhodococcus sp002245895, 95.0, 83.51, 0.59; GCF_001552595.1, s__Rhodococcus erythropolis, 95.5281, 83.41, 0.58; GCF_001646745.1, s__Rhodococcus qingshengii, 95.5281, 83.35, 0.56; GCF_016598535.1, s__Rhodococcus erythropolis_D, 95.0, 83.22, 0.61; GCF_017068395.1, s__Rhodococcus sp002165735, 95.0, 79.18, 0.3; GCF_0018…	95.91	11	N/A	N/A
USHLN152_contigs	d__Bacteria;p__Firmicutes;c__Bacilli;o__Bacillales;f__Bacillaceae_G;g__Bacillus_A;s__Bacillus_A thuringiensis_S	GCF_000021305.1	96.4134	d__Bacteria;p__Firmicutes;c__Bacilli;o__Bacillales;f__Bacillaceae_G;g__Bacillus_A;s__Bacillus_A thuringiensis_S	99.3	0.88	GCF_000021305.1	96.4134	d__Bacteria;p__Firmicutes;c__Bacilli;o__Bacillales;f__Bacillaceae_G;g__Bacillus_A;s__Bacillus_A thuringiensis_S	99.3	0.88	d__Bacteria;p__Firmicutes;c__Bacilli;o__Bacillales;f__Bacillaceae_G;g__Bacillus_A;s__	taxonomic classification defined by topology and ANI	topological placement and ANI have congruent species assignments	GCF_002119445.1, s__Bacillus_A thuringiensis, 96.7077, 96.25, 0.79; GCF_000007825.1, s__Bacillus_A cereus, 97.0513, 95.97, 0.88; GCF_006384875.1, s__Bacillus_A bombysepticus, 97.0513, 95.79, 0.83; GCF_002200015.1, s__Bacillus_A cereus_AZ, 96.9563, 95.76, 0.86; GCF_001595725.1, s__Bacillus_A thuringiensis_K, 96.827, 95.64, 0.79; GCF_002567495.1, s__Bacillus_A cereus_AQ, 95.0, 94.41, 0.84; GCF_0014…	90.27	11	N/A	N/A
USHLN153_contigs	d__Bacteria;p__Actinobacteriota;c__Actinomycetia;o__Actinomycetales;f__Microbacteriaceae;g__Leucobacter;s__	N/A	N/A	N/A	N/A	N/A	GCF_001273845.1	95	d__Bacteria;p__Actinobacteriota;c__Actinomycetia;o__Actinomycetales;f__Microbacteriaceae;g__Leucobacter;s__Leucobacter musarum	81.49	0.59	d__Bacteria;p__Actinobacteriota;c__Actinomycetia;o__Actinomycetales;f__Microbacteriaceae;g__Leucobacter;s__	taxonomic classification defined by topology and ANI	classification based on placement in class-level tree	GCF_900102345.1, s__Leucobacter chromiiresistens, 95.0, 82.49, 0.63; GCF_001477055.1, s__Leucobacter chromiiresistens_A, 95.0, 82.1, 0.6; GCF_000421845.1, s__Leucobacter chironomi, 95.0, 81.61, 0.51; GCF_016597785.1, s__Leucobacter sp001373475, 95.0, 81.36, 0.6; GCF_000633415.1, s__Leucobacter sp000633415, 95.0, 81.36, 0.52; GCF_001273835.1, s__Leucobacter celer, 95.0, 81.32, 0.53; GCF_004028235.…	95.97	11	0.984716	Genome not assigned to closest species as it falls outside its pre-defined ANI radius
USHLN154_contigs	d__Bacteria;p__Actinobacteriota;c__Actinomycetia;o__Actinomycetales;f__Microbacteriaceae;g__Leucobacter;s__Leucobacter sp001373475	GCF_016597785.1	95	d__Bacteria;p__Actinobacteriota;c__Actinomycetia;o__Actinomycetales;f__Microbacteriaceae;g__Leucobacter;s__Leucobacter sp001373475	98.77	0.92	GCF_016597785.1	95	d__Bacteria;p__Actinobacteriota;c__Actinomycetia;o__Actinomycetales;f__Microbacteriaceae;g__Leucobacter;s__Leucobacter sp001373475	98.77	0.92	d__Bacteria;p__Actinobacteriota;c__Actinomycetia;o__Actinomycetales;f__Microbacteriaceae;g__Leucobacter;s__	taxonomic classification defined by topology and ANI	topological placement and ANI have congruent species assignments	GCF_900102345.1, s__Leucobacter chromiiresistens, 95.0, 84.97, 0.78; GCF_001477055.1, s__Leucobacter chromiiresistens_A, 95.0, 84.89, 0.8; GCF_001273845.1, s__Leucobacter musarum, 95.0, 81.65, 0.61; GCF_000421845.1, s__Leucobacter chironomi, 95.0, 81.02, 0.49; GCF_016758175.1, s__Leucobacter zeae, 95.0, 80.7, 0.52; GCF_004028235.1, s__Leucobacter muris, 95.0, 80.69, 0.54; GCF_000633415.1, s__Leuc…	95.67	11	N/A	N/A
USHLN155_contigs	d__Bacteria;p__Actinobacteriota;c__Actinomycetia;o__Actinomycetales;f__Cellulomonadaceae;g__Oerskovia;s__Oerskovia sp005937995	GCF_005937995.2	95	d__Bacteria;p__Actinobacteriota;c__Actinomycetia;o__Actinomycetales;f__Cellulomonadaceae;g__Oerskovia;s__Oerskovia sp005937995	96.15	0.92	N/A	N/A	N/A	N/A	N/A	d__Bacteria;p__Actinobacteriota;c__Actinomycetia;o__Actinomycetales;f__Cellulomonadaceae;g__Oerskovia;s__	ANI	topological placement and ANI have incongruent species assignments	GCF_005937995.2, s__Oerskovia sp005937995, 95.0, 96.15, 0.92; GCF_000718325.1, s__Oerskovia turbata, 95.0, 94.57, 0.9; GCF_016907365.1, s__Oerskovia paurometabola, 95.0, 93.93, 0.89; GCF_016907235.1, s__Oerskovia jenensis, 95.0, 93.12, 0.9; GCF_015142735.1, s__Oerskovia sp015142735, 95.0, 90.2, 0.83; GCF_001692445.1, s__Oerskovia enterophila, 95.0, 89.64, 0.84; GCF_014836755.1, s__Oerskovia sp014…	95.79	11	N/A	N/A
USHLN157_contigs	d__Bacteria;p__Proteobacteria;c__Gammaproteobacteria;o__Enterobacterales;f__Enterobacteriaceae;g__Klebsiella;s__Klebsiella michiganensis	GCF_002925905.1	95	d__Bacteria;p__Proteobacteria;c__Gammaproteobacteria;o__Enterobacterales;f__Enterobacteriaceae;g__Klebsiella;s__Klebsiella michiganensis	99.83	0.98	GCF_002925905.1	95	d__Bacteria;p__Proteobacteria;c__Gammaproteobacteria;o__Enterobacterales;f__Enterobacteriaceae;g__Klebsiella;s__Klebsiella michiganensis	99.83	0.98	d__Bacteria;p__Proteobacteria;c__Gammaproteobacteria;o__Enterobacterales;f__Enterobacteriaceae;g__Klebsiella;s__	taxonomic classification defined by topology and ANI	topological placement and ANI have congruent species assignments	GCF_900200035.1, s__Klebsiella grimontii, 95.0, 93.91, 0.86; GCF_001598695.1, s__Klebsiella oxytoca, 95.0, 92.53, 0.84; GCF_009707385.1, s__Klebsiella oxytoca_C, 95.0, 90.29, 0.83; GCF_902158555.1, s__Klebsiella spallanzanii, 95.0, 89.38, 0.76; GCF_003261575.2, s__Klebsiella huaxiensis, 95.0, 88.3, 0.76; GCF_005860775.1, s__Klebsiella indica, 95.0, 86.58, 0.74; GCF_006711645.1, s__Klebsiella elec…	96.07	11	N/A	N/A
USHLN158_contigs	d__Bacteria;p__Proteobacteria;c__Gammaproteobacteria;o__Enterobacterales;f__Enterobacteriaceae;g__Pantoea;s__Pantoea dispersa	GCF_014155765.1	95	d__Bacteria;p__Proteobacteria;c__Gammaproteobacteria;o__Enterobacterales;f__Enterobacteriaceae;g__Pantoea;s__Pantoea dispersa	97.94	0.91	GCF_014155765.1	95	d__Bacteria;p__Proteobacteria;c__Gammaproteobacteria;o__Enterobacterales;f__Enterobacteriaceae;g__Pantoea;s__Pantoea dispersa	97.94	0.91	d__Bacteria;p__Proteobacteria;c__Gammaproteobacteria;o__Enterobacterales;f__Enterobacteriaceae;g__Pantoea;s__	taxonomic classification defined by topology and ANI	topological placement and ANI have congruent species assignments	GCF_002095485.1, s__Pantoea wallisii, 95.0, 85.68, 0.78; GCF_007833795.1, s__Pantoea dispersa_B, 95.0, 85.32, 0.78; GCF_002858935.1, s__Pantoea endophytica, 95.0, 84.61, 0.74; GCF_900068835.1, s__Pantoea ludwigii_B, 95.0, 84.51, 0.75; GCF_000759475.1, s__Pantoea rwandensis_B, 95.0, 84.36, 0.76; GCF_001187905.1, s__Pantoea sp001187905, 95.0, 84.2, 0.73; GCF_000773965.1, s__Pantoea cancerogena_A, 9…	98.59	11	N/A	N/A
USHLN159_contigs	d__Bacteria;p__Proteobacteria;c__Gammaproteobacteria;o__Enterobacterales;f__Enterobacteriaceae;g__Pantoea;s__Pantoea dispersa	GCF_014155765.1	95	d__Bacteria;p__Proteobacteria;c__Gammaproteobacteria;o__Enterobacterales;f__Enterobacteriaceae;g__Pantoea;s__Pantoea dispersa	97.95	0.91	GCF_014155765.1	95	d__Bacteria;p__Proteobacteria;c__Gammaproteobacteria;o__Enterobacterales;f__Enterobacteriaceae;g__Pantoea;s__Pantoea dispersa	97.95	0.91	d__Bacteria;p__Proteobacteria;c__Gammaproteobacteria;o__Enterobacterales;f__Enterobacteriaceae;g__Pantoea;s__	taxonomic classification defined by topology and ANI	topological placement and ANI have congruent species assignments	GCF_002095485.1, s__Pantoea wallisii, 95.0, 85.6, 0.79; GCF_007833795.1, s__Pantoea dispersa_B, 95.0, 85.28, 0.77; GCF_002858935.1, s__Pantoea endophytica, 95.0, 84.6, 0.75; GCF_900068835.1, s__Pantoea ludwigii_B, 95.0, 84.51, 0.75; GCF_000759475.1, s__Pantoea rwandensis_B, 95.0, 84.34, 0.76; GCF_001187905.1, s__Pantoea sp001187905, 95.0, 84.24, 0.74; GCF_000773965.1, s__Pantoea cancerogena_A, 95…	98.59	11	N/A	N/A
USHLN160_contigs	d__Bacteria;p__Proteobacteria;c__Gammaproteobacteria;o__Enterobacterales;f__Enterobacteriaceae;g__Pantoea;s__Pantoea dispersa	GCF_014155765.1	95	d__Bacteria;p__Proteobacteria;c__Gammaproteobacteria;o__Enterobacterales;f__Enterobacteriaceae;g__Pantoea;s__Pantoea dispersa	97.92	0.91	GCF_014155765.1	95	d__Bacteria;p__Proteobacteria;c__Gammaproteobacteria;o__Enterobacterales;f__Enterobacteriaceae;g__Pantoea;s__Pantoea dispersa	97.92	0.91	d__Bacteria;p__Proteobacteria;c__Gammaproteobacteria;o__Enterobacterales;f__Enterobacteriaceae;g__Pantoea;s__	taxonomic classification defined by topology and ANI	topological placement and ANI have congruent species assignments	GCF_002095485.1, s__Pantoea wallisii, 95.0, 85.66, 0.79; GCF_007833795.1, s__Pantoea dispersa_B, 95.0, 85.28, 0.77; GCF_002858935.1, s__Pantoea endophytica, 95.0, 84.6, 0.75; GCF_900068835.1, s__Pantoea ludwigii_B, 95.0, 84.54, 0.75; GCF_000759475.1, s__Pantoea rwandensis_B, 95.0, 84.39, 0.76; GCF_001187905.1, s__Pantoea sp001187905, 95.0, 84.2, 0.74; GCF_016625195.1, s__Pantoea sp016625195, 95.0…	98.59	11	N/A	N/A
USHLN162_contigs	d__Bacteria;p__Proteobacteria;c__Gammaproteobacteria;o__Enterobacterales;f__Enterobacteriaceae;g__Pantoea;s__Pantoea dispersa	GCF_014155765.1	95	d__Bacteria;p__Proteobacteria;c__Gammaproteobacteria;o__Enterobacterales;f__Enterobacteriaceae;g__Pantoea;s__Pantoea dispersa	97.95	0.91	GCF_014155765.1	95	d__Bacteria;p__Proteobacteria;c__Gammaproteobacteria;o__Enterobacterales;f__Enterobacteriaceae;g__Pantoea;s__Pantoea dispersa	97.95	0.91	d__Bacteria;p__Proteobacteria;c__Gammaproteobacteria;o__Enterobacterales;f__Enterobacteriaceae;g__Pantoea;s__	taxonomic classification defined by topology and ANI	topological placement and ANI have congruent species assignments	GCF_002095485.1, s__Pantoea wallisii, 95.0, 85.6, 0.8; GCF_007833795.1, s__Pantoea dispersa_B, 95.0, 85.3, 0.77; GCF_002858935.1, s__Pantoea endophytica, 95.0, 84.63, 0.75; GCF_900068835.1, s__Pantoea ludwigii_B, 95.0, 84.54, 0.74; GCF_000759475.1, s__Pantoea rwandensis_B, 95.0, 84.36, 0.76; GCF_001187905.1, s__Pantoea sp001187905, 95.0, 84.25, 0.74; GCF_000773965.1, s__Pantoea cancerogena_A, 95.…	98.59	11	N/A	N/A
USHLN164_contigs	d__Bacteria;p__Proteobacteria;c__Gammaproteobacteria;o__Enterobacterales;f__Enterobacteriaceae;g__Pantoea;s__Pantoea dispersa	GCF_014155765.1	95	d__Bacteria;p__Proteobacteria;c__Gammaproteobacteria;o__Enterobacterales;f__Enterobacteriaceae;g__Pantoea;s__Pantoea dispersa	97.93	0.91	GCF_014155765.1	95	d__Bacteria;p__Proteobacteria;c__Gammaproteobacteria;o__Enterobacterales;f__Enterobacteriaceae;g__Pantoea;s__Pantoea dispersa	97.93	0.91	d__Bacteria;p__Proteobacteria;c__Gammaproteobacteria;o__Enterobacterales;f__Enterobacteriaceae;g__Pantoea;s__	taxonomic classification defined by topology and ANI	topological placement and ANI have congruent species assignments	GCF_002095485.1, s__Pantoea wallisii, 95.0, 85.67, 0.78; GCF_007833795.1, s__Pantoea dispersa_B, 95.0, 85.28, 0.78; GCF_002858935.1, s__Pantoea endophytica, 95.0, 84.61, 0.74; GCF_900068835.1, s__Pantoea ludwigii_B, 95.0, 84.55, 0.74; GCF_000759475.1, s__Pantoea rwandensis_B, 95.0, 84.35, 0.75; GCF_001187905.1, s__Pantoea sp001187905, 95.0, 84.22, 0.73; GCF_000773965.1, s__Pantoea cancerogena_A, …	98.59	11	N/A	N/A
USHLN165_contigs	d__Bacteria;p__Proteobacteria;c__Gammaproteobacteria;o__Enterobacterales;f__Enterobacteriaceae;g__Pantoea;s__Pantoea vagans	GCF_004792415.1	95	d__Bacteria;p__Proteobacteria;c__Gammaproteobacteria;o__Enterobacterales;f__Enterobacteriaceae;g__Pantoea;s__Pantoea vagans	95.86	0.87	GCF_004792415.1	95	d__Bacteria;p__Proteobacteria;c__Gammaproteobacteria;o__Enterobacterales;f__Enterobacteriaceae;g__Pantoea;s__Pantoea vagans	95.86	0.87	d__Bacteria;p__Proteobacteria;c__Gammaproteobacteria;o__Enterobacterales;f__Enterobacteriaceae;g__Pantoea;s__	taxonomic classification defined by topology and ANI	topological placement and ANI have congruent species assignments	GCF_008632075.1, s__Pantoea sp008632075, 95.0, 94.22, 0.82; GCF_009905795.1, s__Pantoea sp003512445, 95.0, 94.18, 0.88; GCF_900115075.1, s__Pantoea sp900115075, 95.0, 90.92, 0.84; GCF_001598475.1, s__Pantoea agglomerans, 95.0, 90.75, 0.86; GCF_013415305.1, s__Pantoea sp002419935, 95.0, 90.38, 0.85; GCF_009646115.1, s__Pantoea eucalypti, 95.0, 89.82, 0.8; GCF_006494375.1, s__Pantoea anthophila, 95…	98.73	11	N/A	N/A
USHLN167_contigs	d__Bacteria;p__Proteobacteria;c__Gammaproteobacteria;o__Enterobacterales;f__Enterobacteriaceae;g__Enterobacter;s__Enterobacter mori	GCF_000211415.1	95	d__Bacteria;p__Proteobacteria;c__Gammaproteobacteria;o__Enterobacterales;f__Enterobacteriaceae;g__Enterobacter;s__Enterobacter mori	96.24	0.89	GCF_000211415.1	95	d__Bacteria;p__Proteobacteria;c__Gammaproteobacteria;o__Enterobacterales;f__Enterobacteriaceae;g__Enterobacter;s__Enterobacter mori	96.24	0.89	d__Bacteria;p__Proteobacteria;c__Gammaproteobacteria;o__Enterobacterales;f__Enterobacteriaceae;g__Enterobacter;s__	taxonomic classification defined by topology and ANI	topological placement and ANI have congruent species assignments	GCF_003634515.1, s__Enterobacter asburiae_A, 96.0274, 91.61, 0.85; GCF_000493015.1, s__Enterobacter sp000493015, 95.7595, 91.17, 0.86; GCF_001521715.1, s__Enterobacter asburiae, 96.8818, 91.16, 0.81; GCF_007035645.1, s__Enterobacter asburiae_B, 96.8818, 91.01, 0.85; GCF_002208095.1, s__Enterobacter cloacae_M, 96.7528, 90.96, 0.84; GCF_008364625.1, s__Enterobacter dykesii, 96.5795, 90.82, 0.87; GC…	97.58	11	N/A	N/A
USHLN168_contigs	d__Bacteria;p__Firmicutes;c__Bacilli;o__Bacillales;f__Bacillaceae_G;g__Bacillus_A;s__Bacillus_A cereus	GCF_000007825.1	97.0513	d__Bacteria;p__Firmicutes;c__Bacilli;o__Bacillales;f__Bacillaceae_G;g__Bacillus_A;s__Bacillus_A cereus	98.91	0.9	GCF_000007825.1	97.0513	d__Bacteria;p__Firmicutes;c__Bacilli;o__Bacillales;f__Bacillaceae_G;g__Bacillus_A;s__Bacillus_A cereus	98.91	0.9	d__Bacteria;p__Firmicutes;c__Bacilli;o__Bacillales;f__Bacillaceae_G;g__Bacillus_A;s__	taxonomic classification defined by topology and ANI	topological placement and ANI have congruent species assignments	GCF_006384875.1, s__Bacillus_A bombysepticus, 97.0513, 97.05, 0.9; GCF_002200015.1, s__Bacillus_A cereus_AZ, 96.9563, 96.96, 0.86; GCF_002119445.1, s__Bacillus_A thuringiensis, 96.7077, 96.76, 0.88; GCF_001595725.1, s__Bacillus_A thuringiensis_K, 96.827, 96.49, 0.89; GCF_000021305.1, s__Bacillus_A thuringiensis_S, 96.4134, 96.07, 0.87; GCF_002567495.1, s__Bacillus_A cereus_AQ, 95.0, 94.19, 0.85; …	91.98	11	N/A	N/A
USHLN169_contigs	d__Bacteria;p__Firmicutes;c__Bacilli;o__Staphylococcales;f__Staphylococcaceae;g__Staphylococcus;s__Staphylococcus nepalensis	GCF_014635045.1	95	d__Bacteria;p__Firmicutes;c__Bacilli;o__Staphylococcales;f__Staphylococcaceae;g__Staphylococcus;s__Staphylococcus nepalensis	99.54	0.97	GCF_014635045.1	95	d__Bacteria;p__Firmicutes;c__Bacilli;o__Staphylococcales;f__Staphylococcaceae;g__Staphylococcus;s__Staphylococcus nepalensis	99.54	0.97	d__Bacteria;p__Firmicutes;c__Bacilli;o__Staphylococcales;f__Staphylococcaceae;g__Staphylococcus;s__	taxonomic classification defined by topology and ANI	topological placement and ANI have congruent species assignments	GCF_002902365.1, s__Staphylococcus cohnii, 95.0, 83.66, 0.78; GCF_002902235.1, s__Staphylococcus ureilyticus, 95.0, 83.38, 0.79; GCF_016774515.1, s__Staphylococcus xylosus_A, 95.0, 80.96, 0.6; GCF_001747895.1, s__Staphylococcus equorum_A, 95.0, 80.57, 0.57; GCF_900458565.1, s__Staphylococcus equorum, 95.0, 80.5, 0.61; GCF_000010125.1, s__Staphylococcus saprophyticus, 95.0, 80.49, 0.58; GCF_003697…	97.6	11	N/A	N/A
USHLN16_contigs	d__Bacteria;p__Proteobacteria;c__Gammaproteobacteria;o__Enterobacterales;f__Enterobacteriaceae;g__Klebsiella;s__Klebsiella michiganensis	GCF_002925905.1	95	d__Bacteria;p__Proteobacteria;c__Gammaproteobacteria;o__Enterobacterales;f__Enterobacteriaceae;g__Klebsiella;s__Klebsiella michiganensis	98.52	0.89	GCF_002925905.1	95	d__Bacteria;p__Proteobacteria;c__Gammaproteobacteria;o__Enterobacterales;f__Enterobacteriaceae;g__Klebsiella;s__Klebsiella michiganensis	98.52	0.89	d__Bacteria;p__Proteobacteria;c__Gammaproteobacteria;o__Enterobacterales;f__Enterobacteriaceae;g__Klebsiella;s__	taxonomic classification defined by topology and ANI	topological placement and ANI have congruent species assignments	GCF_900200035.1, s__Klebsiella grimontii, 95.0, 93.88, 0.84; GCF_001598695.1, s__Klebsiella oxytoca, 95.0, 92.54, 0.85; GCF_009707385.1, s__Klebsiella oxytoca_C, 95.0, 90.36, 0.83; GCF_902158555.1, s__Klebsiella spallanzanii, 95.0, 89.3, 0.76; GCF_003261575.2, s__Klebsiella huaxiensis, 95.0, 88.2, 0.77; GCF_005860775.1, s__Klebsiella indica, 95.0, 86.45, 0.75; GCF_006539725.1, s__Klebsiella terri…	96.88	11	N/A	N/A
USHLN172_contigs	d__Bacteria;p__Firmicutes;c__Bacilli;o__Bacillales;f__Bacillaceae_G;g__Bacillus_A;s__Bacillus_A cereus	GCF_000007825.1	97.0513	d__Bacteria;p__Firmicutes;c__Bacilli;o__Bacillales;f__Bacillaceae_G;g__Bacillus_A;s__Bacillus_A cereus	98.91	0.94	GCF_000007825.1	97.0513	d__Bacteria;p__Firmicutes;c__Bacilli;o__Bacillales;f__Bacillaceae_G;g__Bacillus_A;s__Bacillus_A cereus	98.91	0.94	d__Bacteria;p__Firmicutes;c__Bacilli;o__Bacillales;f__Bacillaceae_G;g__Bacillus_A;s__	taxonomic classification defined by topology and ANI	topological placement and ANI have congruent species assignments	GCF_006384875.1, s__Bacillus_A bombysepticus, 97.0513, 97.14, 0.93; GCF_002200015.1, s__Bacillus_A cereus_AZ, 96.9563, 96.97, 0.87; GCF_002119445.1, s__Bacillus_A thuringiensis, 96.7077, 96.83, 0.9; GCF_001595725.1, s__Bacillus_A thuringiensis_K, 96.827, 96.61, 0.91; GCF_000021305.1, s__Bacillus_A thuringiensis_S, 96.4134, 96.14, 0.91; GCF_002567495.1, s__Bacillus_A cereus_AQ, 95.0, 94.32, 0.88; …	91.98	11	N/A	N/A
USHLN173_contigs	d__Bacteria;p__Firmicutes;c__Bacilli;o__Staphylococcales;f__Staphylococcaceae;g__Staphylococcus;s__Staphylococcus nepalensis	GCF_014635045.1	95	d__Bacteria;p__Firmicutes;c__Bacilli;o__Staphylococcales;f__Staphylococcaceae;g__Staphylococcus;s__Staphylococcus nepalensis	99.51	0.95	GCF_014635045.1	95	d__Bacteria;p__Firmicutes;c__Bacilli;o__Staphylococcales;f__Staphylococcaceae;g__Staphylococcus;s__Staphylococcus nepalensis	99.51	0.95	d__Bacteria;p__Firmicutes;c__Bacilli;o__Staphylococcales;f__Staphylococcaceae;g__Staphylococcus;s__	taxonomic classification defined by topology and ANI	topological placement and ANI have congruent species assignments	GCF_002902365.1, s__Staphylococcus cohnii, 95.0, 83.64, 0.8; GCF_002902235.1, s__Staphylococcus ureilyticus, 95.0, 83.27, 0.82; GCF_016774515.1, s__Staphylococcus xylosus_A, 95.0, 80.99, 0.58; GCF_001747895.1, s__Staphylococcus equorum_A, 95.0, 80.61, 0.57; GCF_900458565.1, s__Staphylococcus equorum, 95.0, 80.57, 0.59; GCF_000010125.1, s__Staphylococcus saprophyticus, 95.0, 80.55, 0.59; GCF_00100…	97.6	11	N/A	N/A
USHLN177_contigs	d__Bacteria;p__Proteobacteria;c__Gammaproteobacteria;o__Enterobacterales;f__Enterobacteriaceae;g__Enterobacter;s__Enterobacter asburiae	GCF_001521715.1	96.8818	d__Bacteria;p__Proteobacteria;c__Gammaproteobacteria;o__Enterobacterales;f__Enterobacteriaceae;g__Enterobacter;s__Enterobacter asburiae	96.95	0.89	N/A	N/A	N/A	N/A	N/A	d__Bacteria;p__Proteobacteria;c__Gammaproteobacteria;o__Enterobacterales;f__Enterobacteriaceae;g__Enterobacter;s__	ANI	topological placement and ANI have incongruent species assignments	GCF_001521715.1, s__Enterobacter asburiae, 96.8818, 96.95, 0.89; GCF_007035645.1, s__Enterobacter asburiae_B, 96.8818, 96.67, 0.92; GCF_002208095.1, s__Enterobacter cloacae_M, 96.7528, 96.52, 0.91; GCF_003634515.1, s__Enterobacter asburiae_A, 96.0274, 96.16, 0.91; GCF_008364625.1, s__Enterobacter dykesii, 96.5795, 95.98, 0.92; GCF_000493015.1, s__Enterobacter sp000493015, 95.7595, 95.45, 0.9; GCF…	97.56	11	N/A	N/A
USHLN178_contigs	d__Bacteria;p__Proteobacteria;c__Gammaproteobacteria;o__Enterobacterales;f__Enterobacteriaceae;g__Pseudescherichia;s__Pseudescherichia vulneris	GCF_000759795.1	95	d__Bacteria;p__Proteobacteria;c__Gammaproteobacteria;o__Enterobacterales;f__Enterobacteriaceae;g__Pseudescherichia;s__Pseudescherichia vulneris	97.94	0.91	GCF_000759795.1	95	d__Bacteria;p__Proteobacteria;c__Gammaproteobacteria;o__Enterobacterales;f__Enterobacteriaceae;g__Pseudescherichia;s__Pseudescherichia vulneris	97.94	0.91	d__Bacteria;p__Proteobacteria;c__Gammaproteobacteria;o__Enterobacterales;f__Enterobacteriaceae;g__Pseudescherichia;s__	taxonomic classification defined by topology and ANI	topological placement and ANI have congruent species assignments	GCF_007680145.1, s__Pseudescherichia sp002298805, 95.0, 94.02, 0.9; GCF_002918705.1, s__Pseudescherichia sp002918705, 95.0, 92.53, 0.88; GCA_002480085.1, s__Pseudescherichia sp002480085, 95.0, 91.45, 0.89	97.7	11	N/A	N/A
USHLN179_contigs	d__Bacteria;p__Proteobacteria;c__Gammaproteobacteria;o__Enterobacterales;f__Enterobacteriaceae;g__Enterobacter;s__Enterobacter asburiae	GCF_001521715.1	96.8818	d__Bacteria;p__Proteobacteria;c__Gammaproteobacteria;o__Enterobacterales;f__Enterobacteriaceae;g__Enterobacter;s__Enterobacter asburiae	96.97	0.89	N/A	N/A	N/A	N/A	N/A	d__Bacteria;p__Proteobacteria;c__Gammaproteobacteria;o__Enterobacterales;f__Enterobacteriaceae;g__Enterobacter;s__	ANI	topological placement and ANI have incongruent species assignments	GCF_001521715.1, s__Enterobacter asburiae, 96.8818, 96.97, 0.89; GCF_007035645.1, s__Enterobacter asburiae_B, 96.8818, 96.63, 0.92; GCF_002208095.1, s__Enterobacter cloacae_M, 96.7528, 96.53, 0.91; GCF_003634515.1, s__Enterobacter asburiae_A, 96.0274, 96.23, 0.91; GCF_008364625.1, s__Enterobacter dykesii, 96.5795, 96.03, 0.92; GCF_000493015.1, s__Enterobacter sp000493015, 95.7595, 95.45, 0.91; GC…	97.56	11	N/A	N/A
USHLN180_contigs	d__Bacteria;p__Proteobacteria;c__Gammaproteobacteria;o__Enterobacterales;f__Enterobacteriaceae;g__Pseudescherichia;s__Pseudescherichia vulneris	GCF_000759795.1	95	d__Bacteria;p__Proteobacteria;c__Gammaproteobacteria;o__Enterobacterales;f__Enterobacteriaceae;g__Pseudescherichia;s__Pseudescherichia vulneris	97.95	0.91	GCF_000759795.1	95	d__Bacteria;p__Proteobacteria;c__Gammaproteobacteria;o__Enterobacterales;f__Enterobacteriaceae;g__Pseudescherichia;s__Pseudescherichia vulneris	97.95	0.91	d__Bacteria;p__Proteobacteria;c__Gammaproteobacteria;o__Enterobacterales;f__Enterobacteriaceae;g__Pseudescherichia;s__	taxonomic classification defined by topology and ANI	topological placement and ANI have congruent species assignments	GCF_007680145.1, s__Pseudescherichia sp002298805, 95.0, 93.96, 0.91; GCF_002918705.1, s__Pseudescherichia sp002918705, 95.0, 92.52, 0.88; GCA_002480085.1, s__Pseudescherichia sp002480085, 95.0, 91.44, 0.88	97.7	11	N/A	N/A
USHLN181_contigs	d__Bacteria;p__Firmicutes;c__Bacilli;o__Bacillales;f__Bacillaceae_G;g__Bacillus_A;s__Bacillus_A cereus	GCF_000007825.1	97.0513	d__Bacteria;p__Firmicutes;c__Bacilli;o__Bacillales;f__Bacillaceae_G;g__Bacillus_A;s__Bacillus_A cereus	98.8	0.94	GCF_000007825.1	97.0513	d__Bacteria;p__Firmicutes;c__Bacilli;o__Bacillales;f__Bacillaceae_G;g__Bacillus_A;s__Bacillus_A cereus	98.8	0.94	d__Bacteria;p__Firmicutes;c__Bacilli;o__Bacillales;f__Bacillaceae_G;g__Bacillus_A;s__	taxonomic classification defined by topology and ANI	topological placement and ANI have congruent species assignments	GCF_006384875.1, s__Bacillus_A bombysepticus, 97.0513, 97.04, 0.92; GCF_002200015.1, s__Bacillus_A cereus_AZ, 96.9563, 96.92, 0.86; GCF_002119445.1, s__Bacillus_A thuringiensis, 96.7077, 96.82, 0.92; GCF_001595725.1, s__Bacillus_A thuringiensis_K, 96.827, 96.56, 0.92; GCF_000021305.1, s__Bacillus_A thuringiensis_S, 96.4134, 96.09, 0.91; GCF_002567495.1, s__Bacillus_A cereus_AQ, 95.0, 94.28, 0.88;…	91.98	11	N/A	N/A
USHLN183_contigs	d__Bacteria;p__Firmicutes;c__Bacilli;o__Bacillales;f__Bacillaceae_G;g__Bacillus_A;s__Bacillus_A cereus	GCF_000007825.1	97.0513	d__Bacteria;p__Firmicutes;c__Bacilli;o__Bacillales;f__Bacillaceae_G;g__Bacillus_A;s__Bacillus_A cereus	98.89	0.94	GCF_000007825.1	97.0513	d__Bacteria;p__Firmicutes;c__Bacilli;o__Bacillales;f__Bacillaceae_G;g__Bacillus_A;s__Bacillus_A cereus	98.89	0.94	d__Bacteria;p__Firmicutes;c__Bacilli;o__Bacillales;f__Bacillaceae_G;g__Bacillus_A;s__	taxonomic classification defined by topology and ANI	topological placement and ANI have congruent species assignments	GCF_006384875.1, s__Bacillus_A bombysepticus, 97.0513, 97.11, 0.92; GCF_002200015.1, s__Bacillus_A cereus_AZ, 96.9563, 97.0, 0.87; GCF_002119445.1, s__Bacillus_A thuringiensis, 96.7077, 96.82, 0.9; GCF_001595725.1, s__Bacillus_A thuringiensis_K, 96.827, 96.61, 0.91; GCF_000021305.1, s__Bacillus_A thuringiensis_S, 96.4134, 96.12, 0.91; GCF_002567495.1, s__Bacillus_A cereus_AQ, 95.0, 94.31, 0.87; G…	91.98	11	N/A	N/A
USHLN184_contigs	d__Bacteria;p__Proteobacteria;c__Gammaproteobacteria;o__Enterobacterales;f__Enterobacteriaceae;g__Enterobacter;s__Enterobacter asburiae	GCF_001521715.1	96.8818	d__Bacteria;p__Proteobacteria;c__Gammaproteobacteria;o__Enterobacterales;f__Enterobacteriaceae;g__Enterobacter;s__Enterobacter asburiae	96.95	0.89	N/A	N/A	N/A	N/A	N/A	d__Bacteria;p__Proteobacteria;c__Gammaproteobacteria;o__Enterobacterales;f__Enterobacteriaceae;g__Enterobacter;s__	ANI	topological placement and ANI have incongruent species assignments	GCF_001521715.1, s__Enterobacter asburiae, 96.8818, 96.95, 0.89; GCF_007035645.1, s__Enterobacter asburiae_B, 96.8818, 96.66, 0.92; GCF_002208095.1, s__Enterobacter cloacae_M, 96.7528, 96.52, 0.91; GCF_003634515.1, s__Enterobacter asburiae_A, 96.0274, 96.17, 0.91; GCF_008364625.1, s__Enterobacter dykesii, 96.5795, 96.0, 0.93; GCF_000493015.1, s__Enterobacter sp000493015, 95.7595, 95.51, 0.9; GCF_…	97.56	11	N/A	N/A
USHLN186_contigs	d__Bacteria;p__Actinobacteriota;c__Actinomycetia;o__Actinomycetales;f__Microbacteriaceae;g__Microbacterium;s__	N/A	N/A	N/A	N/A	N/A	N/A	N/A	N/A	N/A	N/A	d__Bacteria;p__Actinobacteriota;c__Actinomycetia;o__Actinomycetales;f__Microbacteriaceae;g__Microbacterium;s__	taxonomic classification defined by topology and ANI	classification based on placement in class-level tree	GCF_001878835.1, s__Microbacterium sp001878835, 95.0, 85.62, 0.74; GCF_002705755.3, s__Microbacterium esteraromaticum_A, 95.0, 85.51, 0.75; GCA_002837415.1, s__Microbacterium sp002837415, 95.0, 85.46, 0.75; GCF_016907315.1, s__Microbacterium esteraromaticum, 95.0, 84.44, 0.73; GCF_014084045.1, s__Microbacterium esteraromaticum_D, 95.0, 84.42, 0.7; GCF_015040615.1, s__Microbacterium sp015040615, 9…	96.7	11	0.985384	Genome not assigned to closest species as it falls outside its pre-defined ANI radius
USHLN188_contigs	d__Bacteria;p__Firmicutes;c__Bacilli;o__Bacillales;f__Bacillaceae;g__Bacillus;s__Bacillus subtilis	GCF_000009045.1	95	d__Bacteria;p__Firmicutes;c__Bacilli;o__Bacillales;f__Bacillaceae;g__Bacillus;s__Bacillus subtilis	98.31	0.93	GCF_000009045.1	95	d__Bacteria;p__Firmicutes;c__Bacilli;o__Bacillales;f__Bacillaceae;g__Bacillus;s__Bacillus subtilis	98.31	0.93	d__Bacteria;p__Firmicutes;c__Bacilli;o__Bacillales;f__Bacillaceae;g__Bacillus;s__	taxonomic classification defined by topology and ANI	topological placement and ANI have congruent species assignments	GCF_000227465.1, s__Bacillus spizizenii, 95.0, 92.79, 0.9; GCA_000332645.1, s__Bacillus inaquosorum, 95.0, 92.68, 0.9; GCF_004124315.1, s__Bacillus cabrialesii, 95.0, 92.25, 0.92; GCF_002153395.1, s__Bacillus subtilis_G, 95.0, 91.4, 0.89; GCF_000507145.1, s__Bacillus tequilensis, 95.0, 91.35, 0.87; GCF_004116955.1, s__Bacillus vallismortis, 95.0, 90.49, 0.85; GCF_010093085.1, s__Bacillus sp010093…	95.27	11	N/A	N/A
USHLN190_contigs	d__Bacteria;p__Firmicutes;c__Bacilli;o__Bacillales;f__Bacillaceae;g__Bacillus;s__Bacillus subtilis	GCF_000009045.1	95	d__Bacteria;p__Firmicutes;c__Bacilli;o__Bacillales;f__Bacillaceae;g__Bacillus;s__Bacillus subtilis	98.29	0.93	GCF_000009045.1	95	d__Bacteria;p__Firmicutes;c__Bacilli;o__Bacillales;f__Bacillaceae;g__Bacillus;s__Bacillus subtilis	98.29	0.93	d__Bacteria;p__Firmicutes;c__Bacilli;o__Bacillales;f__Bacillaceae;g__Bacillus;s__	taxonomic classification defined by topology and ANI	topological placement and ANI have congruent species assignments	GCF_000227465.1, s__Bacillus spizizenii, 95.0, 92.76, 0.9; GCA_000332645.1, s__Bacillus inaquosorum, 95.0, 92.65, 0.91; GCF_004124315.1, s__Bacillus cabrialesii, 95.0, 92.25, 0.93; GCF_002153395.1, s__Bacillus subtilis_G, 95.0, 91.39, 0.89; GCF_000507145.1, s__Bacillus tequilensis, 95.0, 91.31, 0.87; GCF_004116955.1, s__Bacillus vallismortis, 95.0, 90.46, 0.85; GCF_010093085.1, s__Bacillus sp0100…	95.27	11	N/A	N/A
USHLN191_contigs	d__Bacteria;p__Proteobacteria;c__Gammaproteobacteria;o__Enterobacterales;f__Enterobacteriaceae;g__Pseudescherichia;s__Pseudescherichia vulneris	GCF_000759795.1	95	d__Bacteria;p__Proteobacteria;c__Gammaproteobacteria;o__Enterobacterales;f__Enterobacteriaceae;g__Pseudescherichia;s__Pseudescherichia vulneris	97.95	0.91	GCF_000759795.1	95	d__Bacteria;p__Proteobacteria;c__Gammaproteobacteria;o__Enterobacterales;f__Enterobacteriaceae;g__Pseudescherichia;s__Pseudescherichia vulneris	97.95	0.91	d__Bacteria;p__Proteobacteria;c__Gammaproteobacteria;o__Enterobacterales;f__Enterobacteriaceae;g__Pseudescherichia;s__	taxonomic classification defined by topology and ANI	topological placement and ANI have congruent species assignments	GCF_007680145.1, s__Pseudescherichia sp002298805, 95.0, 94.02, 0.9; GCF_002918705.1, s__Pseudescherichia sp002918705, 95.0, 92.52, 0.88; GCA_002480085.1, s__Pseudescherichia sp002480085, 95.0, 91.42, 0.88	97.7	11	N/A	N/A
USHLN192_contigs	d__Bacteria;p__Firmicutes;c__Bacilli;o__Bacillales;f__Bacillaceae_G;g__Bacillus_A;s__Bacillus_A cereus	GCF_000007825.1	97.0513	d__Bacteria;p__Firmicutes;c__Bacilli;o__Bacillales;f__Bacillaceae_G;g__Bacillus_A;s__Bacillus_A cereus	98.89	0.95	GCF_000007825.1	97.0513	d__Bacteria;p__Firmicutes;c__Bacilli;o__Bacillales;f__Bacillaceae_G;g__Bacillus_A;s__Bacillus_A cereus	98.89	0.95	d__Bacteria;p__Firmicutes;c__Bacilli;o__Bacillales;f__Bacillaceae_G;g__Bacillus_A;s__	taxonomic classification defined by topology and ANI	topological placement and ANI have congruent species assignments	GCF_006384875.1, s__Bacillus_A bombysepticus, 97.0513, 97.15, 0.92; GCF_002200015.1, s__Bacillus_A cereus_AZ, 96.9563, 96.98, 0.87; GCF_002119445.1, s__Bacillus_A thuringiensis, 96.7077, 96.82, 0.9; GCF_001595725.1, s__Bacillus_A thuringiensis_K, 96.827, 96.61, 0.92; GCF_000021305.1, s__Bacillus_A thuringiensis_S, 96.4134, 96.14, 0.91; GCF_002567495.1, s__Bacillus_A cereus_AQ, 95.0, 94.3, 0.87; G…	91.98	11	N/A	N/A
USHLN193_contigs	d__Bacteria;p__Firmicutes;c__Bacilli;o__Bacillales;f__Bacillaceae_G;g__Bacillus_A;s__Bacillus_A thuringiensis	GCF_002119445.1	96.7077	d__Bacteria;p__Firmicutes;c__Bacilli;o__Bacillales;f__Bacillaceae_G;g__Bacillus_A;s__Bacillus_A thuringiensis	97.95	0.88	GCF_002119445.1	96.7077	d__Bacteria;p__Firmicutes;c__Bacilli;o__Bacillales;f__Bacillaceae_G;g__Bacillus_A;s__Bacillus_A thuringiensis	97.95	0.88	d__Bacteria;p__Firmicutes;c__Bacilli;o__Bacillales;f__Bacillaceae_G;g__Bacillus_A;s__	taxonomic classification defined by topology and ANI	topological placement and ANI have congruent species assignments	GCF_000007825.1, s__Bacillus_A cereus, 97.0513, 96.76, 0.88; GCF_000021305.1, s__Bacillus_A thuringiensis_S, 96.4134, 96.54, 0.85; GCF_006384875.1, s__Bacillus_A bombysepticus, 97.0513, 96.29, 0.85; GCF_002200015.1, s__Bacillus_A cereus_AZ, 96.9563, 96.08, 0.86; GCF_001595725.1, s__Bacillus_A thuringiensis_K, 96.827, 95.82, 0.86; GCF_002567495.1, s__Bacillus_A cereus_AQ, 95.0, 94.55, 0.85; GCF_00…	91.94	11	N/A	N/A
USHLN195_contigs	d__Bacteria;p__Firmicutes;c__Bacilli;o__Bacillales;f__Bacillaceae_G;g__Bacillus_A;s__Bacillus_A cereus	GCF_000007825.1	97.0513	d__Bacteria;p__Firmicutes;c__Bacilli;o__Bacillales;f__Bacillaceae_G;g__Bacillus_A;s__Bacillus_A cereus	98.9	0.95	GCF_000007825.1	97.0513	d__Bacteria;p__Firmicutes;c__Bacilli;o__Bacillales;f__Bacillaceae_G;g__Bacillus_A;s__Bacillus_A cereus	98.9	0.95	d__Bacteria;p__Firmicutes;c__Bacilli;o__Bacillales;f__Bacillaceae_G;g__Bacillus_A;s__	taxonomic classification defined by topology and ANI	topological placement and ANI have congruent species assignments	GCF_006384875.1, s__Bacillus_A bombysepticus, 97.0513, 97.15, 0.92; GCF_002200015.1, s__Bacillus_A cereus_AZ, 96.9563, 97.03, 0.87; GCF_002119445.1, s__Bacillus_A thuringiensis, 96.7077, 96.84, 0.9; GCF_001595725.1, s__Bacillus_A thuringiensis_K, 96.827, 96.63, 0.92; GCF_000021305.1, s__Bacillus_A thuringiensis_S, 96.4134, 96.14, 0.91; GCF_002567495.1, s__Bacillus_A cereus_AQ, 95.0, 94.32, 0.87; …	91.98	11	N/A	N/A
USHLN196_contigs	d__Bacteria;p__Firmicutes;c__Bacilli;o__Paenibacillales;f__Paenibacillaceae;g__Paenibacillus;s__	N/A	N/A	N/A	N/A	N/A	GCF_900101225.1	95.22	d__Bacteria;p__Firmicutes;c__Bacilli;o__Paenibacillales;f__Paenibacillaceae;g__Paenibacillus;s__Paenibacillus sp900101225	92.01	0.8	d__Bacteria;p__Firmicutes;c__Bacilli;o__Paenibacillales;f__Paenibacillaceae;g__Paenibacillus;s__	taxonomic classification defined by topology and ANI	classification based on placement in class-level tree	GCF_001955855.1, s__Paenibacillus sp001955855, 95.7262, 92.46, 0.82; GCF_004001025.1, s__Paenibacillus amylolyticus, 96.2155, 91.97, 0.81; GCF_017874615.1, s__Paenibacillus xylanexedens, 96.078, 91.9, 0.79; GCF_012912005.1, s__Paenibacillus sp012912005, 95.0, 91.88, 0.84; GCF_001908275.1, s__Paenibacillus xylanexedens_A, 96.2155, 91.82, 0.8; GCF_000316035.1, s__Paenibacillus sp000316035, 95.8348,…	93.27	11	0.998632	Genome not assigned to closest species as it falls outside its pre-defined ANI radius
USHLN197_contigs	d__Bacteria;p__Firmicutes;c__Bacilli;o__Bacillales;f__Bacillaceae;g__Bacillus;s__Bacillus altitudinis	GCF_000691145.1	95	d__Bacteria;p__Firmicutes;c__Bacilli;o__Bacillales;f__Bacillaceae;g__Bacillus;s__Bacillus altitudinis	98.33	0.95	GCF_000691145.1	95	d__Bacteria;p__Firmicutes;c__Bacilli;o__Bacillales;f__Bacillaceae;g__Bacillus;s__Bacillus altitudinis	98.33	0.95	d__Bacteria;p__Firmicutes;c__Bacilli;o__Bacillales;f__Bacillaceae;g__Bacillus;s__	taxonomic classification defined by topology and ANI	topological placement and ANI have congruent species assignments	GCF_000300535.1, s__Bacillus xiamenensis, 95.0, 91.58, 0.91; GCF_000715205.1, s__Bacillus zhangzhouensis, 95.0, 90.08, 0.91; GCF_014764715.1, s__Bacillus sp014764715, 95.0, 89.94, 0.91; GCF_002744245.1, s__Bacillus pumilus_M, 95.0, 89.52, 0.86; GCF_000691165.1, s__Bacillus safensis, 95.0, 89.29, 0.91; GCF_900186955.1, s__Bacillus pumilus, 95.0, 89.1, 0.91; GCF_001307105.1, s__Bacillus australimar…	96.76	11	N/A	N/A
USHLN198_contigs	d__Bacteria;p__Proteobacteria;c__Gammaproteobacteria;o__Enterobacterales;f__Enterobacteriaceae;g__Pantoea;s__Pantoea ananatis	GCF_000710035.2	95	d__Bacteria;p__Proteobacteria;c__Gammaproteobacteria;o__Enterobacterales;f__Enterobacteriaceae;g__Pantoea;s__Pantoea ananatis	99	0.94	GCF_000710035.2	95	d__Bacteria;p__Proteobacteria;c__Gammaproteobacteria;o__Enterobacterales;f__Enterobacteriaceae;g__Pantoea;s__Pantoea ananatis	99	0.94	d__Bacteria;p__Proteobacteria;c__Gammaproteobacteria;o__Enterobacterales;f__Enterobacteriaceae;g__Pantoea;s__	taxonomic classification defined by topology and ANI	topological placement and ANI have congruent species assignments	GCF_002307475.1, s__Pantoea allii, 95.0, 88.95, 0.88; GCF_008801695.1, s__Pantoea stewartii, 95.0, 85.08, 0.72; GCA_002434205.1, s__Pantoea sp002434205, 95.0, 81.55, 0.58; GCF_002095315.1, s__Pantoea conspicua, 95.0, 81.47, 0.58; GCA_002095305.1, s__Pantoea brenneri, 95.0, 81.36, 0.56; GCA_009830035.1, s__Pantoea sp009830035, 95.0, 81.31, 0.58; GCF_001598475.1, s__Pantoea agglomerans, 95.0, 81.23…	98.75	11	N/A	N/A
USHLN199_contigs	d__Bacteria;p__Proteobacteria;c__Gammaproteobacteria;o__Enterobacterales;f__Enterobacteriaceae;g__Pantoea;s__Pantoea dispersa	GCF_014155765.1	95	d__Bacteria;p__Proteobacteria;c__Gammaproteobacteria;o__Enterobacterales;f__Enterobacteriaceae;g__Pantoea;s__Pantoea dispersa	97.94	0.91	GCF_014155765.1	95	d__Bacteria;p__Proteobacteria;c__Gammaproteobacteria;o__Enterobacterales;f__Enterobacteriaceae;g__Pantoea;s__Pantoea dispersa	97.94	0.91	d__Bacteria;p__Proteobacteria;c__Gammaproteobacteria;o__Enterobacterales;f__Enterobacteriaceae;g__Pantoea;s__	taxonomic classification defined by topology and ANI	topological placement and ANI have congruent species assignments	GCF_002095485.1, s__Pantoea wallisii, 95.0, 85.61, 0.79; GCF_007833795.1, s__Pantoea dispersa_B, 95.0, 85.27, 0.77; GCF_002858935.1, s__Pantoea endophytica, 95.0, 84.62, 0.75; GCF_900068835.1, s__Pantoea ludwigii_B, 95.0, 84.53, 0.74; GCF_000759475.1, s__Pantoea rwandensis_B, 95.0, 84.32, 0.76; GCF_001187905.1, s__Pantoea sp001187905, 95.0, 84.27, 0.74; GCF_000773965.1, s__Pantoea cancerogena_A, …	98.59	11	N/A	N/A
USHLN200_contigs	d__Bacteria;p__Proteobacteria;c__Gammaproteobacteria;o__Enterobacterales;f__Enterobacteriaceae;g__Pantoea;s__Pantoea dispersa	GCF_014155765.1	95	d__Bacteria;p__Proteobacteria;c__Gammaproteobacteria;o__Enterobacterales;f__Enterobacteriaceae;g__Pantoea;s__Pantoea dispersa	97.95	0.91	GCF_014155765.1	95	d__Bacteria;p__Proteobacteria;c__Gammaproteobacteria;o__Enterobacterales;f__Enterobacteriaceae;g__Pantoea;s__Pantoea dispersa	97.95	0.91	d__Bacteria;p__Proteobacteria;c__Gammaproteobacteria;o__Enterobacterales;f__Enterobacteriaceae;g__Pantoea;s__	taxonomic classification defined by topology and ANI	topological placement and ANI have congruent species assignments	GCF_002095485.1, s__Pantoea wallisii, 95.0, 85.63, 0.77; GCF_007833795.1, s__Pantoea dispersa_B, 95.0, 85.28, 0.77; GCF_002858935.1, s__Pantoea endophytica, 95.0, 84.62, 0.74; GCF_900068835.1, s__Pantoea ludwigii_B, 95.0, 84.58, 0.73; GCF_000759475.1, s__Pantoea rwandensis_B, 95.0, 84.34, 0.76; GCF_001187905.1, s__Pantoea sp001187905, 95.0, 84.23, 0.73; GCF_000773965.1, s__Pantoea cancerogena_A, …	98.59	11	N/A	N/A
USHLN205_contigs	d__Bacteria;p__Firmicutes;c__Bacilli;o__Staphylococcales;f__Staphylococcaceae;g__Staphylococcus;s__Staphylococcus nepalensis	GCF_014635045.1	95	d__Bacteria;p__Firmicutes;c__Bacilli;o__Staphylococcales;f__Staphylococcaceae;g__Staphylococcus;s__Staphylococcus nepalensis	99.57	0.95	GCF_014635045.1	95	d__Bacteria;p__Firmicutes;c__Bacilli;o__Staphylococcales;f__Staphylococcaceae;g__Staphylococcus;s__Staphylococcus nepalensis	99.57	0.95	d__Bacteria;p__Firmicutes;c__Bacilli;o__Staphylococcales;f__Staphylococcaceae;g__Staphylococcus;s__	taxonomic classification defined by topology and ANI	topological placement and ANI have congruent species assignments	GCF_002902365.1, s__Staphylococcus cohnii, 95.0, 83.54, 0.78; GCF_002902235.1, s__Staphylococcus ureilyticus, 95.0, 83.23, 0.8; GCF_016774515.1, s__Staphylococcus xylosus_A, 95.0, 81.01, 0.59; GCF_900458565.1, s__Staphylococcus equorum, 95.0, 80.53, 0.58; GCF_000010125.1, s__Staphylococcus saprophyticus, 95.0, 80.49, 0.57; GCF_001747895.1, s__Staphylococcus equorum_A, 95.0, 80.41, 0.58; GCF_00143…	97.6	11	N/A	N/A
USHLN208_contigs	d__Bacteria;p__Actinobacteriota;c__Actinomycetia;o__Actinomycetales;f__Cellulomonadaceae;g__Cellulosimicrobium;s__Cellulosimicrobium cellulans_E	GCF_001019615.1	95	d__Bacteria;p__Actinobacteriota;c__Actinomycetia;o__Actinomycetales;f__Cellulomonadaceae;g__Cellulosimicrobium;s__Cellulosimicrobium cellulans_E	98.37	0.93	GCF_001019615.1	95	d__Bacteria;p__Actinobacteriota;c__Actinomycetia;o__Actinomycetales;f__Cellulomonadaceae;g__Cellulosimicrobium;s__Cellulosimicrobium cellulans_E	98.37	0.93	d__Bacteria;p__Actinobacteriota;c__Actinomycetia;o__Actinomycetales;f__Cellulomonadaceae;g__Cellulosimicrobium;s__	taxonomic classification defined by topology and ANI	topological placement and ANI have congruent species assignments	GCF_006539945.1, s__Cellulosimicrobium cellulans, 95.0, 94.95, 0.88; GCF_016907755.1, s__Cellulosimicrobium cellulans_D, 95.0, 93.73, 0.89; GCF_016921195.1, s__Cellulosimicrobium cellulans_F, 95.0, 93.39, 0.85; GCF_009708005.2, s__Cellulosimicrobium sp009708005, 95.0, 92.19, 0.85; GCF_004519295.1, s__Cellulosimicrobium funkei, 96.0261, 90.08, 0.83; GCA_003052455.1, s__Cellulosimicrobium cinnabari…	94.76	11	N/A	N/A
USHLN210_contigs	d__Bacteria;p__Actinobacteriota;c__Actinomycetia;o__Actinomycetales;f__Micrococcaceae;g__Kocuria;s__Kocuria marina	GCA_014652975.1	95.811	d__Bacteria;p__Actinobacteriota;c__Actinomycetia;o__Actinomycetales;f__Micrococcaceae;g__Kocuria;s__Kocuria marina	98.79	0.93	GCA_014652975.1	95.811	d__Bacteria;p__Actinobacteriota;c__Actinomycetia;o__Actinomycetales;f__Micrococcaceae;g__Kocuria;s__Kocuria marina	98.79	0.93	d__Bacteria;p__Actinobacteriota;c__Actinomycetia;o__Actinomycetales;f__Micrococcaceae;g__Kocuria;s__	taxonomic classification defined by topology and ANI	topological placement and ANI have congruent species assignments	GCF_000786655.1, s__Kocuria marina_A, 95.811, 95.58, 0.85; GCF_000010285.1, s__Kocuria rhizophila_A, 95.0, 85.51, 0.78; GCF_003226895.2, s__Kocuria tytonis, 95.0, 85.35, 0.77; GCF_007681555.1, s__Kocuria salsicia, 95.0, 85.27, 0.77; GCF_003667225.1, s__Kocuria rhizophila, 95.0, 84.62, 0.79; GCF_003687455.1, s__Kocuria tytonicola, 95.0, 84.55, 0.8; GCF_006539885.1, s__Kocuria varians, 95.0, 84.54,…	94.74	11	N/A	N/A
USHLN211_contigs	d__Bacteria;p__Firmicutes;c__Bacilli;o__Bacillales;f__Bacillaceae;g__Bacillus;s__Bacillus altitudinis	GCF_000691145.1	95	d__Bacteria;p__Firmicutes;c__Bacilli;o__Bacillales;f__Bacillaceae;g__Bacillus;s__Bacillus altitudinis	98.22	0.94	GCF_000691145.1	95	d__Bacteria;p__Firmicutes;c__Bacilli;o__Bacillales;f__Bacillaceae;g__Bacillus;s__Bacillus altitudinis	98.22	0.94	d__Bacteria;p__Firmicutes;c__Bacilli;o__Bacillales;f__Bacillaceae;g__Bacillus;s__	taxonomic classification defined by topology and ANI	topological placement and ANI have congruent species assignments	GCF_000300535.1, s__Bacillus xiamenensis, 95.0, 91.44, 0.9; GCF_000715205.1, s__Bacillus zhangzhouensis, 95.0, 89.95, 0.9; GCF_014764715.1, s__Bacillus sp014764715, 95.0, 89.9, 0.88; GCF_002744245.1, s__Bacillus pumilus_M, 95.0, 89.49, 0.83; GCF_000691165.1, s__Bacillus safensis, 95.0, 89.23, 0.89; GCF_900186955.1, s__Bacillus pumilus, 95.0, 89.16, 0.89; GCF_001307105.1, s__Bacillus australimaris…	96.76	11	N/A	N/A
USHLN213_contigs	d__Bacteria;p__Actinobacteriota;c__Actinomycetia;o__Actinomycetales;f__Microbacteriaceae;g__Curtobacterium;s__Curtobacterium sp001806325	GCF_001806325.1	95	d__Bacteria;p__Actinobacteriota;c__Actinomycetia;o__Actinomycetales;f__Microbacteriaceae;g__Curtobacterium;s__Curtobacterium sp001806325	97.97	0.92	GCF_001806325.1	95	d__Bacteria;p__Actinobacteriota;c__Actinomycetia;o__Actinomycetales;f__Microbacteriaceae;g__Curtobacterium;s__Curtobacterium sp001806325	97.97	0.92	d__Bacteria;p__Actinobacteriota;c__Actinomycetia;o__Actinomycetales;f__Microbacteriaceae;g__Curtobacterium;s__	taxonomic classification defined by topology and ANI	topological placement and ANI have congruent species assignments	GCF_000333375.1, s__Curtobacterium sp000333375, 95.0, 91.61, 0.88; GCF_002025645.1, s__Curtobacterium pusillum_A, 95.0, 89.59, 0.8; GCF_007673235.1, s__Curtobacterium pusillum_C, 95.0, 89.38, 0.82; GCF_013359865.1, s__Curtobacterium pusillum, 95.0, 88.74, 0.8; GCF_004361695.1, s__Curtobacterium flaccumfaciens_B, 95.0, 88.51, 0.8; GCF_007680845.1, s__Curtobacterium pusillum_B, 95.0, 88.45, 0.79; G…	95.81	11	N/A	N/A
USHLN215_contigs	d__Bacteria;p__Actinobacteriota;c__Actinomycetia;o__Actinomycetales;f__Micrococcaceae;g__Kocuria;s__Kocuria rosea	GCF_006094695.1	95	d__Bacteria;p__Actinobacteriota;c__Actinomycetia;o__Actinomycetales;f__Micrococcaceae;g__Kocuria;s__Kocuria rosea	98.44	0.9	GCF_006094695.1	95	d__Bacteria;p__Actinobacteriota;c__Actinomycetia;o__Actinomycetales;f__Micrococcaceae;g__Kocuria;s__Kocuria rosea	98.44	0.9	d__Bacteria;p__Actinobacteriota;c__Actinomycetia;o__Actinomycetales;f__Micrococcaceae;g__Kocuria;s__	taxonomic classification defined by topology and ANI	topological placement and ANI have congruent species assignments	GCF_001483755.1, s__Kocuria polaris_A, 95.0, 92.28, 0.81; GCF_001580365.1, s__Kocuria turfanensis, 95.0, 88.41, 0.77; GCF_014636775.1, s__Kocuria dechangensis, 95.0, 86.36, 0.71; GCF_001482365.1, s__Kocuria flava, 95.0, 85.25, 0.74; GCF_000010285.1, s__Kocuria rhizophila_A, 95.0, 80.69, 0.55; GCF_003667225.1, s__Kocuria rhizophila, 95.0, 80.63, 0.56; GCF_003687455.1, s__Kocuria tytonicola, 95.0, …	98.57	11	N/A	N/A
USHLN217_contigs	d__Bacteria;p__Actinobacteriota;c__Actinomycetia;o__Actinomycetales;f__Micrococcaceae;g__Kocuria;s__Kocuria marina	GCA_014652975.1	95.811	d__Bacteria;p__Actinobacteriota;c__Actinomycetia;o__Actinomycetales;f__Micrococcaceae;g__Kocuria;s__Kocuria marina	98.69	0.94	GCA_014652975.1	95.811	d__Bacteria;p__Actinobacteriota;c__Actinomycetia;o__Actinomycetales;f__Micrococcaceae;g__Kocuria;s__Kocuria marina	98.69	0.94	d__Bacteria;p__Actinobacteriota;c__Actinomycetia;o__Actinomycetales;f__Micrococcaceae;g__Kocuria;s__	taxonomic classification defined by topology and ANI	topological placement and ANI have congruent species assignments	GCF_000786655.1, s__Kocuria marina_A, 95.811, 95.78, 0.88; GCF_000010285.1, s__Kocuria rhizophila_A, 95.0, 85.7, 0.79; GCF_007681555.1, s__Kocuria salsicia, 95.0, 85.33, 0.79; GCF_003226895.2, s__Kocuria tytonis, 95.0, 85.26, 0.78; GCF_003667225.1, s__Kocuria rhizophila, 95.0, 84.69, 0.78; GCF_006539885.1, s__Kocuria varians, 95.0, 84.61, 0.75; GCF_003687455.1, s__Kocuria tytonicola, 95.0, 84.41,…	96.33	11	N/A	N/A
USHLN218_contigs	d__Bacteria;p__Actinobacteriota;c__Actinomycetia;o__Actinomycetales;f__Micrococcaceae;g__Arthrobacter_F;s__	N/A	N/A	N/A	N/A	N/A	GCF_000328305.2	95	d__Bacteria;p__Actinobacteriota;c__Actinomycetia;o__Actinomycetales;f__Micrococcaceae;g__Arthrobacter_F;s__Arthrobacter_F crystallopoietes_A	84.25	0.72	d__Bacteria;p__Actinobacteriota;c__Actinomycetia;o__Actinomycetales;f__Micrococcaceae;g__Arthrobacter_F;s__	taxonomic classification defined by topology and ANI	classification based on placement in class-level tree	GCF_012395835.1, s__Arthrobacter_F mobilis, 95.0, 80.96, 0.52; GCF_002849715.1, s__Arthrobacter_F crystallopoietes, 95.0, 80.66, 0.54; GCF_012952295.1, s__Arthrobacter_F sp012952295, 95.0, 80.65, 0.51; GCF_017603825.1, s__Arthrobacter_F crystallopoietes_B, 95.0, 80.59, 0.52; GCA_004000035.1, s__Arthrobacter_F sulfonylureivorans, 95.0, 80.39, 0.48; GCF_005047635.1, s__Arthrobacter_F sp005047635, 9…	96.66	11	0.968583	Genome not assigned to closest species as it falls outside its pre-defined ANI radius
USHLN220_contigs	d__Bacteria;p__Actinobacteriota;c__Actinomycetia;o__Actinomycetales;f__Micrococcaceae;g__Kocuria;s__Kocuria marina	GCA_014652975.1	95.811	d__Bacteria;p__Actinobacteriota;c__Actinomycetia;o__Actinomycetales;f__Micrococcaceae;g__Kocuria;s__Kocuria marina	98.72	0.93	GCA_014652975.1	95.811	d__Bacteria;p__Actinobacteriota;c__Actinomycetia;o__Actinomycetales;f__Micrococcaceae;g__Kocuria;s__Kocuria marina	98.72	0.93	d__Bacteria;p__Actinobacteriota;c__Actinomycetia;o__Actinomycetales;f__Micrococcaceae;g__Kocuria;s__	taxonomic classification defined by topology and ANI	topological placement and ANI have congruent species assignments	GCF_000786655.1, s__Kocuria marina_A, 95.811, 95.64, 0.87; GCF_000010285.1, s__Kocuria rhizophila_A, 95.0, 85.61, 0.79; GCF_003226895.2, s__Kocuria tytonis, 95.0, 85.23, 0.77; GCF_007681555.1, s__Kocuria salsicia, 95.0, 85.06, 0.78; GCF_006539885.1, s__Kocuria varians, 95.0, 84.55, 0.76; GCF_003667225.1, s__Kocuria rhizophila, 95.0, 84.55, 0.78; GCF_003687455.1, s__Kocuria tytonicola, 95.0, 84.42…	96.33	11	N/A	N/A
USHLN226_contigs	d__Bacteria;p__Firmicutes;c__Bacilli;o__Staphylococcales;f__Staphylococcaceae;g__Staphylococcus;s__Staphylococcus epidermidis	GCF_006742205.1	95	d__Bacteria;p__Firmicutes;c__Bacilli;o__Staphylococcales;f__Staphylococcaceae;g__Staphylococcus;s__Staphylococcus epidermidis	99.34	0.93	GCF_006742205.1	95	d__Bacteria;p__Firmicutes;c__Bacilli;o__Staphylococcales;f__Staphylococcaceae;g__Staphylococcus;s__Staphylococcus epidermidis	99.34	0.93	d__Bacteria;p__Firmicutes;c__Bacilli;o__Staphylococcales;f__Staphylococcaceae;g__Staphylococcus;s__	taxonomic classification defined by topology and ANI	topological placement and ANI have congruent species assignments	GCF_900458815.1, s__Staphylococcus saccharolyticus, 95.0, 81.45, 0.68; GCF_002902725.1, s__Staphylococcus caprae, 95.0, 80.87, 0.58; GCF_002902325.1, s__Staphylococcus capitis, 95.0, 80.84, 0.6; GCF_003970495.1, s__Staphylococcus pasteuri, 95.0, 79.8, 0.49; GCF_900636385.1, s__Staphylococcus warneri, 95.0, 79.7, 0.45; GCF_003491325.1, s__Staphylococcus warneri_A, 95.0, 79.62, 0.45; GCF_004785665.…	97.64	11	N/A	N/A
USHLN227_contigs	d__Bacteria;p__Bacteroidota;c__Bacteroidia;o__Flavobacteriales;f__Weeksellaceae;g__Chryseobacterium;s__Chryseobacterium mucoviscidosis	GCF_002177115.1	95.1494	d__Bacteria;p__Bacteroidota;c__Bacteroidia;o__Flavobacteriales;f__Weeksellaceae;g__Chryseobacterium;s__Chryseobacterium mucoviscidosis	96.4	0.89	GCF_002177115.1	95.1494	d__Bacteria;p__Bacteroidota;c__Bacteroidia;o__Flavobacteriales;f__Weeksellaceae;g__Chryseobacterium;s__Chryseobacterium mucoviscidosis	96.4	0.89	d__Bacteria;p__Bacteroidota;c__Bacteroidia;o__Flavobacteriales;f__Weeksellaceae;g__Chryseobacterium;s__	taxonomic classification defined by topology and ANI	topological placement and ANI have congruent species assignments	GCF_900156825.1, s__Chryseobacterium gambrini, 95.1494, 95.14, 0.87; GCF_018603435.1, s__Chryseobacterium sp013153155, 95.0, 92.84, 0.82; GCF_000708615.2, s__Chryseobacterium hispalense, 95.0, 83.15, 0.6; GCF_900129245.1, s__Chryseobacterium arachidis, 95.0, 82.83, 0.63; GCF_000799195.1, s__Chryseobacterium sp000799195, 95.0, 82.56, 0.64; GCF_900111495.1, s__Chryseobacterium wanjuense, 95.0, 82.3…	97.6	11	N/A	N/A
USHLN228_contigs	d__Bacteria;p__Actinobacteriota;c__Actinomycetia;o__Actinomycetales;f__Micrococcaceae;g__Kocuria;s__Kocuria marina	GCA_014652975.1	95.811	d__Bacteria;p__Actinobacteriota;c__Actinomycetia;o__Actinomycetales;f__Micrococcaceae;g__Kocuria;s__Kocuria marina	98.69	0.92	GCA_014652975.1	95.811	d__Bacteria;p__Actinobacteriota;c__Actinomycetia;o__Actinomycetales;f__Micrococcaceae;g__Kocuria;s__Kocuria marina	98.69	0.92	d__Bacteria;p__Actinobacteriota;c__Actinomycetia;o__Actinomycetales;f__Micrococcaceae;g__Kocuria;s__	taxonomic classification defined by topology and ANI	topological placement and ANI have congruent species assignments	GCF_000786655.1, s__Kocuria marina_A, 95.811, 95.48, 0.89; GCF_000010285.1, s__Kocuria rhizophila_A, 95.0, 85.54, 0.78; GCF_007681555.1, s__Kocuria salsicia, 95.0, 85.41, 0.77; GCF_003226895.2, s__Kocuria tytonis, 95.0, 85.18, 0.77; GCF_003667225.1, s__Kocuria rhizophila, 95.0, 84.73, 0.78; GCF_006539885.1, s__Kocuria varians, 95.0, 84.62, 0.75; GCF_003687455.1, s__Kocuria tytonicola, 95.0, 84.61…	96.35	11	N/A	N/A
USHLN229_contigs	d__Bacteria;p__Actinobacteriota;c__Actinomycetia;o__Actinomycetales;f__Micrococcaceae;g__Micrococcus;s__Micrococcus luteus	GCF_000023205.1	95	d__Bacteria;p__Actinobacteriota;c__Actinomycetia;o__Actinomycetales;f__Micrococcaceae;g__Micrococcus;s__Micrococcus luteus	96.96	0.9	GCF_000023205.1	95	d__Bacteria;p__Actinobacteriota;c__Actinomycetia;o__Actinomycetales;f__Micrococcaceae;g__Micrococcus;s__Micrococcus luteus	96.96	0.9	d__Bacteria;p__Actinobacteriota;c__Actinomycetia;o__Actinomycetales;f__Micrococcaceae;g__Micrococcus;s__	taxonomic classification defined by topology and ANI	topological placement and ANI have congruent species assignments	GCF_014205115.1, s__Micrococcus endophyticus, 95.0, 88.98, 0.86; GCF_014204815.1, s__Micrococcus flavus, 95.0, 84.57, 0.79; GCF_001570885.1, s__Micrococcus lylae, 95.0, 83.03, 0.69; GCF_014205175.1, s__Micrococcus cohnii, 95.0, 81.14, 0.63	97.58	11	N/A	N/A
USHLN230_contigs	d__Bacteria;p__Actinobacteriota;c__Actinomycetia;o__Actinomycetales;f__Micrococcaceae;g__Micrococcus;s__Micrococcus luteus	GCF_000023205.1	95	d__Bacteria;p__Actinobacteriota;c__Actinomycetia;o__Actinomycetales;f__Micrococcaceae;g__Micrococcus;s__Micrococcus luteus	96.8	0.9	GCF_000023205.1	95	d__Bacteria;p__Actinobacteriota;c__Actinomycetia;o__Actinomycetales;f__Micrococcaceae;g__Micrococcus;s__Micrococcus luteus	96.8	0.9	d__Bacteria;p__Actinobacteriota;c__Actinomycetia;o__Actinomycetales;f__Micrococcaceae;g__Micrococcus;s__	taxonomic classification defined by topology and ANI	topological placement and ANI have congruent species assignments	GCF_014205115.1, s__Micrococcus endophyticus, 95.0, 89.05, 0.86; GCF_014204815.1, s__Micrococcus flavus, 95.0, 84.43, 0.78; GCF_001570885.1, s__Micrococcus lylae, 95.0, 83.14, 0.69; GCF_014205175.1, s__Micrococcus cohnii, 95.0, 81.13, 0.61	97.6	11	N/A	N/A
USHLN232_contigs	d__Bacteria;p__Actinobacteriota;c__Actinomycetia;o__Actinomycetales;f__Micrococcaceae;g__Micrococcus;s__Micrococcus luteus	GCF_000023205.1	95	d__Bacteria;p__Actinobacteriota;c__Actinomycetia;o__Actinomycetales;f__Micrococcaceae;g__Micrococcus;s__Micrococcus luteus	96.85	0.87	GCF_000023205.1	95	d__Bacteria;p__Actinobacteriota;c__Actinomycetia;o__Actinomycetales;f__Micrococcaceae;g__Micrococcus;s__Micrococcus luteus	96.85	0.87	d__Bacteria;p__Actinobacteriota;c__Actinomycetia;o__Actinomycetales;f__Micrococcaceae;g__Micrococcus;s__	taxonomic classification defined by topology and ANI	topological placement and ANI have congruent species assignments	GCF_014205115.1, s__Micrococcus endophyticus, 95.0, 89.05, 0.86; GCF_014204815.1, s__Micrococcus flavus, 95.0, 84.45, 0.78; GCF_001570885.1, s__Micrococcus lylae, 95.0, 83.08, 0.67; GCF_014205175.1, s__Micrococcus cohnii, 95.0, 81.42, 0.64	98.39	11	N/A	N/A
USHLN234_contigs	d__Bacteria;p__Actinobacteriota;c__Actinomycetia;o__Actinomycetales;f__Micrococcaceae;g__Sinomonas;s__Sinomonas albida	GCF_004919045.1	95	d__Bacteria;p__Actinobacteriota;c__Actinomycetia;o__Actinomycetales;f__Micrococcaceae;g__Sinomonas;s__Sinomonas albida	97.84	0.92	GCF_004919045.1	95	d__Bacteria;p__Actinobacteriota;c__Actinomycetia;o__Actinomycetales;f__Micrococcaceae;g__Sinomonas;s__Sinomonas albida	97.84	0.92	d__Bacteria;p__Actinobacteriota;c__Actinomycetia;o__Actinomycetales;f__Micrococcaceae;g__Sinomonas;s__	taxonomic classification defined by topology and ANI	topological placement and ANI have congruent species assignments	GCF_005876955.1, s__Sinomonas sp005876955, 95.0, 82.34, 0.62; GCF_005877005.1, s__Sinomonas susongensis, 95.0, 82.22, 0.62; GCF_000802235.1, s__Sinomonas humi, 95.0, 81.72, 0.57; GCF_001999765.1, s__Sinomonas mesophila, 95.0, 81.52, 0.55; GCF_001577305.1, s__Sinomonas atrocyanea, 95.0, 81.43, 0.59; GCF_002224485.1, s__Sinomonas sp002224485, 95.0, 81.18, 0.52; GCF_014656475.1, s__Sinomonas sp01465…	97.58	11	N/A	N/A
USHLN248_contigs	d__Bacteria;p__Firmicutes;c__Bacilli;o__Bacillales_A;f__Planococcaceae;g__Sporosarcina;s__	N/A	N/A	N/A	N/A	N/A	N/A	N/A	N/A	N/A	N/A	d__Bacteria;p__Firmicutes;c__Bacilli;o__Bacillales_A;f__Planococcaceae;g__Sporosarcina;s__	ANI	classification based on placement in class-level tree	GCF_001531445.1, s__Sporosarcina koreensis_C, 95.0, 79.07, 0.32; GCF_007991495.1, s__Sporosarcina luteola, 95.0, 78.94, 0.28; GCF_017498505.1, s__Sporosarcina sp017498505, 95.0, 78.13, 0.23; GCF_014204635.1, s__Sporosarcina luteola_A, 95.0, 78.04, 0.21; GCF_014836615.1, s__Sporosarcina sp014836615, 95.0, 77.94, 0.2; GCF_001563475.1, s__Sporosarcina sp001563475, 95.0, 77.76, 0.14; GCF_002077155.1,…	93.33	11	0.901214	N/A
USHLN256_contigs	d__Bacteria;p__Proteobacteria;c__Gammaproteobacteria;o__Enterobacterales;f__Enterobacteriaceae;g__Pantoea;s__Pantoea sp001187905	GCF_001187905.1	95	d__Bacteria;p__Proteobacteria;c__Gammaproteobacteria;o__Enterobacterales;f__Enterobacteriaceae;g__Pantoea;s__Pantoea sp001187905	98.59	0.95	GCF_001187905.1	95	d__Bacteria;p__Proteobacteria;c__Gammaproteobacteria;o__Enterobacterales;f__Enterobacteriaceae;g__Pantoea;s__Pantoea sp001187905	98.59	0.95	d__Bacteria;p__Proteobacteria;c__Gammaproteobacteria;o__Enterobacterales;f__Enterobacteriaceae;g__Pantoea;s__	taxonomic classification defined by topology and ANI	topological placement and ANI have congruent species assignments	GCF_900068835.1, s__Pantoea ludwigii_B, 95.0, 89.32, 0.85; GCF_900068845.1, s__Pantoea ludwigii_A, 95.0, 89.27, 0.86; GCF_002858935.1, s__Pantoea endophytica, 95.0, 89.22, 0.85; GCA_900215435.1, s__Pantoea sp900215435, 95.0, 89.18, 0.8; GCF_000759475.1, s__Pantoea rwandensis_B, 95.0, 84.85, 0.79; GCF_001506165.1, s__Pantoea vagans_C, 95.0, 84.69, 0.78; GCF_016625195.1, s__Pantoea sp016625195, 95.…	97.88	11	N/A	N/A
USHLN259_contigs	d__Bacteria;p__Bacteroidota;c__Bacteroidia;o__Flavobacteriales;f__Weeksellaceae;g__Chryseobacterium;s__Chryseobacterium indologenes_F	GCF_002025665.1	95	d__Bacteria;p__Bacteroidota;c__Bacteroidia;o__Flavobacteriales;f__Weeksellaceae;g__Chryseobacterium;s__Chryseobacterium indologenes_F	99.1	0.93	GCF_002025665.1	95	d__Bacteria;p__Bacteroidota;c__Bacteroidia;o__Flavobacteriales;f__Weeksellaceae;g__Chryseobacterium;s__Chryseobacterium indologenes_F	99.1	0.93	d__Bacteria;p__Bacteroidota;c__Bacteroidia;o__Flavobacteriales;f__Weeksellaceae;g__Chryseobacterium;s__	taxonomic classification defined by topology and ANI	topological placement and ANI have congruent species assignments	GCF_000745535.1, s__Chryseobacterium sp000745535, 95.0, 94.05, 0.87; GCF_001593385.1, s__Chryseobacterium cucumeris, 95.0, 91.88, 0.85; GCF_003347605.1, s__Chryseobacterium sp003347605, 95.0, 91.86, 0.88; GCF_002979755.1, s__Chryseobacterium culicis_A, 95.0, 90.45, 0.88; GCF_000799375.1, s__Chryseobacterium aquifrigidense, 95.0, 90.33, 0.86; GCF_004916905.1, s__Chryseobacterium candidae, 95.0, 89…	97.38	11	N/A	N/A
USHLN260_contigs	d__Bacteria;p__Proteobacteria;c__Gammaproteobacteria;o__Enterobacterales;f__Enterobacteriaceae;g__Erwinia;s__Erwinia aphidicola	GCF_014773485.1	95	d__Bacteria;p__Proteobacteria;c__Gammaproteobacteria;o__Enterobacterales;f__Enterobacteriaceae;g__Erwinia;s__Erwinia aphidicola	98.97	0.9	GCF_014773485.1	95	d__Bacteria;p__Proteobacteria;c__Gammaproteobacteria;o__Enterobacterales;f__Enterobacteriaceae;g__Erwinia;s__Erwinia aphidicola	98.97	0.9	d__Bacteria;p__Proteobacteria;c__Gammaproteobacteria;o__Enterobacterales;f__Enterobacteriaceae;g__Erwinia;s__	taxonomic classification defined by topology and ANI	topological placement and ANI have congruent species assignments	GCF_001756855.1, s__Erwinia dacicola, 95.0, 92.48, 0.68; GCF_012271765.1, s__Erwinia rhapontici, 95.0, 83.58, 0.69; GCF_014838825.1, s__Erwinia persicina_A, 95.0, 83.55, 0.68; GCF_001571305.1, s__Erwinia persicina, 95.0, 83.28, 0.69; GCF_009738185.1, s__Erwinia sp009738185, 95.0, 83.08, 0.66; GCF_003751505.1, s__Erwinia sp003751505, 95.0, 82.96, 0.61; GCF_018141005.1, s__Erwinia sp001422605, 95.0…	96.7	11	N/A	N/A
USHLN261_contigs	d__Bacteria;p__Proteobacteria;c__Gammaproteobacteria;o__Pseudomonadales;f__Pseudomonadaceae;g__Pseudomonas_E;s__Pseudomonas_E juntendi	GCF_009932375.1	95	d__Bacteria;p__Proteobacteria;c__Gammaproteobacteria;o__Pseudomonadales;f__Pseudomonadaceae;g__Pseudomonas_E;s__Pseudomonas_E juntendi	98.09	0.82	GCF_009932375.1	95	d__Bacteria;p__Proteobacteria;c__Gammaproteobacteria;o__Pseudomonadales;f__Pseudomonadaceae;g__Pseudomonas_E;s__Pseudomonas_E juntendi	98.09	0.82	d__Bacteria;p__Proteobacteria;c__Gammaproteobacteria;o__Pseudomonadales;f__Pseudomonadaceae;g__Pseudomonas_E;s__	taxonomic classification defined by topology and ANI	topological placement and ANI have congruent species assignments	GCF_016658545.1, s__Pseudomonas_E sp016658545, 95.0, 89.41, 0.71; GCF_001642705.1, s__Pseudomonas_E sp001642705, 95.0, 88.69, 0.71; GCF_000935045.1, s__Pseudomonas_E sp000935045, 95.0, 88.65, 0.7; GCF_003331055.1, s__Pseudomonas_E sp003331055, 95.0, 88.6, 0.75; GCF_003205205.1, s__Pseudomonas_E sp003205205, 95.0, 88.47, 0.71; GCF_013393325.1, s__Pseudomonas_E putida_P, 95.0, 88.38, 0.72; GCF_0099…	96.9	11	N/A	N/A
USHLN262_contigs	d__Bacteria;p__Proteobacteria;c__Gammaproteobacteria;o__Enterobacterales;f__Enterobacteriaceae;g__Enterobacter;s__Enterobacter hormaechei_A	GCF_001729745.1	95	d__Bacteria;p__Proteobacteria;c__Gammaproteobacteria;o__Enterobacterales;f__Enterobacteriaceae;g__Enterobacter;s__Enterobacter hormaechei_A	99.03	0.91	GCF_001729745.1	95	d__Bacteria;p__Proteobacteria;c__Gammaproteobacteria;o__Enterobacterales;f__Enterobacteriaceae;g__Enterobacter;s__Enterobacter hormaechei_A	99.03	0.91	d__Bacteria;p__Proteobacteria;c__Gammaproteobacteria;o__Enterobacterales;f__Enterobacteriaceae;g__Enterobacter;s__	taxonomic classification defined by topology and ANI	topological placement and ANI have congruent species assignments	GCF_001875655.1, s__Enterobacter hormaechei, 95.0, 94.38, 0.86; GCF_011078175.1, s__Enterobacter cloacae_Q, 95.0, 94.16, 0.89; GCF_900322725.1, s__Enterobacter quasihormaechei, 95.0, 93.68, 0.86; GCF_013375935.1, s__Enterobacter cloacae_O, 95.0, 91.41, 0.84; GCF_900324475.1, s__Enterobacter bugandensis, 95.0, 88.95, 0.81; GCF_003594915.1, s__Enterobacter chuandaensis, 95.0, 88.61, 0.83; GCF_01175…	97.62	11	N/A	N/A
USHLN263_contigs	d__Bacteria;p__Proteobacteria;c__Gammaproteobacteria;o__Enterobacterales;f__Enterobacteriaceae;g__Providencia;s__Providencia rettgeri	GCA_900455085.1	95	d__Bacteria;p__Proteobacteria;c__Gammaproteobacteria;o__Enterobacterales;f__Enterobacteriaceae;g__Providencia;s__Providencia rettgeri	96.02	0.82	GCA_900455085.1	95	d__Bacteria;p__Proteobacteria;c__Gammaproteobacteria;o__Enterobacterales;f__Enterobacteriaceae;g__Providencia;s__Providencia rettgeri	96.02	0.82	d__Bacteria;p__Proteobacteria;c__Gammaproteobacteria;o__Enterobacterales;f__Enterobacteriaceae;g__Providencia;s__	taxonomic classification defined by topology and ANI	topological placement and ANI have congruent species assignments	GCF_013255915.1, s__Providencia rettgeri_D, 95.0, 91.85, 0.8; GCF_002843235.3, s__Providencia huaxiensis, 95.0, 91.41, 0.79; GCF_003936755.2, s__Providencia rettgeri_E, 95.0, 90.4, 0.76; GCF_001874625.1, s__Providencia rettgeri_A, 95.0, 84.02, 0.69; GCF_017151615.1, s__Providencia stuartii_C, 95.0, 83.58, 0.66; GCF_001655055.1, s__Providencia heimbachae, 95.0, 81.32, 0.59; GCF_013702265.1, s__Pro…	96.05	11	N/A	N/A
USHLN265_contigs	d__Bacteria;p__Proteobacteria;c__Gammaproteobacteria;o__Xanthomonadales;f__Xanthomonadaceae;g__Stenotrophomonas;s__Stenotrophomonas maltophilia_A	GCF_004346925.1	95	d__Bacteria;p__Proteobacteria;c__Gammaproteobacteria;o__Xanthomonadales;f__Xanthomonadaceae;g__Stenotrophomonas;s__Stenotrophomonas maltophilia_A	97.5	0.93	GCF_003970865.1	95	d__Bacteria;p__Proteobacteria;c__Gammaproteobacteria;o__Xanthomonadales;f__Xanthomonadaceae;g__Stenotrophomonas;s__Stenotrophomonas maltophilia_AR	94.34	0.86	d__Bacteria;p__Proteobacteria;c__Gammaproteobacteria;o__Xanthomonadales;f__Xanthomonadaceae;g__Stenotrophomonas;s__	ANI	topological placement and ANI have incongruent species assignments	GCF_003205835.1, s__Stenotrophomonas maltophilia_AL, 95.0, 94.69, 0.89; GCF_002138415.1, s__Stenotrophomonas maltophilia_G, 95.0, 94.03, 0.9; GCA_001431625.1, s__Stenotrophomonas geniculata, 95.0, 93.54, 0.84; GCF_000020665.1, s__Stenotrophomonas maltophilia_L, 95.0, 93.54, 0.9; GCF_013004645.1, s__Stenotrophomonas maltophilia_AM, 95.0, 92.98, 0.87; GCF_002192255.1, s__Stenotrophomonas sp00219225…	98.53	11	N/A	N/A
USHLN266_contigs	d__Bacteria;p__Proteobacteria;c__Gammaproteobacteria;o__Enterobacterales;f__Enterobacteriaceae;g__Providencia;s__Providencia rettgeri	GCA_900455085.1	95	d__Bacteria;p__Proteobacteria;c__Gammaproteobacteria;o__Enterobacterales;f__Enterobacteriaceae;g__Providencia;s__Providencia rettgeri	96.07	0.84	GCA_900455085.1	95	d__Bacteria;p__Proteobacteria;c__Gammaproteobacteria;o__Enterobacterales;f__Enterobacteriaceae;g__Providencia;s__Providencia rettgeri	96.07	0.84	d__Bacteria;p__Proteobacteria;c__Gammaproteobacteria;o__Enterobacterales;f__Enterobacteriaceae;g__Providencia;s__	taxonomic classification defined by topology and ANI	topological placement and ANI have congruent species assignments	GCF_013255915.1, s__Providencia rettgeri_D, 95.0, 91.82, 0.81; GCF_002843235.3, s__Providencia huaxiensis, 95.0, 91.4, 0.81; GCF_003936755.2, s__Providencia rettgeri_E, 95.0, 90.46, 0.76; GCF_001874625.1, s__Providencia rettgeri_A, 95.0, 84.1, 0.7; GCF_017151615.1, s__Providencia stuartii_C, 95.0, 83.59, 0.67; GCF_001655055.1, s__Providencia heimbachae, 95.0, 81.34, 0.58; GCF_013702265.1, s__Prov…	96.05	11	N/A	N/A
USHLN267_contigs	d__Bacteria;p__Bacteroidota;c__Bacteroidia;o__Flavobacteriales;f__Weeksellaceae;g__Chryseobacterium;s__Chryseobacterium indologenes_F	GCF_002025665.1	95	d__Bacteria;p__Bacteroidota;c__Bacteroidia;o__Flavobacteriales;f__Weeksellaceae;g__Chryseobacterium;s__Chryseobacterium indologenes_F	99.11	0.93	GCF_002025665.1	95	d__Bacteria;p__Bacteroidota;c__Bacteroidia;o__Flavobacteriales;f__Weeksellaceae;g__Chryseobacterium;s__Chryseobacterium indologenes_F	99.11	0.93	d__Bacteria;p__Bacteroidota;c__Bacteroidia;o__Flavobacteriales;f__Weeksellaceae;g__Chryseobacterium;s__	taxonomic classification defined by topology and ANI	topological placement and ANI have congruent species assignments	GCF_000745535.1, s__Chryseobacterium sp000745535, 95.0, 94.08, 0.88; GCF_001593385.1, s__Chryseobacterium cucumeris, 95.0, 91.89, 0.85; GCF_003347605.1, s__Chryseobacterium sp003347605, 95.0, 91.85, 0.89; GCF_002979755.1, s__Chryseobacterium culicis_A, 95.0, 90.42, 0.89; GCF_000799375.1, s__Chryseobacterium aquifrigidense, 95.0, 90.36, 0.86; GCF_004916905.1, s__Chryseobacterium candidae, 95.0, 89…	97.38	11	N/A	N/A
USHLN268_contigs	d__Bacteria;p__Proteobacteria;c__Alphaproteobacteria;o__Rhizobiales;f__Rhizobiaceae;g__Aureimonas;s__Aureimonas altamirensis	GCF_001463885.1	95	d__Bacteria;p__Proteobacteria;c__Alphaproteobacteria;o__Rhizobiales;f__Rhizobiaceae;g__Aureimonas;s__Aureimonas altamirensis	97.38	0.93	GCF_001463885.1	95	d__Bacteria;p__Proteobacteria;c__Alphaproteobacteria;o__Rhizobiales;f__Rhizobiaceae;g__Aureimonas;s__Aureimonas altamirensis	97.38	0.93	d__Bacteria;p__Proteobacteria;c__Alphaproteobacteria;o__Rhizobiales;f__Rhizobiaceae;g__Aureimonas;s__	taxonomic classification defined by topology and ANI	topological placement and ANI have congruent species assignments	GCF_014844055.1, s__Aureimonas altamirensis_A, 95.0, 91.41, 0.82; GCF_001463905.1, s__Aureimonas frigidaquae, 95.0, 80.75, 0.56; GCF_017815515.1, s__Aureimonas populi, 95.0, 79.19, 0.38; GCF_003583935.1, s__Aureimonas flava, 95.0, 79.02, 0.35; GCF_014196835.1, s__Aureimonas pseudogalii, 95.0, 78.83, 0.35; GCF_001423245.1, s__Aureimonas sp001423245, 95.0, 78.82, 0.35; GCF_000382705.1, s__Aureimona…	96.76	11	N/A	N/A
USHLN270_contigs	d__Bacteria;p__Proteobacteria;c__Gammaproteobacteria;o__Enterobacterales;f__Enterobacteriaceae;g__Enterobacter;s__Enterobacter hormaechei_A	GCF_001729745.1	95	d__Bacteria;p__Proteobacteria;c__Gammaproteobacteria;o__Enterobacterales;f__Enterobacteriaceae;g__Enterobacter;s__Enterobacter hormaechei_A	98.99	0.9	GCF_001729745.1	95	d__Bacteria;p__Proteobacteria;c__Gammaproteobacteria;o__Enterobacterales;f__Enterobacteriaceae;g__Enterobacter;s__Enterobacter hormaechei_A	98.99	0.9	d__Bacteria;p__Proteobacteria;c__Gammaproteobacteria;o__Enterobacterales;f__Enterobacteriaceae;g__Enterobacter;s__	taxonomic classification defined by topology and ANI	topological placement and ANI have congruent species assignments	GCF_001875655.1, s__Enterobacter hormaechei, 95.0, 94.49, 0.87; GCF_011078175.1, s__Enterobacter cloacae_Q, 95.0, 94.15, 0.89; GCF_900322725.1, s__Enterobacter quasihormaechei, 95.0, 93.64, 0.87; GCF_013375935.1, s__Enterobacter cloacae_O, 95.0, 91.43, 0.84; GCF_900324475.1, s__Enterobacter bugandensis, 95.0, 88.96, 0.8; GCF_003594915.1, s__Enterobacter chuandaensis, 95.0, 88.63, 0.82; GCF_011754…	96.78	11	N/A	N/A
USHLN271_contigs	d__Bacteria;p__Proteobacteria;c__Gammaproteobacteria;o__Enterobacterales;f__Enterobacteriaceae;g__Enterobacter;s__Enterobacter hormaechei_A	GCF_001729745.1	95	d__Bacteria;p__Proteobacteria;c__Gammaproteobacteria;o__Enterobacterales;f__Enterobacteriaceae;g__Enterobacter;s__Enterobacter hormaechei_A	99	0.91	GCF_001729745.1	95	d__Bacteria;p__Proteobacteria;c__Gammaproteobacteria;o__Enterobacterales;f__Enterobacteriaceae;g__Enterobacter;s__Enterobacter hormaechei_A	99	0.91	d__Bacteria;p__Proteobacteria;c__Gammaproteobacteria;o__Enterobacterales;f__Enterobacteriaceae;g__Enterobacter;s__	taxonomic classification defined by topology and ANI	topological placement and ANI have congruent species assignments	GCF_001875655.1, s__Enterobacter hormaechei, 95.0, 94.42, 0.86; GCF_011078175.1, s__Enterobacter cloacae_Q, 95.0, 94.13, 0.89; GCF_900322725.1, s__Enterobacter quasihormaechei, 95.0, 93.65, 0.85; GCF_013375935.1, s__Enterobacter cloacae_O, 95.0, 91.43, 0.84; GCF_900324475.1, s__Enterobacter bugandensis, 95.0, 88.92, 0.82; GCF_003594915.1, s__Enterobacter chuandaensis, 95.0, 88.61, 0.82; GCF_00152…	97.62	11	N/A	N/A
USHLN272_contigs	d__Bacteria;p__Actinobacteriota;c__Actinomycetia;o__Actinomycetales;f__Microbacteriaceae;g__Microbacterium;s__Microbacterium sp017405925	GCA_017405925.1	95	d__Bacteria;p__Actinobacteriota;c__Actinomycetia;o__Actinomycetales;f__Microbacteriaceae;g__Microbacterium;s__Microbacterium sp017405925	97.13	0.87	GCA_017405925.1	95	d__Bacteria;p__Actinobacteriota;c__Actinomycetia;o__Actinomycetales;f__Microbacteriaceae;g__Microbacterium;s__Microbacterium sp017405925	97.13	0.87	d__Bacteria;p__Actinobacteriota;c__Actinomycetia;o__Actinomycetales;f__Microbacteriaceae;g__Microbacterium;s__	taxonomic classification defined by topology and ANI	topological placement and ANI have congruent species assignments	GCF_003075395.1, s__Microbacterium sp003075395, 95.0, 84.03, 0.7; GCF_000956525.1, s__Microbacterium oxydans_A, 95.0, 83.89, 0.74; GCF_004794515.1, s__Microbacterium sp004794515, 95.0, 83.76, 0.67; GCF_001423615.1, s__Microbacterium sp001423615, 95.0, 83.73, 0.69; GCF_004794465.1, s__Microbacterium sp004794465, 95.0, 83.7, 0.68; GCF_017876435.1, s__Microbacterium phyllosphaerae, 95.0, 83.7, 0.71;…	96.51	11	N/A	N/A
USHLN273_contigs	d__Bacteria;p__Firmicutes;c__Bacilli;o__Bacillales_A;f__Planococcaceae;g__Kurthia;s__Kurthia gibsonii	GCF_006539985.1	95	d__Bacteria;p__Firmicutes;c__Bacilli;o__Bacillales_A;f__Planococcaceae;g__Kurthia;s__Kurthia gibsonii	97.2	0.94	GCF_006539985.1	95	d__Bacteria;p__Firmicutes;c__Bacilli;o__Bacillales_A;f__Planococcaceae;g__Kurthia;s__Kurthia gibsonii	97.2	0.94	d__Bacteria;p__Firmicutes;c__Bacilli;o__Bacillales_A;f__Planococcaceae;g__Kurthia;s__	taxonomic classification defined by topology and ANI	topological placement and ANI have congruent species assignments	GCF_003143955.1, s__Kurthia zopfii, 95.0, 80.23, 0.5; GCA_018065935.1, s__Kurthia sp018065935, 95.0, 80.0, 0.36; GCF_000285595.1, s__Kurthia senegalensis, 95.0, 79.08, 0.24; GCF_003143975.1, s__Kurthia sibirica, 95.0, 79.03, 0.35; GCF_000285555.1, s__Kurthia massiliensis, 95.0, 78.77, 0.26; GCF_003991225.1, s__Kurthia intestinigallinarum, 95.0, 78.64, 0.28; GCF_000505545.1, s__Kurthia huakuii, 95…	97.76	11	N/A	N/A
USHLN278_contigs	d__Bacteria;p__Proteobacteria;c__Alphaproteobacteria;o__Rhizobiales;f__Rhizobiaceae;g__Aureimonas;s__Aureimonas altamirensis	GCF_001463885.1	95	d__Bacteria;p__Proteobacteria;c__Alphaproteobacteria;o__Rhizobiales;f__Rhizobiaceae;g__Aureimonas;s__Aureimonas altamirensis	97.37	0.92	GCF_001463885.1	95	d__Bacteria;p__Proteobacteria;c__Alphaproteobacteria;o__Rhizobiales;f__Rhizobiaceae;g__Aureimonas;s__Aureimonas altamirensis	97.37	0.92	d__Bacteria;p__Proteobacteria;c__Alphaproteobacteria;o__Rhizobiales;f__Rhizobiaceae;g__Aureimonas;s__	taxonomic classification defined by topology and ANI	topological placement and ANI have congruent species assignments	GCF_014844055.1, s__Aureimonas altamirensis_A, 95.0, 91.37, 0.82; GCF_001463905.1, s__Aureimonas frigidaquae, 95.0, 80.61, 0.55; GCF_017815515.1, s__Aureimonas populi, 95.0, 79.05, 0.38; GCF_003583935.1, s__Aureimonas flava, 95.0, 78.92, 0.36; GCF_000382705.1, s__Aureimonas ureilytica, 95.0, 78.74, 0.35; GCF_001423245.1, s__Aureimonas sp001423245, 95.0, 78.73, 0.35; GCF_014058705.1, s__Aureimonas…	96.76	11	N/A	N/A
USHLN279_contigs	d__Bacteria;p__Proteobacteria;c__Gammaproteobacteria;o__Enterobacterales;f__Enterobacteriaceae;g__Pantoea;s__Pantoea ananatis	GCF_000710035.2	95	d__Bacteria;p__Proteobacteria;c__Gammaproteobacteria;o__Enterobacterales;f__Enterobacteriaceae;g__Pantoea;s__Pantoea ananatis	99.04	0.93	GCF_000710035.2	95	d__Bacteria;p__Proteobacteria;c__Gammaproteobacteria;o__Enterobacterales;f__Enterobacteriaceae;g__Pantoea;s__Pantoea ananatis	99.04	0.93	d__Bacteria;p__Proteobacteria;c__Gammaproteobacteria;o__Enterobacterales;f__Enterobacteriaceae;g__Pantoea;s__	taxonomic classification defined by topology and ANI	topological placement and ANI have congruent species assignments	GCF_002307475.1, s__Pantoea allii, 95.0, 88.86, 0.82; GCF_008801695.1, s__Pantoea stewartii, 95.0, 85.01, 0.73; GCF_002095315.1, s__Pantoea conspicua, 95.0, 81.49, 0.57; GCA_002434205.1, s__Pantoea sp002434205, 95.0, 81.42, 0.58; GCF_006494415.1, s__Pantoea deleyi, 95.0, 81.32, 0.59; GCF_001598475.1, s__Pantoea agglomerans, 95.0, 81.3, 0.56; GCA_002095305.1, s__Pantoea brenneri, 95.0, 81.29, 0.56…	98.75	11	N/A	N/A
USHLN280_contigs	d__Bacteria;p__Proteobacteria;c__Gammaproteobacteria;o__Enterobacterales;f__Enterobacteriaceae;g__Pantoea;s__Pantoea ananatis	GCF_000710035.2	95	d__Bacteria;p__Proteobacteria;c__Gammaproteobacteria;o__Enterobacterales;f__Enterobacteriaceae;g__Pantoea;s__Pantoea ananatis	99.04	0.93	GCF_000710035.2	95	d__Bacteria;p__Proteobacteria;c__Gammaproteobacteria;o__Enterobacterales;f__Enterobacteriaceae;g__Pantoea;s__Pantoea ananatis	99.04	0.93	d__Bacteria;p__Proteobacteria;c__Gammaproteobacteria;o__Enterobacterales;f__Enterobacteriaceae;g__Pantoea;s__	taxonomic classification defined by topology and ANI	topological placement and ANI have congruent species assignments	GCF_002307475.1, s__Pantoea allii, 95.0, 88.89, 0.83; GCF_008801695.1, s__Pantoea stewartii, 95.0, 85.06, 0.74; GCF_002095315.1, s__Pantoea conspicua, 95.0, 81.52, 0.58; GCA_002434205.1, s__Pantoea sp002434205, 95.0, 81.5, 0.57; GCF_001598475.1, s__Pantoea agglomerans, 95.0, 81.3, 0.56; GCF_006494415.1, s__Pantoea deleyi, 95.0, 81.27, 0.59; GCA_009830035.1, s__Pantoea sp009830035, 95.0, 81.25, 0.…	98.75	11	N/A	N/A
USHLN281_contigs	d__Bacteria;p__Proteobacteria;c__Gammaproteobacteria;o__Enterobacterales;f__Enterobacteriaceae;g__Erwinia;s__Erwinia aphidicola	GCF_014773485.1	95	d__Bacteria;p__Proteobacteria;c__Gammaproteobacteria;o__Enterobacterales;f__Enterobacteriaceae;g__Erwinia;s__Erwinia aphidicola	98.82	0.91	GCF_014773485.1	95	d__Bacteria;p__Proteobacteria;c__Gammaproteobacteria;o__Enterobacterales;f__Enterobacteriaceae;g__Erwinia;s__Erwinia aphidicola	98.82	0.91	d__Bacteria;p__Proteobacteria;c__Gammaproteobacteria;o__Enterobacterales;f__Enterobacteriaceae;g__Erwinia;s__	taxonomic classification defined by topology and ANI	topological placement and ANI have congruent species assignments	GCF_001756855.1, s__Erwinia dacicola, 95.0, 92.8, 0.67; GCF_012271765.1, s__Erwinia rhapontici, 95.0, 83.52, 0.7; GCF_014838825.1, s__Erwinia persicina_A, 95.0, 83.51, 0.7; GCF_001571305.1, s__Erwinia persicina, 95.0, 83.2, 0.69; GCF_009738185.1, s__Erwinia sp009738185, 95.0, 83.09, 0.67; GCF_003751505.1, s__Erwinia sp003751505, 95.0, 82.89, 0.61; GCF_018141005.1, s__Erwinia sp001422605, 95.0, 82…	96.7	11	N/A	N/A
USHLN288_contigs	d__Bacteria;p__Proteobacteria;c__Gammaproteobacteria;o__Enterobacterales;f__Enterobacteriaceae;g__Leclercia;s__Leclercia adecarboxylata	GCA_901472455.1	95	d__Bacteria;p__Proteobacteria;c__Gammaproteobacteria;o__Enterobacterales;f__Enterobacteriaceae;g__Leclercia;s__Leclercia adecarboxylata	98.56	0.91	GCA_901472455.1	95	d__Bacteria;p__Proteobacteria;c__Gammaproteobacteria;o__Enterobacterales;f__Enterobacteriaceae;g__Leclercia;s__Leclercia adecarboxylata	98.56	0.91	d__Bacteria;p__Proteobacteria;c__Gammaproteobacteria;o__Enterobacterales;f__Enterobacteriaceae;g__Leclercia;s__	taxonomic classification defined by topology and ANI	topological placement and ANI have congruent species assignments	GCF_006874705.1, s__Leclercia adecarboxylata_C, 95.0, 91.76, 0.85; GCF_011290365.1, s__Leclercia sp003024485, 95.0, 91.67, 0.83; GCA_002360945.1, s__Leclercia adecarboxylata_B, 95.0, 91.47, 0.85; GCF_006171285.1, s__Leclercia adecarboxylata_A, 95.0, 89.53, 0.8; GCF_002902985.1, s__Leclercia sp002902985, 95.0, 89.29, 0.8	97.56	11	N/A	N/A
USHLN290_contigs	d__Bacteria;p__Proteobacteria;c__Gammaproteobacteria;o__Enterobacterales;f__Enterobacteriaceae;g__Leclercia;s__Leclercia adecarboxylata	GCA_901472455.1	95	d__Bacteria;p__Proteobacteria;c__Gammaproteobacteria;o__Enterobacterales;f__Enterobacteriaceae;g__Leclercia;s__Leclercia adecarboxylata	98.55	0.9	GCA_901472455.1	95	d__Bacteria;p__Proteobacteria;c__Gammaproteobacteria;o__Enterobacterales;f__Enterobacteriaceae;g__Leclercia;s__Leclercia adecarboxylata	98.55	0.9	d__Bacteria;p__Proteobacteria;c__Gammaproteobacteria;o__Enterobacterales;f__Enterobacteriaceae;g__Leclercia;s__	taxonomic classification defined by topology and ANI	topological placement and ANI have congruent species assignments	GCF_006874705.1, s__Leclercia adecarboxylata_C, 95.0, 91.82, 0.85; GCF_011290365.1, s__Leclercia sp003024485, 95.0, 91.71, 0.82; GCA_002360945.1, s__Leclercia adecarboxylata_B, 95.0, 91.55, 0.85; GCF_006171285.1, s__Leclercia adecarboxylata_A, 95.0, 89.53, 0.81; GCF_002902985.1, s__Leclercia sp002902985, 95.0, 89.27, 0.8	97.56	11	N/A	N/A
USHLN291_contigs	d__Bacteria;p__Proteobacteria;c__Gammaproteobacteria;o__Enterobacterales;f__Enterobacteriaceae;g__Enterobacter;s__Enterobacter hormaechei_A	GCF_001729745.1	95	d__Bacteria;p__Proteobacteria;c__Gammaproteobacteria;o__Enterobacterales;f__Enterobacteriaceae;g__Enterobacter;s__Enterobacter hormaechei_A	99	0.9	GCF_001729745.1	95	d__Bacteria;p__Proteobacteria;c__Gammaproteobacteria;o__Enterobacterales;f__Enterobacteriaceae;g__Enterobacter;s__Enterobacter hormaechei_A	99	0.9	d__Bacteria;p__Proteobacteria;c__Gammaproteobacteria;o__Enterobacterales;f__Enterobacteriaceae;g__Enterobacter;s__	taxonomic classification defined by topology and ANI	topological placement and ANI have congruent species assignments	GCF_001875655.1, s__Enterobacter hormaechei, 95.0, 94.45, 0.87; GCF_011078175.1, s__Enterobacter cloacae_Q, 95.0, 94.16, 0.89; GCF_900322725.1, s__Enterobacter quasihormaechei, 95.0, 93.65, 0.86; GCF_013375935.1, s__Enterobacter cloacae_O, 95.0, 91.4, 0.83; GCF_900324475.1, s__Enterobacter bugandensis, 95.0, 88.9, 0.81; GCF_003594915.1, s__Enterobacter chuandaensis, 95.0, 88.66, 0.81; GCF_0117545…	96.78	11	N/A	N/A
USHLN292_contigs	d__Bacteria;p__Proteobacteria;c__Gammaproteobacteria;o__Enterobacterales;f__Enterobacteriaceae;g__Leclercia;s__Leclercia adecarboxylata	GCA_901472455.1	95	d__Bacteria;p__Proteobacteria;c__Gammaproteobacteria;o__Enterobacterales;f__Enterobacteriaceae;g__Leclercia;s__Leclercia adecarboxylata	98.54	0.91	GCA_901472455.1	95	d__Bacteria;p__Proteobacteria;c__Gammaproteobacteria;o__Enterobacterales;f__Enterobacteriaceae;g__Leclercia;s__Leclercia adecarboxylata	98.54	0.91	d__Bacteria;p__Proteobacteria;c__Gammaproteobacteria;o__Enterobacterales;f__Enterobacteriaceae;g__Leclercia;s__	taxonomic classification defined by topology and ANI	topological placement and ANI have congruent species assignments	GCF_006874705.1, s__Leclercia adecarboxylata_C, 95.0, 91.86, 0.85; GCF_011290365.1, s__Leclercia sp003024485, 95.0, 91.63, 0.83; GCA_002360945.1, s__Leclercia adecarboxylata_B, 95.0, 91.52, 0.85; GCF_006171285.1, s__Leclercia adecarboxylata_A, 95.0, 89.51, 0.81; GCF_002902985.1, s__Leclercia sp002902985, 95.0, 89.24, 0.78	97.56	11	N/A	N/A
USHLN293_contigs	d__Bacteria;p__Firmicutes;c__Bacilli;o__Exiguobacterales;f__Exiguobacteraceae;g__Exiguobacterium_A;s__Exiguobacterium_A acetylicum	GCF_000702605.1	95	d__Bacteria;p__Firmicutes;c__Bacilli;o__Exiguobacterales;f__Exiguobacteraceae;g__Exiguobacterium_A;s__Exiguobacterium_A acetylicum	98.59	0.94	GCF_000702605.1	95	d__Bacteria;p__Firmicutes;c__Bacilli;o__Exiguobacterales;f__Exiguobacteraceae;g__Exiguobacterium_A;s__Exiguobacterium_A acetylicum	98.59	0.94	d__Bacteria;p__Firmicutes;c__Bacilli;o__Exiguobacterales;f__Exiguobacteraceae;g__Exiguobacterium_A;s__	taxonomic classification defined by topology and ANI	topological placement and ANI have congruent species assignments	GCF_001939065.1, s__Exiguobacterium_A indicum, 95.0, 94.26, 0.88; GCF_001423965.1, s__Exiguobacterium_A sp001423965, 95.0, 91.32, 0.94; GCF_001275385.1, s__Exiguobacterium_A sp001275385, 95.0, 90.13, 0.85; GCF_000702625.1, s__Exiguobacterium_A oxidotolerans, 95.0, 81.27, 0.56; GCF_000620805.1, s__Exiguobacterium_A undae, 95.0, 81.09, 0.55; GCF_018618755.1, s__Exiguobacterium_A sp018618755, 95.0, …	94.9	11	N/A	N/A
USHLN294_contigs	d__Bacteria;p__Proteobacteria;c__Gammaproteobacteria;o__Pseudomonadales;f__Pseudomonadaceae;g__Pseudomonas_E;s__Pseudomonas_E juntendi	GCF_009932375.1	95	d__Bacteria;p__Proteobacteria;c__Gammaproteobacteria;o__Pseudomonadales;f__Pseudomonadaceae;g__Pseudomonas_E;s__Pseudomonas_E juntendi	98.11	0.83	GCF_009932375.1	95	d__Bacteria;p__Proteobacteria;c__Gammaproteobacteria;o__Pseudomonadales;f__Pseudomonadaceae;g__Pseudomonas_E;s__Pseudomonas_E juntendi	98.11	0.83	d__Bacteria;p__Proteobacteria;c__Gammaproteobacteria;o__Pseudomonadales;f__Pseudomonadaceae;g__Pseudomonas_E;s__	taxonomic classification defined by topology and ANI	topological placement and ANI have congruent species assignments	GCF_016658545.1, s__Pseudomonas_E sp016658545, 95.0, 89.36, 0.71; GCF_000935045.1, s__Pseudomonas_E sp000935045, 95.0, 88.64, 0.7; GCF_001642705.1, s__Pseudomonas_E sp001642705, 95.0, 88.58, 0.71; GCF_003331055.1, s__Pseudomonas_E sp003331055, 95.0, 88.54, 0.75; GCF_013393325.1, s__Pseudomonas_E putida_P, 95.0, 88.37, 0.73; GCF_003205205.1, s__Pseudomonas_E sp003205205, 95.0, 88.37, 0.73; GCF_000…	96.9	11	N/A	N/A
USHLN295_contigs	d__Bacteria;p__Proteobacteria;c__Gammaproteobacteria;o__Enterobacterales;f__Enterobacteriaceae;g__Leclercia;s__Leclercia adecarboxylata	GCA_901472455.1	95	d__Bacteria;p__Proteobacteria;c__Gammaproteobacteria;o__Enterobacterales;f__Enterobacteriaceae;g__Leclercia;s__Leclercia adecarboxylata	98.47	0.92	GCA_901472455.1	95	d__Bacteria;p__Proteobacteria;c__Gammaproteobacteria;o__Enterobacterales;f__Enterobacteriaceae;g__Leclercia;s__Leclercia adecarboxylata	98.47	0.92	d__Bacteria;p__Proteobacteria;c__Gammaproteobacteria;o__Enterobacterales;f__Enterobacteriaceae;g__Leclercia;s__	taxonomic classification defined by topology and ANI	topological placement and ANI have congruent species assignments	GCF_006874705.1, s__Leclercia adecarboxylata_C, 95.0, 91.84, 0.84; GCF_011290365.1, s__Leclercia sp003024485, 95.0, 91.68, 0.83; GCA_002360945.1, s__Leclercia adecarboxylata_B, 95.0, 91.52, 0.84; GCF_006171285.1, s__Leclercia adecarboxylata_A, 95.0, 89.53, 0.85; GCF_002902985.1, s__Leclercia sp002902985, 95.0, 89.15, 0.83	97.56	11	N/A	N/A
USHLN296_contigs	d__Bacteria;p__Proteobacteria;c__Gammaproteobacteria;o__Enterobacterales;f__Enterobacteriaceae;g__Enterobacter;s__Enterobacter hormaechei_A	GCF_001729745.1	95	d__Bacteria;p__Proteobacteria;c__Gammaproteobacteria;o__Enterobacterales;f__Enterobacteriaceae;g__Enterobacter;s__Enterobacter hormaechei_A	98.98	0.9	GCF_001729745.1	95	d__Bacteria;p__Proteobacteria;c__Gammaproteobacteria;o__Enterobacterales;f__Enterobacteriaceae;g__Enterobacter;s__Enterobacter hormaechei_A	98.98	0.9	d__Bacteria;p__Proteobacteria;c__Gammaproteobacteria;o__Enterobacterales;f__Enterobacteriaceae;g__Enterobacter;s__	taxonomic classification defined by topology and ANI	topological placement and ANI have congruent species assignments	GCF_001875655.1, s__Enterobacter hormaechei, 95.0, 94.47, 0.87; GCF_011078175.1, s__Enterobacter cloacae_Q, 95.0, 94.15, 0.89; GCF_900322725.1, s__Enterobacter quasihormaechei, 95.0, 93.59, 0.87; GCF_013375935.1, s__Enterobacter cloacae_O, 95.0, 91.46, 0.82; GCF_900324475.1, s__Enterobacter bugandensis, 95.0, 88.92, 0.82; GCF_003594915.1, s__Enterobacter chuandaensis, 95.0, 88.65, 0.82; GCF_01175…	96.78	11	N/A	N/A
USHLN298_contigs	d__Bacteria;p__Proteobacteria;c__Gammaproteobacteria;o__Enterobacterales;f__Enterobacteriaceae;g__Pantoea;s__Pantoea sp002434205	GCA_002434205.1	95	d__Bacteria;p__Proteobacteria;c__Gammaproteobacteria;o__Enterobacterales;f__Enterobacteriaceae;g__Pantoea;s__Pantoea sp002434205	99.31	0.97	GCA_002434205.1	95	d__Bacteria;p__Proteobacteria;c__Gammaproteobacteria;o__Enterobacterales;f__Enterobacteriaceae;g__Pantoea;s__Pantoea sp002434205	99.31	0.97	d__Bacteria;p__Proteobacteria;c__Gammaproteobacteria;o__Enterobacterales;f__Enterobacteriaceae;g__Pantoea;s__	taxonomic classification defined by topology and ANI	topological placement and ANI have congruent species assignments	GCF_002095315.1, s__Pantoea conspicua, 95.0, 94.77, 0.9; GCA_002095305.1, s__Pantoea brenneri, 95.0, 90.75, 0.84; GCA_009830035.1, s__Pantoea sp009830035, 95.0, 90.08, 0.85; GCF_001598475.1, s__Pantoea agglomerans, 95.0, 86.7, 0.82; GCF_004792415.1, s__Pantoea vagans, 95.0, 86.1, 0.8; GCF_900115075.1, s__Pantoea sp900115075, 95.0, 85.99, 0.81; GCF_009905795.1, s__Pantoea sp003512445, 95.0, 85.95,…	98.69	11	N/A	N/A
USHLN32_contigs	d__Bacteria;p__Proteobacteria;c__Gammaproteobacteria;o__Enterobacterales;f__Enterobacteriaceae;g__Pantoea;s__Pantoea endophytica	GCF_002858935.1	95	d__Bacteria;p__Proteobacteria;c__Gammaproteobacteria;o__Enterobacterales;f__Enterobacteriaceae;g__Pantoea;s__Pantoea endophytica	98.41	0.92	GCF_002858935.1	95	d__Bacteria;p__Proteobacteria;c__Gammaproteobacteria;o__Enterobacterales;f__Enterobacteriaceae;g__Pantoea;s__Pantoea endophytica	98.41	0.92	d__Bacteria;p__Proteobacteria;c__Gammaproteobacteria;o__Enterobacterales;f__Enterobacteriaceae;g__Pantoea;s__	taxonomic classification defined by topology and ANI	topological placement and ANI have congruent species assignments	GCF_900068835.1, s__Pantoea ludwigii_B, 95.0, 93.63, 0.88; GCF_900068845.1, s__Pantoea ludwigii_A, 95.0, 90.76, 0.87; GCF_001187905.1, s__Pantoea sp001187905, 95.0, 89.31, 0.84; GCA_900215435.1, s__Pantoea sp900215435, 95.0, 88.07, 0.8; GCF_000759475.1, s__Pantoea rwandensis_B, 95.0, 85.11, 0.81; GCF_016625195.1, s__Pantoea sp016625195, 95.0, 84.98, 0.73; GCF_001506165.1, s__Pantoea vagans_C, 95.…	97.88	11	N/A	N/A
USHLN33_contigs	d__Bacteria;p__Proteobacteria;c__Gammaproteobacteria;o__Enterobacterales;f__Enterobacteriaceae;g__Erwinia;s__Erwinia aphidicola	GCF_014773485.1	95	d__Bacteria;p__Proteobacteria;c__Gammaproteobacteria;o__Enterobacterales;f__Enterobacteriaceae;g__Erwinia;s__Erwinia aphidicola	99.43	0.92	GCF_014773485.1	95	d__Bacteria;p__Proteobacteria;c__Gammaproteobacteria;o__Enterobacterales;f__Enterobacteriaceae;g__Erwinia;s__Erwinia aphidicola	99.43	0.92	d__Bacteria;p__Proteobacteria;c__Gammaproteobacteria;o__Enterobacterales;f__Enterobacteriaceae;g__Erwinia;s__	taxonomic classification defined by topology and ANI	topological placement and ANI have congruent species assignments	GCF_001756855.1, s__Erwinia dacicola, 95.0, 92.85, 0.68; GCF_012271765.1, s__Erwinia rhapontici, 95.0, 83.61, 0.68; GCF_014838825.1, s__Erwinia persicina_A, 95.0, 83.57, 0.69; GCF_001571305.1, s__Erwinia persicina, 95.0, 83.22, 0.68; GCF_009738185.1, s__Erwinia sp009738185, 95.0, 83.14, 0.67; GCF_003751505.1, s__Erwinia sp003751505, 95.0, 82.97, 0.61; GCF_018141005.1, s__Erwinia sp001422605, 95.0…	96.7	11	N/A	N/A
USHLN34_contigs	d__Bacteria;p__Proteobacteria;c__Gammaproteobacteria;o__Enterobacterales;f__Enterobacteriaceae;g__Pantoea;s__Pantoea ananatis	GCF_000710035.2	95	d__Bacteria;p__Proteobacteria;c__Gammaproteobacteria;o__Enterobacterales;f__Enterobacteriaceae;g__Pantoea;s__Pantoea ananatis	98.88	0.92	GCF_000710035.2	95	d__Bacteria;p__Proteobacteria;c__Gammaproteobacteria;o__Enterobacterales;f__Enterobacteriaceae;g__Pantoea;s__Pantoea ananatis	98.88	0.92	d__Bacteria;p__Proteobacteria;c__Gammaproteobacteria;o__Enterobacterales;f__Enterobacteriaceae;g__Pantoea;s__	taxonomic classification defined by topology and ANI	topological placement and ANI have congruent species assignments	GCF_002307475.1, s__Pantoea allii, 95.0, 88.93, 0.86; GCF_008801695.1, s__Pantoea stewartii, 95.0, 85.18, 0.72; GCA_002434205.1, s__Pantoea sp002434205, 95.0, 81.48, 0.57; GCF_002095315.1, s__Pantoea conspicua, 95.0, 81.4, 0.58; GCA_002095305.1, s__Pantoea brenneri, 95.0, 81.35, 0.56; GCA_009830035.1, s__Pantoea sp009830035, 95.0, 81.22, 0.58; GCF_001598475.1, s__Pantoea agglomerans, 95.0, 81.2, …	98.75	11	N/A	N/A
USHLN35_contigs	d__Bacteria;p__Proteobacteria;c__Gammaproteobacteria;o__Enterobacterales;f__Enterobacteriaceae;g__Pantoea;s__Pantoea ananatis	GCF_000710035.2	95	d__Bacteria;p__Proteobacteria;c__Gammaproteobacteria;o__Enterobacterales;f__Enterobacteriaceae;g__Pantoea;s__Pantoea ananatis	99.02	0.91	GCF_000710035.2	95	d__Bacteria;p__Proteobacteria;c__Gammaproteobacteria;o__Enterobacterales;f__Enterobacteriaceae;g__Pantoea;s__Pantoea ananatis	99.02	0.91	d__Bacteria;p__Proteobacteria;c__Gammaproteobacteria;o__Enterobacterales;f__Enterobacteriaceae;g__Pantoea;s__	taxonomic classification defined by topology and ANI	topological placement and ANI have congruent species assignments	GCF_002307475.1, s__Pantoea allii, 95.0, 88.93, 0.84; GCF_008801695.1, s__Pantoea stewartii, 95.0, 85.09, 0.72; GCA_002434205.1, s__Pantoea sp002434205, 95.0, 81.49, 0.59; GCF_002095315.1, s__Pantoea conspicua, 95.0, 81.45, 0.58; GCA_002095305.1, s__Pantoea brenneri, 95.0, 81.37, 0.55; GCF_006494375.1, s__Pantoea anthophila, 95.0, 81.26, 0.56; GCF_004792415.1, s__Pantoea vagans, 95.0, 81.24, 0.54…	97.92	11	N/A	N/A
USMM045_contigs	d__Bacteria;p__Proteobacteria;c__Gammaproteobacteria;o__Pseudomonadales;f__Pseudomonadaceae;g__Pseudomonas_E;s__Pseudomonas_E paracarnis	GCF_904063055.1	95	d__Bacteria;p__Proteobacteria;c__Gammaproteobacteria;o__Pseudomonadales;f__Pseudomonadaceae;g__Pseudomonas_E;s__Pseudomonas_E paracarnis	99.1	0.9	GCF_904063055.1	95	d__Bacteria;p__Proteobacteria;c__Gammaproteobacteria;o__Pseudomonadales;f__Pseudomonadaceae;g__Pseudomonas_E;s__Pseudomonas_E paracarnis	99.1	0.9	d__Bacteria;p__Proteobacteria;c__Gammaproteobacteria;o__Pseudomonadales;f__Pseudomonadaceae;g__Pseudomonas_E;s__	taxonomic classification defined by topology and ANI	topological placement and ANI have congruent species assignments	GCF_001439845.1, s__Pseudomonas_E lactis, 95.0, 95.18, 0.85; GCF_001902145.1, s__Pseudomonas_E fluorescens_BV, 95.0, 94.84, 0.84; GCF_001439735.1, s__Pseudomonas_E paralactis, 95.0, 91.12, 0.83; GCF_000263715.2, s__Pseudomonas_E synxantha_A, 95.0, 90.46, 0.8; GCF_001439685.1, s__Pseudomonas_E libanensis, 95.7053, 90.3, 0.8; GCF_009659625.1, s__Pseudomonas_E haemolytica, 95.0, 90.08, 0.81; GCF_900…	96.76	11	N/A	N/A
USMM046_contigs	d__Bacteria;p__Proteobacteria;c__Gammaproteobacteria;o__Pseudomonadales;f__Pseudomonadaceae;g__Pseudomonas_E;s__Pseudomonas_E paracarnis	GCF_904063055.1	95	d__Bacteria;p__Proteobacteria;c__Gammaproteobacteria;o__Pseudomonadales;f__Pseudomonadaceae;g__Pseudomonas_E;s__Pseudomonas_E paracarnis	99.06	0.9	GCF_904063055.1	95	d__Bacteria;p__Proteobacteria;c__Gammaproteobacteria;o__Pseudomonadales;f__Pseudomonadaceae;g__Pseudomonas_E;s__Pseudomonas_E paracarnis	99.06	0.9	d__Bacteria;p__Proteobacteria;c__Gammaproteobacteria;o__Pseudomonadales;f__Pseudomonadaceae;g__Pseudomonas_E;s__	taxonomic classification defined by topology and ANI	topological placement and ANI have congruent species assignments	GCF_001439845.1, s__Pseudomonas_E lactis, 95.0, 95.18, 0.86; GCF_001902145.1, s__Pseudomonas_E fluorescens_BV, 95.0, 94.83, 0.85; GCF_001439735.1, s__Pseudomonas_E paralactis, 95.0, 91.16, 0.83; GCF_000263715.2, s__Pseudomonas_E synxantha_A, 95.0, 90.47, 0.81; GCF_001439685.1, s__Pseudomonas_E libanensis, 95.7053, 90.31, 0.8; GCF_900105675.1, s__Pseudomonas_E synxantha, 95.7053, 90.05, 0.81; GCF_…	96.76	11	N/A	N/A
USMM047_contigs	d__Bacteria;p__Proteobacteria;c__Gammaproteobacteria;o__Pseudomonadales;f__Pseudomonadaceae;g__Pseudomonas_E;s__Pseudomonas_E paracarnis	GCF_904063055.1	95	d__Bacteria;p__Proteobacteria;c__Gammaproteobacteria;o__Pseudomonadales;f__Pseudomonadaceae;g__Pseudomonas_E;s__Pseudomonas_E paracarnis	99.08	0.9	GCF_904063055.1	95	d__Bacteria;p__Proteobacteria;c__Gammaproteobacteria;o__Pseudomonadales;f__Pseudomonadaceae;g__Pseudomonas_E;s__Pseudomonas_E paracarnis	99.08	0.9	d__Bacteria;p__Proteobacteria;c__Gammaproteobacteria;o__Pseudomonadales;f__Pseudomonadaceae;g__Pseudomonas_E;s__	taxonomic classification defined by topology and ANI	topological placement and ANI have congruent species assignments	GCF_001439845.1, s__Pseudomonas_E lactis, 95.0, 95.15, 0.86; GCF_001902145.1, s__Pseudomonas_E fluorescens_BV, 95.0, 94.82, 0.84; GCF_001439735.1, s__Pseudomonas_E paralactis, 95.0, 91.15, 0.83; GCF_000263715.2, s__Pseudomonas_E synxantha_A, 95.0, 90.45, 0.8; GCF_001439685.1, s__Pseudomonas_E libanensis, 95.7053, 90.32, 0.8; GCF_900105675.1, s__Pseudomonas_E synxantha, 95.7053, 90.05, 0.81; GCF_0…	96.76	11	N/A	N/A
USMM048_contigs	d__Bacteria;p__Proteobacteria;c__Gammaproteobacteria;o__Pseudomonadales;f__Pseudomonadaceae;g__Pseudomonas_E;s__Pseudomonas_E paracarnis	GCF_904063055.1	95	d__Bacteria;p__Proteobacteria;c__Gammaproteobacteria;o__Pseudomonadales;f__Pseudomonadaceae;g__Pseudomonas_E;s__Pseudomonas_E paracarnis	99.07	0.9	GCF_904063055.1	95	d__Bacteria;p__Proteobacteria;c__Gammaproteobacteria;o__Pseudomonadales;f__Pseudomonadaceae;g__Pseudomonas_E;s__Pseudomonas_E paracarnis	99.07	0.9	d__Bacteria;p__Proteobacteria;c__Gammaproteobacteria;o__Pseudomonadales;f__Pseudomonadaceae;g__Pseudomonas_E;s__	taxonomic classification defined by topology and ANI	topological placement and ANI have congruent species assignments	GCF_001439845.1, s__Pseudomonas_E lactis, 95.0, 95.17, 0.85; GCF_001902145.1, s__Pseudomonas_E fluorescens_BV, 95.0, 94.83, 0.85; GCF_001439735.1, s__Pseudomonas_E paralactis, 95.0, 91.13, 0.83; GCF_000263715.2, s__Pseudomonas_E synxantha_A, 95.0, 90.45, 0.81; GCF_001439685.1, s__Pseudomonas_E libanensis, 95.7053, 90.29, 0.8; GCF_009659625.1, s__Pseudomonas_E haemolytica, 95.0, 90.04, 0.81; GCF_9…	96.76	11	N/A	N/A
USMM049_contigs	d__Bacteria;p__Bacteroidota;c__Bacteroidia;o__Flavobacteriales;f__Weeksellaceae;g__Elizabethkingia;s__Elizabethkingia meningoseptica	GCF_000367325.1	95	d__Bacteria;p__Bacteroidota;c__Bacteroidia;o__Flavobacteriales;f__Weeksellaceae;g__Elizabethkingia;s__Elizabethkingia meningoseptica	98.5	0.94	GCF_000367325.1	95	d__Bacteria;p__Bacteroidota;c__Bacteroidia;o__Flavobacteriales;f__Weeksellaceae;g__Elizabethkingia;s__Elizabethkingia meningoseptica	98.5	0.94	d__Bacteria;p__Bacteroidota;c__Bacteroidia;o__Flavobacteriales;f__Weeksellaceae;g__Elizabethkingia;s__	taxonomic classification defined by topology and ANI	topological placement and ANI have congruent species assignments	GCF_002023665.2, s__Elizabethkingia anophelis, 95.0, 81.92, 0.66; GCF_002023715.1, s__Elizabethkingia occulta, 95.0, 81.87, 0.66; GCF_003058195.1, s__Elizabethkingia sp003058195, 95.0, 81.87, 0.64; GCF_001521765.1, s__Elizabethkingia ursingii, 95.0, 81.68, 0.65; GCF_002024805.1, s__Elizabethkingia bruuniana, 95.0, 81.67, 0.65; GCF_001675285.1, s__Elizabethkingia miricola, 95.0, 81.65, 0.66; GCF_0…	97.74	11	N/A	N/A
USMM050_contigs	d__Bacteria;p__Bacteroidota;c__Bacteroidia;o__Flavobacteriales;f__Weeksellaceae;g__Elizabethkingia;s__Elizabethkingia meningoseptica	GCF_000367325.1	95	d__Bacteria;p__Bacteroidota;c__Bacteroidia;o__Flavobacteriales;f__Weeksellaceae;g__Elizabethkingia;s__Elizabethkingia meningoseptica	98.51	0.94	GCF_000367325.1	95	d__Bacteria;p__Bacteroidota;c__Bacteroidia;o__Flavobacteriales;f__Weeksellaceae;g__Elizabethkingia;s__Elizabethkingia meningoseptica	98.51	0.94	d__Bacteria;p__Bacteroidota;c__Bacteroidia;o__Flavobacteriales;f__Weeksellaceae;g__Elizabethkingia;s__	taxonomic classification defined by topology and ANI	topological placement and ANI have congruent species assignments	GCF_002023665.2, s__Elizabethkingia anophelis, 95.0, 81.88, 0.66; GCF_003058195.1, s__Elizabethkingia sp003058195, 95.0, 81.85, 0.65; GCF_002023715.1, s__Elizabethkingia occulta, 95.0, 81.83, 0.66; GCF_002024805.1, s__Elizabethkingia bruuniana, 95.0, 81.66, 0.65; GCF_001521765.1, s__Elizabethkingia ursingii, 95.0, 81.64, 0.65; GCF_001675285.1, s__Elizabethkingia miricola, 95.0, 81.61, 0.66; GCF_0…	97.74	11	N/A	N/A
USMM051_contigs	d__Bacteria;p__Proteobacteria;c__Gammaproteobacteria;o__Enterobacterales;f__Enterobacteriaceae;g__Enterobacter;s__Enterobacter asburiae_B	GCF_007035645.1	96.8818	d__Bacteria;p__Proteobacteria;c__Gammaproteobacteria;o__Enterobacterales;f__Enterobacteriaceae;g__Enterobacter;s__Enterobacter asburiae_B	98.17	0.93	GCF_007035645.1	96.8818	d__Bacteria;p__Proteobacteria;c__Gammaproteobacteria;o__Enterobacterales;f__Enterobacteriaceae;g__Enterobacter;s__Enterobacter asburiae_B	98.17	0.93	d__Bacteria;p__Proteobacteria;c__Gammaproteobacteria;o__Enterobacterales;f__Enterobacteriaceae;g__Enterobacter;s__	taxonomic classification defined by topology and ANI	topological placement and ANI have congruent species assignments	GCF_001521715.1, s__Enterobacter asburiae, 96.8818, 96.87, 0.86; GCF_002208095.1, s__Enterobacter cloacae_M, 96.7528, 96.66, 0.91; GCF_008364625.1, s__Enterobacter dykesii, 96.5795, 96.58, 0.92; GCF_003634515.1, s__Enterobacter asburiae_A, 96.0274, 95.62, 0.87; GCF_008080435.1, s__Enterobacter asburiae_C, 95.5575, 95.2, 0.84; GCF_000493015.1, s__Enterobacter sp000493015, 95.7595, 95.17, 0.87; GCF…	97.56	11	N/A	N/A
USMM053_contigs	d__Bacteria;p__Proteobacteria;c__Gammaproteobacteria;o__Enterobacterales;f__Enterobacteriaceae;g__Enterobacter;s__Enterobacter asburiae_B	GCF_007035645.1	96.8818	d__Bacteria;p__Proteobacteria;c__Gammaproteobacteria;o__Enterobacterales;f__Enterobacteriaceae;g__Enterobacter;s__Enterobacter asburiae_B	98.16	0.93	GCF_007035645.1	96.8818	d__Bacteria;p__Proteobacteria;c__Gammaproteobacteria;o__Enterobacterales;f__Enterobacteriaceae;g__Enterobacter;s__Enterobacter asburiae_B	98.16	0.93	d__Bacteria;p__Proteobacteria;c__Gammaproteobacteria;o__Enterobacterales;f__Enterobacteriaceae;g__Enterobacter;s__	taxonomic classification defined by topology and ANI	topological placement and ANI have congruent species assignments	GCF_001521715.1, s__Enterobacter asburiae, 96.8818, 96.85, 0.86; GCF_002208095.1, s__Enterobacter cloacae_M, 96.7528, 96.63, 0.91; GCF_008364625.1, s__Enterobacter dykesii, 96.5795, 96.59, 0.92; GCF_003634515.1, s__Enterobacter asburiae_A, 96.0274, 95.6, 0.87; GCF_000493015.1, s__Enterobacter sp000493015, 95.7595, 95.21, 0.87; GCF_008080435.1, s__Enterobacter asburiae_C, 95.5575, 95.17, 0.84; GCF…	97.56	11	N/A	N/A
USMM054_contigs	d__Bacteria;p__Proteobacteria;c__Gammaproteobacteria;o__Enterobacterales;f__Enterobacteriaceae;g__Enterobacter;s__Enterobacter asburiae_B	GCF_007035645.1	96.8818	d__Bacteria;p__Proteobacteria;c__Gammaproteobacteria;o__Enterobacterales;f__Enterobacteriaceae;g__Enterobacter;s__Enterobacter asburiae_B	98.19	0.92	GCF_007035645.1	96.8818	d__Bacteria;p__Proteobacteria;c__Gammaproteobacteria;o__Enterobacterales;f__Enterobacteriaceae;g__Enterobacter;s__Enterobacter asburiae_B	98.19	0.92	d__Bacteria;p__Proteobacteria;c__Gammaproteobacteria;o__Enterobacterales;f__Enterobacteriaceae;g__Enterobacter;s__	taxonomic classification defined by topology and ANI	topological placement and ANI have congruent species assignments	GCF_001521715.1, s__Enterobacter asburiae, 96.8818, 96.85, 0.86; GCF_002208095.1, s__Enterobacter cloacae_M, 96.7528, 96.68, 0.91; GCF_008364625.1, s__Enterobacter dykesii, 96.5795, 96.61, 0.91; GCF_003634515.1, s__Enterobacter asburiae_A, 96.0274, 95.67, 0.86; GCF_000493015.1, s__Enterobacter sp000493015, 95.7595, 95.2, 0.87; GCF_008080435.1, s__Enterobacter asburiae_C, 95.5575, 95.16, 0.84; GCF…	97.56	11	N/A	N/A
USMM055_contigs	d__Bacteria;p__Proteobacteria;c__Gammaproteobacteria;o__Enterobacterales;f__Enterobacteriaceae;g__Enterobacter;s__Enterobacter asburiae_B	GCF_007035645.1	96.8818	d__Bacteria;p__Proteobacteria;c__Gammaproteobacteria;o__Enterobacterales;f__Enterobacteriaceae;g__Enterobacter;s__Enterobacter asburiae_B	98.2	0.93	GCF_007035645.1	96.8818	d__Bacteria;p__Proteobacteria;c__Gammaproteobacteria;o__Enterobacterales;f__Enterobacteriaceae;g__Enterobacter;s__Enterobacter asburiae_B	98.2	0.93	d__Bacteria;p__Proteobacteria;c__Gammaproteobacteria;o__Enterobacterales;f__Enterobacteriaceae;g__Enterobacter;s__	taxonomic classification defined by topology and ANI	topological placement and ANI have congruent species assignments	GCF_001521715.1, s__Enterobacter asburiae, 96.8818, 96.86, 0.86; GCF_002208095.1, s__Enterobacter cloacae_M, 96.7528, 96.65, 0.91; GCF_008364625.1, s__Enterobacter dykesii, 96.5795, 96.6, 0.92; GCF_003634515.1, s__Enterobacter asburiae_A, 96.0274, 95.64, 0.87; GCF_000493015.1, s__Enterobacter sp000493015, 95.7595, 95.21, 0.87; GCF_008080435.1, s__Enterobacter asburiae_C, 95.5575, 95.19, 0.84; GCF…	97.56	11	N/A	N/A
USMM056_contigs	d__Bacteria;p__Bacteroidota;c__Bacteroidia;o__Flavobacteriales;f__Weeksellaceae;g__Elizabethkingia;s__Elizabethkingia meningoseptica	GCF_000367325.1	95	d__Bacteria;p__Bacteroidota;c__Bacteroidia;o__Flavobacteriales;f__Weeksellaceae;g__Elizabethkingia;s__Elizabethkingia meningoseptica	98.47	0.94	GCF_000367325.1	95	d__Bacteria;p__Bacteroidota;c__Bacteroidia;o__Flavobacteriales;f__Weeksellaceae;g__Elizabethkingia;s__Elizabethkingia meningoseptica	98.47	0.94	d__Bacteria;p__Bacteroidota;c__Bacteroidia;o__Flavobacteriales;f__Weeksellaceae;g__Elizabethkingia;s__	taxonomic classification defined by topology and ANI	topological placement and ANI have congruent species assignments	GCF_002023665.2, s__Elizabethkingia anophelis, 95.0, 81.93, 0.66; GCF_002023715.1, s__Elizabethkingia occulta, 95.0, 81.87, 0.67; GCF_003058195.1, s__Elizabethkingia sp003058195, 95.0, 81.85, 0.64; GCF_001675285.1, s__Elizabethkingia miricola, 95.0, 81.75, 0.65; GCF_001521765.1, s__Elizabethkingia ursingii, 95.0, 81.68, 0.66; GCF_002024805.1, s__Elizabethkingia bruuniana, 95.0, 81.64, 0.65; GCF_0…	97.74	11	N/A	N/A
USMM057_contigs	d__Bacteria;p__Bacteroidota;c__Bacteroidia;o__Flavobacteriales;f__Weeksellaceae;g__Elizabethkingia;s__Elizabethkingia meningoseptica	GCF_000367325.1	95	d__Bacteria;p__Bacteroidota;c__Bacteroidia;o__Flavobacteriales;f__Weeksellaceae;g__Elizabethkingia;s__Elizabethkingia meningoseptica	98.48	0.94	GCF_000367325.1	95	d__Bacteria;p__Bacteroidota;c__Bacteroidia;o__Flavobacteriales;f__Weeksellaceae;g__Elizabethkingia;s__Elizabethkingia meningoseptica	98.48	0.94	d__Bacteria;p__Bacteroidota;c__Bacteroidia;o__Flavobacteriales;f__Weeksellaceae;g__Elizabethkingia;s__	taxonomic classification defined by topology and ANI	topological placement and ANI have congruent species assignments	GCF_002023665.2, s__Elizabethkingia anophelis, 95.0, 81.96, 0.66; GCF_002023715.1, s__Elizabethkingia occulta, 95.0, 81.82, 0.67; GCF_003058195.1, s__Elizabethkingia sp003058195, 95.0, 81.8, 0.65; GCF_001675285.1, s__Elizabethkingia miricola, 95.0, 81.76, 0.65; GCF_001521765.1, s__Elizabethkingia ursingii, 95.0, 81.71, 0.66; GCF_002024805.1, s__Elizabethkingia bruuniana, 95.0, 81.66, 0.65; GCF_00…	97.74	11	N/A	N/A
USMM058_contigs	d__Bacteria;p__Proteobacteria;c__Gammaproteobacteria;o__Enterobacterales;f__Enterobacteriaceae;g__Enterobacter;s__Enterobacter asburiae_B	GCF_007035645.1	96.8818	d__Bacteria;p__Proteobacteria;c__Gammaproteobacteria;o__Enterobacterales;f__Enterobacteriaceae;g__Enterobacter;s__Enterobacter asburiae_B	98.17	0.92	GCF_007035645.1	96.8818	d__Bacteria;p__Proteobacteria;c__Gammaproteobacteria;o__Enterobacterales;f__Enterobacteriaceae;g__Enterobacter;s__Enterobacter asburiae_B	98.17	0.92	d__Bacteria;p__Proteobacteria;c__Gammaproteobacteria;o__Enterobacterales;f__Enterobacteriaceae;g__Enterobacter;s__	taxonomic classification defined by topology and ANI	topological placement and ANI have congruent species assignments	GCF_001521715.1, s__Enterobacter asburiae, 96.8818, 96.85, 0.86; GCF_002208095.1, s__Enterobacter cloacae_M, 96.7528, 96.68, 0.91; GCF_008364625.1, s__Enterobacter dykesii, 96.5795, 96.58, 0.92; GCF_003634515.1, s__Enterobacter asburiae_A, 96.0274, 95.65, 0.87; GCF_000493015.1, s__Enterobacter sp000493015, 95.7595, 95.2, 0.87; GCF_008080435.1, s__Enterobacter asburiae_C, 95.5575, 95.15, 0.84; GCF…	97.56	11	N/A	N/A
USMM059_contigs	d__Bacteria;p__Proteobacteria;c__Gammaproteobacteria;o__Enterobacterales;f__Enterobacteriaceae;g__Enterobacter;s__Enterobacter asburiae_B	GCF_007035645.1	96.8818	d__Bacteria;p__Proteobacteria;c__Gammaproteobacteria;o__Enterobacterales;f__Enterobacteriaceae;g__Enterobacter;s__Enterobacter asburiae_B	98.19	0.93	GCF_007035645.1	96.8818	d__Bacteria;p__Proteobacteria;c__Gammaproteobacteria;o__Enterobacterales;f__Enterobacteriaceae;g__Enterobacter;s__Enterobacter asburiae_B	98.19	0.93	d__Bacteria;p__Proteobacteria;c__Gammaproteobacteria;o__Enterobacterales;f__Enterobacteriaceae;g__Enterobacter;s__	taxonomic classification defined by topology and ANI	topological placement and ANI have congruent species assignments	GCF_001521715.1, s__Enterobacter asburiae, 96.8818, 96.85, 0.86; GCF_002208095.1, s__Enterobacter cloacae_M, 96.7528, 96.61, 0.91; GCF_008364625.1, s__Enterobacter dykesii, 96.5795, 96.58, 0.91; GCF_003634515.1, s__Enterobacter asburiae_A, 96.0274, 95.6, 0.87; GCF_000493015.1, s__Enterobacter sp000493015, 95.7595, 95.17, 0.87; GCF_008080435.1, s__Enterobacter asburiae_C, 95.5575, 95.17, 0.84; GCF…	97.56	11	N/A	N/A
USMM061_contigs	d__Bacteria;p__Proteobacteria;c__Gammaproteobacteria;o__Enterobacterales;f__Enterobacteriaceae;g__Enterobacter;s__Enterobacter asburiae_B	GCF_007035645.1	96.8818	d__Bacteria;p__Proteobacteria;c__Gammaproteobacteria;o__Enterobacterales;f__Enterobacteriaceae;g__Enterobacter;s__Enterobacter asburiae_B	98.19	0.92	GCF_007035645.1	96.8818	d__Bacteria;p__Proteobacteria;c__Gammaproteobacteria;o__Enterobacterales;f__Enterobacteriaceae;g__Enterobacter;s__Enterobacter asburiae_B	98.19	0.92	d__Bacteria;p__Proteobacteria;c__Gammaproteobacteria;o__Enterobacterales;f__Enterobacteriaceae;g__Enterobacter;s__	taxonomic classification defined by topology and ANI	topological placement and ANI have congruent species assignments	GCF_001521715.1, s__Enterobacter asburiae, 96.8818, 96.86, 0.86; GCF_002208095.1, s__Enterobacter cloacae_M, 96.7528, 96.62, 0.91; GCF_008364625.1, s__Enterobacter dykesii, 96.5795, 96.59, 0.92; GCF_003634515.1, s__Enterobacter asburiae_A, 96.0274, 95.68, 0.86; GCF_000493015.1, s__Enterobacter sp000493015, 95.7595, 95.26, 0.87; GCF_008080435.1, s__Enterobacter asburiae_C, 95.5575, 95.2, 0.84; GCF…	97.56	11	N/A	N/A
USMM062_contigs	d__Bacteria;p__Proteobacteria;c__Gammaproteobacteria;o__Enterobacterales;f__Enterobacteriaceae;g__Enterobacter;s__Enterobacter asburiae_B	GCF_007035645.1	96.8818	d__Bacteria;p__Proteobacteria;c__Gammaproteobacteria;o__Enterobacterales;f__Enterobacteriaceae;g__Enterobacter;s__Enterobacter asburiae_B	98.18	0.92	GCF_007035645.1	96.8818	d__Bacteria;p__Proteobacteria;c__Gammaproteobacteria;o__Enterobacterales;f__Enterobacteriaceae;g__Enterobacter;s__Enterobacter asburiae_B	98.18	0.92	d__Bacteria;p__Proteobacteria;c__Gammaproteobacteria;o__Enterobacterales;f__Enterobacteriaceae;g__Enterobacter;s__	taxonomic classification defined by topology and ANI	topological placement and ANI have congruent species assignments	GCF_001521715.1, s__Enterobacter asburiae, 96.8818, 96.86, 0.86; GCF_002208095.1, s__Enterobacter cloacae_M, 96.7528, 96.61, 0.91; GCF_008364625.1, s__Enterobacter dykesii, 96.5795, 96.57, 0.92; GCF_003634515.1, s__Enterobacter asburiae_A, 96.0274, 95.6, 0.87; GCF_000493015.1, s__Enterobacter sp000493015, 95.7595, 95.18, 0.87; GCF_008080435.1, s__Enterobacter asburiae_C, 95.5575, 95.1, 0.85; GCF_…	97.56	11	N/A	N/A
USMM063_contigs	d__Bacteria;p__Proteobacteria;c__Gammaproteobacteria;o__Enterobacterales;f__Enterobacteriaceae;g__Enterobacter;s__Enterobacter asburiae_B	GCF_007035645.1	96.8818	d__Bacteria;p__Proteobacteria;c__Gammaproteobacteria;o__Enterobacterales;f__Enterobacteriaceae;g__Enterobacter;s__Enterobacter asburiae_B	98.17	0.92	GCF_007035645.1	96.8818	d__Bacteria;p__Proteobacteria;c__Gammaproteobacteria;o__Enterobacterales;f__Enterobacteriaceae;g__Enterobacter;s__Enterobacter asburiae_B	98.17	0.92	d__Bacteria;p__Proteobacteria;c__Gammaproteobacteria;o__Enterobacterales;f__Enterobacteriaceae;g__Enterobacter;s__	taxonomic classification defined by topology and ANI	topological placement and ANI have congruent species assignments	GCF_001521715.1, s__Enterobacter asburiae, 96.8818, 96.84, 0.86; GCF_002208095.1, s__Enterobacter cloacae_M, 96.7528, 96.65, 0.91; GCF_008364625.1, s__Enterobacter dykesii, 96.5795, 96.57, 0.92; GCF_003634515.1, s__Enterobacter asburiae_A, 96.0274, 95.61, 0.87; GCF_000493015.1, s__Enterobacter sp000493015, 95.7595, 95.21, 0.87; GCF_008080435.1, s__Enterobacter asburiae_C, 95.5575, 95.11, 0.85; GC…	97.56	11	N/A	N/A
USMM064_contigs	d__Bacteria;p__Proteobacteria;c__Gammaproteobacteria;o__Enterobacterales;f__Enterobacteriaceae;g__Enterobacter;s__Enterobacter asburiae_B	GCF_007035645.1	96.8818	d__Bacteria;p__Proteobacteria;c__Gammaproteobacteria;o__Enterobacterales;f__Enterobacteriaceae;g__Enterobacter;s__Enterobacter asburiae_B	98.19	0.92	GCF_007035645.1	96.8818	d__Bacteria;p__Proteobacteria;c__Gammaproteobacteria;o__Enterobacterales;f__Enterobacteriaceae;g__Enterobacter;s__Enterobacter asburiae_B	98.19	0.92	d__Bacteria;p__Proteobacteria;c__Gammaproteobacteria;o__Enterobacterales;f__Enterobacteriaceae;g__Enterobacter;s__	taxonomic classification defined by topology and ANI	topological placement and ANI have congruent species assignments	GCF_001521715.1, s__Enterobacter asburiae, 96.8818, 96.87, 0.86; GCF_002208095.1, s__Enterobacter cloacae_M, 96.7528, 96.6, 0.91; GCF_008364625.1, s__Enterobacter dykesii, 96.5795, 96.56, 0.92; GCF_003634515.1, s__Enterobacter asburiae_A, 96.0274, 95.59, 0.87; GCF_000493015.1, s__Enterobacter sp000493015, 95.7595, 95.16, 0.87; GCF_008080435.1, s__Enterobacter asburiae_C, 95.5575, 95.14, 0.84; GCF…	97.56	11	N/A	N/A
USMM066_contigs	d__Bacteria;p__Proteobacteria;c__Gammaproteobacteria;o__Pseudomonadales;f__Moraxellaceae;g__Acinetobacter;s__Acinetobacter soli	GCF_000760595.1	95	d__Bacteria;p__Proteobacteria;c__Gammaproteobacteria;o__Pseudomonadales;f__Moraxellaceae;g__Acinetobacter;s__Acinetobacter soli	98.49	0.94	GCF_000760595.1	95	d__Bacteria;p__Proteobacteria;c__Gammaproteobacteria;o__Pseudomonadales;f__Moraxellaceae;g__Acinetobacter;s__Acinetobacter soli	98.49	0.94	d__Bacteria;p__Proteobacteria;c__Gammaproteobacteria;o__Pseudomonadales;f__Moraxellaceae;g__Acinetobacter;s__	taxonomic classification defined by topology and ANI	topological placement and ANI have congruent species assignments	GCF_000368685.1, s__Acinetobacter baylyi, 95.0, 82.94, 0.62; GCF_000368825.1, s__Acinetobacter ursingii, 95.0, 79.96, 0.4; GCF_009372255.1, s__Acinetobacter guerrae, 95.0, 79.85, 0.39; GCF_016624945.1, s__Acinetobacter sp016624945, 95.0, 79.82, 0.38; GCF_900625095.1, s__Acinetobacter sp900625095, 95.0, 79.68, 0.42; GCF_000369065.1, s__Acinetobacter haemolyticus, 95.0, 79.61, 0.29; GCF_000369045.1…	99.25	11	N/A	N/A
USMM068_contigs	d__Bacteria;p__Proteobacteria;c__Gammaproteobacteria;o__Pseudomonadales;f__Moraxellaceae;g__Acinetobacter;s__Acinetobacter soli	GCF_000760595.1	95	d__Bacteria;p__Proteobacteria;c__Gammaproteobacteria;o__Pseudomonadales;f__Moraxellaceae;g__Acinetobacter;s__Acinetobacter soli	98.49	0.94	GCF_000760595.1	95	d__Bacteria;p__Proteobacteria;c__Gammaproteobacteria;o__Pseudomonadales;f__Moraxellaceae;g__Acinetobacter;s__Acinetobacter soli	98.49	0.94	d__Bacteria;p__Proteobacteria;c__Gammaproteobacteria;o__Pseudomonadales;f__Moraxellaceae;g__Acinetobacter;s__	taxonomic classification defined by topology and ANI	topological placement and ANI have congruent species assignments	GCF_000368685.1, s__Acinetobacter baylyi, 95.0, 82.94, 0.62; GCF_000368825.1, s__Acinetobacter ursingii, 95.0, 80.01, 0.4; GCF_016624945.1, s__Acinetobacter sp016624945, 95.0, 79.85, 0.39; GCF_009372255.1, s__Acinetobacter guerrae, 95.0, 79.8, 0.4; GCF_900625095.1, s__Acinetobacter sp900625095, 95.0, 79.69, 0.42; GCF_000369065.1, s__Acinetobacter haemolyticus, 95.0, 79.64, 0.29; GCF_000369045.1, …	99.25	11	N/A	N/A
USMM072_contigs	d__Bacteria;p__Proteobacteria;c__Gammaproteobacteria;o__Enterobacterales;f__Enterobacteriaceae;g__Enterobacter;s__Enterobacter asburiae_B	GCF_007035645.1	96.8818	d__Bacteria;p__Proteobacteria;c__Gammaproteobacteria;o__Enterobacterales;f__Enterobacteriaceae;g__Enterobacter;s__Enterobacter asburiae_B	98.17	0.92	GCF_007035645.1	96.8818	d__Bacteria;p__Proteobacteria;c__Gammaproteobacteria;o__Enterobacterales;f__Enterobacteriaceae;g__Enterobacter;s__Enterobacter asburiae_B	98.17	0.92	d__Bacteria;p__Proteobacteria;c__Gammaproteobacteria;o__Enterobacterales;f__Enterobacteriaceae;g__Enterobacter;s__	taxonomic classification defined by topology and ANI	topological placement and ANI have congruent species assignments	GCF_001521715.1, s__Enterobacter asburiae, 96.8818, 96.84, 0.85; GCF_002208095.1, s__Enterobacter cloacae_M, 96.7528, 96.65, 0.91; GCF_008364625.1, s__Enterobacter dykesii, 96.5795, 96.58, 0.92; GCF_003634515.1, s__Enterobacter asburiae_A, 96.0274, 95.62, 0.87; GCF_000493015.1, s__Enterobacter sp000493015, 95.7595, 95.18, 0.87; GCF_008080435.1, s__Enterobacter asburiae_C, 95.5575, 95.16, 0.84; GC…	97.56	11	N/A	N/A
USMM074_contigs	d__Bacteria;p__Firmicutes;c__Bacilli;o__Bacillales;f__Bacillaceae_G;g__Bacillus_A;s__Bacillus_A cereus_AG	GCF_900094905.1	95	d__Bacteria;p__Firmicutes;c__Bacilli;o__Bacillales;f__Bacillaceae_G;g__Bacillus_A;s__Bacillus_A cereus_AG	99.91	0.95	GCF_900094905.1	95	d__Bacteria;p__Firmicutes;c__Bacilli;o__Bacillales;f__Bacillaceae_G;g__Bacillus_A;s__Bacillus_A cereus_AG	99.91	0.95	d__Bacteria;p__Firmicutes;c__Bacilli;o__Bacillales;f__Bacillaceae_G;g__Bacillus_A;s__	taxonomic classification defined by topology and ANI	topological placement and ANI have congruent species assignments	GCF_001884045.1, s__Bacillus_A mobilis, 95.0, 94.85, 0.86; GCF_001583695.1, s__Bacillus_A wiedmannii, 95.0, 94.61, 0.86; GCF_008923725.1, s__Bacillus_A sp008923725, 95.0, 94.14, 0.83; GCF_018332475.1, s__Bacillus_A sp018332475, 95.0, 94.0, 0.88; GCF_001455345.1, s__Bacillus_A thuringiensis_N, 95.0, 93.59, 0.85; GCF_001884035.1, s__Bacillus_A tropicus, 95.3658, 93.32, 0.87; GCF_001884185.1, s__Bac…	91.14	11	N/A	N/A
USMM075_contigs	d__Bacteria;p__Firmicutes;c__Bacilli;o__Bacillales;f__Bacillaceae_G;g__Bacillus_A;s__Bacillus_A cereus_AG	GCF_900094905.1	95	d__Bacteria;p__Firmicutes;c__Bacilli;o__Bacillales;f__Bacillaceae_G;g__Bacillus_A;s__Bacillus_A cereus_AG	99.91	0.94	GCF_900094905.1	95	d__Bacteria;p__Firmicutes;c__Bacilli;o__Bacillales;f__Bacillaceae_G;g__Bacillus_A;s__Bacillus_A cereus_AG	99.91	0.94	d__Bacteria;p__Firmicutes;c__Bacilli;o__Bacillales;f__Bacillaceae_G;g__Bacillus_A;s__	taxonomic classification defined by topology and ANI	topological placement and ANI have congruent species assignments	GCF_001884045.1, s__Bacillus_A mobilis, 95.0, 94.83, 0.86; GCF_001583695.1, s__Bacillus_A wiedmannii, 95.0, 94.61, 0.86; GCF_008923725.1, s__Bacillus_A sp008923725, 95.0, 94.11, 0.83; GCF_018332475.1, s__Bacillus_A sp018332475, 95.0, 94.01, 0.87; GCF_001455345.1, s__Bacillus_A thuringiensis_N, 95.0, 93.62, 0.85; GCF_001884035.1, s__Bacillus_A tropicus, 95.3658, 93.34, 0.87; GCF_001884185.1, s__Ba…	91.14	11	N/A	N/A
USMM078_contigs	d__Bacteria;p__Proteobacteria;c__Gammaproteobacteria;o__Enterobacterales;f__Enterobacteriaceae;g__Pantoea;s__Pantoea cancerogena_A	GCF_000773965.1	95	d__Bacteria;p__Proteobacteria;c__Gammaproteobacteria;o__Enterobacterales;f__Enterobacteriaceae;g__Pantoea;s__Pantoea cancerogena_A	96.95	0.86	GCF_000773965.1	95	d__Bacteria;p__Proteobacteria;c__Gammaproteobacteria;o__Enterobacterales;f__Enterobacteriaceae;g__Pantoea;s__Pantoea cancerogena_A	96.95	0.86	d__Bacteria;p__Proteobacteria;c__Gammaproteobacteria;o__Enterobacterales;f__Enterobacteriaceae;g__Pantoea;s__	taxonomic classification defined by topology and ANI	topological placement and ANI have congruent species assignments	GCF_000759475.1, s__Pantoea rwandensis_B, 95.0, 94.67, 0.88; GCF_016625195.1, s__Pantoea sp016625195, 95.0, 94.34, 0.85; GCF_002095465.1, s__Pantoea rodasii, 95.0, 89.57, 0.8; GCF_011752625.1, s__Pantoea sp011752625, 95.0, 87.48, 0.77; GCF_001506165.1, s__Pantoea vagans_C, 95.0, 87.06, 0.83; GCF_002095475.1, s__Pantoea rwandensis, 95.0, 86.77, 0.75; GCF_900068835.1, s__Pantoea ludwigii_B, 95.0, 8…	98.71	11	N/A	N/A
USMM079_contigs	d__Bacteria;p__Proteobacteria;c__Gammaproteobacteria;o__Enterobacterales;f__Enterobacteriaceae;g__Pantoea;s__Pantoea cancerogena_A	GCF_000773965.1	95	d__Bacteria;p__Proteobacteria;c__Gammaproteobacteria;o__Enterobacterales;f__Enterobacteriaceae;g__Pantoea;s__Pantoea cancerogena_A	96.95	0.86	GCF_000773965.1	95	d__Bacteria;p__Proteobacteria;c__Gammaproteobacteria;o__Enterobacterales;f__Enterobacteriaceae;g__Pantoea;s__Pantoea cancerogena_A	96.95	0.86	d__Bacteria;p__Proteobacteria;c__Gammaproteobacteria;o__Enterobacterales;f__Enterobacteriaceae;g__Pantoea;s__	taxonomic classification defined by topology and ANI	topological placement and ANI have congruent species assignments	GCF_000759475.1, s__Pantoea rwandensis_B, 95.0, 94.67, 0.88; GCF_016625195.1, s__Pantoea sp016625195, 95.0, 94.35, 0.85; GCF_002095465.1, s__Pantoea rodasii, 95.0, 89.58, 0.79; GCF_011752625.1, s__Pantoea sp011752625, 95.0, 87.47, 0.76; GCF_001506165.1, s__Pantoea vagans_C, 95.0, 87.04, 0.84; GCF_002095475.1, s__Pantoea rwandensis, 95.0, 86.73, 0.75; GCF_002858935.1, s__Pantoea endophytica, 95.0,…	98.71	11	N/A	N/A
USMM080_contigs	d__Bacteria;p__Proteobacteria;c__Gammaproteobacteria;o__Enterobacterales;f__Enterobacteriaceae;g__Pantoea;s__Pantoea anthophila	GCF_006494375.1	95	d__Bacteria;p__Proteobacteria;c__Gammaproteobacteria;o__Enterobacterales;f__Enterobacteriaceae;g__Pantoea;s__Pantoea anthophila	98.55	0.93	GCF_006494375.1	95	d__Bacteria;p__Proteobacteria;c__Gammaproteobacteria;o__Enterobacterales;f__Enterobacteriaceae;g__Pantoea;s__Pantoea anthophila	98.55	0.93	d__Bacteria;p__Proteobacteria;c__Gammaproteobacteria;o__Enterobacterales;f__Enterobacteriaceae;g__Pantoea;s__	taxonomic classification defined by topology and ANI	topological placement and ANI have congruent species assignments	GCF_001598475.1, s__Pantoea agglomerans, 95.0, 88.58, 0.86; GCF_008632075.1, s__Pantoea sp008632075, 95.0, 88.43, 0.85; GCF_004792415.1, s__Pantoea vagans, 95.0, 88.34, 0.86; GCF_009905795.1, s__Pantoea sp003512445, 95.0, 88.19, 0.85; GCF_900115075.1, s__Pantoea sp900115075, 95.0, 88.13, 0.86; GCF_013415305.1, s__Pantoea sp002419935, 95.0, 87.7, 0.85; GCF_006494415.1, s__Pantoea deleyi, 95.0, 87.…	98.73	11	N/A	N/A
USMM081_contigs	d__Bacteria;p__Proteobacteria;c__Gammaproteobacteria;o__Enterobacterales;f__Enterobacteriaceae;g__Pantoea;s__Pantoea anthophila	GCF_006494375.1	95	d__Bacteria;p__Proteobacteria;c__Gammaproteobacteria;o__Enterobacterales;f__Enterobacteriaceae;g__Pantoea;s__Pantoea anthophila	98.55	0.93	GCF_006494375.1	95	d__Bacteria;p__Proteobacteria;c__Gammaproteobacteria;o__Enterobacterales;f__Enterobacteriaceae;g__Pantoea;s__Pantoea anthophila	98.55	0.93	d__Bacteria;p__Proteobacteria;c__Gammaproteobacteria;o__Enterobacterales;f__Enterobacteriaceae;g__Pantoea;s__	taxonomic classification defined by topology and ANI	topological placement and ANI have congruent species assignments	GCF_001598475.1, s__Pantoea agglomerans, 95.0, 88.76, 0.86; GCF_008632075.1, s__Pantoea sp008632075, 95.0, 88.62, 0.86; GCF_004792415.1, s__Pantoea vagans, 95.0, 88.55, 0.86; GCF_900115075.1, s__Pantoea sp900115075, 95.0, 88.36, 0.86; GCF_009905795.1, s__Pantoea sp003512445, 95.0, 88.34, 0.84; GCF_013415305.1, s__Pantoea sp002419935, 95.0, 87.78, 0.85; GCF_006494415.1, s__Pantoea deleyi, 95.0, 87…	98.73	11	N/A	N/A
USMM082_contigs	d__Bacteria;p__Firmicutes;c__Bacilli;o__Bacillales;f__Bacillaceae_H;g__Priestia;s__Priestia megaterium_A	GCF_009497655.1	96.022	d__Bacteria;p__Firmicutes;c__Bacilli;o__Bacillales;f__Bacillaceae_H;g__Priestia;s__Priestia megaterium_A	99	0.92	GCF_009497655.1	96.022	d__Bacteria;p__Firmicutes;c__Bacilli;o__Bacillales;f__Bacillaceae_H;g__Priestia;s__Priestia megaterium_A	99	0.92	d__Bacteria;p__Firmicutes;c__Bacilli;o__Bacillales;f__Bacillaceae_H;g__Priestia;s__	taxonomic classification defined by topology and ANI	topological placement and ANI have congruent species assignments	GCF_000956595.1, s__Priestia aryabhattai, 96.022, 95.92, 0.89; GCF_000832985.1, s__Priestia megaterium, 95.5311, 95.15, 0.88; GCF_008180335.1, s__Priestia megaterium_B, 95.0, 79.98, 0.37; GCF_001591565.1, s__Priestia flexa, 95.0, 79.44, 0.34; GCF_002265635.1, s__Priestia aryabhattai_A, 95.0, 79.33, 0.32; GCF_003184905.1, s__Priestia sp003184905, 95.0, 78.67, 0.2; GCF_016909075.1, s__Priestia ioca…	92.77	11	N/A	N/A
USMM083_contigs	d__Bacteria;p__Firmicutes;c__Bacilli;o__Bacillales;f__Bacillaceae_H;g__Priestia;s__Priestia megaterium_A	GCF_009497655.1	96.022	d__Bacteria;p__Firmicutes;c__Bacilli;o__Bacillales;f__Bacillaceae_H;g__Priestia;s__Priestia megaterium_A	98.96	0.93	GCF_009497655.1	96.022	d__Bacteria;p__Firmicutes;c__Bacilli;o__Bacillales;f__Bacillaceae_H;g__Priestia;s__Priestia megaterium_A	98.96	0.93	d__Bacteria;p__Firmicutes;c__Bacilli;o__Bacillales;f__Bacillaceae_H;g__Priestia;s__	taxonomic classification defined by topology and ANI	topological placement and ANI have congruent species assignments	GCF_000956595.1, s__Priestia aryabhattai, 96.022, 95.91, 0.89; GCF_000832985.1, s__Priestia megaterium, 95.5311, 95.17, 0.88; GCF_008180335.1, s__Priestia megaterium_B, 95.0, 79.9, 0.37; GCF_001591565.1, s__Priestia flexa, 95.0, 79.53, 0.35; GCF_002265635.1, s__Priestia aryabhattai_A, 95.0, 79.39, 0.32; GCF_003184905.1, s__Priestia sp003184905, 95.0, 78.52, 0.2; GCF_016909075.1, s__Priestia iocas…	92.77	11	N/A	N/A
USMM084_contigs	d__Bacteria;p__Proteobacteria;c__Gammaproteobacteria;o__Enterobacterales;f__Enterobacteriaceae;g__Serratia;s__Serratia nevei	GCF_016742975.1	96.1913	d__Bacteria;p__Proteobacteria;c__Gammaproteobacteria;o__Enterobacterales;f__Enterobacteriaceae;g__Serratia;s__Serratia nevei	98.79	0.88	GCF_016742975.1	96.1913	d__Bacteria;p__Proteobacteria;c__Gammaproteobacteria;o__Enterobacterales;f__Enterobacteriaceae;g__Serratia;s__Serratia nevei	98.79	0.88	d__Bacteria;p__Proteobacteria;c__Gammaproteobacteria;o__Enterobacterales;f__Enterobacteriaceae;g__Serratia;s__	taxonomic classification defined by topology and ANI	topological placement and ANI have congruent species assignments	GCF_006715005.1, s__Serratia marcescens_J, 96.1913, 96.24, 0.93; GCF_002220655.1, s__Serratia marcescens_K, 96.0833, 96.22, 0.9; GCF_003812745.1, s__Serratia sp003812745, 95.8367, 95.81, 0.92; GCF_000513215.1, s__Serratia bockelmannii, 96.0065, 95.24, 0.87; GCF_017299535.1, s__Serratia marcescens, 96.8494, 95.11, 0.88; GCF_000738675.1, s__Serratia nematodiphila, 96.8494, 94.91, 0.89; GCF_01337515…	95.23	11	N/A	N/A
USMM085_contigs	d__Bacteria;p__Proteobacteria;c__Gammaproteobacteria;o__Enterobacterales;f__Enterobacteriaceae;g__Serratia;s__Serratia nevei	GCF_016742975.1	96.1913	d__Bacteria;p__Proteobacteria;c__Gammaproteobacteria;o__Enterobacterales;f__Enterobacteriaceae;g__Serratia;s__Serratia nevei	98.77	0.88	GCF_016742975.1	96.1913	d__Bacteria;p__Proteobacteria;c__Gammaproteobacteria;o__Enterobacterales;f__Enterobacteriaceae;g__Serratia;s__Serratia nevei	98.77	0.88	d__Bacteria;p__Proteobacteria;c__Gammaproteobacteria;o__Enterobacterales;f__Enterobacteriaceae;g__Serratia;s__	taxonomic classification defined by topology and ANI	topological placement and ANI have congruent species assignments	GCF_006715005.1, s__Serratia marcescens_J, 96.1913, 96.24, 0.93; GCF_002220655.1, s__Serratia marcescens_K, 96.0833, 96.21, 0.9; GCF_003812745.1, s__Serratia sp003812745, 95.8367, 95.83, 0.92; GCF_000513215.1, s__Serratia bockelmannii, 96.0065, 95.23, 0.88; GCF_017299535.1, s__Serratia marcescens, 96.8494, 95.13, 0.88; GCF_000738675.1, s__Serratia nematodiphila, 96.8494, 94.9, 0.89; GCF_013375155…	95.83	11	N/A	N/A
USMM086_contigs	d__Bacteria;p__Firmicutes;c__Bacilli;o__Bacillales;f__Bacillaceae_G;g__Bacillus_A;s__Bacillus_A thuringiensis	GCF_002119445.1	96.7077	d__Bacteria;p__Firmicutes;c__Bacilli;o__Bacillales;f__Bacillaceae_G;g__Bacillus_A;s__Bacillus_A thuringiensis	97.78	0.88	GCF_002119445.1	96.7077	d__Bacteria;p__Firmicutes;c__Bacilli;o__Bacillales;f__Bacillaceae_G;g__Bacillus_A;s__Bacillus_A thuringiensis	97.78	0.88	d__Bacteria;p__Firmicutes;c__Bacilli;o__Bacillales;f__Bacillaceae_G;g__Bacillus_A;s__	taxonomic classification defined by topology and ANI	topological placement and ANI have congruent species assignments	GCF_000007825.1, s__Bacillus_A cereus, 97.0513, 96.72, 0.88; GCF_000021305.1, s__Bacillus_A thuringiensis_S, 96.4134, 96.57, 0.85; GCF_006384875.1, s__Bacillus_A bombysepticus, 97.0513, 96.25, 0.85; GCF_002200015.1, s__Bacillus_A cereus_AZ, 96.9563, 96.06, 0.85; GCF_001595725.1, s__Bacillus_A thuringiensis_K, 96.827, 95.63, 0.86; GCF_002567495.1, s__Bacillus_A cereus_AQ, 95.0, 94.54, 0.84; GCF_00…	91.94	11	N/A	N/A
USMM087_contigs	d__Bacteria;p__Firmicutes;c__Bacilli;o__Bacillales;f__Bacillaceae_G;g__Bacillus_A;s__Bacillus_A thuringiensis	GCF_002119445.1	96.7077	d__Bacteria;p__Firmicutes;c__Bacilli;o__Bacillales;f__Bacillaceae_G;g__Bacillus_A;s__Bacillus_A thuringiensis	97.74	0.88	GCF_002119445.1	96.7077	d__Bacteria;p__Firmicutes;c__Bacilli;o__Bacillales;f__Bacillaceae_G;g__Bacillus_A;s__Bacillus_A thuringiensis	97.74	0.88	d__Bacteria;p__Firmicutes;c__Bacilli;o__Bacillales;f__Bacillaceae_G;g__Bacillus_A;s__	taxonomic classification defined by topology and ANI	topological placement and ANI have congruent species assignments	GCF_000007825.1, s__Bacillus_A cereus, 97.0513, 96.71, 0.87; GCF_000021305.1, s__Bacillus_A thuringiensis_S, 96.4134, 96.57, 0.85; GCF_006384875.1, s__Bacillus_A bombysepticus, 97.0513, 96.26, 0.85; GCF_002200015.1, s__Bacillus_A cereus_AZ, 96.9563, 96.08, 0.86; GCF_001595725.1, s__Bacillus_A thuringiensis_K, 96.827, 95.7, 0.87; GCF_002567495.1, s__Bacillus_A cereus_AQ, 95.0, 94.49, 0.84; GCF_001…	91.94	11	N/A	N/A
USMM088_contigs	d__Bacteria;p__Firmicutes;c__Bacilli;o__Bacillales;f__Bacillaceae_G;g__Bacillus_A;s__Bacillus_A thuringiensis_S	GCF_000021305.1	96.4134	d__Bacteria;p__Firmicutes;c__Bacilli;o__Bacillales;f__Bacillaceae_G;g__Bacillus_A;s__Bacillus_A thuringiensis_S	99.29	0.88	GCF_000021305.1	96.4134	d__Bacteria;p__Firmicutes;c__Bacilli;o__Bacillales;f__Bacillaceae_G;g__Bacillus_A;s__Bacillus_A thuringiensis_S	99.29	0.88	d__Bacteria;p__Firmicutes;c__Bacilli;o__Bacillales;f__Bacillaceae_G;g__Bacillus_A;s__	taxonomic classification defined by topology and ANI	topological placement and ANI have congruent species assignments	GCF_002119445.1, s__Bacillus_A thuringiensis, 96.7077, 96.27, 0.77; GCF_000007825.1, s__Bacillus_A cereus, 97.0513, 95.95, 0.87; GCF_006384875.1, s__Bacillus_A bombysepticus, 97.0513, 95.77, 0.83; GCF_002200015.1, s__Bacillus_A cereus_AZ, 96.9563, 95.72, 0.85; GCF_001595725.1, s__Bacillus_A thuringiensis_K, 96.827, 95.64, 0.76; GCF_002567495.1, s__Bacillus_A cereus_AQ, 95.0, 94.37, 0.85; GCF_0014…	89.44	11	N/A	Genome has more than 10.0% of markers with multiple hits
USMM091_contigs	d__Bacteria;p__Firmicutes;c__Bacilli;o__Bacillales;f__Bacillaceae_G;g__Bacillus_A;s__Bacillus_A toyonensis	GCF_000496285.1	95	d__Bacteria;p__Firmicutes;c__Bacilli;o__Bacillales;f__Bacillaceae_G;g__Bacillus_A;s__Bacillus_A toyonensis	99.42	0.94	GCF_000496285.1	95	d__Bacteria;p__Firmicutes;c__Bacilli;o__Bacillales;f__Bacillaceae_G;g__Bacillus_A;s__Bacillus_A toyonensis	99.42	0.94	d__Bacteria;p__Firmicutes;c__Bacilli;o__Bacillales;f__Bacillaceae_G;g__Bacillus_A;s__	taxonomic classification defined by topology and ANI	topological placement and ANI have congruent species assignments	GCF_000021305.1, s__Bacillus_A thuringiensis_S, 96.4134, 91.69, 0.82; GCF_002200015.1, s__Bacillus_A cereus_AZ, 96.9563, 91.62, 0.83; GCF_000007825.1, s__Bacillus_A cereus, 97.0513, 91.53, 0.83; GCF_002119445.1, s__Bacillus_A thuringiensis, 96.7077, 91.43, 0.83; GCF_002567495.1, s__Bacillus_A cereus_AQ, 95.0, 91.38, 0.81; GCF_014932895.1, s__Bacillus_A thuringiensis_AA, 95.0, 91.38, 0.8; GCF_0063…	91.12	11	N/A	N/A
USMM093_contigs	d__Bacteria;p__Firmicutes;c__Bacilli;o__Bacillales;f__Bacillaceae_G;g__Bacillus_A;s__Bacillus_A toyonensis	GCF_000496285.1	95	d__Bacteria;p__Firmicutes;c__Bacilli;o__Bacillales;f__Bacillaceae_G;g__Bacillus_A;s__Bacillus_A toyonensis	99.39	0.94	GCF_000496285.1	95	d__Bacteria;p__Firmicutes;c__Bacilli;o__Bacillales;f__Bacillaceae_G;g__Bacillus_A;s__Bacillus_A toyonensis	99.39	0.94	d__Bacteria;p__Firmicutes;c__Bacilli;o__Bacillales;f__Bacillaceae_G;g__Bacillus_A;s__	taxonomic classification defined by topology and ANI	topological placement and ANI have congruent species assignments	GCF_000021305.1, s__Bacillus_A thuringiensis_S, 96.4134, 91.69, 0.81; GCF_002200015.1, s__Bacillus_A cereus_AZ, 96.9563, 91.58, 0.83; GCF_000007825.1, s__Bacillus_A cereus, 97.0513, 91.48, 0.83; GCF_014932895.1, s__Bacillus_A thuringiensis_AA, 95.0, 91.47, 0.79; GCF_002119445.1, s__Bacillus_A thuringiensis, 96.7077, 91.44, 0.82; GCF_002567495.1, s__Bacillus_A cereus_AQ, 95.0, 91.39, 0.81; GCF_006…	91.12	11	N/A	N/A
USMM094_contigs	d__Bacteria;p__Bacteroidota;c__Bacteroidia;o__Flavobacteriales;f__Weeksellaceae;g__Elizabethkingia;s__Elizabethkingia anophelis	GCF_002023665.2	95	d__Bacteria;p__Bacteroidota;c__Bacteroidia;o__Flavobacteriales;f__Weeksellaceae;g__Elizabethkingia;s__Elizabethkingia anophelis	98.29	0.89	GCF_002023665.2	95	d__Bacteria;p__Bacteroidota;c__Bacteroidia;o__Flavobacteriales;f__Weeksellaceae;g__Elizabethkingia;s__Elizabethkingia anophelis	98.29	0.89	d__Bacteria;p__Bacteroidota;c__Bacteroidia;o__Flavobacteriales;f__Weeksellaceae;g__Elizabethkingia;s__	taxonomic classification defined by topology and ANI	topological placement and ANI have congruent species assignments	GCF_001675285.1, s__Elizabethkingia miricola, 95.0, 92.26, 0.82; GCF_002024805.1, s__Elizabethkingia bruuniana, 95.0, 91.8, 0.83; GCF_002023715.1, s__Elizabethkingia occulta, 95.0, 90.47, 0.81; GCF_001521765.1, s__Elizabethkingia ursingii, 95.0, 89.9, 0.81; GCF_003058195.1, s__Elizabethkingia sp003058195, 95.0, 89.69, 0.82; GCF_000367325.1, s__Elizabethkingia meningoseptica, 95.0, 81.85, 0.65; GC…	96.76	11	N/A	N/A
USMM095_contigs	d__Bacteria;p__Bacteroidota;c__Bacteroidia;o__Flavobacteriales;f__Weeksellaceae;g__Elizabethkingia;s__Elizabethkingia anophelis	GCF_002023665.2	95	d__Bacteria;p__Bacteroidota;c__Bacteroidia;o__Flavobacteriales;f__Weeksellaceae;g__Elizabethkingia;s__Elizabethkingia anophelis	98.28	0.89	GCF_002023665.2	95	d__Bacteria;p__Bacteroidota;c__Bacteroidia;o__Flavobacteriales;f__Weeksellaceae;g__Elizabethkingia;s__Elizabethkingia anophelis	98.28	0.89	d__Bacteria;p__Bacteroidota;c__Bacteroidia;o__Flavobacteriales;f__Weeksellaceae;g__Elizabethkingia;s__	taxonomic classification defined by topology and ANI	topological placement and ANI have congruent species assignments	GCF_001675285.1, s__Elizabethkingia miricola, 95.0, 92.21, 0.82; GCF_002024805.1, s__Elizabethkingia bruuniana, 95.0, 91.77, 0.82; GCF_002023715.1, s__Elizabethkingia occulta, 95.0, 90.45, 0.81; GCF_001521765.1, s__Elizabethkingia ursingii, 95.0, 89.87, 0.81; GCF_003058195.1, s__Elizabethkingia sp003058195, 95.0, 89.69, 0.82; GCF_000367325.1, s__Elizabethkingia meningoseptica, 95.0, 81.87, 0.64; …	96.76	11	N/A	N/A
USMM096_contigs	d__Bacteria;p__Bacteroidota;c__Bacteroidia;o__Flavobacteriales;f__Weeksellaceae;g__Elizabethkingia;s__Elizabethkingia anophelis	GCF_002023665.2	95	d__Bacteria;p__Bacteroidota;c__Bacteroidia;o__Flavobacteriales;f__Weeksellaceae;g__Elizabethkingia;s__Elizabethkingia anophelis	98.27	0.89	GCF_002023665.2	95	d__Bacteria;p__Bacteroidota;c__Bacteroidia;o__Flavobacteriales;f__Weeksellaceae;g__Elizabethkingia;s__Elizabethkingia anophelis	98.27	0.89	d__Bacteria;p__Bacteroidota;c__Bacteroidia;o__Flavobacteriales;f__Weeksellaceae;g__Elizabethkingia;s__	taxonomic classification defined by topology and ANI	topological placement and ANI have congruent species assignments	GCF_001675285.1, s__Elizabethkingia miricola, 95.0, 92.25, 0.82; GCF_002024805.1, s__Elizabethkingia bruuniana, 95.0, 91.8, 0.82; GCF_002023715.1, s__Elizabethkingia occulta, 95.0, 90.46, 0.81; GCF_001521765.1, s__Elizabethkingia ursingii, 95.0, 89.84, 0.8; GCF_003058195.1, s__Elizabethkingia sp003058195, 95.0, 89.63, 0.82; GCF_000367325.1, s__Elizabethkingia meningoseptica, 95.0, 81.8, 0.65; GCF…	96.76	11	N/A	N/A
USMM097_contigs	d__Bacteria;p__Bacteroidota;c__Bacteroidia;o__Flavobacteriales;f__Weeksellaceae;g__Elizabethkingia;s__Elizabethkingia anophelis	GCF_002023665.2	95	d__Bacteria;p__Bacteroidota;c__Bacteroidia;o__Flavobacteriales;f__Weeksellaceae;g__Elizabethkingia;s__Elizabethkingia anophelis	98.28	0.89	GCF_002023665.2	95	d__Bacteria;p__Bacteroidota;c__Bacteroidia;o__Flavobacteriales;f__Weeksellaceae;g__Elizabethkingia;s__Elizabethkingia anophelis	98.28	0.89	d__Bacteria;p__Bacteroidota;c__Bacteroidia;o__Flavobacteriales;f__Weeksellaceae;g__Elizabethkingia;s__	taxonomic classification defined by topology and ANI	topological placement and ANI have congruent species assignments	GCF_001675285.1, s__Elizabethkingia miricola, 95.0, 92.23, 0.83; GCF_002024805.1, s__Elizabethkingia bruuniana, 95.0, 91.77, 0.82; GCF_002023715.1, s__Elizabethkingia occulta, 95.0, 90.51, 0.81; GCF_001521765.1, s__Elizabethkingia ursingii, 95.0, 89.84, 0.8; GCF_003058195.1, s__Elizabethkingia sp003058195, 95.0, 89.65, 0.81; GCF_000367325.1, s__Elizabethkingia meningoseptica, 95.0, 81.87, 0.65; G…	96.76	11	N/A	N/A
USMM099_contigs	d__Bacteria;p__Firmicutes;c__Bacilli;o__Paenibacillales;f__Paenibacillaceae;g__Paenibacillus;s__Paenibacillus illinoisensis	GCF_004000925.1	95	d__Bacteria;p__Firmicutes;c__Bacilli;o__Paenibacillales;f__Paenibacillaceae;g__Paenibacillus;s__Paenibacillus illinoisensis	95.39	0.91	GCF_004000925.1	95	d__Bacteria;p__Firmicutes;c__Bacilli;o__Paenibacillales;f__Paenibacillaceae;g__Paenibacillus;s__Paenibacillus illinoisensis	95.39	0.91	d__Bacteria;p__Firmicutes;c__Bacilli;o__Paenibacillales;f__Paenibacillaceae;g__Paenibacillus;s__	taxonomic classification defined by topology and ANI	topological placement and ANI have congruent species assignments	GCF_013359935.1, s__Paenibacillus xylanilyticus, 95.0, 87.32, 0.78; GCF_000499205.1, s__Paenibacillus sp000499205, 95.0, 82.9, 0.59; GCF_014844075.1, s__Paenibacillus sp014844075, 95.0, 82.76, 0.58; GCF_013401555.1, s__Paenibacillus sp900110055, 95.0, 82.75, 0.59; GCF_001280595.1, s__Paenibacillus xylanivorans, 95.0, 82.62, 0.57; GCF_900109515.1, s__Paenibacillus sp900109515, 95.0, 82.58, 0.59; G…	92.45	11	N/A	N/A
USMM101_contigs	d__Bacteria;p__Proteobacteria;c__Gammaproteobacteria;o__Enterobacterales;f__Enterobacteriaceae;g__Pantoea;s__Pantoea anthophila	GCF_006494375.1	95	d__Bacteria;p__Proteobacteria;c__Gammaproteobacteria;o__Enterobacterales;f__Enterobacteriaceae;g__Pantoea;s__Pantoea anthophila	98.35	0.95	GCF_006494375.1	95	d__Bacteria;p__Proteobacteria;c__Gammaproteobacteria;o__Enterobacterales;f__Enterobacteriaceae;g__Pantoea;s__Pantoea anthophila	98.35	0.95	d__Bacteria;p__Proteobacteria;c__Gammaproteobacteria;o__Enterobacterales;f__Enterobacteriaceae;g__Pantoea;s__	taxonomic classification defined by topology and ANI	topological placement and ANI have congruent species assignments	GCF_008632075.1, s__Pantoea sp008632075, 95.0, 88.52, 0.82; GCF_001598475.1, s__Pantoea agglomerans, 95.0, 88.47, 0.86; GCF_004792415.1, s__Pantoea vagans, 95.0, 88.39, 0.83; GCF_009905795.1, s__Pantoea sp003512445, 95.0, 88.18, 0.86; GCF_900115075.1, s__Pantoea sp900115075, 95.0, 88.15, 0.83; GCF_013415305.1, s__Pantoea sp002419935, 95.0, 87.71, 0.85; GCF_006494415.1, s__Pantoea deleyi, 95.0, 87…	98.73	11	N/A	N/A
USMM102_contigs	d__Bacteria;p__Proteobacteria;c__Alphaproteobacteria;o__Caulobacterales;f__Caulobacteraceae;g__Brevundimonas;s__Brevundimonas aurantiaca	GCF_014199955.1	95	d__Bacteria;p__Proteobacteria;c__Alphaproteobacteria;o__Caulobacterales;f__Caulobacteraceae;g__Brevundimonas;s__Brevundimonas aurantiaca	97.19	0.89	GCF_014199955.1	95	d__Bacteria;p__Proteobacteria;c__Alphaproteobacteria;o__Caulobacterales;f__Caulobacteraceae;g__Brevundimonas;s__Brevundimonas aurantiaca	97.19	0.89	d__Bacteria;p__Proteobacteria;c__Alphaproteobacteria;o__Caulobacterales;f__Caulobacteraceae;g__Brevundimonas;s__	taxonomic classification defined by topology and ANI	topological placement and ANI have congruent species assignments	GCA_001796045.1, s__Brevundimonas sp001796045, 95.0, 88.72, 0.8; GCF_011064825.1, s__Brevundimonas mediterranea_A, 95.0657, 88.17, 0.78; GCF_014196125.1, s__Brevundimonas mediterranea, 95.0657, 87.78, 0.79; GCA_013912065.1, s__Brevundimonas sp013912065, 95.0, 87.07, 0.75; GCA_000335735.1, s__Brevundimonas sp000335735, 95.0, 86.31, 0.76; GCF_002157625.1, s__Brevundimonas sp002157625, 95.0, 85.98, …	97.68	11	N/A	N/A
USMM103_contigs	d__Bacteria;p__Proteobacteria;c__Alphaproteobacteria;o__Caulobacterales;f__Caulobacteraceae;g__Brevundimonas;s__Brevundimonas aurantiaca	GCF_014199955.1	95	d__Bacteria;p__Proteobacteria;c__Alphaproteobacteria;o__Caulobacterales;f__Caulobacteraceae;g__Brevundimonas;s__Brevundimonas aurantiaca	97.09	0.9	GCF_014199955.1	95	d__Bacteria;p__Proteobacteria;c__Alphaproteobacteria;o__Caulobacterales;f__Caulobacteraceae;g__Brevundimonas;s__Brevundimonas aurantiaca	97.09	0.9	d__Bacteria;p__Proteobacteria;c__Alphaproteobacteria;o__Caulobacterales;f__Caulobacteraceae;g__Brevundimonas;s__	taxonomic classification defined by topology and ANI	topological placement and ANI have congruent species assignments	GCA_001796045.1, s__Brevundimonas sp001796045, 95.0, 88.74, 0.79; GCF_011064825.1, s__Brevundimonas mediterranea_A, 95.0657, 88.17, 0.78; GCF_014196125.1, s__Brevundimonas mediterranea, 95.0657, 87.94, 0.78; GCA_013912065.1, s__Brevundimonas sp013912065, 95.0, 87.09, 0.75; GCA_000335735.1, s__Brevundimonas sp000335735, 95.0, 86.31, 0.76; GCF_002157625.1, s__Brevundimonas sp002157625, 95.0, 85.97,…	97.68	11	N/A	N/A
USMM104_contigs	d__Bacteria;p__Proteobacteria;c__Alphaproteobacteria;o__Caulobacterales;f__Caulobacteraceae;g__Brevundimonas;s__Brevundimonas aurantiaca	GCF_014199955.1	95	d__Bacteria;p__Proteobacteria;c__Alphaproteobacteria;o__Caulobacterales;f__Caulobacteraceae;g__Brevundimonas;s__Brevundimonas aurantiaca	97.2	0.9	GCF_014199955.1	95	d__Bacteria;p__Proteobacteria;c__Alphaproteobacteria;o__Caulobacterales;f__Caulobacteraceae;g__Brevundimonas;s__Brevundimonas aurantiaca	97.2	0.9	d__Bacteria;p__Proteobacteria;c__Alphaproteobacteria;o__Caulobacterales;f__Caulobacteraceae;g__Brevundimonas;s__	taxonomic classification defined by topology and ANI	topological placement and ANI have congruent species assignments	GCA_001796045.1, s__Brevundimonas sp001796045, 95.0, 88.73, 0.78; GCF_011064825.1, s__Brevundimonas mediterranea_A, 95.0657, 88.22, 0.78; GCF_014196125.1, s__Brevundimonas mediterranea, 95.0657, 87.91, 0.77; GCA_013912065.1, s__Brevundimonas sp013912065, 95.0, 87.18, 0.74; GCA_000335735.1, s__Brevundimonas sp000335735, 95.0, 86.33, 0.76; GCF_002157625.1, s__Brevundimonas sp002157625, 95.0, 85.95,…	97.68	11	N/A	N/A
USMM105_contigs	d__Bacteria;p__Proteobacteria;c__Alphaproteobacteria;o__Caulobacterales;f__Caulobacteraceae;g__Brevundimonas;s__Brevundimonas aurantiaca	GCF_014199955.1	95	d__Bacteria;p__Proteobacteria;c__Alphaproteobacteria;o__Caulobacterales;f__Caulobacteraceae;g__Brevundimonas;s__Brevundimonas aurantiaca	97.1	0.89	GCF_014199955.1	95	d__Bacteria;p__Proteobacteria;c__Alphaproteobacteria;o__Caulobacterales;f__Caulobacteraceae;g__Brevundimonas;s__Brevundimonas aurantiaca	97.1	0.89	d__Bacteria;p__Proteobacteria;c__Alphaproteobacteria;o__Caulobacterales;f__Caulobacteraceae;g__Brevundimonas;s__	taxonomic classification defined by topology and ANI	topological placement and ANI have congruent species assignments	GCA_001796045.1, s__Brevundimonas sp001796045, 95.0, 88.7, 0.79; GCF_011064825.1, s__Brevundimonas mediterranea_A, 95.0657, 88.18, 0.78; GCF_014196125.1, s__Brevundimonas mediterranea, 95.0657, 87.87, 0.78; GCA_013912065.1, s__Brevundimonas sp013912065, 95.0, 87.21, 0.74; GCA_000335735.1, s__Brevundimonas sp000335735, 95.0, 86.35, 0.75; GCF_002157625.1, s__Brevundimonas sp002157625, 95.0, 85.97, …	97.68	11	N/A	N/A
USMM108_contigs	d__Bacteria;p__Firmicutes;c__Bacilli;o__Paenibacillales;f__Paenibacillaceae;g__Paenibacillus;s__Paenibacillus illinoisensis	GCF_004000925.1	95	d__Bacteria;p__Firmicutes;c__Bacilli;o__Paenibacillales;f__Paenibacillaceae;g__Paenibacillus;s__Paenibacillus illinoisensis	95.36	0.91	GCF_004000925.1	95	d__Bacteria;p__Firmicutes;c__Bacilli;o__Paenibacillales;f__Paenibacillaceae;g__Paenibacillus;s__Paenibacillus illinoisensis	95.36	0.91	d__Bacteria;p__Firmicutes;c__Bacilli;o__Paenibacillales;f__Paenibacillaceae;g__Paenibacillus;s__	taxonomic classification defined by topology and ANI	topological placement and ANI have congruent species assignments	GCF_013359935.1, s__Paenibacillus xylanilyticus, 95.0, 87.26, 0.78; GCF_000499205.1, s__Paenibacillus sp000499205, 95.0, 82.89, 0.57; GCF_013401555.1, s__Paenibacillus sp900110055, 95.0, 82.76, 0.6; GCF_014844075.1, s__Paenibacillus sp014844075, 95.0, 82.68, 0.57; GCF_900109515.1, s__Paenibacillus sp900109515, 95.0, 82.66, 0.59; GCF_001280595.1, s__Paenibacillus xylanivorans, 95.0, 82.61, 0.57; G…	92.45	11	N/A	N/A
USMM111_contigs	d__Bacteria;p__Proteobacteria;c__Alphaproteobacteria;o__Caulobacterales;f__Caulobacteraceae;g__Brevundimonas;s__Brevundimonas nasdae_A	GCF_000813765.1	95	d__Bacteria;p__Proteobacteria;c__Alphaproteobacteria;o__Caulobacterales;f__Caulobacteraceae;g__Brevundimonas;s__Brevundimonas nasdae_A	95.95	0.82	GCF_000813765.1	95	d__Bacteria;p__Proteobacteria;c__Alphaproteobacteria;o__Caulobacterales;f__Caulobacteraceae;g__Brevundimonas;s__Brevundimonas nasdae_A	95.95	0.82	d__Bacteria;p__Proteobacteria;c__Alphaproteobacteria;o__Caulobacterales;f__Caulobacteraceae;g__Brevundimonas;s__	taxonomic classification defined by topology and ANI	topological placement and ANI have congruent species assignments	GCF_005484585.1, s__Brevundimonas sp005484585, 95.0, 95.23, 0.86; GCF_001592205.1, s__Brevundimonas vesicularis, 95.0, 93.97, 0.83; GCF_014204545.1, s__Brevundimonas vesicularis_B, 95.0, 93.88, 0.84; GCA_000335735.1, s__Brevundimonas sp000335735, 95.0, 93.81, 0.82; GCF_017086445.1, s__Brevundimonas vesicularis_A, 95.0, 93.51, 0.81; GCF_004614235.1, s__Brevundimonas intermedia, 95.0, 89.17, 0.81; …	96.45	11	N/A	N/A
USMM114_contigs	d__Bacteria;p__Firmicutes;c__Bacilli;o__Staphylococcales;f__Staphylococcaceae;g__Staphylococcus;s__Staphylococcus hominis	GCF_002901845.1	95	d__Bacteria;p__Firmicutes;c__Bacilli;o__Staphylococcales;f__Staphylococcaceae;g__Staphylococcus;s__Staphylococcus hominis	97.48	0.93	GCF_002901845.1	95	d__Bacteria;p__Firmicutes;c__Bacilli;o__Staphylococcales;f__Staphylococcaceae;g__Staphylococcus;s__Staphylococcus hominis	97.48	0.93	d__Bacteria;p__Firmicutes;c__Bacilli;o__Staphylococcales;f__Staphylococcaceae;g__Staphylococcus;s__	taxonomic classification defined by topology and ANI	topological placement and ANI have congruent species assignments	GCF_004785665.1, s__Staphylococcus pragensis, 95.0, 81.72, 0.68; GCA_002902575.1, s__Staphylococcus croceilyticus, 95.0, 81.41, 0.66; GCF_006094395.1, s__Staphylococcus haemolyticus, 95.0, 81.34, 0.66; GCF_002902565.1, s__Staphylococcus petrasii, 95.0, 81.32, 0.68; GCF_001224225.1, s__Staphylococcus borealis, 95.0, 81.1, 0.65; GCF_003035445.1, s__Staphylococcus devriesei_A, 95.0, 80.97, 0.65; GCF…	97.7	11	N/A	N/A
USMM116_contigs	d__Bacteria;p__Firmicutes;c__Bacilli;o__Staphylococcales;f__Staphylococcaceae;g__Staphylococcus;s__Staphylococcus hominis	GCF_002901845.1	95	d__Bacteria;p__Firmicutes;c__Bacilli;o__Staphylococcales;f__Staphylococcaceae;g__Staphylococcus;s__Staphylococcus hominis	97.46	0.94	GCF_002901845.1	95	d__Bacteria;p__Firmicutes;c__Bacilli;o__Staphylococcales;f__Staphylococcaceae;g__Staphylococcus;s__Staphylococcus hominis	97.46	0.94	d__Bacteria;p__Firmicutes;c__Bacilli;o__Staphylococcales;f__Staphylococcaceae;g__Staphylococcus;s__	taxonomic classification defined by topology and ANI	topological placement and ANI have congruent species assignments	GCF_004785665.1, s__Staphylococcus pragensis, 95.0, 81.64, 0.69; GCF_002902565.1, s__Staphylococcus petrasii, 95.0, 81.49, 0.66; GCA_002902575.1, s__Staphylococcus croceilyticus, 95.0, 81.31, 0.66; GCF_006094395.1, s__Staphylococcus haemolyticus, 95.0, 81.24, 0.64; GCF_001224225.1, s__Staphylococcus borealis, 95.0, 81.06, 0.66; GCF_003035445.1, s__Staphylococcus devriesei_A, 95.0, 80.95, 0.65; GC…	97.7	11	N/A	N/A
USMM117_contigs	d__Bacteria;p__Firmicutes;c__Bacilli;o__Bacillales_B;f__DSM-18226;g__Bacillus_AB;s__Bacillus_AB infantis	GCF_000473245.1	95	d__Bacteria;p__Firmicutes;c__Bacilli;o__Bacillales_B;f__DSM-18226;g__Bacillus_AB;s__Bacillus_AB infantis	98.25	0.93	GCF_000473245.1	95	d__Bacteria;p__Firmicutes;c__Bacilli;o__Bacillales_B;f__DSM-18226;g__Bacillus_AB;s__Bacillus_AB infantis	98.25	0.93	d__Bacteria;p__Firmicutes;c__Bacilli;o__Bacillales_B;f__DSM-18226;g__;s__	taxonomic classification defined by topology and ANI	topological placement and ANI have congruent species assignments	N/A	92.04	11	N/A	N/A
USMM118_contigs	d__Bacteria;p__Firmicutes;c__Bacilli;o__Bacillales_B;f__DSM-18226;g__Bacillus_AB;s__Bacillus_AB infantis	GCF_000473245.1	95	d__Bacteria;p__Firmicutes;c__Bacilli;o__Bacillales_B;f__DSM-18226;g__Bacillus_AB;s__Bacillus_AB infantis	98.26	0.93	GCF_000473245.1	95	d__Bacteria;p__Firmicutes;c__Bacilli;o__Bacillales_B;f__DSM-18226;g__Bacillus_AB;s__Bacillus_AB infantis	98.26	0.93	d__Bacteria;p__Firmicutes;c__Bacilli;o__Bacillales_B;f__DSM-18226;g__;s__	taxonomic classification defined by topology and ANI	topological placement and ANI have congruent species assignments	N/A	92.04	11	N/A	N/A
USMM125_contigs	d__Bacteria;p__Firmicutes;c__Bacilli;o__Lactobacillales;f__Enterococcaceae;g__Enterococcus;s__Enterococcus faecalis	GCF_000392875.1	95	d__Bacteria;p__Firmicutes;c__Bacilli;o__Lactobacillales;f__Enterococcaceae;g__Enterococcus;s__Enterococcus faecalis	98.74	0.91	GCF_000392875.1	95	d__Bacteria;p__Firmicutes;c__Bacilli;o__Lactobacillales;f__Enterococcaceae;g__Enterococcus;s__Enterococcus faecalis	98.74	0.91	d__Bacteria;p__Firmicutes;c__Bacilli;o__Lactobacillales;f__Enterococcaceae;g__Enterococcus;s__	taxonomic classification defined by topology and ANI	topological placement and ANI have congruent species assignments	GCF_001465345.1, s__Enterococcus rotai, 95.0, 78.82, 0.25; GCF_017377505.1, s__Enterococcus sp017377505, 95.0, 78.62, 0.24; GCF_001730295.1, s__Enterococcus plantarum, 95.0, 78.61, 0.25; GCF_002140715.1, s__Enterococcus sp002140715, 95.0, 78.59, 0.25; GCF_000407165.1, s__Enterococcus haemoperoxidus, 95.0, 78.48, 0.26; GCF_002148425.1, s__Enterococcus sp002148425, 95.0, 78.47, 0.26; GCF_001730285.…	96.31	11	N/A	N/A
USMM128_contigs	d__Bacteria;p__Proteobacteria;c__Gammaproteobacteria;o__Enterobacterales;f__Enterobacteriaceae;g__Erwinia;s__Erwinia aphidicola	GCF_014773485.1	95	d__Bacteria;p__Proteobacteria;c__Gammaproteobacteria;o__Enterobacterales;f__Enterobacteriaceae;g__Erwinia;s__Erwinia aphidicola	99.01	0.9	GCF_014773485.1	95	d__Bacteria;p__Proteobacteria;c__Gammaproteobacteria;o__Enterobacterales;f__Enterobacteriaceae;g__Erwinia;s__Erwinia aphidicola	99.01	0.9	d__Bacteria;p__Proteobacteria;c__Gammaproteobacteria;o__Enterobacterales;f__Enterobacteriaceae;g__Erwinia;s__	taxonomic classification defined by topology and ANI	topological placement and ANI have congruent species assignments	GCF_001756855.1, s__Erwinia dacicola, 95.0, 92.48, 0.68; GCF_012271765.1, s__Erwinia rhapontici, 95.0, 83.63, 0.69; GCF_014838825.1, s__Erwinia persicina_A, 95.0, 83.54, 0.69; GCF_001571305.1, s__Erwinia persicina, 95.0, 83.25, 0.69; GCF_009738185.1, s__Erwinia sp009738185, 95.0, 83.08, 0.66; GCF_003751505.1, s__Erwinia sp003751505, 95.0, 82.94, 0.61; GCF_018141005.1, s__Erwinia sp001422605, 95.0…	96.7	11	N/A	N/A
USMM130_contigs	d__Bacteria;p__Proteobacteria;c__Gammaproteobacteria;o__Enterobacterales;f__Enterobacteriaceae;g__Erwinia;s__Erwinia aphidicola	GCF_014773485.1	95	d__Bacteria;p__Proteobacteria;c__Gammaproteobacteria;o__Enterobacterales;f__Enterobacteriaceae;g__Erwinia;s__Erwinia aphidicola	98.83	0.91	GCF_014773485.1	95	d__Bacteria;p__Proteobacteria;c__Gammaproteobacteria;o__Enterobacterales;f__Enterobacteriaceae;g__Erwinia;s__Erwinia aphidicola	98.83	0.91	d__Bacteria;p__Proteobacteria;c__Gammaproteobacteria;o__Enterobacterales;f__Enterobacteriaceae;g__Erwinia;s__	taxonomic classification defined by topology and ANI	topological placement and ANI have congruent species assignments	GCF_001756855.1, s__Erwinia dacicola, 95.0, 92.82, 0.67; GCF_014838825.1, s__Erwinia persicina_A, 95.0, 83.54, 0.7; GCF_012271765.1, s__Erwinia rhapontici, 95.0, 83.53, 0.7; GCF_001571305.1, s__Erwinia persicina, 95.0, 83.2, 0.69; GCF_009738185.1, s__Erwinia sp009738185, 95.0, 83.07, 0.66; GCF_003751505.1, s__Erwinia sp003751505, 95.0, 82.89, 0.62; GCF_018141005.1, s__Erwinia sp001422605, 95.0, 8…	96.7	11	N/A	N/A
USMM131_contigs	d__Bacteria;p__Proteobacteria;c__Gammaproteobacteria;o__Xanthomonadales;f__Xanthomonadaceae;g__Stenotrophomonas;s__Stenotrophomonas maltophilia_A	GCF_004346925.1	95	d__Bacteria;p__Proteobacteria;c__Gammaproteobacteria;o__Xanthomonadales;f__Xanthomonadaceae;g__Stenotrophomonas;s__Stenotrophomonas maltophilia_A	97.47	0.93	GCF_003970865.1	95	d__Bacteria;p__Proteobacteria;c__Gammaproteobacteria;o__Xanthomonadales;f__Xanthomonadaceae;g__Stenotrophomonas;s__Stenotrophomonas maltophilia_AR	94.35	0.86	d__Bacteria;p__Proteobacteria;c__Gammaproteobacteria;o__Xanthomonadales;f__Xanthomonadaceae;g__Stenotrophomonas;s__	ANI	topological placement and ANI have incongruent species assignments	GCF_003205835.1, s__Stenotrophomonas maltophilia_AL, 95.0, 94.69, 0.88; GCF_002138415.1, s__Stenotrophomonas maltophilia_G, 95.0, 94.04, 0.89; GCF_000020665.1, s__Stenotrophomonas maltophilia_L, 95.0, 93.61, 0.9; GCA_001431625.1, s__Stenotrophomonas geniculata, 95.0, 93.58, 0.83; GCF_013004645.1, s__Stenotrophomonas maltophilia_AM, 95.0, 92.96, 0.87; GCF_002192255.1, s__Stenotrophomonas sp0021922…	98.53	11	N/A	N/A
USMM133_contigs	d__Bacteria;p__Proteobacteria;c__Gammaproteobacteria;o__Pseudomonadales;f__Pseudomonadaceae;g__Pseudomonas_E;s__Pseudomonas_E juntendi	GCF_009932375.1	95	d__Bacteria;p__Proteobacteria;c__Gammaproteobacteria;o__Pseudomonadales;f__Pseudomonadaceae;g__Pseudomonas_E;s__Pseudomonas_E juntendi	98.05	0.83	GCF_009932375.1	95	d__Bacteria;p__Proteobacteria;c__Gammaproteobacteria;o__Pseudomonadales;f__Pseudomonadaceae;g__Pseudomonas_E;s__Pseudomonas_E juntendi	98.05	0.83	d__Bacteria;p__Proteobacteria;c__Gammaproteobacteria;o__Pseudomonadales;f__Pseudomonadaceae;g__Pseudomonas_E;s__	taxonomic classification defined by topology and ANI	topological placement and ANI have congruent species assignments	GCF_016658545.1, s__Pseudomonas_E sp016658545, 95.0, 89.43, 0.71; GCF_000935045.1, s__Pseudomonas_E sp000935045, 95.0, 88.7, 0.7; GCF_001642705.1, s__Pseudomonas_E sp001642705, 95.0, 88.62, 0.71; GCF_003331055.1, s__Pseudomonas_E sp003331055, 95.0, 88.49, 0.76; GCF_003205205.1, s__Pseudomonas_E sp003205205, 95.0, 88.4, 0.72; GCF_009932335.1, s__Pseudomonas_E asiatica, 95.0481, 88.36, 0.74; GCF_00…	96.9	11	N/A	N/A
USMM134_contigs	d__Bacteria;p__Proteobacteria;c__Gammaproteobacteria;o__Pseudomonadales;f__Pseudomonadaceae;g__Pseudomonas_E;s__Pseudomonas_E juntendi	GCF_009932375.1	95	d__Bacteria;p__Proteobacteria;c__Gammaproteobacteria;o__Pseudomonadales;f__Pseudomonadaceae;g__Pseudomonas_E;s__Pseudomonas_E juntendi	98.05	0.83	GCF_009932375.1	95	d__Bacteria;p__Proteobacteria;c__Gammaproteobacteria;o__Pseudomonadales;f__Pseudomonadaceae;g__Pseudomonas_E;s__Pseudomonas_E juntendi	98.05	0.83	d__Bacteria;p__Proteobacteria;c__Gammaproteobacteria;o__Pseudomonadales;f__Pseudomonadaceae;g__Pseudomonas_E;s__	taxonomic classification defined by topology and ANI	topological placement and ANI have congruent species assignments	GCF_016658545.1, s__Pseudomonas_E sp016658545, 95.0, 89.46, 0.71; GCF_001642705.1, s__Pseudomonas_E sp001642705, 95.0, 88.69, 0.72; GCF_000935045.1, s__Pseudomonas_E sp000935045, 95.0, 88.64, 0.7; GCF_003331055.1, s__Pseudomonas_E sp003331055, 95.0, 88.48, 0.76; GCF_003205205.1, s__Pseudomonas_E sp003205205, 95.0, 88.48, 0.72; GCF_013393325.1, s__Pseudomonas_E putida_P, 95.0, 88.37, 0.73; GCF_009…	96.9	11	N/A	N/A
USMM135_contigs	d__Bacteria;p__Firmicutes;c__Bacilli;o__Exiguobacterales;f__Exiguobacteraceae;g__Exiguobacterium_A;s__Exiguobacterium_A acetylicum	GCF_000702605.1	95	d__Bacteria;p__Firmicutes;c__Bacilli;o__Exiguobacterales;f__Exiguobacteraceae;g__Exiguobacterium_A;s__Exiguobacterium_A acetylicum	98.62	0.94	GCF_000702605.1	95	d__Bacteria;p__Firmicutes;c__Bacilli;o__Exiguobacterales;f__Exiguobacteraceae;g__Exiguobacterium_A;s__Exiguobacterium_A acetylicum	98.62	0.94	d__Bacteria;p__Firmicutes;c__Bacilli;o__Exiguobacterales;f__Exiguobacteraceae;g__Exiguobacterium_A;s__	taxonomic classification defined by topology and ANI	topological placement and ANI have congruent species assignments	GCF_001939065.1, s__Exiguobacterium_A indicum, 95.0, 94.28, 0.89; GCF_001423965.1, s__Exiguobacterium_A sp001423965, 95.0, 91.29, 0.94; GCF_001275385.1, s__Exiguobacterium_A sp001275385, 95.0, 90.12, 0.86; GCF_000702625.1, s__Exiguobacterium_A oxidotolerans, 95.0, 81.24, 0.57; GCF_018618755.1, s__Exiguobacterium_A sp018618755, 95.0, 81.07, 0.56; GCF_000620865.1, s__Exiguobacterium_A sibiricum_A, …	94.9	11	N/A	N/A
USMM136_contigs	d__Bacteria;p__Firmicutes;c__Bacilli;o__Exiguobacterales;f__Exiguobacteraceae;g__Exiguobacterium_A;s__Exiguobacterium_A acetylicum	GCF_000702605.1	95	d__Bacteria;p__Firmicutes;c__Bacilli;o__Exiguobacterales;f__Exiguobacteraceae;g__Exiguobacterium_A;s__Exiguobacterium_A acetylicum	98.68	0.94	GCF_000702605.1	95	d__Bacteria;p__Firmicutes;c__Bacilli;o__Exiguobacterales;f__Exiguobacteraceae;g__Exiguobacterium_A;s__Exiguobacterium_A acetylicum	98.68	0.94	d__Bacteria;p__Firmicutes;c__Bacilli;o__Exiguobacterales;f__Exiguobacteraceae;g__Exiguobacterium_A;s__	taxonomic classification defined by topology and ANI	topological placement and ANI have congruent species assignments	GCF_001939065.1, s__Exiguobacterium_A indicum, 95.0, 94.29, 0.89; GCF_001423965.1, s__Exiguobacterium_A sp001423965, 95.0, 91.3, 0.94; GCF_001275385.1, s__Exiguobacterium_A sp001275385, 95.0, 90.16, 0.85; GCF_000702625.1, s__Exiguobacterium_A oxidotolerans, 95.0, 81.29, 0.55; GCF_018618755.1, s__Exiguobacterium_A sp018618755, 95.0, 81.05, 0.55; GCF_000620805.1, s__Exiguobacterium_A undae, 95.0, 8…	94.9	11	N/A	N/A
USMM236_contigs	d__Bacteria;p__Actinobacteriota;c__Actinomycetia;o__Mycobacteriales;f__Mycobacteriaceae;g__Tsukamurella;s__	N/A	N/A	N/A	N/A	N/A	GCF_900104775.1	95	d__Bacteria;p__Actinobacteriota;c__Actinomycetia;o__Mycobacteriales;f__Mycobacteriaceae;g__Tsukamurella;s__Tsukamurella tyrosinosolvens	92.11	0.87	d__Bacteria;p__Actinobacteriota;c__Actinomycetia;o__Mycobacteriales;f__Mycobacteriaceae;g__Tsukamurella;s__	taxonomic classification defined by topology and ANI	classification based on placement in class-level tree	GCF_900631615.1, s__Tsukamurella paurometabola_A, 95.0, 89.95, 0.87; GCF_007858475.1, s__Tsukamurella conjunctivitidis, 95.0, 89.73, 0.85; GCF_007858435.1, s__Tsukamurella asaccharolytica, 95.0, 89.61, 0.83; GCF_900103175.1, s__Tsukamurella pulmonis, 95.0, 88.8, 0.81; GCF_007858445.1, s__Tsukamurella sputi, 95.0, 88.36, 0.84; GCF_012396015.1, s__Tsukamurella spumae, 95.0, 87.1, 0.81; GCF_00157520…	96.74	11	0.994277	Genome not assigned to closest species as it falls outside its pre-defined ANI radius
USMM241_contigs	d__Bacteria;p__Actinobacteriota;c__Actinomycetia;o__Mycobacteriales;f__Mycobacteriaceae;g__Rhodococcus;s__Rhodococcus qingshengii	GCF_001646745.1	95.5281	d__Bacteria;p__Actinobacteriota;c__Actinomycetia;o__Mycobacteriales;f__Mycobacteriaceae;g__Rhodococcus;s__Rhodococcus qingshengii	98.48	0.84	GCF_001646745.1	95.5281	d__Bacteria;p__Actinobacteriota;c__Actinomycetia;o__Mycobacteriales;f__Mycobacteriaceae;g__Rhodococcus;s__Rhodococcus qingshengii	98.48	0.84	d__Bacteria;p__Actinobacteriota;c__Actinomycetia;o__Mycobacteriales;f__Mycobacteriaceae;g__Rhodococcus;s__	taxonomic classification defined by topology and ANI	topological placement and ANI have congruent species assignments	GCF_001552595.1, s__Rhodococcus erythropolis, 95.5281, 95.42, 0.87; GCF_016598535.1, s__Rhodococcus erythropolis_D, 95.0, 94.11, 0.9; GCF_005938745.2, s__Rhodococcus sp005938745, 95.0, 83.48, 0.57; GCF_001894805.1, s__Rhodococcus globerulus, 95.0, 83.47, 0.57; GCF_002245895.1, s__Rhodococcus sp002245895, 95.0, 82.29, 0.51; GCF_017068395.1, s__Rhodococcus sp002165735, 95.0, 79.49, 0.34; GCF_900105…	94.62	11	N/A	N/A
VD11_contigs	d__Bacteria;p__Proteobacteria;c__Gammaproteobacteria;o__Enterobacterales;f__Enterobacteriaceae;g__Atlantibacter;s__Atlantibacter hermannii	GCA_900635495.1	95	d__Bacteria;p__Proteobacteria;c__Gammaproteobacteria;o__Enterobacterales;f__Enterobacteriaceae;g__Atlantibacter;s__Atlantibacter hermannii	98.71	0.93	GCA_900635495.1	95	d__Bacteria;p__Proteobacteria;c__Gammaproteobacteria;o__Enterobacterales;f__Enterobacteriaceae;g__Atlantibacter;s__Atlantibacter hermannii	98.71	0.93	d__Bacteria;p__Proteobacteria;c__Gammaproteobacteria;o__Enterobacterales;f__Enterobacteriaceae;g__Atlantibacter;s__	taxonomic classification defined by topology and ANI	topological placement and ANI have congruent species assignments	GCF_007570865.1, s__Atlantibacter subterranea, 95.0, 86.54, 0.79; GCF_014193285.1, s__Atlantibacter sp002345315, 95.0, 86.31, 0.8; GCF_009907385.1, s__Atlantibacter hermannii_A, 95.0, 86.3, 0.79; GCF_011077955.1, s__Atlantibacter sp002358165, 95.0, 86.23, 0.79	96.39	11	N/A	N/A
VD12_contigs	d__Bacteria;p__Proteobacteria;c__Gammaproteobacteria;o__Enterobacterales;f__Enterobacteriaceae;g__Enterobacter;s__Enterobacter cloacae	GCF_000025565.1	95	d__Bacteria;p__Proteobacteria;c__Gammaproteobacteria;o__Enterobacterales;f__Enterobacteriaceae;g__Enterobacter;s__Enterobacter cloacae	98.52	0.91	GCF_000025565.1	95	d__Bacteria;p__Proteobacteria;c__Gammaproteobacteria;o__Enterobacterales;f__Enterobacteriaceae;g__Enterobacter;s__Enterobacter cloacae	98.52	0.91	d__Bacteria;p__Proteobacteria;c__Gammaproteobacteria;o__Enterobacterales;f__Enterobacteriaceae;g__Enterobacter;s__	taxonomic classification defined by topology and ANI	topological placement and ANI have congruent species assignments	GCF_002939185.1, s__Enterobacter sichuanensis, 95.0, 89.26, 0.81; GCF_001022965.1, s__Enterobacter cloacae_L, 95.0, 89.23, 0.81; GCF_001521715.1, s__Enterobacter asburiae, 96.8818, 89.06, 0.77; GCF_002208095.1, s__Enterobacter cloacae_M, 96.7528, 89.05, 0.8; GCF_007035645.1, s__Enterobacter asburiae_B, 96.8818, 89.03, 0.8; GCF_004402045.1, s__Enterobacter nimipressuralis_A, 95.0, 89.01, 0.82; GCF…	95.81	11	N/A	N/A
[truncated: 23 more rows]
