# Supplementary material for: MosAIC: An annotated collection of mosquito-associated bacteria with high-quality genome assemblies
Source: PLoS Biol. 2024 Nov 15;22(11):e3002897. doi: 10.1371/journal.pbio.3002897 (PMC11633956; doi:10.1371/journal.pbio.3002897)
Supplement: S4 Table — (XLSX) [file pbio.3002897.s004.xlsx]

## Sheet: Table S4 MosAIC_Virulence_Facto
Table S4. Virulence factor genes identified in MosAIC isolates using VFDB.
#FILE	SEQUENCE	START	END	STRAND	GENE	COVERAGE	COVERAGE_MAP	GAPS	%COVERAGE	%IDENTITY	DATABASE	ACCESSION	PRODUCT	RESISTANCE
AA010_contigs.fa	contig00001	113766	114708	-	VFG037748(gb|YP_001085628)	1-943/984	===============	0/0	95.83	82.72	VFDB_full		VFG037748(gb|YP_001085628) (lpxM) lipid A biosynthesis lauroyl acyltransferase [LPS (VF0466) - Immune modulation (VFC0258)] [Acinetobacter baumannii ATCC 17978]
AA010_contigs.fa	contig00001	380608	382042	-	VFG037735(gb|WP_000633124)	6-1440/1449	===============	0/0	99.03	84.18	VFDB_full		VFG037735(gb|WP_000633124) (adeH) outer membrane protein [AdeFGH efflux pump (VF0504) - Biofilm (VFC0271)] [Acinetobacter baumannii ACICU]
AA010_contigs.fa	contig00001	382060	385239	-	VFG037724(gb|WP_001027061)	1-3180/3180	===============	0/0	100	91.26	VFDB_full		VFG037724(gb|WP_001027061) (adeG) cation/multidrug efflux pump [AdeFGH efflux pump (VF0504) - Biofilm (VFC0271)] [Acinetobacter baumannii BJAB0715]
AA010_contigs.fa	contig00001	385246	386466	-	VFG037705(gb|WP_000010636)	1-1221/1221	===============	0/0	100	87.31	VFDB_full		VFG037705(gb|WP_000010636) (adeF) membrane-fusion protein [AdeFGH efflux pump (VF0504) - Biofilm (VFC0271)] [Acinetobacter baumannii ACICU]
AA010_contigs.fa	contig00001	399065	400822	+	VFG050781(gb|WP_001020905.1)	1-1758/1758	===============	0/0	100	85.67	VFDB_full		VFG050781(gb|WP_001020905.1) (gspE2) putative secretion pathway ATPase [T2SS (VF1335) - Effector delivery system (VFC0086)] [Acinetobacter baumannii SDF]
AA010_contigs.fa	contig00001	438848	439987	+	VFG050878(gb|WP_005119956.1)	1-1140/1140	===============	0/0	100	82.37	VFDB_full		VFG050878(gb|WP_005119956.1) (gspL) general secretion pathway protein L [T2SS (VF1335) - Effector delivery system (VFC0086)] [Acinetobacter baumannii BJAB0715]
AA010_contigs.fa	contig00001	439987	440466	+	VFG050891(gb|WP_000783000.1)	1-480/480	===============	0/0	100	86.46	VFDB_full		VFG050891(gb|WP_000783000.1) (gspM) general secretion pathway protein M [T2SS (VF1335) - Effector delivery system (VFC0086)] [Acinetobacter baumannii AYE]
AA010_contigs.fa	contig00001	545942	547189	+	VFG037678(gb|WP_000866237)	1-1248/1248	===============	0/0	100	81.97	VFDB_full		VFG037678(gb|WP_000866237) (pgaC) poly-beta-16 N-acetyl-D-glucosamine synthase [PNAG (VF0472) - Biofilm (VFC0271)] [Acinetobacter baumannii ACICU]
AA010_contigs.fa	contig00001	667220	669001	+	VFG050901(gb|WP_005119983.1)	1-1782/1782	===============	0/0	100	92.2	VFDB_full		VFG050901(gb|WP_005119983.1) (cpaA) metalloendopeptidase CpaA [CpaA (VF1336) - Exoenzyme (VFC0251)] [Acinetobacter baumannii BJAB0715]
AA010_contigs.fa	contig00001	672240	674468	+	VFG037195(gb|WP_000633005)	1-2229/2229	===============	0/0	100	89.73	VFDB_full		VFG037195(gb|WP_000633005) (plc2) phospholipase C [Phospholipase C (VF0470) - Exotoxin (VFC0235)] [Acinetobacter baumannii SDF]
AA010_contigs.fa	contig00001	760079	761149	+	VFG037843(gb|WP_000865435)	1-1071/1071	========/======	2024-02-04	99.81	85.65	VFDB_full		VFG037843(gb|WP_000865435) (lpxD) UDP-3-O-(3-hydroxymyristoyl)glucosamine N-acyltransferase [LPS (VF0466) - Immune modulation (VFC0258)] [Acinetobacter baumannii D1279779]
AA010_contigs.fa	contig00001	761638	762426	+	VFG037790(gb|WP_000064875)	1-789/789	===============	0/0	100	84.03	VFDB_full		VFG037790(gb|WP_000064875) (lpxA) acyl-ACP--UDP-N-acetylglucosamine O-acyltransferase [LPS (VF0466) - Immune modulation (VFC0258)] [Acinetobacter baumannii AB0057]
AA010_contigs.fa	contig00001	1322760	1323935	-	VFG037813(gb|WP_015451520)	1-1176/1176	===============	0/0	100	89.12	VFDB_full		VFG037813(gb|WP_015451520) (lpxB) lipid-A-disaccharide synthase [LPS (VF0466) - Immune modulation (VFC0258)] [Acinetobacter baumannii D1279779]
AA010_contigs.fa	contig00001	1400543	1401480	-	VFG050858(gb|WP_000301478.1)	21-958/960	===============	0/0	97.71	81.24	VFDB_full		VFG050858(gb|WP_000301478.1) (gspK) general secretion pathway protein K [T2SS (VF1335) - Effector delivery system (VFC0086)] [Acinetobacter baumannii AB0057]
AA010_contigs.fa	contig00001	1401519	1402118	-	VFG050854(gb|WP_000594591.1)	84-683/702	.==============	0/0	85.47	83	VFDB_full		VFG050854(gb|WP_000594591.1) (gspJ) general secretion pathway protein J [T2SS (VF1335) - Effector delivery system (VFC0086)] [Acinetobacter baumannii SDF]
AA010_contigs.fa	contig00001	1402255	1402635	-	VFG050838(gb|WP_000836911.1)	1-381/381	===============	0/0	100	83.99	VFDB_full		VFG050838(gb|WP_000836911.1) (gspI) general secretion pathway protein I [T2SS (VF1335) - Effector delivery system (VFC0086)] [Acinetobacter baumannii D1279779]
AA010_contigs.fa	contig00001	1402625	1403179	-	VFG050819(gb|WP_000841373.1)	1-555/555	========/======	2024-04-04	99.64	81.51	VFDB_full		VFG050819(gb|WP_000841373.1) (gspH) general secretion pathway protein H [T2SS (VF1335) - Effector delivery system (VFC0086)] [Acinetobacter baumannii AYE]
AA010_contigs.fa	contig00002	103688	106588	+	VFG050929(gb|WP_000898324.1)	1-2901/3327	========/=====.	2024-02-04	87.14	86.6	VFDB_full		VFG050929(gb|WP_000898324.1) (vgrG/tssI) type VI secretion system tip protein VgrG [T6SS (VF1337) - Effector delivery system (VFC0086)] [Acinetobacter baumannii MDR-TJ]
AA010_contigs.fa	contig00002	147835	148737	+	VFG037822(gb|WP_000240700)	1-903/903	===============	0/0	100	87.38	VFDB_full		VFG037822(gb|WP_000240700) (lpxC) UDP-3-O-acyl-N-acetylglucosamine deacetylase [LPS (VF0466) - Immune modulation (VFC0258)] [Acinetobacter baumannii ACICU]
AA010_contigs.fa	contig00002	307184	308242	+	VFG050321(gb|WP_002014066.1)	1-1059/1059	===============	0/0	100	88.2	VFDB_full		VFG050321(gb|WP_002014066.1) (pilM) pilus assembly protein PilM [TFP (VF1334) - Adherence (VFC0001)] [Acinetobacter baumannii MDR-ZJ06]
AA010_contigs.fa	contig00002	308242	308883	+	VFG050334(gb|WP_000201227.1)	1-642/642	===============	0/0	100	80.22	VFDB_full		VFG050334(gb|WP_000201227.1) (pilN) PilN domain-containing protein [TFP (VF1334) - Adherence (VFC0001)] [Acinetobacter baumannii D1279779]
AA010_contigs.fa	contig00002	308880	309535	+	VFG050351(gb|WP_000076101.1)	1-656/741	==============.	0/0	88.53	80.64	VFDB_full		VFG050351(gb|WP_000076101.1) (pilO) type 4a pilus biogenesis protein PilO [TFP (VF1334) - Adherence (VFC0001)] [Acinetobacter baumannii SDF]
AA010_contigs.fa	contig00002	309640	310167	+	VFG050363(gb|WP_000695065.1)	1-528/528	===============	0/0	100	82.95	VFDB_full		VFG050363(gb|WP_000695065.1) (pilP) pilus assembly protein PilP [TFP (VF1334) - Adherence (VFC0001)] [Acinetobacter baumannii D1279779]
AA010_contigs.fa	contig00003	207624	208577	-	VFG050972(gb|WP_000972583.1)	1-954/954	========/======	2024-02-04	99.79	82.64	VFDB_full		VFG050972(gb|WP_000972583.1) (tagX) type VI-associated gene X peptidoglycan hydrolase [T6SS (VF1337) - Effector delivery system (VFC0086)] [Acinetobacter baumannii ACICU]
AA010_contigs.fa	contig00003	209221	210027	-	VFG050946(gb|WP_000083625.1)	1-807/807	===============	0/0	100	86.86	VFDB_full		VFG050946(gb|WP_000083625.1) (tssL) type IVB secretion system protein TssL [T6SS (VF1337) - Effector delivery system (VFC0086)] [Acinetobacter baumannii ACICU]
AA010_contigs.fa	contig00003	210045	211409	-	VFG051032(gb|WP_000471441.1)	1-1365/1365	===============	0/0	100	85.79	VFDB_full		VFG051032(gb|WP_000471441.1) (tssK) type VI secretion system baseplate subunit TssK [T6SS (VF1337) - Effector delivery system (VFC0086)] [Acinetobacter baumannii BJAB0715]
AA010_contigs.fa	contig00003	211426	212520	-	VFG051082(gb|WP_000020713.1)	1-1095/1095	===============	0/0	100	83.74	VFDB_full		VFG051082(gb|WP_000020713.1) (tssA) type VI secretion system protein TssA [T6SS (VF1337) - Effector delivery system (VFC0086)] [Acinetobacter baumannii AB0057]
AA010_contigs.fa	contig00003	212543	215224	-	VFG051102(gb|WP_002009235.1)	1-2682/2682	========/======	2024-05-08	99.85	85.74	VFDB_full		VFG051102(gb|WP_002009235.1) (clpV/tssH) type VI secretion system ATPase TssH [T6SS (VF1337) - Effector delivery system (VFC0086)] [Acinetobacter baumannii BJAB0715]
AA010_contigs.fa	contig00003	217419	221240	-	VFG050963(gb|WP_000556919.1)	1-3825/3825	========/======	2024-03-05	99.9	85.36	VFDB_full		VFG050963(gb|WP_000556919.1) (tssM) type VI secretion system membrane subunit TssM [T6SS (VF1337) - Effector delivery system (VFC0086)] [Acinetobacter baumannii BJAB0715]
AA010_contigs.fa	contig00003	222677	223675	-	VFG051022(gb|WP_001190392.1)	1-999/999	========/======	2024-09-22	98.9	80.1	VFDB_full		VFG051022(gb|WP_001190392.1) (tssG) type VI secretion system baseplate subunit TssG [T6SS (VF1337) - Effector delivery system (VFC0086)] [Acinetobacter baumannii SDF]
AA010_contigs.fa	contig00003	223639	225450	-	VFG051000(gb|WP_000568832.1)	1-1812/1812	========/======	2024-04-06	99.83	82.7	VFDB_full		VFG051000(gb|WP_000568832.1) (tssF) type VI secretion system baseplate subunit TssF [T6SS (VF1337) - Effector delivery system (VFC0086)] [Acinetobacter baumannii ACICU]
AA010_contigs.fa	contig00003	225467	225943	-	VFG050990(gb|WP_001047031.1)	1-477/477	===============	0/0	100	89.73	VFDB_full		VFG050990(gb|WP_001047031.1) (tssE) type VI secretion system baseplate subunit TssE [T6SS (VF1337) - Effector delivery system (VFC0086)] [Acinetobacter baumannii BJAB0715]
AA010_contigs.fa	contig00003	226022	226525	-	VFG051046(gb|WP_000653195.1)	1-504/504	===============	0/0	100	92.66	VFDB_full		VFG051046(gb|WP_000653195.1) (hcp/tssD) type VI secretion system tube protein Hcp [T6SS (VF1337) - Effector delivery system (VFC0086)] [Acinetobacter baumannii BJAB0715]
AA010_contigs.fa	contig00003	226575	228056	-	VFG051070(gb|WP_001066523.1)	1-1482/1482	===============	0/0	100	91.09	VFDB_full		VFG051070(gb|WP_001066523.1) (tssC) type VI secretion system contractile sheath large subunit [T6SS (VF1337) - Effector delivery system (VFC0086)] [Acinetobacter baumannii ACICU]
AA010_contigs.fa	contig00003	228049	228552	-	VFG051054(gb|WP_001119042.1)	1-504/504	===============	0/0	100	91.47	VFDB_full		VFG051054(gb|WP_001119042.1) (tssB) type VI secretion system contractile sheath small subunit [T6SS (VF1337) - Effector delivery system (VFC0086)] [Acinetobacter baumannii AB0057]
AA010_contigs.fa	contig00003	231181	233892	-	VFG051111(gb|YP_001084320.1)	1-2715/2826	========/======	2024-03-05	95.93	87.22	VFDB_full		VFG051111(gb|YP_001084320.1) (tse3) T6SS effector Tse3 unknown function [T6SS secreted effectors (VF1338) - Effector delivery system (VFC0086)] [Acinetobacter baumannii ATCC 17978]
AA010_contigs.fa	contig00003	244045	246557	-	VFG050910(gb|WP_001178477.1)	32-2544/2847	========/=====.	2024-02-02	88.23	88.23	VFDB_full		VFG050910(gb|WP_001178477.1) (vgrG/tssI) type VI secretion system tip protein VgrG [T6SS (VF1337) - Effector delivery system (VFC0086)] [Acinetobacter baumannii ACICU]
AA010_contigs.fa	contig00004	47183	48601	-	VFG050696(gb|WP_000840549.1)	1-1422/1422	========/======	2024-08-15	99.37	80.04	VFDB_full		VFG050696(gb|WP_000840549.1) (pilR) sigma-54 dependent transcriptional regulator [TFP (VF1334) - Adherence (VFC0001)] [Acinetobacter baumannii 1656-2]
AA010_contigs.fa	contig00004	48626	50194	-	VFG050691(gb|WP_001160336.1)	1-1569/1569	===============	0/0	100	84.89	VFDB_full		VFG050691(gb|WP_001160336.1) (pilS) PAS domain-containing sensor histidine kinase [TFP (VF1334) - Adherence (VFC0001)] [Acinetobacter baumannii D1279779]
AA010_contigs.fa	contig00004	51053	52099	+	VFG038247(gb|WP_001984577)	1-1047/1047	===============	0/0	100	87.78	VFDB_full		VFG038247(gb|WP_001984577) (pbpG) D-alanyl-D-alanine endopeptidase PBP7/8 [PbpG (VF0468) - Immune modulation (VFC0258)] [Acinetobacter baumannii AB0057]
AA010_contigs.fa	contig00004	81461	82204	+	VFG050712(gb|WP_000730343.1)	1-744/744	===============	0/0	100	84	VFDB_full		VFG050712(gb|WP_000730343.1) (gspN) type II secretion system protein N [T2SS (VF1335) - Effector delivery system (VFC0086)] [Acinetobacter baumannii ACICU]
AA010_contigs.fa	contig00004	82204	83040	+	VFG050731(gb|WP_020752740.1)	1-837/837	===============	0/0	100	83.51	VFDB_full		VFG050731(gb|WP_020752740.1) (gspC) general secretion pathway protein C [T2SS (VF1335) - Effector delivery system (VFC0086)] [Acinetobacter baumannii BJAB0715]
AA010_contigs.fa	contig00004	83082	85340	+	VFG050746(gb|WP_001196426.1)	1-2277/2277	========/======	2024-05-24	99.08	81.23	VFDB_full		VFG050746(gb|WP_001196426.1) (gspD) general secretion pathway protein D [T2SS (VF1335) - Effector delivery system (VFC0086)] [Acinetobacter baumannii BJAB0715]
AA010_contigs.fa	contig00004	140701	141561	-	VFG050486(gb|WP_001152277.1)	1-861/861	===============	0/0	100	86.88	VFDB_full		VFG050486(gb|WP_001152277.1) (gspO/pilD) A24 family peptidase [TFP (VF1334) - Adherence (VFC0001)] [Acinetobacter baumannii AYE]
AA010_contigs.fa	contig00004	141561	142787	-	VFG050470(gb|WP_000279216.1)	1-1227/1227	===============	0/0	100	87.04	VFDB_full		VFG050470(gb|WP_000279216.1) (pilC) type II secretion system F family protein [TFP (VF1334) - Adherence (VFC0001)] [Acinetobacter baumannii ACICU]
AA010_contigs.fa	contig00004	142815	144527	-	VFG050463(gb|WP_001274986.1)	1-1713/1713	===============	0/0	100	85.99	VFDB_full		VFG050463(gb|WP_001274986.1) (pilB) type IV-A pilus assembly ATPase PilB [TFP (VF1334) - Adherence (VFC0001)] [Acinetobacter baumannii D1279779]
AA010_contigs.fa	contig00004	193616	194821	+	VFG050793(gb|WP_001112093.1)	1-1206/1206	===============	0/0	100	91.79	VFDB_full		VFG050793(gb|WP_001112093.1) (gspF) general secretion pathway protein F [T2SS (VF1335) - Effector delivery system (VFC0086)] [Acinetobacter baumannii D1279779]
AA010_contigs.fa	contig00004	194845	195360	+	VFG050808(gb|WP_000784786.1)	1-516/516	===============	0/0	100	90.12	VFDB_full		VFG050808(gb|WP_000784786.1) (gspG) general secretion pathway protein G [T2SS (VF1335) - Effector delivery system (VFC0086)] [Acinetobacter baumannii D1279779]
AA010_contigs.fa	contig00004	258110	259210	-	VFG037775(gb|WP_000867102)	1-1101/1101	===============	0/0	100	87.47	VFDB_full		VFG037775(gb|WP_000867102) (lpsB) glycosyltransferase family 4 protein [LPS (VF0466) - Immune modulation (VFC0258)] [Acinetobacter baumannii AB0057]
AA010_contigs.fa	contig00004	259445	260380	-	VFG037760(gb|WP_000078875)	1-936/936	===============	0/0	100	85.26	VFDB_full		VFG037760(gb|WP_000078875) (lpxL) LpxL/LpxP family Kdo(2)-lipid IV(A) lauroyl/palmitoleoyl acyltransferase [LPS (VF0466) - Immune modulation (VFC0258)] [Acinetobacter baumannii AB0057]
AA010_contigs.fa	contig00004	331181	331981	+	VFG050414(gb|WP_002027454.1)	1-801/801	===============	0/0	100	89.51	VFDB_full		VFG050414(gb|WP_002027454.1) (pilF) type IV pilus biogenesis/stability protein PilW [TFP (VF1334) - Adherence (VFC0001)] [Acinetobacter baumannii ACICU]
AA010_contigs.fa	contig00005	146202	146738	-	VFG050653(gb|WP_000729762.1)	1-537/537	===============	0/0	100	94.23	VFDB_full		VFG050653(gb|WP_000729762.1) (pilI) chemotaxis protein CheW [TFP (VF1334) - Adherence (VFC0001)] [Acinetobacter baumannii AB0057]
AA010_contigs.fa	contig00005	146798	147160	-	VFG050640(gb|WP_000101096.1)	1-363/363	===============	0/0	100	90.08	VFDB_full		VFG050640(gb|WP_000101096.1) (pilH) response regulator [TFP (VF1334) - Adherence (VFC0001)] [Acinetobacter baumannii ACICU]
AA010_contigs.fa	contig00005	147184	147567	-	VFG050623(gb|WP_000389061.1)	1-384/384	===============	0/0	100	92.71	VFDB_full		VFG050623(gb|WP_000389061.1) (pilG) twitching motility response regulator PilG [TFP (VF1334) - Adherence (VFC0001)] [Acinetobacter baumannii AB0057]
AA010_contigs.fa	contig00005	174426	175496	-	VFG038182(gb|WP_000777875)	1-1071/1071	===============	0/0	100	97.85	VFDB_full		VFG038182(gb|WP_000777875) (ompA) outer membrane protein OmpA [OmpA (VF0464) - Immune modulation (VFC0258)] [Acinetobacter baumannii D1279779]
AA010_contigs.fa	contig00006	14769	15485	+	VFG038223(gb|WP_000076440)	1-717/717	===============	0/0	100	90.38	VFDB_full		VFG038223(gb|WP_000076440) (bfmR) biofilm-controlling response regulator [BfmRS (VF0463) - Regulation (VFC0301)] [Acinetobacter baumannii BJAB0715]
AA010_contigs.fa	contig00006	15518	17167	+	VFG038240(gb|WP_043960856)	1-1650/1650	===============	0/0	100	86.12	VFDB_full		VFG038240(gb|WP_043960856) (bfmS) signal transduction histidine kinase [BfmRS (VF0463) - Regulation (VFC0301)] [Acinetobacter baumannii D1279779]
AA010_contigs.fa	contig00006	162538	163656	-	VFG050398(gb|WP_000347036.1)	1-1119/1119	===============	0/0	100	88.92	VFDB_full		VFG050398(gb|WP_000347036.1) (pilU) PilT/PilU family type 4a pilus ATPase [TFP (VF1334) - Adherence (VFC0001)] [Acinetobacter baumannii AB0057]
AA010_contigs.fa	contig00006	163676	164743	-	VFG050395(gb|YP_005797773.1)	1-1068/1068	===============	0/0	100	90.36	VFDB_full		VFG050395(gb|YP_005797773.1) (pilT) type IV pilus twitching motility protein PilT [TFP (VF1334) - Adherence (VFC0001)] [Acinetobacter baumannii TCDC-AB0715]
AA010_contigs.fa	contig00006	205066	205956	+	VFG037476(gb|WP_001105546)	1-891/891	===============	0/0	100	93.15	VFDB_full		VFG037476(gb|WP_001105546) (ABD1_RS04515) LysR family transcriptional regulator [HemO cluster (VF0636) - Nutritional/Metabolic factor (VFC0272)] [Acinetobacter baumannii D1279779]
AA010_contigs.fa	contig00006	206093	206614	+	VFG037482(gb|WP_004748062)	1-522/522	===============	0/0	100	96.55	VFDB_full		VFG037482(gb|WP_004748062) (ACICU_RS04570) sigma-70 family RNA polymerase sigma factor [HemO cluster (VF0636) - Nutritional/Metabolic factor (VFC0272)] [Acinetobacter baumannii ACICU]
AA010_contigs.fa	contig00006	206615	207631	+	VFG037489(gb|WP_001240502)	1-1017/1017	===============	0/0	100	95.28	VFDB_full		VFG037489(gb|WP_001240502) (AB57_RS05105) FecR domain-containing protein [HemO cluster (VF0636) - Nutritional/Metabolic factor (VFC0272)] [Acinetobacter baumannii AB0057]
AA010_contigs.fa	contig00006	207840	210944	+	VFG037496(gb|WP_085920715)	1-3105/3105	===============	0/0	100	95.04	VFDB_full		VFG037496(gb|WP_085920715) (AB57_RS05110) TonB-dependent receptor [HemO cluster (VF0636) - Nutritional/Metabolic factor (VFC0272)] [Acinetobacter baumannii AB0057]
AA010_contigs.fa	contig00006	211136	211927	+	VFG037508(gb|WP_002004304)	1-792/792	===============	0/0	100	96.59	VFDB_full		VFG037508(gb|WP_002004304) (ABZJ_RS11165) transferrin-binding protein-like solute binding protein [HemO cluster (VF0636) - Nutritional/Metabolic factor (VFC0272)] [Acinetobacter baumannii MDR-ZJ06]
AA010_contigs.fa	contig00006	212034	213497	+	VFG037513(gb|WP_085947930)	4-1467/1467	===============	0/0	99.8	94.4	VFDB_full		VFG037513(gb|WP_085947930) (ACICU_RS04590) porin family protein [HemO cluster (VF0636) - Nutritional/Metabolic factor (VFC0272)] [Acinetobacter baumannii ACICU]
AA010_contigs.fa	contig00006	213508	214428	+	VFG037520(gb|WP_000837763)	1-921/921	===============	0/0	100	92.18	VFDB_full		VFG037520(gb|WP_000837763) (AB57_RS05125) energy transducer TonB [HemO cluster (VF0636) - Nutritional/Metabolic factor (VFC0272)] [Acinetobacter baumannii AB0057]
AA010_contigs.fa	contig00006	214461	215059	+	VFG037530(gb|WP_002036588)	1-599/600	===============	0/0	99.83	95.33	VFDB_full		VFG037530(gb|WP_002036588) (hemO) biliverdin-producing heme oxygenase [HemO cluster (VF0636) - Nutritional/Metabolic factor (VFC0272)] [Acinetobacter baumannii BJAB0715]
AA010_contigs.fa	contig00006	215089	215527	+	VFG037537(gb|WP_000359621)	1-439/441	===============	0/0	99.55	92.71	VFDB_full		VFG037537(gb|WP_000359621) (ACICU_RS04605) YbaN family protein [HemO cluster (VF0636) - Nutritional/Metabolic factor (VFC0272)] [Acinetobacter baumannii ACICU]
AA010_contigs.fa	contig00006	215535	215810	-	VFG037545(gb|WP_000061137)	1-276/276	===============	0/0	100	83.7	VFDB_full		VFG037545(gb|WP_000061137) (AB57_RS05140) hypothetical protein [HemO cluster (VF0636) - Nutritional/Metabolic factor (VFC0272)] [Acinetobacter baumannii AB0057]
AA010_contigs.fa	contig00007	25565	27732	+	VFG037172(gb|WP_001081748)	1-2168/2169	===============	0/0	99.95	90.13	VFDB_full		VFG037172(gb|WP_001081748) (plc1) phospholipase C [Phospholipase C (VF0470) - Exotoxin (VFC0235)] [Acinetobacter baumannii AB0057]
AA010_contigs.fa	contig00007	33295	35478	-	VFG037856(gb|WP_020752678)	1-2184/2184	========/======	2024-03-06	99.86	86.33	VFDB_full		VFG037856(gb|WP_020752678) (BJAB0715_RS00470) polysaccharide biosynthesis tyrosine autokinase [Capsule (VF0465) - Immune modulation (VFC0258)] [Acinetobacter baumannii BJAB0715]
AA010_contigs.fa	contig00007	35497	35925	-	VFG038061(gb|WP_001159771)	1-429/429	===============	0/0	100	89.98	VFDB_full		VFG038061(gb|WP_001159771) (ABBFA_RS17180) low molecular weight phosphotyrosine protein phosphatase [Capsule (VF0465) - Immune modulation (VFC0258)] [Acinetobacter baumannii AB307-0294]
AA010_contigs.fa	contig00007	35930	37030	-	VFG037885(gb|WP_000872587)	1-1101/1101	===============	0/0	100	84.56	VFDB_full		VFG037885(gb|WP_000872587) (BJAB07104_RS00470) polysaccharide biosynthesis/export family protein [Capsule (VF0465) - Immune modulation (VFC0258)] [Acinetobacter baumannii BJAB07104]
AA010_contigs.fa	contig00007	37391	38665	+	VFG037903(gb|WP_001175102)	1-1275/1275	===============	0/0	100	94.2	VFDB_full		VFG037903(gb|WP_001175102) (tviB) Vi polysaccharide biosynthesis UDP-N-acetylglucosamine C-6 dehydrogenase TviB [Capsule (VF0465) - Immune modulation (VFC0258)] [Acinetobacter baumannii D1279779]
AA010_contigs.fa	contig00007	38689	39729	+	VFG037918(gb|WP_001077698)	1-1041/1041	========/======	2024-02-04	99.81	89.64	VFDB_full		VFG037918(gb|WP_001077698) (tviC) Vi polysaccharide biosynthesis UDP-N-acetylglucosaminuronic acid C-4 epimerase TviC [Capsule (VF0465) - Immune modulation (VFC0258)] [Acinetobacter baumannii D1279779]
AA010_contigs.fa	contig00007	39733	40799	+	VFG037933(gb|WP_000051833)	1-1073/1242	========/=====.	2024-07-16	85.51	80.33	VFDB_full		VFG037933(gb|WP_000051833) (ABD1_RS00290) hypothetical protein [Capsule (VF0465) - Immune modulation (VFC0258)] [Acinetobacter baumannii D1279779]
AA010_contigs.fa	contig00007	42650	43828	+	VFG037963(gb|WP_001062745)	1-1179/1179	===============	0/0	100	93.64	VFDB_full		VFG037963(gb|WP_001062745) (ABD1_RS00300) glycosyltransferase [Capsule (VF0465) - Immune modulation (VFC0258)] [Acinetobacter baumannii D1279779]
AA010_contigs.fa	contig00007	43831	44976	+	VFG037978(gb|WP_002036860)	1-1146/1146	===============	0/0	100	93.37	VFDB_full		VFG037978(gb|WP_002036860) (ABD1_RS00305) glycosyltransferase [Capsule (VF0465) - Immune modulation (VFC0258)] [Acinetobacter baumannii D1279779]
AA010_contigs.fa	contig00007	44969	46003	+	VFG037993(gb|WP_000471755)	1-1035/1035	===============	0/0	100	94.3	VFDB_full		VFG037993(gb|WP_000471755) (ABD1_RS00310) polysaccharide biosynthesis protein [Capsule (VF0465) - Immune modulation (VFC0258)] [Acinetobacter baumannii D1279779]
AA010_contigs.fa	contig00007	46006	47115	+	VFG038055(gb|WP_000866951)	1-1110/1110	===============	0/0	100	90.81	VFDB_full		VFG038055(gb|WP_000866951) (ABZJ_RS06290) NAD-dependent epimerase/dehydratase family protein [Capsule (VF0465) - Immune modulation (VFC0258)] [Acinetobacter baumannii MDR-ZJ06]
AA010_contigs.fa	contig00007	47128	48258	+	VFG037994(gb|WP_000734323)	1-1131/1131	===============	0/0	100	92.48	VFDB_full		VFG037994(gb|WP_000734323) (wecB) UDP-N-acetylglucosamine 2-epimerase (non-hydrolyzing) [Capsule (VF0465) - Immune modulation (VFC0258)] [Acinetobacter baumannii MDR-TJ]
AA010_contigs.fa	contig00007	48269	49456	+	VFG037979(gb|WP_002020522)	1-1188/1188	===============	0/0	100	90.24	VFDB_full		VFG037979(gb|WP_002020522) (ABTJ_RS18530) glycosyltransferase family 4 protein [Capsule (VF0465) - Immune modulation (VFC0258)] [Acinetobacter baumannii MDR-TJ]
AA010_contigs.fa	contig00007	49472	50403	+	VFG038099(gb|WP_001023245)	1-932/936	========/======	2024-02-02	99.47	82.53	VFDB_full		VFG038099(gb|WP_001023245) (ABZJ_RS06305) NAD-dependent epimerase/dehydratase family protein [Capsule (VF0465) - Immune modulation (VFC0258)] [Acinetobacter baumannii MDR-ZJ06]
AA010_contigs.fa	contig00007	51870	52490	+	VFG037934(gb|WP_000977704)	1-621/621	===============	0/0	100	88.57	VFDB_full		VFG037934(gb|WP_000977704) (ABTJ_RS18515) sugar transferase [Capsule (VF0465) - Immune modulation (VFC0258)] [Acinetobacter baumannii MDR-TJ]
AA010_contigs.fa	contig00007	52503	53378	+	VFG038117(gb|WP_000591433)	1-876/876	===============	0/0	100	85.96	VFDB_full		VFG038117(gb|WP_000591433) (galU) UTP--glucose-1-phosphate uridylyltransferase GalU [Capsule (VF0465) - Immune modulation (VFC0258)] [Acinetobacter baumannii 1656-2]
AA010_contigs.fa	contig00007	53496	54758	+	VFG038154(gb|WP_000686123)	1-1263/1263	===============	0/0	100	87.65	VFDB_full		VFG038154(gb|WP_000686123) (AB57_RS00555) nucleotide sugar dehydrogenase [Capsule (VF0465) - Immune modulation (VFC0258)] [Acinetobacter baumannii AB0057]
AA010_contigs.fa	contig00007	54755	56425	+	VFG037889(gb|WP_000045514)	1-1671/1671	===============	0/0	100	84.5	VFDB_full		VFG037889(gb|WP_000045514) (pgi) glucose-6-phosphate isomerase [Capsule (VF0465) - Immune modulation (VFC0258)] [Acinetobacter baumannii MDR-TJ]
AA010_contigs.fa	contig00007	56418	57430	+	VFG038104(gb|WP_001062923)	1-1013/1023	===============	0/0	99.02	86.77	VFDB_full		VFG038104(gb|WP_001062923) (galE) UDP-glucose 4-epimerase GalE [Capsule (VF0465) - Immune modulation (VFC0258)] [Acinetobacter baumannii AB0057]
AA010_contigs.fa	contig00007	57479	58849	-	VFG038162(gb|WP_000209937)	1-1371/1371	===============	0/0	100	91.54	VFDB_full		VFG038162(gb|WP_000209937) (ABK1_RS00550) phosphomannomutase/phosphoglucomutase [Capsule (VF0465) - Immune modulation (VFC0258)] [Acinetobacter baumannii 1656-2]
AA010_contigs.fa	contig00007	79280	81818	+	VFG050910(gb|WP_001178477.1)	1-2539/2847	==============.	0/0	89.18	88.46	VFDB_full		VFG050910(gb|WP_001178477.1) (vgrG/tssI) type VI secretion system tip protein VgrG [T6SS (VF1337) - Effector delivery system (VFC0086)] [Acinetobacter baumannii ACICU]
AA010_contigs.fa	contig00007	116801	117360	-	VFG038189(gb|WP_000387873)	1-560/567	===============	0/0	98.77	91.07	VFDB_full		VFG038189(gb|WP_000387873) (abaI) N-acyl-L-homoserine lactone synthetase [Quorom sensing (VF0471) - Biofilm (VFC0271)] [Acinetobacter baumannii AB0057]
AA010_contigs.fa	contig00007	118476	119191	+	VFG038211(gb|WP_000446790)	1-716/717	===============	0/0	99.86	87.15	VFDB_full		VFG038211(gb|WP_000446790) (abaR) DNA-binding HTH domain-containing protein [Quorom sensing (VF0471) - Biofilm (VFC0271)] [Acinetobacter baumannii D1279779]
AA010_contigs.fa	contig00007	172224	173378	-	VFG050505(gb|WP_000755276.1)	1-1155/1155	===============	0/0	100	81.91	VFDB_full		VFG050505(gb|WP_000755276.1) (tsaP) LysM peptidoglycan-binding domain-containing protein [TFP (VF1334) - Adherence (VFC0001)] [Acinetobacter baumannii D1279779]
AA010_contigs.fa	contig00010	73345	74830	+	VFG050761(gb|WP_001166321.1)	1-1486/1491	===============	0/0	99.66	87.55	VFDB_full		VFG050761(gb|WP_001166321.1) (gspE1) general secretion pathway protein E [T2SS (VF1335) - Effector delivery system (VFC0086)] [Acinetobacter baumannii BJAB0715]
AA010_contigs.fa	contig00013	3618	5243	+	VFG037201(gb|WP_000079186)	1-1626/1626	===============	0/0	100	84.32	VFDB_full		VFG037201(gb|WP_000079186) (plcD) phosphatidylserine/phosphatidylglycerophosphate/cardiolipin synthase [Phospholipase D (VF0469) - Exotoxin (VFC0235)] [Acinetobacter baumannii AB0057]
AS011_contigs.fa	contig00001	310881	311527	-	VFG049013(gb|WP_004201684)	1-647/651	===============	0/0	99.39	85.32	VFDB_full		VFG049013(gb|WP_004201684) (rcsB) transcriptional regulator RcsB [RcsAB (VF0571) - Regulation (VFC0301)] [Klebsiella pneumoniae 342]
AS011_contigs.fa	contig00001	479567	480441	+	VFG048794(gb|WP_049256767)	7-881/891	===============	0/0	98.2	84	VFDB_full		VFG048794(gb|WP_049256767) (galF) GalU regulator GalF [Capsule (VF0560) - Immune modulation (VFC0258)] [Klebsiella pneumoniae JM45]
AS011_contigs.fa	contig00001	489619	491025	+	VFG048968(gb|WP_012541090)	1-1407/1407	===============	0/0	100	85.08	VFDB_full		VFG048968(gb|WP_012541090) (gndA) NADP-dependent phosphogluconate dehydrogenase [Capsule (VF0560) - Immune modulation (VFC0258)] [Klebsiella pneumoniae 342]
AS011_contigs.fa	contig00001	491278	492440	+	VFG048970(gb|WP_004175261)	1-1163/1167	===============	0/0	99.66	80.91	VFDB_full		VFG048970(gb|WP_004175261) (ugd) UDP-glucose 6-dehydrogenase [Capsule (VF0560) - Immune modulation (VFC0258)] [Klebsiella pneumoniae JM45]
AS011_contigs.fa	contig00001	543490	543759	-	VFG043118(gb|WP_000187358)	1-270/270	===============	0/0	100	82.22	VFDB_full		VFG043118(gb|WP_000187358) (fliQ) flagellar biosynthesis protein FliQ [Peritrichous flagella (VF1154) - Motility (VFC0204)] [Escherichia coli O157:H7 str. EDL933]
AS011_contigs.fa	contig00001	543772	544507	-	VFG043066(gb|NP_460932)	1-736/738	========/======	2024-02-02	99.59	80.6	VFDB_full		VFG043066(gb|NP_460932) (fliP) flagellar biosynthetic protein FliP [Peritrichous flagella (VF0967) - Motility (VFC0204)] [Salmonella enterica subsp. enterica serovar Typhimurium str. LT2]
AS011_contigs.fa	contig00001	544885	545297	-	VFG043115(gb|WP_001282098)	1-413/414	===============	0/0	99.76	85.23	VFDB_full		VFG043115(gb|WP_001282098) (fliN) flagellar motor switch protein FliN [Peritrichous flagella (VF1154) - Motility (VFC0204)] [Escherichia coli O157:H7 str. EDL933]
AS011_contigs.fa	contig00001	545294	546298	-	VFG043114(gb|WP_010904778)	1-1005/1005	========/======	2024-02-04	99.8	85.1	VFDB_full		VFG043114(gb|WP_010904778) (fliM) flagellar motor switch protein FliM [Peritrichous flagella (VF1154) - Motility (VFC0204)] [Escherichia coli O157:H7 str. EDL933]
AS011_contigs.fa	contig00001	548552	549913	-	VFG043110(gb|WP_000213294)	1-1362/1374	===============	0/0	99.13	82.16	VFDB_full		VFG043110(gb|WP_000213294) (fliI) flagellum-specific ATP synthase FliI [Peritrichous flagella (VF1154) - Motility (VFC0204)] [Escherichia coli O157:H7 str. EDL933]
AS011_contigs.fa	contig00001	550615	551608	-	VFG043057(gb|NP_460923)	1-994/996	===============	0/0	99.8	88.33	VFDB_full		VFG043057(gb|NP_460923) (fliG) flagellar motor switch protein FliG [Peritrichous flagella (VF0967) - Motility (VFC0204)] [Salmonella enterica subsp. enterica serovar Typhimurium str. LT2]
AS011_contigs.fa	contig00001	564030	564749	+	VFG043049(gb|NP_460909)	1-720/720	===============	0/0	100	85.56	VFDB_full		VFG043049(gb|NP_460909) (fliA) RNA polymerase sigma factor FliA [Peritrichous flagella (VF0967) - Motility (VFC0204)] [Salmonella enterica subsp. enterica serovar Typhimurium str. LT2]
AS011_contigs.fa	contig00001	565445	566245	+	VFG043099(gb|WP_001302033)	1-801/801	===============	0/0	100	83.02	VFDB_full		VFG043099(gb|WP_001302033) (tcyJ) cystine ABC transporter substrate-binding protein [Peritrichous flagella (VF1154) - Motility (VFC0204)] [Escherichia coli O157:H7 str. EDL933]
AS011_contigs.fa	contig00001	607368	607949	+	VFG043045(gb|NP_460881)	4-585/585	========/======	2024-02-06	98.97	84.79	VFDB_full		VFG043045(gb|NP_460881) (flhC) regulator of flagellar biosynthesis [Peritrichous flagella (VF0967) - Motility (VFC0204)] [Salmonella enterica subsp. enterica serovar Typhimurium str. LT2]
AS011_contigs.fa	contig00001	608072	608959	+	VFG043044(gb|NP_460880)	1-888/888	===============	0/0	100	84.57	VFDB_full		VFG043044(gb|NP_460880) (motA) flagellar motor stator protein MotA [Peritrichous flagella (VF0967) - Motility (VFC0204)] [Salmonella enterica subsp. enterica serovar Typhimurium str. LT2]
AS011_contigs.fa	contig00001	611933	612420	+	VFG043041(gb|NP_460877)	1-488/504	===============	0/0	96.83	82.79	VFDB_full		VFG043041(gb|NP_460877) (cheW) chemotaxis protein CheW [Peritrichous flagella (VF0967) - Motility (VFC0204)] [Salmonella enterica subsp. enterica serovar Typhimurium str. LT2]
AS011_contigs.fa	contig00001	622852	623721	+	VFG043039(gb|NP_460875)	1-867/867	========/======	2024-03-05	99.88	81.17	VFDB_full		VFG043039(gb|NP_460875) (cheR) chemotaxis protein-glutamate O-methyltransferase [Peritrichous flagella (VF0967) - Motility (VFC0204)] [Salmonella enterica subsp. enterica serovar Typhimurium str. LT2]
AS011_contigs.fa	contig00001	623718	624765	+	VFG043038(gb|NP_460874)	1-1048/1050	===============	0/0	99.81	84.35	VFDB_full		VFG043038(gb|NP_460874) (cheB) chemotaxis response regulator protein-glutamate methylesterase [Peritrichous flagella (VF0967) - Motility (VFC0204)] [Salmonella enterica subsp. enterica serovar Typhimurium str. LT2]
AS011_contigs.fa	contig00001	624784	625173	+	VFG043037(gb|NP_460873)	1-390/390	===============	0/0	100	83.33	VFDB_full		VFG043037(gb|NP_460873) (cheY) two-component system response regulator [Peritrichous flagella (VF0967) - Motility (VFC0204)] [Salmonella enterica subsp. enterica serovar Typhimurium str. LT2]
AS011_contigs.fa	contig00001	625184	625815	+	VFG043036(gb|NP_460872)	1-632/645	===============	0/0	97.98	82.59	VFDB_full		VFG043036(gb|NP_460872) (cheZ) protein phosphatase CheZ [Peritrichous flagella (VF0967) - Motility (VFC0204)] [Salmonella enterica subsp. enterica serovar Typhimurium str. LT2]
AS011_contigs.fa	contig00001	627166	628314	+	VFG043035(gb|NP_460871)	1-1152/1152	========/======	2024-01-03	99.74	80.03	VFDB_full		VFG043035(gb|NP_460871) (flhB) flagellar biosynthesis protein FlhB [Peritrichous flagella (VF0967) - Motility (VFC0204)] [Salmonella enterica subsp. enterica serovar Typhimurium str. LT2]
AS011_contigs.fa	contig00001	628307	630385	+	VFG043034(gb|NP_460870)	1-2079/2079	===============	0/0	100	82.2	VFDB_full		VFG043034(gb|NP_460870) (flhA) flagellar biosynthesis protein FlhA [Peritrichous flagella (VF0967) - Motility (VFC0204)] [Salmonella enterica subsp. enterica serovar Typhimurium str. LT2]
AS011_contigs.fa	contig00001	905511	906002	+	VFG048624(gb|WP_014229069)	1-492/492	===============	0/0	100	82.11	VFDB_full		VFG048624(gb|WP_014229069) (vipA/tssB) type VI secretion system contractile sheath small subunit VipA [T6SS (VF0569) - Effector delivery system (VFC0086)] [Klebsiella oxytoca E718]
AS011_contigs.fa	contig00001	906044	907573	+	VFG048636(gb|WP_041165308)	1-1530/1533	===============	0/0	99.8	87.91	VFDB_full		VFG048636(gb|WP_041165308) (vipB/tssC) type VI secretion system contractile sheath large subunit VipB [T6SS (VF0569) - Effector delivery system (VFC0086)] [Klebsiella oxytoca KCTC 1686]
AS011_contigs.fa	contig00001	911283	911774	+	VFG048687(gb|WP_002902160)	1-492/492	===============	0/0	100	88.62	VFDB_full		VFG048687(gb|WP_002902160) (hcp/tssD) type VI secretion system protein Hcp family [T6SS (VF0569) - Effector delivery system (VFC0086)] [Klebsiella pneumoniae subsp. pneumoniae NTUH-K2044]
AS011_contigs.fa	contig00001	1753114	1754178	-	VFG043029(gb|NP_460152)	34-1098/1098	========/======	2024-02-02	96.9	81.99	VFDB_full		VFG043029(gb|NP_460152) (flgI) flagellar biosynthesis protein FlgA [Peritrichous flagella (VF0967) - Motility (VFC0204)] [Salmonella enterica subsp. enterica serovar Typhimurium str. LT2]
AS011_contigs.fa	contig00001	1754224	1754888	-	VFG043028(gb|NP_460151)	35-699/699	===============	0/0	95.14	81.81	VFDB_full		VFG043028(gb|NP_460151) (flgH) flagellar basal body L-ring protein [Peritrichous flagella (VF0967) - Motility (VFC0204)] [Salmonella enterica subsp. enterica serovar Typhimurium str. LT2]
AS011_contigs.fa	contig00001	1754980	1755762	-	VFG043027(gb|NP_460150)	1-783/783	===============	0/0	100	86.84	VFDB_full		VFG043027(gb|NP_460150) (flgG) flagellar basal-body rod protein FlgG [Peritrichous flagella (VF0967) - Motility (VFC0204)] [Salmonella enterica subsp. enterica serovar Typhimurium str. LT2]
AS011_contigs.fa	contig00001	1755774	1756529	-	VFG043026(gb|NP_460149)	1-756/756	========/======	2024-02-04	99.74	80.08	VFDB_full		VFG043026(gb|NP_460149) (flgF) flagellar biosynthesis protein FlgF [Peritrichous flagella (VF0967) - Motility (VFC0204)] [Salmonella enterica subsp. enterica serovar Typhimurium str. LT2]
AS011_contigs.fa	contig00001	1758547	1758939	-	VFG043023(gb|NP_460146)	13-405/405	========/======	2024-02-06	96.3	81.57	VFDB_full		VFG043023(gb|NP_460146) (flgC) flagellar basal body rod protein FlgC [Peritrichous flagella (VF0967) - Motility (VFC0204)] [Salmonella enterica subsp. enterica serovar Typhimurium str. LT2]
AS011_contigs.fa	contig00001	1787036	1787380	+	VFG045790(gb|WP_000833288)	46-390/390	.==============	0/0	88.46	80.58	VFDB_full		VFG045790(gb|WP_000833288) (cgsE) curli production assembly/transport protein CsgE [Curli fibers (VF1138) - Adherence (VFC0001)] [Escherichia coli O25b:H4-ST131]
AS011_contigs.fa	contig00001	1787837	1788670	+	VFG021217(gb|WP_001137620)	1-834/834	===============	0/0	100	80.94	VFDB_full		VFG021217(gb|WP_001137620) (csgG) curli production assembly/transport protein CsgG [Agf (VF0103) - Adherence (VFC0001)] [Salmonella enterica subsp. enterica serovar Schwarzengrund str. CVM19633]
AS011_contigs.fa	contig00001	1872445	1873490	+	VFG043544(gb|WP_000750416)	1-1031/1041	========/======	2024-05-21	98.75	84.65	VFDB_full		VFG043544(gb|WP_000750416) (ompA) porin OmpA [Z1307 (VF1158) - Adherence (VFC0001)] [Escherichia coli O157:H7 str. EDL933]
AS011_contigs.fa	contig00001	2233233	2233669	+	VFG000478(gb|NP_459678)	1-437/453	===============	0/0	96.47	84.44	VFDB_full		VFG000478(gb|NP_459678) (fur) ferric iron uptake transcriptional regulator [Fur (VF0113) - Regulation (VFC0301)] [Salmonella enterica subsp. enterica serovar Typhimurium str. LT2]
AS011_contigs.fa	contig00001	2317057	2317811	-	VFG048405(gb|YP_005225749)	1-755/756	========/======	2024-04-06	99.47	82.59	VFDB_full		VFG048405(gb|YP_005225749) (entA) 23-dihydroxybenzoate-23-dehydrogenase [Ent (VF0562) - Nutritional/Metabolic factor (VFC0272)] [Klebsiella pneumoniae subsp. pneumoniae HS11286]
AS011_contigs.fa	contig00001	2317811	2318665	-	VFG048411(gb|WP_014228361)	1-852/852	========/======	2024-01-03	100	84.91	VFDB_full		VFG048411(gb|WP_014228361) (entB) 23-dihydro-23-dihydroxybenzoate synthetase isochroismatase [Ent (VF0562) - Nutritional/Metabolic factor (VFC0272)] [Klebsiella oxytoca E718]
AS011_contigs.fa	contig00001	2318676	2320268	-	VFG048430(gb|WP_012968726)	4-1608/1608	========/======	2024-02-12	99.07	80.69	VFDB_full		VFG048430(gb|WP_012968726) (entE) enterobactin synthase subunit E [Ent (VF0562) - Nutritional/Metabolic factor (VFC0272)] [Klebsiella variicola At-22]
AS011_contigs.fa	contig00001	2322730	2323945	-	VFG048460(gb|WP_008805583)	1-1216/1242	========/======	2024-07-10	97.5	81	VFDB_full		VFG048460(gb|WP_008805583) (entS) enterobactin exporter EntS [Ent (VF0562) - Nutritional/Metabolic factor (VFC0272)] [Klebsiella variicola At-22]
AS011_contigs.fa	contig00001	2324057	2325061	+	VFG048462(gb|WP_014228353)	1-1008/1008	========/======	2024-02-03	99.7	82.14	VFDB_full		VFG048462(gb|WP_014228353) (fepD) iron-enterobactin transporter membrane protein [Ent (VF0562) - Nutritional/Metabolic factor (VFC0272)] [Klebsiella oxytoca KCTC 1686]
AS011_contigs.fa	contig00001	2326063	2326834	+	VFG048480(gb|WP_014837773)	17-788/795	===============	0/0	97.11	85.23	VFDB_full		VFG048480(gb|WP_014837773) (fepC) iron-enterobactin transporter ATP-binding protein [Ent (VF0562) - Nutritional/Metabolic factor (VFC0272)] [Klebsiella oxytoca E718]
AS011_contigs.fa	contig00001	2333951	2336098	+	VFG048511(gb|WP_014228348)	112-2250/2250	========/======	2024-07-23	94.76	82.69	VFDB_full		VFG048511(gb|WP_014228348) (fepA) outer membrane receptor FepA [Ent (VF0562) - Nutritional/Metabolic factor (VFC0272)] [Klebsiella oxytoca KCTC 1686]
AS011_contigs.fa	contig00001	2436823	2439959	+	VFG049139(gb|WP_008805437)	1-3134/3147	========/======	2024-03-05	99.56	85.41	VFDB_full		VFG049139(gb|WP_008805437) (acrB) acriflavine resistance protein B [AcrAB (VF0568) - Antimicrobial activity/Competitive advantage (VFC0325)] [Klebsiella pneumoniae 342]
AS011_contigs.fa	contig00003	181665	182656	+	VFG000477(gb|NP_461845)	2-993/993	========/======	2024-02-02	99.8	89.73	VFDB_full		VFG000477(gb|NP_461845) (rpoS) RNA polymerase sigma factor RpoS [RpoS (VF0112) - Regulation (VFC0301)] [Salmonella enterica subsp. enterica serovar Typhimurium str. LT2]
AS011_contigs.fa	contig00010	72491	75064	+	VFG049190(gb|WP_014226431)	1-2574/2574	========/======	2024-02-04	99.92	86.14	VFDB_full		VFG049190(gb|WP_014226431) (clpV) ATP-dependent chaperone ClpB [T6SS-II (VF0783) - Effector delivery system (VFC0086)] [Klebsiella oxytoca KCTC 1686]
AS013_contigs.fa	contig00001	54344	54727	+	VFG050623(gb|WP_000389061.1)	1-384/384	===============	0/0	100	83.59	VFDB_full		VFG050623(gb|WP_000389061.1) (pilG) twitching motility response regulator PilG [TFP (VF1334) - Adherence (VFC0001)] [Acinetobacter baumannii AB0057]
AS013_contigs.fa	contig00002	126794	129949	-	VFG037726(gb|WP_001027059)	1-3156/3180	========/======	2024-06-14	99.03	80.75	VFDB_full		VFG037726(gb|WP_001027059) (adeG) cation/multidrug efflux pump [AdeFGH efflux pump (VF0504) - Biofilm (VFC0271)] [Acinetobacter baumannii D1279779]
AS013_contigs.fa	contig00003	9047	9763	+	VFG038223(gb|WP_000076440)	1-717/717	===============	0/0	100	84.1	VFDB_full		VFG038223(gb|WP_000076440) (bfmR) biofilm-controlling response regulator [BfmRS (VF0463) - Regulation (VFC0301)] [Acinetobacter baumannii BJAB0715]
AS013_contigs.fa	contig00003	243351	244772	+	VFG051074(gb|WP_001066523.1)	61-1482/1482	========/======	2024-02-02	95.88	81.59	VFDB_full		VFG051074(gb|WP_001066523.1) (tssC) type VI secretion system contractile sheath large subunit [T6SS (VF1337) - Effector delivery system (VFC0086)] [Acinetobacter baumannii BJAB0715]
AS013_contigs.fa	contig00003	244821	245324	+	VFG051043(gb|YP_001084326.1)	1-504/504	===============	0/0	100	83.93	VFDB_full		VFG051043(gb|YP_001084326.1) (hcp/tssD) type VI secretion system tube protein Hcp [T6SS (VF1337) - Effector delivery system (VFC0086)] [Acinetobacter baumannii ATCC 17978]
AS013_contigs.fa	contig00008	100950	101852	+	VFG037826(gb|WP_000240700)	1-903/903	===============	0/0	100	80.07	VFDB_full		VFG037826(gb|WP_000240700) (lpxC) UDP-3-O-acyl-N-acetylglucosamine deacetylase [LPS (VF0466) - Immune modulation (VFC0258)] [Acinetobacter baumannii BJAB0715]
AS013_contigs.fa	contig00011	105219	106405	-	VFG037905(gb|WP_000102101)	10-1196/1197	===============	0/0	99.16	81.21	VFDB_full		VFG037905(gb|WP_000102101) (ABZJ_RS06230) UDP-N-acetylglucosamine 46-dehydratase [Capsule (VF0465) - Immune modulation (VFC0258)] [Acinetobacter baumannii MDR-ZJ06]
AS013_contigs.fa	contig00012	37740	38748	+	VFG038174(gb|WP_000777885)	1-1033/1062	========/======	1934-11-01	94.54	82.85	VFDB_full		VFG038174(gb|WP_000777885) (ompA) outer membrane protein OmpA [OmpA (VF0464) - Immune modulation (VFC0258)] [Acinetobacter baumannii AB0057]
AS013_contigs.fa	contig00012	40047	41096	-	VFG050395(gb|YP_005797773.1)	19-1068/1068	========/======	2024-04-04	98.13	83.84	VFDB_full		VFG050395(gb|YP_005797773.1) (pilT) type IV pilus twitching motility protein PilT [TFP (VF1334) - Adherence (VFC0001)] [Acinetobacter baumannii TCDC-AB0715]
AS031_contigs.fa	contig00001	81538	82160	-	VFG049010(gb|WP_004103995)	1-623/651	===============	0/0	95.7	82.99	VFDB_full		VFG049010(gb|WP_004103995) (rcsB) transcriptional regulator RcsB [RcsAB (VF0571) - Regulation (VFC0301)] [Klebsiella oxytoca E718]
AS031_contigs.fa	contig00001	221335	222744	+	VFG048830(gb|WP_014907233)	1-1407/1407	========/======	2024-04-11	99.72	80.06	VFDB_full		VFG048830(gb|WP_014907233) (gndA) NADP-dependent phosphogluconate dehydrogenase [Capsule (VF0560) - Immune modulation (VFC0258)] [Klebsiella pneumoniae subsp. pneumoniae NTUH-K2044]
AS031_contigs.fa	contig00001	329977	330977	-	VFG043063(gb|NP_460929)	1-1001/1005	========/======	2024-02-06	99.3	82.47	VFDB_full		VFG043063(gb|NP_460929) (fliM) flagellar motor switch protein FliM [Peritrichous flagella (VF0967) - Motility (VFC0204)] [Salmonella enterica subsp. enterica serovar Typhimurium str. LT2]
AS031_contigs.fa	contig00001	335389	336381	-	VFG043108(gb|WP_000067959)	1-996/996	========/======	2024-01-03	99.7	82.43	VFDB_full		VFG043108(gb|WP_000067959) (fliG) flagellar motor switch protein FliG [Peritrichous flagella (VF1154) - Motility (VFC0204)] [Escherichia coli O157:H7 str. EDL933]
AS031_contigs.fa	contig00001	943208	943665	-	VFG043041(gb|NP_460877)	24-481/504	========/======	2024-04-04	90.48	80.65	VFDB_full		VFG043041(gb|NP_460877) (cheW) chemotaxis protein CheW [Peritrichous flagella (VF0967) - Motility (VFC0204)] [Salmonella enterica subsp. enterica serovar Typhimurium str. LT2]
AS031_contigs.fa	contig00001	1043867	1044649	-	VFG043027(gb|NP_460150)	1-783/783	===============	0/0	100	80.59	VFDB_full		VFG043027(gb|NP_460150) (flgG) flagellar basal-body rod protein FlgG [Peritrichous flagella (VF0967) - Motility (VFC0204)] [Salmonella enterica subsp. enterica serovar Typhimurium str. LT2]
AS031_contigs.fa	contig00001	1371336	1371760	+	VFG000478(gb|NP_459678)	1-425/453	===============	0/0	93.82	82.35	VFDB_full		VFG000478(gb|NP_459678) (fur) ferric iron uptake transcriptional regulator [Fur (VF0113) - Regulation (VFC0301)] [Salmonella enterica subsp. enterica serovar Typhimurium str. LT2]
AS031_contigs.fa	contig00002	36892	37878	-	VFG000477(gb|NP_461845)	7-993/993	========/======	2024-02-02	99.3	83.3	VFDB_full		VFG000477(gb|NP_461845) (rpoS) RNA polymerase sigma factor RpoS [RpoS (VF0112) - Regulation (VFC0301)] [Salmonella enterica subsp. enterica serovar Typhimurium str. LT2]
AS031_contigs.fa	contig00002	336672	337163	-	VFG048687(gb|WP_002902160)	1-492/492	===============	0/0	100	84.76	VFDB_full		VFG048687(gb|WP_002902160) (hcp/tssD) type VI secretion system protein Hcp family [T6SS (VF0569) - Effector delivery system (VFC0086)] [Klebsiella pneumoniae subsp. pneumoniae NTUH-K2044]
AS031_contigs.fa	contig00007	33535	34442	-	VFG049321(gb|WP_012541334)	8-914/915	========/======	2024-03-03	99.02	80.75	VFDB_full		VFG049321(gb|WP_012541334) (KVAR_RS09730) sugar ABC transporter substrate-binding protein [T6SS-III (VF0784) - Effector delivery system (VFC0086)] [Klebsiella variicola At-22]
AS083_contigs.fa	contig00001	359378	359782	+	VFG002679(gb|WP_002211111)	1-405/405	===============	0/0	100	80.74	VFDB_full		VFG002679(gb|WP_002211111) (flgC) flagellar basal-body rod protein FlgC [Flagella (VF0394) - Motility (VFC0204)] [Yersinia pestis CO92]
AS083_contigs.fa	contig00001	362546	363319	+	VFG043027(gb|NP_460150)	10-783/783	===============	0/0	98.85	82.82	VFDB_full		VFG043027(gb|NP_460150) (flgG) flagellar basal-body rod protein FlgG [Peritrichous flagella (VF0967) - Motility (VFC0204)] [Salmonella enterica subsp. enterica serovar Typhimurium str. LT2]
AS083_contigs.fa	contig00001	363466	364104	+	VFG002345(gb|WP_005160434)	79-717/717	.==============	0/0	89.12	80.28	VFDB_full		VFG002345(gb|WP_005160434) (flgH) flagellar L-ring protein precursor FlgH [Flagella (VF0394) - Motility (VFC0204)] [Yersinia enterocolitica subsp. enterocolitica 8081]
AS083_contigs.fa	contig00001	370957	371658	-	VFG002338(gb|WP_042661456)	48-746/753	========/======	2024-02-03	92.83	80.2	VFDB_full		VFG002338(gb|WP_042661456) (fliP) flagellar biosynthetic protein FliP [Flagella (VF0394) - Motility (VFC0204)] [Yersinia enterocolitica subsp. enterocolitica 8081]
AS083_contigs.fa	contig00001	372114	372528	-	VFG017320(gb|WP_011192176)	1-415/417	===============	0/0	99.52	80.48	VFDB_full		VFG017320(gb|WP_011192176) (fliN) flagellar motor switch protein FliN [Flagella (VF0394) - Motility (VFC0204)] [Yersinia pseudotuberculosis IP 31758]
AS083_contigs.fa	contig00001	372521	373525	-	VFG002335(gb|WP_005160396)	1-1005/1005	========/======	2024-02-02	99.9	82.21	VFDB_full		VFG002335(gb|WP_005160396) (fliM) flagellar motor switch protein FliM [Flagella (VF0394) - Motility (VFC0204)] [Yersinia enterocolitica subsp. enterocolitica 8081]
AS083_contigs.fa	contig00001	377934	378926	-	VFG023637(gb|WP_005160381)	1-993/993	===============	0/0	100	83.08	VFDB_full		VFG023637(gb|WP_005160381) (fliG) flagellar motor switch protein G [Flagella (VF0394) - Motility (VFC0204)] [Yersinia enterocolitica subsp. palearctica 105.5R(r)]
AS083_contigs.fa	contig00001	394875	395560	+	VFG043099(gb|WP_001302033)	116-801/801	..======/======	2024-06-12	84.89	80.64	VFDB_full		VFG043099(gb|WP_001302033) (tcyJ) cystine ABC transporter substrate-binding protein [Peritrichous flagella (VF1154) - Motility (VFC0204)] [Escherichia coli O157:H7 str. EDL933]
AS083_contigs.fa	contig00001	1770408	1771814	-	VFG048941(gb|WP_020953355)	1-1407/1407	========/======	2024-04-10	99.64	80.17	VFDB_full		VFG048941(gb|WP_020953355) (gndA) NADP-dependent phosphogluconate dehydrogenase [Capsule (VF0560) - Immune modulation (VFC0258)] [Klebsiella pneumoniae subsp. rhinoscleromatis SB3432]
AS083_contigs.fa	contig00001	2311541	2314683	+	VFG049139(gb|WP_008805437)	1-3143/3147	========/======	2024-04-04	99.81	81.14	VFDB_full		VFG049139(gb|WP_008805437) (acrB) acriflavine resistance protein B [AcrAB (VF0568) - Antimicrobial activity/Competitive advantage (VFC0325)] [Klebsiella pneumoniae 342]
AS083_contigs.fa	contig00001	2394428	2395219	-	VFG044407(gb|CAE46937)	1-792/792	===============	0/0	100	98.23	VFDB_full		VFG044407(gb|CAE46937) (hasB) unknown protein [HasA (VF1254) - Nutritional/Metabolic factor (VFC0272)] [Serratia marcescens str. SM365]
AS083_contigs.fa	contig00001	2395222	2396553	-	VFG044406(gb|CAA57067)	1-1314/1314	========/======	20/26	99.7	96.18	VFDB_full		VFG044406(gb|CAA57067) (hasE) unknown protein [HasA (VF1254) - Nutritional/Metabolic factor (VFC0272)] [Serratia marcescens str. SM365]
AS083_contigs.fa	contig00001	2396550	2398304	-	VFG044405(gb|CAA57069)	1-1731/1731	========/======	1938-09-01	99.6	97.16	VFDB_full		VFG044405(gb|CAA57069) (hasD) unknown protein [HasA (VF1254) - Nutritional/Metabolic factor (VFC0272)] [Serratia marcescens str. SM365]
AS083_contigs.fa	contig00001	2398407	2398973	-	VFG044404(gb|CAA57068)	1-567/567	===============	0/0	100	99.3	VFDB_full		VFG044404(gb|CAA57068) (hasA) unknown protein [HasA (VF1254) - Nutritional/Metabolic factor (VFC0272)] [Serratia marcescens str. SM365]
AS083_contigs.fa	contig00001	2399052	2401751	-	VFG044403(gb|CAE46936)	1-2700/2700	===============	0/0	100	99.41	VFDB_full		VFG044403(gb|CAE46936) (hasR) unknown protein [HasA (VF1254) - Nutritional/Metabolic factor (VFC0272)] [Serratia marcescens str. SM365]
AS083_contigs.fa	contig00001	2401908	2402861	-	VFG044402(gb|CAE46935)	1-954/954	===============	0/0	100	98.74	VFDB_full		VFG044402(gb|CAE46935) (hasS) unknown protein [HasA (VF1254) - Nutritional/Metabolic factor (VFC0272)] [Serratia marcescens str. SM365]
AS083_contigs.fa	contig00001	2402938	2403438	-	VFG044401(gb|CAE46934)	1-501/501	===============	0/0	100	99.4	VFDB_full		VFG044401(gb|CAE46934) (hasI) unknown protein [HasA (VF1254) - Nutritional/Metabolic factor (VFC0272)] [Serratia marcescens str. SM365]
AS083_contigs.fa	contig00002	652879	654558	+	VFG042384(gb|AAA50322)	1-1674/1674	========/======	2024-01-06	100	99.05	VFDB_full		VFG042384(gb|AAA50322) (shlB) hemolysin determinant [ShlA-ShlB (VF1297) - Effector delivery system (VFC0086)] [Serratia marcescens W1436]
AS083_contigs.fa	contig00002	654604	659430	+	VFG042385(gb|AAA50323)	1-4827/4827	===============	0/0	100	98.88	VFDB_full		VFG042385(gb|AAA50323) (shlA) hemolysin [ShlA-ShlB (VF1297) - Effector delivery system (VFC0086)] [Serratia marcescens W1436]
AS083_contigs.fa	contig00003	463	2987	-	VFG049196(gb|WP_004890358)	1-2525/2574	===============	0/0	98.1	81.66	VFDB_full		VFG049196(gb|WP_004890358) (clpV) ATP-dependent chaperone ClpB [T6SS-II (VF0783) - Effector delivery system (VFC0086)] [Klebsiella pneumoniae subsp. pneumoniae NTUH-K2044]
AS083_contigs.fa	contig00003	42496	43493	-	VFG000477(gb|NP_461845)	2-993/993	========/======	2024-01-06	99.9	81.66	VFDB_full		VFG000477(gb|NP_461845) (rpoS) RNA polymerase sigma factor RpoS [RpoS (VF0112) - Regulation (VFC0301)] [Salmonella enterica subsp. enterica serovar Typhimurium str. LT2]
AS083_contigs.fa	contig00004	10416	11056	+	VFG049017(gb|WP_002913007)	11-651/651	===============	0/0	98.46	87.99	VFDB_full		VFG049017(gb|WP_002913007) (rcsB) transcriptional regulator RcsB [RcsAB (VF0571) - Regulation (VFC0301)] [Klebsiella pneumoniae subsp. pneumoniae MGH 78578]
AS085_contigs.fa	contig00001	1062595	1063031	+	VFG000478(gb|NP_459678)	1-437/453	========/======	2024-04-06	95.81	82.05	VFDB_full		VFG000478(gb|NP_459678) (fur) ferric iron uptake transcriptional regulator [Fur (VF0113) - Regulation (VFC0301)] [Salmonella enterica subsp. enterica serovar Typhimurium str. LT2]
AS085_contigs.fa	contig00003	346	2879	-	VFG049198(gb|WP_008806080)	1-2534/2574	========/======	2024-04-04	98.37	80.32	VFDB_full		VFG049198(gb|WP_008806080) (clpV) ATP-dependent chaperone ClpB [T6SS-II (VF0783) - Effector delivery system (VFC0086)] [Klebsiella variicola At-22]
AS085_contigs.fa	contig00003	42848	43839	-	VFG000477(gb|NP_461845)	2-993/993	===============	0/0	99.9	81.45	VFDB_full		VFG000477(gb|NP_461845) (rpoS) RNA polymerase sigma factor RpoS [RpoS (VF0112) - Regulation (VFC0301)] [Salmonella enterica subsp. enterica serovar Typhimurium str. LT2]
AS085_contigs.fa	contig00004	237530	238021	+	VFG048679(gb|WP_014838711)	1-492/492	===============	0/0	100	91.26	VFDB_full		VFG048679(gb|WP_014838711) (hcp/tssD) type VI secretion system protein Hcp family [T6SS (VF0569) - Effector delivery system (VFC0086)] [Klebsiella oxytoca E718]
AS085_contigs.fa	contig00004	360013	360624	-	VFG049017(gb|WP_002913007)	13-624/651	===============	0/0	94.01	83.17	VFDB_full		VFG049017(gb|WP_002913007) (rcsB) transcriptional regulator RcsB [RcsAB (VF0571) - Regulation (VFC0301)] [Klebsiella pneumoniae subsp. pneumoniae MGH 78578]
AS085_contigs.fa	contig00005	43684	44348	-	VFG043117(gb|WP_001253441)	68-732/738	.=======/======	2024-04-08	89.57	80.27	VFDB_full		VFG043117(gb|WP_001253441) (fliP) flagellar type III secretion system pore protein FliP [Peritrichous flagella (VF1154) - Motility (VFC0204)] [Escherichia coli O157:H7 str. EDL933]
AS085_contigs.fa	contig00005	44819	45188	-	VFG023651(gb|WP_005160399)	45-417/417	.=======/======	2024-08-13	87.53	81.22	VFDB_full		VFG023651(gb|WP_005160399) (fliN) flagellar motor switch protein FliN [Flagella (VF0394) - Motility (VFC0204)] [Yersinia enterocolitica subsp. palearctica 105.5R(r)]
AS085_contigs.fa	contig00005	45228	46226	-	VFG043063(gb|NP_460929)	1-999/1005	========/======	2024-04-12	98.81	80.8	VFDB_full		VFG043063(gb|NP_460929) (fliM) flagellar motor switch protein FliM [Peritrichous flagella (VF0967) - Motility (VFC0204)] [Salmonella enterica subsp. enterica serovar Typhimurium str. LT2]
AS085_contigs.fa	contig00005	50633	51625	-	VFG043108(gb|WP_000067959)	1-996/996	========/======	2024-03-05	99.6	81.34	VFDB_full		VFG043108(gb|WP_000067959) (fliG) flagellar motor switch protein FliG [Peritrichous flagella (VF1154) - Motility (VFC0204)] [Escherichia coli O157:H7 str. EDL933]
AS085_contigs.fa	contig00005	103092	103670	+	VFG043045(gb|NP_460881)	7-585/585	===============	0/0	98.97	80.14	VFDB_full		VFG043045(gb|NP_460881) (flhC) regulator of flagellar biosynthesis [Peritrichous flagella (VF0967) - Motility (VFC0204)] [Salmonella enterica subsp. enterica serovar Typhimurium str. LT2]
AS085_contigs.fa	contig00007	101057	102466	+	VFG048968(gb|WP_012541090)	1-1407/1407	========/======	2024-01-03	100	81.77	VFDB_full		VFG048968(gb|WP_012541090) (gndA) NADP-dependent phosphogluconate dehydrogenase [Capsule (VF0560) - Immune modulation (VFC0258)] [Klebsiella pneumoniae 342]
AS091_contigs.fa	contig00001	361734	362380	-	VFG049018(gb|WP_002913007)	1-647/651	===============	0/0	99.39	85.63	VFDB_full		VFG049018(gb|WP_002913007) (rcsB) transcriptional regulator RcsB [RcsAB (VF0571) - Regulation (VFC0301)] [Klebsiella pneumoniae subsp. pneumoniae NTUH-K2044]
AS091_contigs.fa	contig00001	531338	532225	+	VFG048974(gb|WP_016946203)	6-893/897	===============	0/0	99	82.09	VFDB_full		VFG048974(gb|WP_016946203) (galF) UTP--glucose-1-phosphate uridylyltransferase GalF [Capsule (VF0560) - Immune modulation (VFC0258)] [Klebsiella oxytoca E718]
AS091_contigs.fa	contig00001	546907	548313	+	VFG048968(gb|WP_012541090)	1-1407/1407	===============	0/0	100	84.36	VFDB_full		VFG048968(gb|WP_012541090) (gndA) NADP-dependent phosphogluconate dehydrogenase [Capsule (VF0560) - Immune modulation (VFC0258)] [Klebsiella pneumoniae 342]
AS091_contigs.fa	contig00001	633251	633516	-	VFG043118(gb|WP_000187358)	1-266/270	===============	0/0	98.52	81.2	VFDB_full		VFG043118(gb|WP_000187358) (fliQ) flagellar biosynthesis protein FliQ [Peritrichous flagella (VF1154) - Motility (VFC0204)] [Escherichia coli O157:H7 str. EDL933]
AS091_contigs.fa	contig00001	634641	635054	-	VFG043064(gb|NP_460930)	1-414/414	===============	0/0	100	85.02	VFDB_full		VFG043064(gb|NP_460930) (fliN) flagellar motor switch protein FliN [Peritrichous flagella (VF0967) - Motility (VFC0204)] [Salmonella enterica subsp. enterica serovar Typhimurium str. LT2]
AS091_contigs.fa	contig00001	635051	636055	-	VFG043114(gb|WP_010904778)	1-1005/1005	========/======	2024-04-06	99.7	84.62	VFDB_full		VFG043114(gb|WP_010904778) (fliM) flagellar motor switch protein FliM [Peritrichous flagella (VF1154) - Motility (VFC0204)] [Escherichia coli O157:H7 str. EDL933]
AS091_contigs.fa	contig00001	638322	639683	-	VFG043110(gb|WP_000213294)	1-1362/1374	===============	0/0	99.13	82.08	VFDB_full		VFG043110(gb|WP_000213294) (fliI) flagellum-specific ATP synthase FliI [Peritrichous flagella (VF1154) - Motility (VFC0204)] [Escherichia coli O157:H7 str. EDL933]
AS091_contigs.fa	contig00001	640385	641381	-	VFG043057(gb|NP_460923)	1-994/996	========/======	2024-01-03	99.8	87.96	VFDB_full		VFG043057(gb|NP_460923) (fliG) flagellar motor switch protein FliG [Peritrichous flagella (VF0967) - Motility (VFC0204)] [Salmonella enterica subsp. enterica serovar Typhimurium str. LT2]
AS091_contigs.fa	contig00001	650071	650790	+	VFG043049(gb|NP_460909)	1-720/720	===============	0/0	100	88.19	VFDB_full		VFG043049(gb|NP_460909) (fliA) RNA polymerase sigma factor FliA [Peritrichous flagella (VF0967) - Motility (VFC0204)] [Salmonella enterica subsp. enterica serovar Typhimurium str. LT2]
AS091_contigs.fa	contig00001	651483	652283	+	VFG043099(gb|WP_001302033)	1-801/801	===============	0/0	100	82.9	VFDB_full		VFG043099(gb|WP_001302033) (tcyJ) cystine ABC transporter substrate-binding protein [Peritrichous flagella (VF1154) - Motility (VFC0204)] [Escherichia coli O157:H7 str. EDL933]
AS091_contigs.fa	contig00001	684934	685513	+	VFG043045(gb|NP_460881)	6-585/585	===============	0/0	99.15	84.66	VFDB_full		VFG043045(gb|NP_460881) (flhC) regulator of flagellar biosynthesis [Peritrichous flagella (VF0967) - Motility (VFC0204)] [Salmonella enterica subsp. enterica serovar Typhimurium str. LT2]
AS091_contigs.fa	contig00001	685637	686524	+	VFG043044(gb|NP_460880)	1-888/888	===============	0/0	100	84.35	VFDB_full		VFG043044(gb|NP_460880) (motA) flagellar motor stator protein MotA [Peritrichous flagella (VF0967) - Motility (VFC0204)] [Salmonella enterica subsp. enterica serovar Typhimurium str. LT2]
AS091_contigs.fa	contig00001	686521	687450	+	VFG043043(gb|NP_460879)	1-930/930	===============	0/0	100	80.11	VFDB_full		VFG043043(gb|NP_460879) (motB) flagellar motor protein MotB [Peritrichous flagella (VF0967) - Motility (VFC0204)] [Salmonella enterica subsp. enterica serovar Typhimurium str. LT2]
AS091_contigs.fa	contig00001	689484	689987	+	VFG043041(gb|NP_460877)	1-504/504	===============	0/0	100	82.34	VFDB_full		VFG043041(gb|NP_460877) (cheW) chemotaxis protein CheW [Peritrichous flagella (VF0967) - Motility (VFC0204)] [Salmonella enterica subsp. enterica serovar Typhimurium str. LT2]
AS091_contigs.fa	contig00001	700417	701283	+	VFG043039(gb|NP_460875)	1-867/867	===============	0/0	100	83.05	VFDB_full		VFG043039(gb|NP_460875) (cheR) chemotaxis protein-glutamate O-methyltransferase [Peritrichous flagella (VF0967) - Motility (VFC0204)] [Salmonella enterica subsp. enterica serovar Typhimurium str. LT2]
AS091_contigs.fa	contig00001	701280	702329	+	VFG043038(gb|NP_460874)	1-1050/1050	===============	0/0	100	84.38	VFDB_full		VFG043038(gb|NP_460874) (cheB) chemotaxis response regulator protein-glutamate methylesterase [Peritrichous flagella (VF0967) - Motility (VFC0204)] [Salmonella enterica subsp. enterica serovar Typhimurium str. LT2]
AS091_contigs.fa	contig00001	702347	702736	+	VFG043037(gb|NP_460873)	1-390/390	===============	0/0	100	84.1	VFDB_full		VFG043037(gb|NP_460873) (cheY) two-component system response regulator [Peritrichous flagella (VF0967) - Motility (VFC0204)] [Salmonella enterica subsp. enterica serovar Typhimurium str. LT2]
AS091_contigs.fa	contig00001	702747	703387	+	VFG043036(gb|NP_460872)	1-641/645	===============	0/0	99.38	83.15	VFDB_full		VFG043036(gb|NP_460872) (cheZ) protein phosphatase CheZ [Peritrichous flagella (VF0967) - Motility (VFC0204)] [Salmonella enterica subsp. enterica serovar Typhimurium str. LT2]
AS091_contigs.fa	contig00001	704683	706761	+	VFG043034(gb|NP_460870)	1-2079/2079	========/======	2024-03-08	99.81	81.56	VFDB_full		VFG043034(gb|NP_460870) (flhA) flagellar biosynthesis protein FlhA [Peritrichous flagella (VF0967) - Motility (VFC0204)] [Salmonella enterica subsp. enterica serovar Typhimurium str. LT2]
AS091_contigs.fa	contig00001	1104697	1105770	-	VFG043568(gb|NP_460531)	1-1089/1089	========/======	2024-03-15	98.62	82.37	VFDB_full		VFG043568(gb|NP_460531) (nmpC) phosphoporin PhoE [OmpD (VF0969) - Adherence (VFC0001)] [Salmonella enterica subsp. enterica serovar Typhimurium str. LT2]
AS091_contigs.fa	contig00002	113879	114553	+	VFG000475(gb|NP_460201)	1-675/675	===============	0/0	100	81.48	VFDB_full		VFG000475(gb|NP_460201) (phoP) response regulator in two-component regulatory system with PhoQ [PhoPQ (VF0111) - Regulation (VFC0301)] [Salmonella enterica subsp. enterica serovar Typhimurium str. LT2]
AS091_contigs.fa	contig00002	168029	169097	-	VFG043029(gb|NP_460152)	28-1096/1098	===============	0/0	97.36	81.95	VFDB_full		VFG043029(gb|NP_460152) (flgI) flagellar biosynthesis protein FlgA [Peritrichous flagella (VF0967) - Motility (VFC0204)] [Salmonella enterica subsp. enterica serovar Typhimurium str. LT2]
AS091_contigs.fa	contig00002	169137	169835	-	VFG043080(gb|WP_001295442)	1-699/699	========/======	2024-02-04	99.71	82.88	VFDB_full		VFG043080(gb|WP_001295442) (flgH) flagellar basal body L-ring protein FlgH [Peritrichous flagella (VF1154) - Motility (VFC0204)] [Escherichia coli O157:H7 str. EDL933]
AS091_contigs.fa	contig00002	169893	170675	-	VFG043027(gb|NP_460150)	1-783/783	===============	0/0	100	87.1	VFDB_full		VFG043027(gb|NP_460150) (flgG) flagellar basal-body rod protein FlgG [Peritrichous flagella (VF0967) - Motility (VFC0204)] [Salmonella enterica subsp. enterica serovar Typhimurium str. LT2]
AS091_contigs.fa	contig00002	173420	173824	-	VFG043075(gb|WP_001196460)	1-405/405	===============	0/0	100	81.73	VFDB_full		VFG043075(gb|WP_001196460) (flgC) flagellar basal body rod protein FlgC [Peritrichous flagella (VF1154) - Motility (VFC0204)] [Escherichia coli O157:H7 str. EDL933]
AS091_contigs.fa	contig00002	199740	200390	+	VFG045791(gb|WP_000481500)	1-651/651	===============	0/0	100	80.18	VFDB_full		VFG045791(gb|WP_000481500) (cgsD) transcriptional regulator CsgD [Curli fibers (VF1138) - Adherence (VFC0001)] [Escherichia coli O25b:H4-ST131]
AS091_contigs.fa	contig00002	201254	202083	+	VFG000462(gb|NP_460110)	1-830/834	========/======	2024-02-02	99.4	80.75	VFDB_full		VFG000462(gb|NP_460110) (csgG) curli production assembly/transport protein CsgG [Agf (VF0103) - Adherence (VFC0001)] [Salmonella enterica subsp. enterica serovar Typhimurium str. LT2]
AS091_contigs.fa	contig00002	287352	288394	+	VFG043544(gb|WP_000750416)	1-1031/1041	========/======	2024-01-12	99.04	85.43	VFDB_full		VFG043544(gb|WP_000750416) (ompA) porin OmpA [Z1307 (VF1158) - Adherence (VFC0001)] [Escherichia coli O157:H7 str. EDL933]
AS091_contigs.fa	contig00002	474072	475187	+	VFG048550(gb|WP_004213623)	1-1116/1116	===============	0/0	100	92.2	VFDB_full		VFG048550(gb|WP_004213623) (iroB) glucosyltransferase IroB [Sal (VF0563) - Nutritional/Metabolic factor (VFC0272)] [Klebsiella pneumoniae subsp. pneumoniae NTUH-K2044]
AS091_contigs.fa	contig00002	475329	478969	+	VFG048552	1-3641/3645	===============	0/0	99.89	93.08	VFDB_full		VFG048552 (iroC) ABC transporter [Sal (VF0563) - Nutritional/Metabolic factor (VFC0272)] [Klebsiella pneumoniae subsp. rhinoscleromatis SB3432]
AS091_contigs.fa	contig00002	479090	480319	+	VFG048554(gb|WP_004902400)	1-1230/1230	===============	0/0	100	88.21	VFDB_full		VFG048554(gb|WP_004902400) (iroD) siderophore esterase IroD [Sal (VF0563) - Nutritional/Metabolic factor (VFC0272)] [Klebsiella pneumoniae subsp. pneumoniae NTUH-K2044]
AS091_contigs.fa	contig00002	480403	481347	+	VFG012503(gb|WP_000271277)	1-957/957	========/======	2024-01-12	98.75	86.1	VFDB_full		VFG012503(gb|WP_000271277) (iroE) esterase [Salmochelin siderophore (VF0230) - Nutritional/Metabolic factor (VFC0272)] [Escherichia coli UTI89]
AS091_contigs.fa	contig00002	481392	483566	-	VFG044334(gb|WP_015874979)	1-2175/2175	===============	0/0	100	94.99	VFDB_full		VFG044334(gb|WP_015874979) (iroN) salmochelin receptor IroN [Sal (VF0563) - Nutritional/Metabolic factor (VFC0272)] [Klebsiella pneumoniae subsp. pneumoniae NTUH-K2044]
AS091_contigs.fa	contig00002	612620	613056	+	VFG000478(gb|NP_459678)	1-437/453	===============	0/0	96.47	83.3	VFDB_full		VFG000478(gb|NP_459678) (fur) ferric iron uptake transcriptional regulator [Fur (VF0113) - Regulation (VFC0301)] [Salmonella enterica subsp. enterica serovar Typhimurium str. LT2]
AS091_contigs.fa	contig00002	703427	704170	-	VFG048405(gb|YP_005225749)	13-756/756	========/======	2024-07-14	97.49	81.89	VFDB_full		VFG048405(gb|YP_005225749) (entA) 23-dihydroxybenzoate-23-dehydrogenase [Ent (VF0562) - Nutritional/Metabolic factor (VFC0272)] [Klebsiella pneumoniae subsp. pneumoniae HS11286]
AS091_contigs.fa	contig00002	704183	705033	-	VFG048418(gb|WP_012068427)	1-848/852	========/======	2024-01-03	99.53	84.84	VFDB_full		VFG048418(gb|WP_012068427) (entB) 23-dihydro-23-dihydroxybenzoate synthetase isochroismatase [Ent (VF0562) - Nutritional/Metabolic factor (VFC0272)] [Klebsiella pneumoniae subsp. pneumoniae MGH 78578]
AS091_contigs.fa	contig00002	705044	706642	-	VFG048430(gb|WP_012968726)	10-1608/1608	========/======	2024-03-04	99.32	80.64	VFDB_full		VFG048430(gb|WP_012968726) (entE) enterobactin synthase subunit E [Ent (VF0562) - Nutritional/Metabolic factor (VFC0272)] [Klebsiella variicola At-22]
AS091_contigs.fa	contig00002	709140	710290	-	VFG048457(gb|WP_004223589)	1-1151/1242	==============.	0/0	92.67	81.41	VFDB_full		VFG048457(gb|WP_004223589) (entS) enterobactin exporter EntS [Ent (VF0562) - Nutritional/Metabolic factor (VFC0272)] [Klebsiella pneumoniae KCTC 2242]
AS091_contigs.fa	contig00002	710400	711398	+	VFG048461(gb|WP_014228353)	1-1002/1008	========/======	2024-05-11	98.71	81.31	VFDB_full		VFG048461(gb|WP_014228353) (fepD) iron-enterobactin transporter membrane protein [Ent (VF0562) - Nutritional/Metabolic factor (VFC0272)] [Klebsiella oxytoca E718]
AS091_contigs.fa	contig00002	711539	712393	+	VFG048470(gb|WP_009653197)	139-993/993	.=======/======	2024-03-10	85.6	80.93	VFDB_full		VFG048470(gb|WP_009653197) (fepG) iron-enterobactin transporter permease [Ent (VF0562) - Nutritional/Metabolic factor (VFC0272)] [Klebsiella oxytoca E718]
AS091_contigs.fa	contig00002	712390	713177	+	VFG048480(gb|WP_014837773)	1-788/795	========/======	2024-04-08	98.62	81.94	VFDB_full		VFG048480(gb|WP_014837773) (fepC) iron-enterobactin transporter ATP-binding protein [Ent (VF0562) - Nutritional/Metabolic factor (VFC0272)] [Klebsiella oxytoca E718]
AS091_contigs.fa	contig00002	718690	720932	+	VFG048519(gb|WP_012968731)	1-2219/2229	========/======	13/54	98.88	81.8	VFDB_full		VFG048519(gb|WP_012968731) (fepA) outer membrane receptor FepA [Ent (VF0562) - Nutritional/Metabolic factor (VFC0272)] [Klebsiella variicola At-22]
AS091_contigs.fa	contig00002	722483	723314	-	VFG012582(gb|WP_001101732)	1-832/858	===============	0/0	96.97	80.41	VFDB_full		VFG012582(gb|WP_001101732) (sitC) iron/manganese ABC transporter permease subunit SitC [Iron/manganese transport (VF1116) - Nutritional/Metabolic factor (VFC0272)] [Escherichia coli 536]
AS091_contigs.fa	contig00002	838516	839709	+	VFG049125(gb|WP_004136054)	1-1194/1194	========/======	2024-05-10	99.58	80.23	VFDB_full		VFG049125(gb|WP_004136054) (acrA) acriflavine resistance protein A [AcrAB (VF0568) - Antimicrobial activity/Competitive advantage (VFC0325)] [Klebsiella oxytoca E718]
AS091_contigs.fa	contig00002	839732	842874	+	VFG049139(gb|WP_008805437)	1-3143/3147	========/======	2024-02-06	99.78	86.08	VFDB_full		VFG049139(gb|WP_008805437) (acrB) acriflavine resistance protein B [AcrAB (VF0568) - Antimicrobial activity/Competitive advantage (VFC0325)] [Klebsiella pneumoniae 342]
AS091_contigs.fa	contig00004	306283	306762	-	VFG035450(gb|WP_000013179)	1-480/480	===============	0/0	100	80.83	VFDB_full		VFG035450(gb|WP_000013179) (aec32) Hcp family type VI secretion system effector [ACE T6SS (VF1122) - Effector delivery system (VFC0086)] [Escherichia coli O44:H18 042]
AS091_contigs.fa	contig00004	308154	311590	-	VFG035499(gb|WP_122986661)	1-3434/3438	========/======	2024-05-13	99.74	82.45	VFDB_full		VFG035499(gb|WP_122986661) (aec30) type VI secretion system membrane subunit TssM [ACE T6SS (VF1122) - Effector delivery system (VFC0086)] [Escherichia coli O44:H18 042]
AS091_contigs.fa	contig00004	313121	313855	-	VFG041162(gb|WP_000089148)	1-738/738	========/======	2024-04-19	98.51	81.23	VFDB_full		VFG041162(gb|WP_000089148) (tagO) type VI secretion system-associated protein TagO [T6SS (VF0975) - Effector delivery system (VFC0086)] [Salmonella enterica subsp. enterica serovar Gallinarum str. 287/91]
AS091_contigs.fa	contig00004	316621	317385	-	VFG035601(gb|WP_001280269)	10-774/774	===============	0/0	98.84	84.71	VFDB_full		VFG035601(gb|WP_001280269) (aec26) type IVB secretion system protein IcmH/DotU [ACE T6SS (VF1122) - Effector delivery system (VFC0086)] [Escherichia coli O44:H18 042]
AS091_contigs.fa	contig00004	317397	318736	-	VFG035613(gb|WP_000224516)	1-1340/1347	===============	0/0	99.48	84.92	VFDB_full		VFG035613(gb|WP_000224516) (aec25) type VI secretion system baseplate subunit TssK [ACE T6SS (VF1122) - Effector delivery system (VFC0086)] [Escherichia coli APEC O1]
AS091_contigs.fa	contig00004	318739	319212	-	VFG035637(gb|WP_001013428)	52-525/525	.==============	0/0	90.29	82.91	VFDB_full		VFG035637(gb|WP_001013428) (aec24) type VI secretion system lipoprotein TssJ [ACE T6SS (VF1122) - Effector delivery system (VFC0086)] [Escherichia coli 536]
AS091_contigs.fa	contig00004	319269	320564	-	VFG035663(gb|WP_000433567)	1-1293/1293	========/======	2024-04-05	99.92	81.19	VFDB_full		VFG035663(gb|WP_000433567) (aec23) type VI secretion system-associated FHA domain protein TagH [ACE T6SS (VF1122) - Effector delivery system (VFC0086)] [Escherichia coli 536]
AS091_contigs.fa	contig00004	320569	321618	-	VFG035688(gb|WP_000896716)	1-1050/1050	===============	0/0	100	82.95	VFDB_full		VFG035688(gb|WP_000896716) (aec22) type VI secretion system baseplate subunit TssG [ACE T6SS (VF1122) - Effector delivery system (VFC0086)] [Escherichia coli 536]
AS091_contigs.fa	contig00004	321583	323422	-	VFG035712(gb|WP_000863399)	2-1841/1842	========/======	2024-11-24	99.24	82.78	VFDB_full		VFG035712(gb|WP_000863399) (tssF) type VI secretion system baseplate subunit TssF [ACE T6SS (VF1122) - Effector delivery system (VFC0086)] [Escherichia coli 536]
AS091_contigs.fa	contig00004	323858	325342	-	VFG035762(gb|WP_000111582)	1-1485/1485	===============	0/0	100	83.17	VFDB_full		VFG035762(gb|WP_000111582) (aec18) type VI secretion system contractile sheath large subunit [ACE T6SS (VF1122) - Effector delivery system (VFC0086)] [Escherichia coli 536]
AS091_contigs.fa	contig00004	326572	327090	+	VFG035810(gb|WP_001142963)	1-519/519	===============	0/0	100	88.05	VFDB_full		VFG035810(gb|WP_001142963) (aec16) Hcp family type VI secretion system effector [ACE T6SS (VF1122) - Effector delivery system (VFC0086)] [Escherichia coli 536]
AS091_contigs.fa	contig00004	327329	329015	+	VFG035855(gb|WP_000053628)	1-1690/1983	========/====..	2024-05-13	84.82	82.95	VFDB_full		VFG035855(gb|WP_000053628) (aec15) type VI secretion system tip protein VgrG [ACE T6SS (VF1122) - Effector delivery system (VFC0086)] [Escherichia coli O83:H1 str. NRG 857C]
AS091_contigs.fa	contig00006	102472	103463	+	VFG000477(gb|NP_461845)	2-993/993	========/======	2024-02-02	99.8	89.63	VFDB_full		VFG000477(gb|NP_461845) (rpoS) RNA polymerase sigma factor RpoS [RpoS (VF0112) - Regulation (VFC0301)] [Salmonella enterica subsp. enterica serovar Typhimurium str. LT2]
AS091_contigs.fa	contig00006	294080	296653	+	VFG049194(gb|WP_004150973)	1-2574/2574	===============	0/0	100	87.26	VFDB_full		VFG049194(gb|WP_004150973) (clpV) ATP-dependent chaperone ClpB [T6SS-II (VF0783) - Effector delivery system (VFC0086)] [Klebsiella pneumoniae JM45]
AS093_contigs.fa	contig00001	630938	632344	-	VFG048941(gb|WP_020953355)	1-1407/1407	========/======	2024-04-10	99.64	80.31	VFDB_full		VFG048941(gb|WP_020953355) (gndA) NADP-dependent phosphogluconate dehydrogenase [Capsule (VF0560) - Immune modulation (VFC0258)] [Klebsiella pneumoniae subsp. rhinoscleromatis SB3432]
AS093_contigs.fa	contig00001	1171209	1174351	+	VFG049139(gb|WP_008805437)	1-3143/3147	========/======	2024-04-04	99.81	81.21	VFDB_full		VFG049139(gb|WP_008805437) (acrB) acriflavine resistance protein B [AcrAB (VF0568) - Antimicrobial activity/Competitive advantage (VFC0325)] [Klebsiella pneumoniae 342]
AS093_contigs.fa	contig00001	1253454	1254245	-	VFG044407(gb|CAE46937)	1-792/792	===============	0/0	100	99.24	VFDB_full		VFG044407(gb|CAE46937) (hasB) unknown protein [HasA (VF1254) - Nutritional/Metabolic factor (VFC0272)] [Serratia marcescens str. SM365]
AS093_contigs.fa	contig00001	1254248	1255579	-	VFG044406(gb|CAA57067)	1-1314/1314	========/======	20/26	99.7	96.93	VFDB_full		VFG044406(gb|CAA57067) (hasE) unknown protein [HasA (VF1254) - Nutritional/Metabolic factor (VFC0272)] [Serratia marcescens str. SM365]
AS093_contigs.fa	contig00001	1255576	1257330	-	VFG044405(gb|CAA57069)	1-1731/1731	========/======	1938-09-01	99.6	96.65	VFDB_full		VFG044405(gb|CAA57069) (hasD) unknown protein [HasA (VF1254) - Nutritional/Metabolic factor (VFC0272)] [Serratia marcescens str. SM365]
AS093_contigs.fa	contig00001	1257433	1257999	-	VFG044404(gb|CAA57068)	1-567/567	===============	0/0	100	99.3	VFDB_full		VFG044404(gb|CAA57068) (hasA) unknown protein [HasA (VF1254) - Nutritional/Metabolic factor (VFC0272)] [Serratia marcescens str. SM365]
AS093_contigs.fa	contig00001	1258078	1260777	-	VFG044403(gb|CAE46936)	1-2700/2700	===============	0/0	100	98.96	VFDB_full		VFG044403(gb|CAE46936) (hasR) unknown protein [HasA (VF1254) - Nutritional/Metabolic factor (VFC0272)] [Serratia marcescens str. SM365]
AS093_contigs.fa	contig00001	1260934	1261887	-	VFG044402(gb|CAE46935)	1-954/954	===============	0/0	100	98.53	VFDB_full		VFG044402(gb|CAE46935) (hasS) unknown protein [HasA (VF1254) - Nutritional/Metabolic factor (VFC0272)] [Serratia marcescens str. SM365]
AS093_contigs.fa	contig00001	1261964	1262464	-	VFG044401(gb|CAE46934)	1-501/501	===============	0/0	100	99.8	VFDB_full		VFG044401(gb|CAE46934) (hasI) unknown protein [HasA (VF1254) - Nutritional/Metabolic factor (VFC0272)] [Serratia marcescens str. SM365]
AS093_contigs.fa	contig00002	374407	374794	+	VFG043037(gb|NP_460873)	1-388/390	===============	0/0	99.49	80.16	VFDB_full		VFG043037(gb|NP_460873) (cheY) two-component system response regulator [Peritrichous flagella (VF0967) - Motility (VFC0204)] [Salmonella enterica subsp. enterica serovar Typhimurium str. LT2]
AS093_contigs.fa	contig00002	382294	382698	+	VFG002679(gb|WP_002211111)	1-405/405	===============	0/0	100	80.74	VFDB_full		VFG002679(gb|WP_002211111) (flgC) flagellar basal-body rod protein FlgC [Flagella (VF0394) - Motility (VFC0204)] [Yersinia pestis CO92]
AS093_contigs.fa	contig00002	385462	386235	+	VFG043027(gb|NP_460150)	10-783/783	===============	0/0	98.85	82.82	VFDB_full		VFG043027(gb|NP_460150) (flgG) flagellar basal-body rod protein FlgG [Peritrichous flagella (VF0967) - Motility (VFC0204)] [Salmonella enterica subsp. enterica serovar Typhimurium str. LT2]
AS093_contigs.fa	contig00002	386382	387020	+	VFG002345(gb|WP_005160434)	79-717/717	.==============	0/0	89.12	80.28	VFDB_full		VFG002345(gb|WP_005160434) (flgH) flagellar L-ring protein precursor FlgH [Flagella (VF0394) - Motility (VFC0204)] [Yersinia enterocolitica subsp. enterocolitica 8081]
AS093_contigs.fa	contig00002	393872	394546	-	VFG017322(gb|WP_002220494)	61-735/741	.==============	0/0	91.09	81.48	VFDB_full		VFG017322(gb|WP_002220494) (fliP) flagellar biosynthetic protein FliP [Flagella (VF0394) - Motility (VFC0204)] [Yersinia pseudotuberculosis IP 31758]
AS093_contigs.fa	contig00002	395030	395444	-	VFG017320(gb|WP_011192176)	1-415/417	===============	0/0	99.52	80.48	VFDB_full		VFG017320(gb|WP_011192176) (fliN) flagellar motor switch protein FliN [Flagella (VF0394) - Motility (VFC0204)] [Yersinia pseudotuberculosis IP 31758]
AS093_contigs.fa	contig00002	395437	396441	-	VFG002335(gb|WP_005160396)	1-1005/1005	========/======	2024-02-02	99.9	82.21	VFDB_full		VFG002335(gb|WP_005160396) (fliM) flagellar motor switch protein FliM [Flagella (VF0394) - Motility (VFC0204)] [Yersinia enterocolitica subsp. enterocolitica 8081]
AS093_contigs.fa	contig00002	400850	401842	-	VFG023637(gb|WP_005160381)	1-993/993	===============	0/0	100	82.88	VFDB_full		VFG023637(gb|WP_005160381) (fliG) flagellar motor switch protein G [Flagella (VF0394) - Motility (VFC0204)] [Yersinia enterocolitica subsp. palearctica 105.5R(r)]
AS093_contigs.fa	contig00002	417757	418442	+	VFG043099(gb|WP_001302033)	116-801/801	..======/======	2024-06-12	84.89	80.92	VFDB_full		VFG043099(gb|WP_001302033) (tcyJ) cystine ABC transporter substrate-binding protein [Peritrichous flagella (VF1154) - Motility (VFC0204)] [Escherichia coli O157:H7 str. EDL933]
AS093_contigs.fa	contig00003	1031	3555	-	VFG049196(gb|WP_004890358)	1-2525/2574	===============	0/0	98.1	81.58	VFDB_full		VFG049196(gb|WP_004890358) (clpV) ATP-dependent chaperone ClpB [T6SS-II (VF0783) - Effector delivery system (VFC0086)] [Klebsiella pneumoniae subsp. pneumoniae NTUH-K2044]
AS093_contigs.fa	contig00003	42915	43912	-	VFG000477(gb|NP_461845)	2-993/993	========/======	2024-01-06	99.9	81.66	VFDB_full		VFG000477(gb|NP_461845) (rpoS) RNA polymerase sigma factor RpoS [RpoS (VF0112) - Regulation (VFC0301)] [Salmonella enterica subsp. enterica serovar Typhimurium str. LT2]
AS093_contigs.fa	contig00004	414757	416436	+	VFG042384(gb|AAA50322)	1-1674/1674	========/======	2024-01-06	100	98.87	VFDB_full		VFG042384(gb|AAA50322) (shlB) hemolysin determinant [ShlA-ShlB (VF1297) - Effector delivery system (VFC0086)] [Serratia marcescens W1436]
AS093_contigs.fa	contig00004	416482	421308	+	VFG042385(gb|AAA50323)	1-4827/4827	===============	0/0	100	98.47	VFDB_full		VFG042385(gb|AAA50323) (shlA) hemolysin [ShlA-ShlB (VF1297) - Effector delivery system (VFC0086)] [Serratia marcescens W1436]
AS093_contigs.fa	contig00007	236308	236948	-	VFG049017(gb|WP_002913007)	11-651/651	===============	0/0	98.46	87.83	VFDB_full		VFG049017(gb|WP_002913007) (rcsB) transcriptional regulator RcsB [RcsAB (VF0571) - Regulation (VFC0301)] [Klebsiella pneumoniae subsp. pneumoniae MGH 78578]
AS096_contigs.fa	contig00003	86832	89958	+	VFG050922(gb|WP_000898328.1)	1-3124/3321	========/======	2024-01-03	94.07	80.62	VFDB_full		VFG050922(gb|WP_000898328.1) (vgrG/tssI) type VI secretion system tip protein VgrG [T6SS (VF1337) - Effector delivery system (VFC0086)] [Acinetobacter baumannii BJAB0715]
AS096_contigs.fa	contig00003	135080	135982	+	VFG037826(gb|WP_000240700)	1-903/903	========/======	2024-02-02	99.89	82.63	VFDB_full		VFG037826(gb|WP_000240700) (lpxC) UDP-3-O-acyl-N-acetylglucosamine deacetylase [LPS (VF0466) - Immune modulation (VFC0258)] [Acinetobacter baumannii BJAB0715]
AS096_contigs.fa	contig00005	34340	35053	+	VFG050418(gb|WP_004738086.1)	88-801/801	.==============	0/0	89.14	80.95	VFDB_full		VFG050418(gb|WP_004738086.1) (pilF) type IV pilus biogenesis/stability protein PilW [TFP (VF1334) - Adherence (VFC0001)] [Acinetobacter baumannii BJAB0715]
AS096_contigs.fa	contig00005	138770	139806	+	VFG038182(gb|WP_000777875)	1-1046/1071	========/======	2024-04-11	96.73	87.49	VFDB_full		VFG038182(gb|WP_000777875) (ompA) outer membrane protein OmpA [OmpA (VF0464) - Immune modulation (VFC0258)] [Acinetobacter baumannii D1279779]
AS096_contigs.fa	contig00005	160569	160942	+	VFG050623(gb|WP_000389061.1)	1-374/384	===============	0/0	97.4	82.35	VFDB_full		VFG050623(gb|WP_000389061.1) (pilG) twitching motility response regulator PilG [TFP (VF1334) - Adherence (VFC0001)] [Acinetobacter baumannii AB0057]
AS096_contigs.fa	contig00005	161375	161911	+	VFG050653(gb|WP_000729762.1)	1-537/537	========/======	2024-02-02	99.81	80.67	VFDB_full		VFG050653(gb|WP_000729762.1) (pilI) chemotaxis protein CheW [TFP (VF1334) - Adherence (VFC0001)] [Acinetobacter baumannii AB0057]
AS096_contigs.fa	contig00006	62295	63011	+	VFG038216(gb|WP_000076440)	1-717/717	===============	0/0	100	86.75	VFDB_full		VFG038216(gb|WP_000076440) (bfmR) biofilm-controlling response regulator [BfmRS (VF0463) - Regulation (VFC0301)] [Acinetobacter baumannii 1656-2]
AS096_contigs.fa	contig00009	28059	29127	-	VFG050395(gb|YP_005797773.1)	1-1068/1068	========/======	2024-01-01	100	83.16	VFDB_full		VFG050395(gb|YP_005797773.1) (pilT) type IV pilus twitching motility protein PilT [TFP (VF1334) - Adherence (VFC0001)] [Acinetobacter baumannii TCDC-AB0715]
AS096_contigs.fa	contig00009	70515	71936	+	VFG051074(gb|WP_001066523.1)	61-1482/1482	===============	0/0	95.95	84.95	VFDB_full		VFG051074(gb|WP_001066523.1) (tssC) type VI secretion system contractile sheath large subunit [T6SS (VF1337) - Effector delivery system (VFC0086)] [Acinetobacter baumannii BJAB0715]
AS096_contigs.fa	contig00009	71988	72491	+	VFG051050(gb|WP_000653195.1)	1-504/504	===============	0/0	100	87.1	VFDB_full		VFG051050(gb|WP_000653195.1) (hcp/tssD) type VI secretion system tube protein Hcp [T6SS (VF1337) - Effector delivery system (VFC0086)] [Acinetobacter baumannii SDF]
AS096_contigs.fa	contig00010	31368	34547	+	VFG037724(gb|WP_001027061)	1-3180/3180	===============	0/0	100	81.42	VFDB_full		VFG037724(gb|WP_001027061) (adeG) cation/multidrug efflux pump [AdeFGH efflux pump (VF0504) - Biofilm (VFC0271)] [Acinetobacter baumannii BJAB0715]
AS096_contigs.fa	contig00011	50175	50776	+	VFG037974(gb|WP_000919783)	7-608/615	===============	0/0	97.89	83.06	VFDB_full		VFG037974(gb|WP_000919783) (ABAYE_RS18890) sugar transferase [Capsule (VF0465) - Immune modulation (VFC0258)] [Acinetobacter baumannii AYE]
AS096_contigs.fa	contig00011	58543	59892	-	VFG037851(gb|WP_000209932)	13-1362/1371	===============	0/0	98.47	80.22	VFDB_full		VFG037851(gb|WP_000209932) (ABBFA_RS17100) phosphomannomutase/phosphoglucomutase [Capsule (VF0465) - Immune modulation (VFC0258)] [Acinetobacter baumannii AB307-0294]
AS113_contigs.fa	contig00001	12609	14687	-	VFG043034(gb|NP_460870)	1-2079/2079	========/======	2024-02-02	99.95	80.67	VFDB_full		VFG043034(gb|NP_460870) (flhA) flagellar biosynthesis protein FlhA [Peritrichous flagella (VF0967) - Motility (VFC0204)] [Salmonella enterica subsp. enterica serovar Typhimurium str. LT2]
AS113_contigs.fa	contig00001	15975	16574	-	VFG043036(gb|NP_460872)	46-645/645	========/======	2024-03-06	92.56	80.1	VFDB_full		VFG043036(gb|NP_460872) (cheZ) protein phosphatase CheZ [Peritrichous flagella (VF0967) - Motility (VFC0204)] [Salmonella enterica subsp. enterica serovar Typhimurium str. LT2]
AS113_contigs.fa	contig00001	16638	17025	-	VFG043037(gb|NP_460873)	1-388/390	===============	0/0	99.49	81.19	VFDB_full		VFG043037(gb|NP_460873) (cheY) two-component system response regulator [Peritrichous flagella (VF0967) - Motility (VFC0204)] [Salmonella enterica subsp. enterica serovar Typhimurium str. LT2]
AS113_contigs.fa	contig00001	17047	18094	-	VFG043038(gb|NP_460874)	1-1048/1050	===============	0/0	99.81	81.97	VFDB_full		VFG043038(gb|NP_460874) (cheB) chemotaxis response regulator protein-glutamate methylesterase [Peritrichous flagella (VF0967) - Motility (VFC0204)] [Salmonella enterica subsp. enterica serovar Typhimurium str. LT2]
AS113_contigs.fa	contig00001	29156	29623	-	VFG043093(gb|WP_000147304)	13-480/504	========/======	2024-02-02	92.66	81.02	VFDB_full		VFG043093(gb|WP_000147304) (cheW) chemotaxis protein CheW [Peritrichous flagella (VF1154) - Motility (VFC0204)] [Escherichia coli O157:H7 str. EDL933]
AS113_contigs.fa	contig00001	32627	33509	-	VFG043044(gb|NP_460880)	1-883/888	===============	0/0	99.44	80.07	VFDB_full		VFG043044(gb|NP_460880) (motA) flagellar motor stator protein MotA [Peritrichous flagella (VF0967) - Motility (VFC0204)] [Salmonella enterica subsp. enterica serovar Typhimurium str. LT2]
AS113_contigs.fa	contig00001	33635	34214	-	VFG043045(gb|NP_460881)	6-585/585	========/======	2024-02-02	98.97	81.24	VFDB_full		VFG043045(gb|NP_460881) (flhC) regulator of flagellar biosynthesis [Peritrichous flagella (VF0967) - Motility (VFC0204)] [Salmonella enterica subsp. enterica serovar Typhimurium str. LT2]
AS113_contigs.fa	contig00001	59757	60556	-	VFG043099(gb|WP_001302033)	1-800/801	========/======	2024-02-04	99.63	80.05	VFDB_full		VFG043099(gb|WP_001302033) (tcyJ) cystine ABC transporter substrate-binding protein [Peritrichous flagella (VF1154) - Motility (VFC0204)] [Escherichia coli O157:H7 str. EDL933]
AS113_contigs.fa	contig00001	61226	61945	-	VFG043049(gb|NP_460909)	1-720/720	===============	0/0	100	85	VFDB_full		VFG043049(gb|NP_460909) (fliA) RNA polymerase sigma factor FliA [Peritrichous flagella (VF0967) - Motility (VFC0204)] [Salmonella enterica subsp. enterica serovar Typhimurium str. LT2]
AS113_contigs.fa	contig00001	81229	82219	+	VFG043108(gb|WP_000067959)	1-994/996	========/======	2024-01-03	99.5	85.81	VFDB_full		VFG043108(gb|WP_000067959) (fliG) flagellar motor switch protein FliG [Peritrichous flagella (VF1154) - Motility (VFC0204)] [Escherichia coli O157:H7 str. EDL933]
AS113_contigs.fa	contig00001	86555	87559	+	VFG043114(gb|WP_010904778)	1-1005/1005	===============	0/0	100	82.39	VFDB_full		VFG043114(gb|WP_010904778) (fliM) flagellar motor switch protein FliM [Peritrichous flagella (VF1154) - Motility (VFC0204)] [Escherichia coli O157:H7 str. EDL933]
AS113_contigs.fa	contig00001	88403	89087	+	VFG043117(gb|WP_001253441)	54-738/738	.==============	0/0	92.82	81.02	VFDB_full		VFG043117(gb|WP_001253441) (fliP) flagellar type III secretion system pore protein FliP [Peritrichous flagella (VF1154) - Motility (VFC0204)] [Escherichia coli O157:H7 str. EDL933]
AS113_contigs.fa	contig00001	205738	207138	-	VFG048828(gb|WP_004899420)	1-1398/1407	========/======	2024-03-05	99.29	83.45	VFDB_full		VFG048828(gb|WP_004899420) (gndA) NADP-dependent phosphogluconate dehydrogenase [Capsule (VF0560) - Immune modulation (VFC0258)] [Klebsiella pneumoniae KCTC 2242]
AS113_contigs.fa	contig00001	405744	406394	+	VFG049018(gb|WP_002913007)	1-651/651	===============	0/0	100	84.64	VFDB_full		VFG049018(gb|WP_002913007) (rcsB) transcriptional regulator RcsB [RcsAB (VF0571) - Regulation (VFC0301)] [Klebsiella pneumoniae subsp. pneumoniae NTUH-K2044]
AS113_contigs.fa	contig00003	57952	58467	+	VFG041204(gb|WP_012906936)	1-516/519	===============	0/0	99.42	83.53	VFDB_full		VFG041204(gb|WP_012906936) (tssB) type VI secretion system contractile sheath small subunit [CTS1 (VF1263) - Effector delivery system (VFC0086)] [Citrobacter rodentium ICC168]
AS113_contigs.fa	contig00003	58492	59987	+	VFG041203(gb|WP_012906935)	1-1496/1500	===============	0/0	99.73	85.03	VFDB_full		VFG041203(gb|WP_012906935) (tssC) type VI secretion system contractile sheath large subunit [CTS1 (VF1263) - Effector delivery system (VFC0086)] [Citrobacter rodentium ICC168]
AS113_contigs.fa	contig00003	60201	60686	+	VFG041202(gb|WP_012906934)	1-486/486	===============	0/0	100	87.04	VFDB_full		VFG041202(gb|WP_012906934) (ROD_RS13680) Hcp family type VI secretion system effector [CTS1 (VF1263) - Effector delivery system (VFC0086)] [Citrobacter rodentium ICC168]
AS113_contigs.fa	contig00003	61368	62713	+	VFG041200(gb|WP_012906932)	2-1347/1347	===============	0/0	99.93	83.21	VFDB_full		VFG041200(gb|WP_012906932) (tssK) type VI secretion system baseplate subunit TssK [CTS1 (VF1263) - Effector delivery system (VFC0086)] [Citrobacter rodentium ICC168]
AS113_contigs.fa	contig00003	353723	354160	-	VFG000478(gb|NP_459678)	1-438/453	========/======	2024-02-02	96.47	84.97	VFDB_full		VFG000478(gb|NP_459678) (fur) ferric iron uptake transcriptional regulator [Fur (VF0113) - Regulation (VFC0301)] [Salmonella enterica subsp. enterica serovar Typhimurium str. LT2]
AS113_contigs.fa	contig00007	117829	120971	+	VFG049146(gb|WP_012968813)	1-3143/3147	========/======	2024-04-08	99.75	81.86	VFDB_full		VFG049146(gb|WP_012968813) (acrB) acriflavine resistance protein B [AcrAB (VF0568) - Antimicrobial activity/Competitive advantage (VFC0325)] [Klebsiella variicola At-22]
AS113_contigs.fa	contig00011	14408	15453	+	VFG043544(gb|WP_000750416)	1-1031/1041	========/======	2024-05-21	98.75	83.7	VFDB_full		VFG043544(gb|WP_000750416) (ompA) porin OmpA [Z1307 (VF1158) - Adherence (VFC0001)] [Escherichia coli O157:H7 str. EDL933]
AS113_contigs.fa	contig00012	51570	52561	+	VFG000477(gb|NP_461845)	2-993/993	===============	0/0	99.9	86.39	VFDB_full		VFG000477(gb|NP_461845) (rpoS) RNA polymerase sigma factor RpoS [RpoS (VF0112) - Regulation (VFC0301)] [Salmonella enterica subsp. enterica serovar Typhimurium str. LT2]
AS113_contigs.fa	contig00018	24526	25308	+	VFG043027(gb|NP_460150)	1-783/783	===============	0/0	100	81.99	VFDB_full		VFG043027(gb|NP_460150) (flgG) flagellar basal-body rod protein FlgG [Peritrichous flagella (VF0967) - Motility (VFC0204)] [Salmonella enterica subsp. enterica serovar Typhimurium str. LT2]
AS113_contigs.fa	contig00018	57555	59736	-	VFG048622(gb|WP_032451948)	1-2182/2202	===============	0/0	99.09	81.94	VFDB_full		VFG048622(gb|WP_032451948) (iutA) ferric aerobactin receptor IutA [Aerobactin (VF0565) - Nutritional/Metabolic factor (VFC0272)] [Klebsiella pneumoniae subsp. rhinoscleromatis SB3432]
AS113_contigs.fa	contig00018	59903	61214	-	VFG048610(gb|WP_004145304)	1-1312/1335	===============	0/0	98.28	84.22	VFDB_full		VFG048610(gb|WP_004145304) (iucD) lysine 6-monooxygenase IucD [Aerobactin (VF0565) - Nutritional/Metabolic factor (VFC0272)] [Klebsiella pneumoniae subsp. rhinoscleromatis SB3432]
AS113_contigs.fa	contig00018	61218	62951	-	VFG048605(gb|WP_004213922)	1-1734/1734	========/======	2024-02-02	99.94	86.4	VFDB_full		VFG048605(gb|WP_004213922) (iucC) aerobactin siderophore biosynthesis protein IucC [Aerobactin (VF0565) - Nutritional/Metabolic factor (VFC0272)] [Klebsiella pneumoniae KCTC 2242]
AS113_contigs.fa	contig00018	62951	63898	-	VFG048603(gb|WP_004213921)	1-948/948	===============	0/0	100	80.91	VFDB_full		VFG048603(gb|WP_004213921) (iucB) N-acetyltransferase IucB [Aerobactin (VF0565) - Nutritional/Metabolic factor (VFC0272)] [Klebsiella pneumoniae subsp. pneumoniae NTUH-K2044]
AS113_contigs.fa	contig00018	63903	65623	-	VFG048599(gb|WP_004213920)	1-1721/1725	===============	0/0	99.77	83.38	VFDB_full		VFG048599(gb|WP_004213920) (iucA) aerobactin Synthetase IucA [Aerobactin (VF0565) - Nutritional/Metabolic factor (VFC0272)] [Klebsiella pneumoniae KCTC 2242]
AS113_contigs.fa	contig00028	43516	46089	+	VFG049198(gb|WP_008806080)	1-2574/2574	===============	0/0	100	83.49	VFDB_full		VFG049198(gb|WP_008806080) (clpV) ATP-dependent chaperone ClpB [T6SS-II (VF0783) - Effector delivery system (VFC0086)] [Klebsiella variicola At-22]
AS116_contigs.fa	contig00002	28943	30008	-	VFG050395(gb|YP_005797773.1)	3-1068/1068	========/======	2024-02-02	99.72	84.25	VFDB_full		VFG050395(gb|YP_005797773.1) (pilT) type IV pilus twitching motility protein PilT [TFP (VF1334) - Adherence (VFC0001)] [Acinetobacter baumannii TCDC-AB0715]
AS116_contigs.fa	contig00002	77555	78976	+	VFG051070(gb|WP_001066523.1)	61-1482/1482	===============	0/0	95.95	84.04	VFDB_full		VFG051070(gb|WP_001066523.1) (tssC) type VI secretion system contractile sheath large subunit [T6SS (VF1337) - Effector delivery system (VFC0086)] [Acinetobacter baumannii ACICU]
AS116_contigs.fa	contig00002	79032	79535	+	VFG051046(gb|WP_000653195.1)	1-504/504	===============	0/0	100	87.5	VFDB_full		VFG051046(gb|WP_000653195.1) (hcp/tssD) type VI secretion system tube protein Hcp [T6SS (VF1337) - Effector delivery system (VFC0086)] [Acinetobacter baumannii BJAB0715]
AS116_contigs.fa	contig00003	137832	138734	+	VFG037822(gb|WP_000240700)	1-903/903	========/======	2024-02-02	99.89	80.09	VFDB_full		VFG037822(gb|WP_000240700) (lpxC) UDP-3-O-acyl-N-acetylglucosamine deacetylase [LPS (VF0466) - Immune modulation (VFC0258)] [Acinetobacter baumannii ACICU]
AS116_contigs.fa	contig00005	161726	162262	-	VFG050653(gb|WP_000729762.1)	1-537/537	========/======	2024-02-02	99.81	80.3	VFDB_full		VFG050653(gb|WP_000729762.1) (pilI) chemotaxis protein CheW [TFP (VF1334) - Adherence (VFC0001)] [Acinetobacter baumannii AB0057]
AS116_contigs.fa	contig00005	162684	163067	-	VFG050623(gb|WP_000389061.1)	1-384/384	===============	0/0	100	82.81	VFDB_full		VFG050623(gb|WP_000389061.1) (pilG) twitching motility response regulator PilG [TFP (VF1334) - Adherence (VFC0001)] [Acinetobacter baumannii AB0057]
AS116_contigs.fa	contig00005	182270	183291	-	VFG038174(gb|WP_000777885)	1-1037/1062	========/======	2024-07-17	96.14	84.59	VFDB_full		VFG038174(gb|WP_000777885) (ompA) outer membrane protein OmpA [OmpA (VF0464) - Immune modulation (VFC0258)] [Acinetobacter baumannii AB0057]
AS116_contigs.fa	contig00007	67719	68428	+	VFG038223(gb|WP_000076440)	1-710/717	===============	0/0	99.02	85.21	VFDB_full		VFG038223(gb|WP_000076440) (bfmR) biofilm-controlling response regulator [BfmRS (VF0463) - Regulation (VFC0301)] [Acinetobacter baumannii BJAB0715]
AS116_contigs.fa	contig00009	35488	36978	+	VFG037915(gb|WP_000711197)	28-1518/1518	========/======	2024-09-22	97.5	81.22	VFDB_full		VFG037915(gb|WP_000711197) (BJAB07104_RS00480) oligosaccharide flippase family protein [Capsule (VF0465) - Immune modulation (VFC0258)] [Acinetobacter baumannii BJAB07104]
AS116_contigs.fa	contig00009	37938	38948	+	VFG037945(gb|WP_000961495)	1-1011/1011	===============	0/0	100	87.44	VFDB_full		VFG037945(gb|WP_000961495) (BJAB07104_RS00490) glycosyltransferase [Capsule (VF0465) - Immune modulation (VFC0258)] [Acinetobacter baumannii BJAB07104]
AS116_contigs.fa	contig00009	40210	41001	+	VFG037975(gb|WP_000567619)	1-792/792	========/======	2024-04-04	99.75	86.27	VFDB_full		VFG037975(gb|WP_000567619) (BJAB07104_RS00500) glycosyltransferase family 2 protein [Capsule (VF0465) - Immune modulation (VFC0258)] [Acinetobacter baumannii BJAB07104]
AS116_contigs.fa	contig00009	41007	42347	+	VFG037990(gb|WP_000705810)	1-1341/1341	===============	0/0	100	85.91	VFDB_full		VFG037990(gb|WP_000705810) (BJAB07104_RS00505) UDP-glucose/GDP-mannose dehydrogenase family protein [Capsule (VF0465) - Immune modulation (VFC0258)] [Acinetobacter baumannii BJAB07104]
AS116_contigs.fa	contig00009	43635	44212	+	VFG037974(gb|WP_000919783)	7-584/615	===============	0/0	93.98	82.18	VFDB_full		VFG037974(gb|WP_000919783) (ABAYE_RS18890) sugar transferase [Capsule (VF0465) - Immune modulation (VFC0258)] [Acinetobacter baumannii AYE]
AS116_contigs.fa	contig00009	44989	46134	+	VFG037926(gb|WP_000935238)	1-1146/1176	===============	0/0	97.45	80.02	VFDB_full		VFG037926(gb|WP_000935238) (ABBFA_RS17125) DegT/DnrJ/EryC1/StrS aminotransferase family protein [Capsule (VF0465) - Immune modulation (VFC0258)] [Acinetobacter baumannii AB307-0294]
AS116_contigs.fa	contig00009	54030	55379	-	VFG037851(gb|WP_000209932)	13-1362/1371	===============	0/0	98.47	80.52	VFDB_full		VFG037851(gb|WP_000209932) (ABBFA_RS17100) phosphomannomutase/phosphoglucomutase [Capsule (VF0465) - Immune modulation (VFC0258)] [Acinetobacter baumannii AB307-0294]
AS124_contigs.fa	contig00001	2858	3529	-	VFG004063(gb|WP_001537766)	1-672/672	===============	0/0	100	80.66	VFDB_full		VFG004063(gb|WP_001537766) (phoP) two-component system response regulator PhoP [PhoPQ (VF0111) - Regulation (VFC0301)] [Salmonella enterica subsp. enterica serovar Paratyphi A str. ATCC 9150]
AS124_contigs.fa	contig00002	1437	4010	-	VFG049196(gb|WP_004890358)	1-2574/2574	===============	0/0	100	86.83	VFDB_full		VFG049196(gb|WP_004890358) (clpV) ATP-dependent chaperone ClpB [T6SS-II (VF0783) - Effector delivery system (VFC0086)] [Klebsiella pneumoniae subsp. pneumoniae NTUH-K2044]
AS124_contigs.fa	contig00002	184319	185310	-	VFG000477(gb|NP_461845)	2-993/993	========/======	2024-02-02	99.8	89.73	VFDB_full		VFG000477(gb|NP_461845) (rpoS) RNA polymerase sigma factor RpoS [RpoS (VF0112) - Regulation (VFC0301)] [Salmonella enterica subsp. enterica serovar Typhimurium str. LT2]
AS124_contigs.fa	contig00004	238185	241307	-	VFG049139(gb|WP_008805437)	1-3123/3147	========/======	2024-02-06	99.14	86.15	VFDB_full		VFG049139(gb|WP_008805437) (acrB) acriflavine resistance protein B [AcrAB (VF0568) - Antimicrobial activity/Competitive advantage (VFC0325)] [Klebsiella pneumoniae 342]
AS124_contigs.fa	contig00004	241330	242523	-	VFG049126(gb|WP_004136054)	1-1194/1194	========/======	2024-03-06	99.75	81.95	VFDB_full		VFG049126(gb|WP_004136054) (acrA) acriflavine resistance protein A [AcrAB (VF0568) - Antimicrobial activity/Competitive advantage (VFC0325)] [Klebsiella oxytoca KCTC 1686]
AS124_contigs.fa	contig00004	360892	363141	-	VFG048511(gb|WP_014228348)	1-2250/2250	========/======	2024-07-30	99.33	81.63	VFDB_full		VFG048511(gb|WP_014228348) (fepA) outer membrane receptor FepA [Ent (VF0562) - Nutritional/Metabolic factor (VFC0272)] [Klebsiella oxytoca KCTC 1686]
AS124_contigs.fa	contig00004	368650	369431	-	VFG048487(gb|WP_002893737)	14-795/795	========/======	2024-02-02	98.24	82.76	VFDB_full		VFG048487(gb|WP_002893737) (fepC) iron-enterobactin transporter ATP-binding protein [Ent (VF0562) - Nutritional/Metabolic factor (VFC0272)] [Klebsiella pneumoniae subsp. pneumoniae MGH 78578]
AS124_contigs.fa	contig00004	369441	370295	-	VFG048473(gb|WP_004147521)	139-993/993	.=======/======	2024-04-08	85.7	82.89	VFDB_full		VFG048473(gb|WP_004147521) (fepG) iron-enterobactin transporter permease [Ent (VF0562) - Nutritional/Metabolic factor (VFC0272)] [Klebsiella pneumoniae 342]
AS124_contigs.fa	contig00004	370436	371434	-	VFG048461(gb|WP_014228353)	1-1002/1008	========/======	2024-03-07	98.91	82.37	VFDB_full		VFG048461(gb|WP_014228353) (fepD) iron-enterobactin transporter membrane protein [Ent (VF0562) - Nutritional/Metabolic factor (VFC0272)] [Klebsiella oxytoca E718]
AS124_contigs.fa	contig00004	371543	372693	+	VFG048460(gb|WP_008805583)	1-1151/1242	========/=====.	2024-04-04	92.51	81.96	VFDB_full		VFG048460(gb|WP_008805583) (entS) enterobactin exporter EntS [Ent (VF0562) - Nutritional/Metabolic factor (VFC0272)] [Klebsiella variicola At-22]
AS124_contigs.fa	contig00004	375198	376802	+	VFG048430(gb|WP_012968726)	4-1608/1608	========/======	2024-04-04	99.69	82.2	VFDB_full		VFG048430(gb|WP_012968726) (entE) enterobactin synthase subunit E [Ent (VF0562) - Nutritional/Metabolic factor (VFC0272)] [Klebsiella variicola At-22]
AS124_contigs.fa	contig00004	376813	377663	+	VFG048418(gb|WP_012068427)	1-848/852	========/======	2024-01-03	99.53	85.19	VFDB_full		VFG048418(gb|WP_012068427) (entB) 23-dihydro-23-dihydroxybenzoate synthetase isochroismatase [Ent (VF0562) - Nutritional/Metabolic factor (VFC0272)] [Klebsiella pneumoniae subsp. pneumoniae MGH 78578]
AS124_contigs.fa	contig00004	377676	378419	+	VFG048404(gb|WP_008805588)	13-756/756	========/======	2024-07-12	97.62	83.87	VFDB_full		VFG048404(gb|WP_008805588) (entA) 23-dihydroxybenzoate-23-dehydrogenase [Ent (VF0562) - Nutritional/Metabolic factor (VFC0272)] [Klebsiella pneumoniae 342]
AS124_contigs.fa	contig00005	45686	46265	+	VFG043045(gb|NP_460881)	6-585/585	===============	0/0	99.15	83.62	VFDB_full		VFG043045(gb|NP_460881) (flhC) regulator of flagellar biosynthesis [Peritrichous flagella (VF0967) - Motility (VFC0204)] [Salmonella enterica subsp. enterica serovar Typhimurium str. LT2]
AS124_contigs.fa	contig00005	46389	47276	+	VFG043044(gb|NP_460880)	1-888/888	===============	0/0	100	84.57	VFDB_full		VFG043044(gb|NP_460880) (motA) flagellar motor stator protein MotA [Peritrichous flagella (VF0967) - Motility (VFC0204)] [Salmonella enterica subsp. enterica serovar Typhimurium str. LT2]
AS124_contigs.fa	contig00005	50263	50766	+	VFG043041(gb|NP_460877)	1-504/504	===============	0/0	100	83.14	VFDB_full		VFG043041(gb|NP_460877) (cheW) chemotaxis protein CheW [Peritrichous flagella (VF0967) - Motility (VFC0204)] [Salmonella enterica subsp. enterica serovar Typhimurium str. LT2]
AS124_contigs.fa	contig00005	61394	62260	+	VFG043039(gb|NP_460875)	1-867/867	===============	0/0	100	82.58	VFDB_full		VFG043039(gb|NP_460875) (cheR) chemotaxis protein-glutamate O-methyltransferase [Peritrichous flagella (VF0967) - Motility (VFC0204)] [Salmonella enterica subsp. enterica serovar Typhimurium str. LT2]
AS124_contigs.fa	contig00005	62257	63306	+	VFG043038(gb|NP_460874)	1-1050/1050	===============	0/0	100	83.52	VFDB_full		VFG043038(gb|NP_460874) (cheB) chemotaxis response regulator protein-glutamate methylesterase [Peritrichous flagella (VF0967) - Motility (VFC0204)] [Salmonella enterica subsp. enterica serovar Typhimurium str. LT2]
AS124_contigs.fa	contig00005	63324	63713	+	VFG043037(gb|NP_460873)	1-390/390	===============	0/0	100	84.1	VFDB_full		VFG043037(gb|NP_460873) (cheY) two-component system response regulator [Peritrichous flagella (VF0967) - Motility (VFC0204)] [Salmonella enterica subsp. enterica serovar Typhimurium str. LT2]
AS124_contigs.fa	contig00005	63724	64364	+	VFG043036(gb|NP_460872)	1-641/645	===============	0/0	99.38	83.31	VFDB_full		VFG043036(gb|NP_460872) (cheZ) protein phosphatase CheZ [Peritrichous flagella (VF0967) - Motility (VFC0204)] [Salmonella enterica subsp. enterica serovar Typhimurium str. LT2]
AS124_contigs.fa	contig00005	65658	67736	+	VFG043034(gb|NP_460870)	1-2079/2079	===============	0/0	100	82.92	VFDB_full		VFG043034(gb|NP_460870) (flhA) flagellar biosynthesis protein FlhA [Peritrichous flagella (VF0967) - Motility (VFC0204)] [Salmonella enterica subsp. enterica serovar Typhimurium str. LT2]
AS124_contigs.fa	contig00006	196045	197385	+	VFG048646(gb|WP_014838714)	1-1341/1341	===============	0/0	100	81.95	VFDB_full		VFG048646(gb|WP_014838714) (vasE/tssK) type VI secretion system baseplate subunit TssK [T6SS (VF0569) - Effector delivery system (VFC0086)] [Klebsiella oxytoca E718]
AS124_contigs.fa	contig00006	197382	198071	+	VFG048657(gb|WP_014838713)	1-690/690	===============	0/0	100	81.59	VFDB_full		VFG048657(gb|WP_014838713) (dotU/tssL) type VI secretion system protein DotU/TssL family [T6SS (VF0569) - Effector delivery system (VFC0086)] [Klebsiella oxytoca E718]
AS124_contigs.fa	contig00006	198068	199759	+	VFG048669(gb|WP_014229669)	1-1698/1713	========/======	2024-01-06	98.77	82.92	VFDB_full		VFG048669(gb|WP_014229669) (ompA) OmpA family protein [T6SS (VF0569) - Effector delivery system (VFC0086)] [Klebsiella oxytoca KCTC 1686]
AS124_contigs.fa	contig00006	199780	200271	+	VFG048679(gb|WP_014838711)	1-492/492	===============	0/0	100	92.48	VFDB_full		VFG048679(gb|WP_014838711) (hcp/tssD) type VI secretion system protein Hcp family [T6SS (VF0569) - Effector delivery system (VFC0086)] [Klebsiella oxytoca E718]
AS124_contigs.fa	contig00006	203081	205180	+	VFG048700(gb|WP_014838709)	1-2100/2343	========/=====.	2024-07-12	89.37	82.72	VFDB_full		VFG048700(gb|WP_014838709) (vgrG/tssI) type VI secretion system tip protein VgrG [T6SS (VF0569) - Effector delivery system (VFC0086)] [Klebsiella oxytoca E718]
AS124_contigs.fa	contig00006	211360	214442	+	VFG048749(gb|WP_014229651)	379-3461/3471	.=======/======	2024-02-04	88.76	86	VFDB_full		VFG048749(gb|WP_014229651) (icmF/tssM) type VI secretion protein TssM [T6SS (VF0569) - Effector delivery system (VFC0086)] [Klebsiella oxytoca KCTC 1686]
AS124_contigs.fa	contig00006	216096	217850	+	VFG048765(gb|WP_014229648)	1-1755/1755	===============	0/0	100	90.2	VFDB_full		VFG048765(gb|WP_014229648) (tssF) type VI secretion system baseplate subunit TssF [T6SS (VF0569) - Effector delivery system (VFC0086)] [Klebsiella oxytoca KCTC 1686]
AS124_contigs.fa	contig00006	217814	218899	+	VFG048773(gb|WP_014229647)	1-1086/1086	===============	0/0	100	86.1	VFDB_full		VFG048773(gb|WP_014229647) (tssG) type VI secretion system baseplate subunit TssG [T6SS (VF0569) - Effector delivery system (VFC0086)] [Klebsiella oxytoca E718]
AS124_contigs.fa	contig00008	216365	217410	-	VFG043544(gb|WP_000750416)	1-1031/1041	========/======	2024-02-15	99.04	84.99	VFDB_full		VFG043544(gb|WP_000750416) (ompA) porin OmpA [Z1307 (VF1158) - Adherence (VFC0001)] [Escherichia coli O157:H7 str. EDL933]
AS124_contigs.fa	contig00009	61837	62273	-	VFG000478(gb|NP_459678)	1-437/453	===============	0/0	96.47	83.52	VFDB_full		VFG000478(gb|NP_459678) (fur) ferric iron uptake transcriptional regulator [Fur (VF0113) - Regulation (VFC0301)] [Salmonella enterica subsp. enterica serovar Typhimurium str. LT2]
AS124_contigs.fa	contig00011	22455	23255	-	VFG043099(gb|WP_001302033)	1-801/801	========/======	2024-02-06	99.63	82.84	VFDB_full		VFG043099(gb|WP_001302033) (tcyJ) cystine ABC transporter substrate-binding protein [Peritrichous flagella (VF1154) - Motility (VFC0204)] [Escherichia coli O157:H7 str. EDL933]
AS124_contigs.fa	contig00011	23948	24667	-	VFG043049(gb|NP_460909)	1-720/720	===============	0/0	100	86.67	VFDB_full		VFG043049(gb|NP_460909) (fliA) RNA polymerase sigma factor FliA [Peritrichous flagella (VF0967) - Motility (VFC0204)] [Salmonella enterica subsp. enterica serovar Typhimurium str. LT2]
AS124_contigs.fa	contig00011	47057	47367	-	VFG043106(gb|WP_001274299)	7-314/315	========/======	2024-02-05	97.46	80.77	VFDB_full		VFG043106(gb|WP_001274299) (fliE) flagellar hook-basal body complex protein FliE [Peritrichous flagella (VF1154) - Motility (VFC0204)] [Escherichia coli O157:H7 str. EDL933]
AS124_contigs.fa	contig00011	49271	50269	+	VFG043057(gb|NP_460923)	1-996/996	========/======	2024-01-03	100	88.49	VFDB_full		VFG043057(gb|NP_460923) (fliG) flagellar motor switch protein FliG [Peritrichous flagella (VF0967) - Motility (VFC0204)] [Salmonella enterica subsp. enterica serovar Typhimurium str. LT2]
AS124_contigs.fa	contig00011	50969	52330	+	VFG043110(gb|WP_000213294)	1-1362/1374	===============	0/0	99.13	80.98	VFDB_full		VFG043110(gb|WP_000213294) (fliI) flagellum-specific ATP synthase FliI [Peritrichous flagella (VF1154) - Motility (VFC0204)] [Escherichia coli O157:H7 str. EDL933]
AS124_contigs.fa	contig00011	54615	55619	+	VFG043063(gb|NP_460929)	1-1005/1005	===============	0/0	100	84.68	VFDB_full		VFG043063(gb|NP_460929) (fliM) flagellar motor switch protein FliM [Peritrichous flagella (VF0967) - Motility (VFC0204)] [Salmonella enterica subsp. enterica serovar Typhimurium str. LT2]
AS124_contigs.fa	contig00011	55616	56029	+	VFG043064(gb|NP_460930)	1-414/414	===============	0/0	100	85.99	VFDB_full		VFG043064(gb|NP_460930) (fliN) flagellar motor switch protein FliN [Peritrichous flagella (VF0967) - Motility (VFC0204)] [Salmonella enterica subsp. enterica serovar Typhimurium str. LT2]
AS124_contigs.fa	contig00011	56406	57142	+	VFG043066(gb|NP_460932)	1-737/738	========/======	2024-02-04	99.59	80.65	VFDB_full		VFG043066(gb|NP_460932) (fliP) flagellar biosynthetic protein FliP [Peritrichous flagella (VF0967) - Motility (VFC0204)] [Salmonella enterica subsp. enterica serovar Typhimurium str. LT2]
AS124_contigs.fa	contig00011	57153	57418	+	VFG043067(gb|NP_460933)	1-266/270	===============	0/0	98.52	81.58	VFDB_full		VFG043067(gb|NP_460933) (fliQ) flagellar export apparatus protein FliQ [Peritrichous flagella (VF0967) - Motility (VFC0204)] [Salmonella enterica subsp. enterica serovar Typhimurium str. LT2]
AS124_contigs.fa	contig00011	129219	130377	-	VFG048795(gb|WP_004175261)	1-1159/1167	========/======	2024-02-02	99.23	80.17	VFDB_full		VFG048795(gb|WP_004175261) (ugd) UDP-glucose 6-dehydrogenase [Capsule (VF0560) - Immune modulation (VFC0258)] [Klebsiella pneumoniae KCTC 2242]
AS124_contigs.fa	contig00011	130604	132010	-	VFG048968(gb|WP_012541090)	1-1407/1407	===============	0/0	100	85.08	VFDB_full		VFG048968(gb|WP_012541090) (gndA) NADP-dependent phosphogluconate dehydrogenase [Capsule (VF0560) - Immune modulation (VFC0258)] [Klebsiella pneumoniae 342]
AS124_contigs.fa	contig00011	145757	146637	-	VFG048792(gb|WP_024188874)	7-887/891	===============	0/0	98.88	83.43	VFDB_full		VFG048792(gb|WP_024188874) (galF) GalU regulator GalF [Capsule (VF0560) - Immune modulation (VFC0258)] [Klebsiella pneumoniae 342]
AS124_contigs.fa	contig00012	91341	91987	+	VFG049014(gb|YP_005228004)	1-647/651	===============	0/0	99.39	86.09	VFDB_full		VFG049014(gb|YP_005228004) (rcsB) transcriptional regulator RcsB [RcsAB (VF0571) - Regulation (VFC0301)] [Klebsiella pneumoniae subsp. pneumoniae HS11286]
AS124_contigs.fa	contig00013	45461	46294	-	VFG018376(gb|WP_001137620)	1-834/834	===============	0/0	100	80.34	VFDB_full		VFG018376(gb|WP_001137620) (csgG) curli production assembly/transport protein CsgG [Agf (VF0103) - Adherence (VFC0001)] [Salmonella enterica subsp. enterica serovar Paratyphi B str. SPB7]
AS124_contigs.fa	contig00013	73797	74201	+	VFG043075(gb|WP_001196460)	1-405/405	===============	0/0	100	81.97	VFDB_full		VFG043075(gb|WP_001196460) (flgC) flagellar basal body rod protein FlgC [Peritrichous flagella (VF1154) - Motility (VFC0204)] [Escherichia coli O157:H7 str. EDL933]
AS124_contigs.fa	contig00013	76179	76934	+	VFG043026(gb|NP_460149)	1-756/756	========/======	2024-04-06	99.6	80.11	VFDB_full		VFG043026(gb|NP_460149) (flgF) flagellar biosynthesis protein FlgF [Peritrichous flagella (VF0967) - Motility (VFC0204)] [Salmonella enterica subsp. enterica serovar Typhimurium str. LT2]
AS124_contigs.fa	contig00013	76946	77728	+	VFG043027(gb|NP_460150)	1-783/783	===============	0/0	100	86.97	VFDB_full		VFG043027(gb|NP_460150) (flgG) flagellar basal-body rod protein FlgG [Peritrichous flagella (VF0967) - Motility (VFC0204)] [Salmonella enterica subsp. enterica serovar Typhimurium str. LT2]
AS124_contigs.fa	contig00013	77786	78484	+	VFG043080(gb|WP_001295442)	1-699/699	========/======	2024-02-04	99.71	81.6	VFDB_full		VFG043080(gb|WP_001295442) (flgH) flagellar basal body L-ring protein FlgH [Peritrichous flagella (VF1154) - Motility (VFC0204)] [Escherichia coli O157:H7 str. EDL933]
AS126_contigs.fa	contig00001	305914	306527	-	VFG049013(gb|WP_004201684)	11-624/651	===============	0/0	94.32	85.18	VFDB_full		VFG049013(gb|WP_004201684) (rcsB) transcriptional regulator RcsB [RcsAB (VF0571) - Regulation (VFC0301)] [Klebsiella pneumoniae 342]
AS126_contigs.fa	contig00001	529847	530518	-	VFG043117(gb|WP_001253441)	60-731/738	.=======/======	2024-02-02	90.92	80.39	VFDB_full		VFG043117(gb|WP_001253441) (fliP) flagellar type III secretion system pore protein FliP [Peritrichous flagella (VF1154) - Motility (VFC0204)] [Escherichia coli O157:H7 str. EDL933]
AS126_contigs.fa	contig00001	531382	532382	-	VFG043063(gb|NP_460929)	1-1001/1005	========/======	2024-02-06	99.3	81.77	VFDB_full		VFG043063(gb|NP_460929) (fliM) flagellar motor switch protein FliM [Peritrichous flagella (VF0967) - Motility (VFC0204)] [Salmonella enterica subsp. enterica serovar Typhimurium str. LT2]
AS126_contigs.fa	contig00001	536802	537787	-	VFG043057(gb|NP_460923)	9-994/996	===============	0/0	99	82.45	VFDB_full		VFG043057(gb|NP_460923) (fliG) flagellar motor switch protein FliG [Peritrichous flagella (VF0967) - Motility (VFC0204)] [Salmonella enterica subsp. enterica serovar Typhimurium str. LT2]
AS126_contigs.fa	contig00001	1078853	1079240	-	VFG043037(gb|NP_460873)	1-388/390	========/======	2024-03-06	98.72	80.05	VFDB_full		VFG043037(gb|NP_460873) (cheY) two-component system response regulator [Peritrichous flagella (VF0967) - Motility (VFC0204)] [Salmonella enterica subsp. enterica serovar Typhimurium str. LT2]
AS126_contigs.fa	contig00001	1086706	1087161	-	VFG043041(gb|NP_460877)	24-479/504	========/======	2024-04-04	90.08	80.13	VFDB_full		VFG043041(gb|NP_460877) (cheW) chemotaxis protein CheW [Peritrichous flagella (VF0967) - Motility (VFC0204)] [Salmonella enterica subsp. enterica serovar Typhimurium str. LT2]
AS126_contigs.fa	contig00001	1187422	1188204	-	VFG043027(gb|NP_460150)	1-783/783	===============	0/0	100	80.59	VFDB_full		VFG043027(gb|NP_460150) (flgG) flagellar basal-body rod protein FlgG [Peritrichous flagella (VF0967) - Motility (VFC0204)] [Salmonella enterica subsp. enterica serovar Typhimurium str. LT2]
AS126_contigs.fa	contig00001	1512912	1513336	+	VFG000478(gb|NP_459678)	1-425/453	===============	0/0	93.82	81.18	VFDB_full		VFG000478(gb|NP_459678) (fur) ferric iron uptake transcriptional regulator [Fur (VF0113) - Regulation (VFC0301)] [Salmonella enterica subsp. enterica serovar Typhimurium str. LT2]
AS126_contigs.fa	contig00004	134353	134844	+	VFG048685(gb|WP_002902160)	1-492/492	===============	0/0	100	80.49	VFDB_full		VFG048685(gb|WP_002902160) (hcp/tssD) type VI secretion system protein Hcp family [T6SS (VF0569) - Effector delivery system (VFC0086)] [Klebsiella pneumoniae KCTC 2242]
AS126_contigs.fa	contig00011	43547	44533	+	VFG000477(gb|NP_461845)	7-993/993	========/======	2024-02-02	99.3	83.81	VFDB_full		VFG000477(gb|NP_461845) (rpoS) RNA polymerase sigma factor RpoS [RpoS (VF0112) - Regulation (VFC0301)] [Salmonella enterica subsp. enterica serovar Typhimurium str. LT2]
AS129_contigs.fa	contig00001	144177	144664	+	VFG048679(gb|WP_014838711)	1-488/492	===============	0/0	99.19	93.65	VFDB_full		VFG048679(gb|WP_014838711) (hcp/tssD) type VI secretion system protein Hcp family [T6SS (VF0569) - Effector delivery system (VFC0086)] [Klebsiella oxytoca E718]
AS129_contigs.fa	contig00001	269956	270578	-	VFG049010(gb|WP_004103995)	1-623/651	===============	0/0	95.7	82.83	VFDB_full		VFG049010(gb|WP_004103995) (rcsB) transcriptional regulator RcsB [RcsAB (VF0571) - Regulation (VFC0301)] [Klebsiella oxytoca E718]
AS129_contigs.fa	contig00001	432618	434027	+	VFG048968(gb|WP_012541090)	1-1407/1407	========/======	2024-01-03	100	81.35	VFDB_full		VFG048968(gb|WP_012541090) (gndA) NADP-dependent phosphogluconate dehydrogenase [Capsule (VF0560) - Immune modulation (VFC0258)] [Klebsiella pneumoniae 342]
AS129_contigs.fa	contig00001	611600	611969	-	VFG023651(gb|WP_005160399)	45-417/417	.=======/======	2024-08-13	87.53	81.48	VFDB_full		VFG023651(gb|WP_005160399) (fliN) flagellar motor switch protein FliN [Flagella (VF0394) - Motility (VFC0204)] [Yersinia enterocolitica subsp. palearctica 105.5R(r)]
AS129_contigs.fa	contig00001	612009	613007	-	VFG043114(gb|WP_010904778)	1-999/1005	========/======	2024-04-06	99.1	80.54	VFDB_full		VFG043114(gb|WP_010904778) (fliM) flagellar motor switch protein FliM [Peritrichous flagella (VF1154) - Motility (VFC0204)] [Escherichia coli O157:H7 str. EDL933]
AS129_contigs.fa	contig00001	617414	618406	-	VFG043108(gb|WP_000067959)	1-996/996	========/======	2024-03-05	99.6	81.04	VFDB_full		VFG043108(gb|WP_000067959) (fliG) flagellar motor switch protein FliG [Peritrichous flagella (VF1154) - Motility (VFC0204)] [Escherichia coli O157:H7 str. EDL933]
AS129_contigs.fa	contig00001	672305	672883	+	VFG043045(gb|NP_460881)	7-585/585	===============	0/0	98.97	80.14	VFDB_full		VFG043045(gb|NP_460881) (flhC) regulator of flagellar biosynthesis [Peritrichous flagella (VF0967) - Motility (VFC0204)] [Salmonella enterica subsp. enterica serovar Typhimurium str. LT2]
AS129_contigs.fa	contig00001	1926757	1927193	+	VFG000478(gb|NP_459678)	1-437/453	========/======	2024-04-06	95.81	81.82	VFDB_full		VFG000478(gb|NP_459678) (fur) ferric iron uptake transcriptional regulator [Fur (VF0113) - Regulation (VFC0301)] [Salmonella enterica subsp. enterica serovar Typhimurium str. LT2]
AS129_contigs.fa	contig00003	387	2920	-	VFG049198(gb|WP_008806080)	1-2534/2574	========/======	2024-04-04	98.37	80.36	VFDB_full		VFG049198(gb|WP_008806080) (clpV) ATP-dependent chaperone ClpB [T6SS-II (VF0783) - Effector delivery system (VFC0086)] [Klebsiella variicola At-22]
AS129_contigs.fa	contig00003	42773	43764	-	VFG000477(gb|NP_461845)	2-993/993	===============	0/0	99.9	81.65	VFDB_full		VFG000477(gb|NP_461845) (rpoS) RNA polymerase sigma factor RpoS [RpoS (VF0112) - Regulation (VFC0301)] [Salmonella enterica subsp. enterica serovar Typhimurium str. LT2]
AS139_contigs.fa	contig00001	775856	776848	+	VFG043108(gb|WP_000067959)	1-996/996	========/======	2024-03-05	99.6	81.24	VFDB_full		VFG043108(gb|WP_000067959) (fliG) flagellar motor switch protein FliG [Peritrichous flagella (VF1154) - Motility (VFC0204)] [Escherichia coli O157:H7 str. EDL933]
AS139_contigs.fa	contig00001	781255	782253	+	VFG043114(gb|WP_010904778)	1-999/1005	========/======	2024-04-06	99.1	81.04	VFDB_full		VFG043114(gb|WP_010904778) (fliM) flagellar motor switch protein FliM [Peritrichous flagella (VF1154) - Motility (VFC0204)] [Escherichia coli O157:H7 str. EDL933]
AS139_contigs.fa	contig00001	782293	782662	+	VFG023651(gb|WP_005160399)	45-417/417	.=======/======	2024-08-13	87.53	81.48	VFDB_full		VFG023651(gb|WP_005160399) (fliN) flagellar motor switch protein FliN [Flagella (VF0394) - Motility (VFC0204)] [Yersinia enterocolitica subsp. palearctica 105.5R(r)]
AS139_contigs.fa	contig00001	783126	783797	+	VFG043117(gb|WP_001253441)	61-732/738	.=======/======	2024-04-08	90.51	80.18	VFDB_full		VFG043117(gb|WP_001253441) (fliP) flagellar type III secretion system pore protein FliP [Peritrichous flagella (VF1154) - Motility (VFC0204)] [Escherichia coli O157:H7 str. EDL933]
AS139_contigs.fa	contig00001	969122	970531	-	VFG048968(gb|WP_012541090)	1-1407/1407	========/======	2024-01-03	100	81.21	VFDB_full		VFG048968(gb|WP_012541090) (gndA) NADP-dependent phosphogluconate dehydrogenase [Capsule (VF0560) - Immune modulation (VFC0258)] [Klebsiella pneumoniae 342]
AS139_contigs.fa	contig00003	137410	137846	+	VFG000478(gb|NP_459678)	1-437/453	========/======	2024-04-06	95.81	82.05	VFDB_full		VFG000478(gb|NP_459678) (fur) ferric iron uptake transcriptional regulator [Fur (VF0113) - Regulation (VFC0301)] [Salmonella enterica subsp. enterica serovar Typhimurium str. LT2]
AS139_contigs.fa	contig00004	81833	82455	+	VFG049010(gb|WP_004103995)	1-623/651	===============	0/0	95.7	82.83	VFDB_full		VFG049010(gb|WP_004103995) (rcsB) transcriptional regulator RcsB [RcsAB (VF0571) - Regulation (VFC0301)] [Klebsiella oxytoca E718]
AS139_contigs.fa	contig00004	179887	180972	-	VFG048773(gb|WP_014229647)	1-1086/1086	===============	0/0	100	84.72	VFDB_full		VFG048773(gb|WP_014229647) (tssG) type VI secretion system baseplate subunit TssG [T6SS (VF0569) - Effector delivery system (VFC0086)] [Klebsiella oxytoca E718]
AS139_contigs.fa	contig00004	180936	182690	-	VFG048765(gb|WP_014229648)	1-1755/1755	===============	0/0	100	88.83	VFDB_full		VFG048765(gb|WP_014229648) (tssF) type VI secretion system baseplate subunit TssF [T6SS (VF0569) - Effector delivery system (VFC0086)] [Klebsiella oxytoca KCTC 1686]
AS139_contigs.fa	contig00004	184343	187446	-	VFG048749(gb|WP_014229651)	373-3461/3471	.=======/======	2024-01-15	88.99	85.57	VFDB_full		VFG048749(gb|WP_014229651) (icmF/tssM) type VI secretion protein TssM [T6SS (VF0569) - Effector delivery system (VFC0086)] [Klebsiella oxytoca KCTC 1686]
AS139_contigs.fa	contig00004	188905	189162	-	VFG048740(gb|YP_005226612)	1-258/258	===============	0/0	100	81.39	VFDB_full		VFG048740(gb|YP_005226612) (KPHS_23120) PaaR repeat-containing protein [T6SS (VF0569) - Effector delivery system (VFC0086)] [Klebsiella pneumoniae subsp. pneumoniae HS11286]
AS139_contigs.fa	contig00004	189194	191620	-	VFG048738(gb|WP_004224376)	1-2430/2442	========/======	2024-12-19	99.06	80.35	VFDB_full		VFG048738(gb|WP_004224376) (tle1) type VI secretion system effector [T6SS (VF0569) - Effector delivery system (VFC0086)] [Klebsiella pneumoniae KCTC 2242]
AS139_contigs.fa	contig00004	191613	192120	-	VFG048723(gb|YP_005226607)	19-526/531	========/======	2024-04-06	95.1	84.34	VFDB_full		VFG048723(gb|YP_005226607) (tli1) type VI secretion system immunity protein [T6SS (VF0569) - Effector delivery system (VFC0086)] [Klebsiella pneumoniae subsp. pneumoniae HS11286]
AS139_contigs.fa	contig00004	192209	192722	-	VFG048724(gb|WP_004224370)	19-529/531	========/======	2024-03-05	96.05	84.08	VFDB_full		VFG048724(gb|WP_004224370) (tli1) type VI secretion system immunity protein [T6SS (VF0569) - Effector delivery system (VFC0086)] [Klebsiella pneumoniae KCTC 2242]
AS139_contigs.fa	contig00004	192814	193339	-	VFG048723(gb|YP_005226607)	1-526/531	===============	0/0	99.06	86.69	VFDB_full		VFG048723(gb|YP_005226607) (tli1) type VI secretion system immunity protein [T6SS (VF0569) - Effector delivery system (VFC0086)] [Klebsiella pneumoniae subsp. pneumoniae HS11286]
AS139_contigs.fa	contig00004	194183	196536	-	VFG048703(gb|WP_012541979)	16-2369/2370	===============	0/0	99.32	80.67	VFDB_full		VFG048703(gb|WP_012541979) (vgrG/tssI) type VI secretion system tip protein VgrG [T6SS (VF0569) - Effector delivery system (VFC0086)] [Klebsiella pneumoniae 342]
AS139_contigs.fa	contig00004	199519	200006	-	VFG048679(gb|WP_014838711)	1-488/492	===============	0/0	99.19	94.88	VFDB_full		VFG048679(gb|WP_014838711) (hcp/tssD) type VI secretion system protein Hcp family [T6SS (VF0569) - Effector delivery system (VFC0086)] [Klebsiella oxytoca E718]
AS139_contigs.fa	contig00004	200011	201723	-	VFG048669(gb|WP_014229669)	1-1713/1713	===============	0/0	100	84.65	VFDB_full		VFG048669(gb|WP_014229669) (ompA) OmpA family protein [T6SS (VF0569) - Effector delivery system (VFC0086)] [Klebsiella oxytoca KCTC 1686]
AS139_contigs.fa	contig00004	201720	202409	-	VFG048657(gb|WP_014838713)	1-690/690	===============	0/0	100	89.86	VFDB_full		VFG048657(gb|WP_014838713) (dotU/tssL) type VI secretion system protein DotU/TssL family [T6SS (VF0569) - Effector delivery system (VFC0086)] [Klebsiella oxytoca E718]
AS139_contigs.fa	contig00004	202406	203746	-	VFG048646(gb|WP_014838714)	1-1341/1341	===============	0/0	100	89.11	VFDB_full		VFG048646(gb|WP_014838714) (vasE/tssK) type VI secretion system baseplate subunit TssK [T6SS (VF0569) - Effector delivery system (VFC0086)] [Klebsiella oxytoca E718]
AS139_contigs.fa	contig00006	254	2787	-	VFG049194(gb|WP_004150973)	1-2534/2574	========/======	2024-04-04	98.37	80.44	VFDB_full		VFG049194(gb|WP_004150973) (clpV) ATP-dependent chaperone ClpB [T6SS-II (VF0783) - Effector delivery system (VFC0086)] [Klebsiella pneumoniae JM45]
AS139_contigs.fa	contig00006	42616	43607	-	VFG000477(gb|NP_461845)	2-993/993	===============	0/0	99.9	81.55	VFDB_full		VFG000477(gb|NP_461845) (rpoS) RNA polymerase sigma factor RpoS [RpoS (VF0112) - Regulation (VFC0301)] [Salmonella enterica subsp. enterica serovar Typhimurium str. LT2]
AS142_contigs.fa	contig00001	278745	279169	-	VFG000478(gb|NP_459678)	1-425/453	========/======	2024-02-04	93.38	83.14	VFDB_full		VFG000478(gb|NP_459678) (fur) ferric iron uptake transcriptional regulator [Fur (VF0113) - Regulation (VFC0301)] [Salmonella enterica subsp. enterica serovar Typhimurium str. LT2]
AS142_contigs.fa	contig00002	182518	183855	+	VFG049205(gb|WP_014839089)	1-1338/1338	===============	0/0	100	92.23	VFDB_full		VFG049205(gb|WP_014839089) (impJ) type VI secretion system baseplate subunit TssK [T6SS-III (VF0784) - Effector delivery system (VFC0086)] [Klebsiella oxytoca E718]
AS142_contigs.fa	contig00002	183852	184505	+	VFG049215(gb|WP_014839088)	1-654/654	===============	0/0	100	89.3	VFDB_full		VFG049215(gb|WP_014839088) (dotU) type VI secretion system protein TssL short form [T6SS-III (VF0784) - Effector delivery system (VFC0086)] [Klebsiella oxytoca E718]
AS142_contigs.fa	contig00002	184509	186233	+	VFG049224(gb|WP_171817012)	1-1725/1725	===============	0/0	100	88.41	VFDB_full		VFG049224(gb|WP_171817012) (ompA) OmpA family protein [T6SS-III (VF0784) - Effector delivery system (VFC0086)] [Klebsiella oxytoca E718]
AS142_contigs.fa	contig00002	186239	186730	+	VFG048679(gb|WP_014838711)	1-492/492	===============	0/0	100	94.11	VFDB_full		VFG048679(gb|WP_014838711) (hcp/tssD) type VI secretion system protein Hcp family [T6SS (VF0569) - Effector delivery system (VFC0086)] [Klebsiella oxytoca E718]
AS142_contigs.fa	contig00002	198252	201424	+	VFG049254(gb|WP_014230191)	248-3420/3420	.==============	0/0	92.78	84.68	VFDB_full		VFG049254(gb|WP_014230191) (icmF) type VI secretion protein VasK [T6SS-III (VF0784) - Effector delivery system (VFC0086)] [Klebsiella oxytoca KCTC 1686]
AS142_contigs.fa	contig00002	203040	204803	+	VFG049263(gb|WP_014230187)	1-1764/1764	===============	0/0	100	87.64	VFDB_full		VFG049263(gb|WP_014230187) (impG) type VI secretion system baseplate subunit TssF [T6SS-III (VF0784) - Effector delivery system (VFC0086)] [Klebsiella oxytoca KCTC 1686]
AS142_contigs.fa	contig00002	204758	205861	+	VFG049273(gb|WP_032693684)	1-1104/1104	========/======	2024-04-04	99.82	87.43	VFDB_full		VFG049273(gb|WP_032693684) (impH) type VI secretion system baseplate subunit TssG [T6SS-III (VF0784) - Effector delivery system (VFC0086)] [Klebsiella oxytoca KCTC 1686]
AS142_contigs.fa	contig00002	205842	206378	+	VFG049282(gb|WP_014230185)	1-537/537	===============	0/0	100	83.98	VFDB_full		VFG049282(gb|WP_014230185) (sciN) type VI secretion system lipoprotein TssJ [T6SS-III (VF0784) - Effector delivery system (VFC0086)] [Klebsiella oxytoca E718]
AS142_contigs.fa	contig00002	305196	305818	-	VFG049010(gb|WP_004103995)	1-623/651	===============	0/0	95.7	81.54	VFDB_full		VFG049010(gb|WP_004103995) (rcsB) transcriptional regulator RcsB [RcsAB (VF0571) - Regulation (VFC0301)] [Klebsiella oxytoca E718]
AS142_contigs.fa	contig00002	462612	464021	+	VFG048968(gb|WP_012541090)	1-1407/1407	========/======	2024-01-03	100	81.77	VFDB_full		VFG048968(gb|WP_012541090) (gndA) NADP-dependent phosphogluconate dehydrogenase [Capsule (VF0560) - Immune modulation (VFC0258)] [Klebsiella pneumoniae 342]
AS142_contigs.fa	contig00002	606344	606987	-	VFG043117(gb|WP_001253441)	89-732/738	.=======/======	2024-04-08	86.72	80.86	VFDB_full		VFG043117(gb|WP_001253441) (fliP) flagellar type III secretion system pore protein FliP [Peritrichous flagella (VF1154) - Motility (VFC0204)] [Escherichia coli O157:H7 str. EDL933]
AS142_contigs.fa	contig00002	607890	608888	-	VFG043063(gb|NP_460929)	1-999/1005	========/======	2024-02-06	99.1	81.34	VFDB_full		VFG043063(gb|NP_460929) (fliM) flagellar motor switch protein FliM [Peritrichous flagella (VF0967) - Motility (VFC0204)] [Salmonella enterica subsp. enterica serovar Typhimurium str. LT2]
AS142_contigs.fa	contig00002	613291	614283	-	VFG043108(gb|WP_000067959)	1-996/996	========/======	2024-03-05	99.6	81.85	VFDB_full		VFG043108(gb|WP_000067959) (fliG) flagellar motor switch protein FliG [Peritrichous flagella (VF1154) - Motility (VFC0204)] [Escherichia coli O157:H7 str. EDL933]
AS142_contigs.fa	contig00005	280692	281683	+	VFG000477(gb|NP_461845)	2-993/993	===============	0/0	99.9	82.06	VFDB_full		VFG000477(gb|NP_461845) (rpoS) RNA polymerase sigma factor RpoS [RpoS (VF0112) - Regulation (VFC0301)] [Salmonella enterica subsp. enterica serovar Typhimurium str. LT2]
AS142_contigs.fa	contig00007	9255	9833	+	VFG043045(gb|NP_460881)	7-585/585	===============	0/0	98.97	81.17	VFDB_full		VFG043045(gb|NP_460881) (flhC) regulator of flagellar biosynthesis [Peritrichous flagella (VF0967) - Motility (VFC0204)] [Salmonella enterica subsp. enterica serovar Typhimurium str. LT2]
AS142_contigs.fa	contig00014	22476	23175	-	VFG041494(gb|WP_004155361)	1-700/783	==============.	0/0	89.4	81.14	VFDB_full		VFG041494(gb|WP_004155361) (sctJ) type III secretion inner membrane ring lipoprotein SctJ [T3SS (VF1270) - Effector delivery system (VFC0086)] [Erwinia amylovora CFBP1430]
AS142_contigs.fa	contig00014	29693	31846	+	VFG041505(gb|WP_004155349)	1-2148/2148	========/======	2024-08-20	99.67	82.37	VFDB_full		VFG041505(gb|WP_004155349) (sctV) type III secretion system export apparatus subunit SctV [T3SS (VF1270) - Effector delivery system (VFC0086)] [Erwinia amylovora CFBP1430]
AS142_contigs.fa	contig00014	32745	34109	+	VFG041507(gb|WP_004155347)	1-1365/1365	========/======	2024-02-02	99.93	81.77	VFDB_full		VFG041507(gb|WP_004155347) (sctN) type III secretion system ATPase SctN [T3SS (VF1270) - Effector delivery system (VFC0086)] [Erwinia amylovora CFBP1430]
AS142_contigs.fa	contig00014	36028	36681	+	VFG041511(gb|WP_004155342)	1-654/654	===============	0/0	100	86.09	VFDB_full		VFG041511(gb|WP_004155342) (sctR) type III secretion system export apparatus subunit SctR [T3SS (VF1270) - Effector delivery system (VFC0086)] [Erwinia amylovora CFBP1430]
AS142_contigs.fa	contig00014	36689	36949	+	VFG041510(gb|WP_004155341)	1-261/261	===============	0/0	100	87.36	VFDB_full		VFG041510(gb|WP_004155341) (sctS) type III secretion system export apparatus subunit SctS [T3SS (VF1270) - Effector delivery system (VFC0086)] [Erwinia amylovora CFBP1430]
AS142_contigs.fa	contig00014	36960	37687	+	VFG041513(gb|WP_004155340)	9-736/798	==============.	0/0	91.23	82.14	VFDB_full		VFG041513(gb|WP_004155340) (sctT) type III secretion system export apparatus subunit SctT [T3SS (VF1270) - Effector delivery system (VFC0086)] [Erwinia amylovora CFBP1430]
AS142_contigs.fa	contig00014	37757	38832	+	VFG041515(gb|WP_004155339)	7-1082/1083	===============	0/0	99.35	82.9	VFDB_full		VFG041515(gb|WP_004155339) (sctU) type III secretion system export apparatus subunit SctU [T3SS (VF1270) - Effector delivery system (VFC0086)] [Erwinia amylovora CFBP1430]
AS167_contigs.fa	contig00004	258957	260010	+	VFG050395(gb|YP_005797773.1)	15-1068/1068	===============	0/0	98.69	81.97	VFDB_full		VFG050395(gb|YP_005797773.1) (pilT) type IV pilus twitching motility protein PilT [TFP (VF1334) - Adherence (VFC0001)] [Acinetobacter baumannii TCDC-AB0715]
AS167_contigs.fa	contig00004	333617	334320	-	VFG038216(gb|WP_000076440)	1-704/717	===============	0/0	98.19	86.22	VFDB_full		VFG038216(gb|WP_000076440) (bfmR) biofilm-controlling response regulator [BfmRS (VF0463) - Regulation (VFC0301)] [Acinetobacter baumannii 1656-2]
AS167_contigs.fa	contig00006	92638	93660	-	VFG038174(gb|WP_000777885)	1-1014/1062	========/======	2024-04-15	95.2	88.99	VFDB_full		VFG038174(gb|WP_000777885) (ompA) outer membrane protein OmpA [OmpA (VF0464) - Immune modulation (VFC0258)] [Acinetobacter baumannii AB0057]
AS167_contigs.fa	contig00009	102674	103540	-	VFG037938(gb|WP_000104825)	7-873/873	===============	0/0	99.31	82.12	VFDB_full		VFG037938(gb|WP_000104825) (rfbA) glucose-1-phosphate thymidylyltransferase RfbA [Capsule (VF0465) - Immune modulation (VFC0258)] [Acinetobacter baumannii TYTH-1]
AS167_contigs.fa	contig00009	152787	153290	-	VFG051050(gb|WP_000653195.1)	1-504/504	===============	0/0	100	84.33	VFDB_full		VFG051050(gb|WP_000653195.1) (hcp/tssD) type VI secretion system tube protein Hcp [T6SS (VF1337) - Effector delivery system (VFC0086)] [Acinetobacter baumannii SDF]
AS167_contigs.fa	contig00009	153338	154777	-	VFG051068(gb|WP_001066523.1)	43-1482/1482	===============	0/0	97.17	83.54	VFDB_full		VFG051068(gb|WP_001066523.1) (tssC) type VI secretion system contractile sheath large subunit [T6SS (VF1337) - Effector delivery system (VFC0086)] [Acinetobacter baumannii AB0057]
AS167_contigs.fa	contig00009	154821	155309	-	VFG051060(gb|WP_001119042.1)	13-501/504	========/======	2024-02-02	96.83	81.22	VFDB_full		VFG051060(gb|WP_001119042.1) (tssB) type VI secretion system contractile sheath small subunit [T6SS (VF1337) - Effector delivery system (VFC0086)] [Acinetobacter baumannii BJAB0715]
AS167_contigs.fa	contig00019	12029	12412	-	VFG050623(gb|WP_000389061.1)	1-384/384	===============	0/0	100	82.55	VFDB_full		VFG050623(gb|WP_000389061.1) (pilG) twitching motility response regulator PilG [TFP (VF1334) - Adherence (VFC0001)] [Acinetobacter baumannii AB0057]
AS170_contigs.fa	contig00001	511287	511927	-	VFG049017(gb|WP_002913007)	11-651/651	===============	0/0	98.46	87.83	VFDB_full		VFG049017(gb|WP_002913007) (rcsB) transcriptional regulator RcsB [RcsAB (VF0571) - Regulation (VFC0301)] [Klebsiella pneumoniae subsp. pneumoniae MGH 78578]
AS170_contigs.fa	contig00001	968272	968676	+	VFG002679(gb|WP_002211111)	1-405/405	===============	0/0	100	80	VFDB_full		VFG002679(gb|WP_002211111) (flgC) flagellar basal-body rod protein FlgC [Flagella (VF0394) - Motility (VFC0204)] [Yersinia pestis CO92]
AS170_contigs.fa	contig00001	971440	972213	+	VFG043027(gb|NP_460150)	10-783/783	===============	0/0	98.85	82.69	VFDB_full		VFG043027(gb|NP_460150) (flgG) flagellar basal-body rod protein FlgG [Peritrichous flagella (VF0967) - Motility (VFC0204)] [Salmonella enterica subsp. enterica serovar Typhimurium str. LT2]
AS170_contigs.fa	contig00001	972360	972998	+	VFG002345(gb|WP_005160434)	79-717/717	.==============	0/0	89.12	80.12	VFDB_full		VFG002345(gb|WP_005160434) (flgH) flagellar L-ring protein precursor FlgH [Flagella (VF0394) - Motility (VFC0204)] [Yersinia enterocolitica subsp. enterocolitica 8081]
AS170_contigs.fa	contig00001	979853	980527	-	VFG017322(gb|WP_002220494)	61-735/741	.==============	0/0	91.09	81.19	VFDB_full		VFG017322(gb|WP_002220494) (fliP) flagellar biosynthetic protein FliP [Flagella (VF0394) - Motility (VFC0204)] [Yersinia pseudotuberculosis IP 31758]
AS170_contigs.fa	contig00001	981418	982422	-	VFG002335(gb|WP_005160396)	1-1005/1005	========/======	2024-02-02	99.9	82.01	VFDB_full		VFG002335(gb|WP_005160396) (fliM) flagellar motor switch protein FliM [Flagella (VF0394) - Motility (VFC0204)] [Yersinia enterocolitica subsp. enterocolitica 8081]
AS170_contigs.fa	contig00001	986831	987823	-	VFG023637(gb|WP_005160381)	1-993/993	===============	0/0	100	82.98	VFDB_full		VFG023637(gb|WP_005160381) (fliG) flagellar motor switch protein G [Flagella (VF0394) - Motility (VFC0204)] [Yersinia enterocolitica subsp. palearctica 105.5R(r)]
AS170_contigs.fa	contig00003	677076	678755	+	VFG042384(gb|AAA50322)	1-1674/1674	========/======	2024-01-06	100	94.29	VFDB_full		VFG042384(gb|AAA50322) (shlB) hemolysin determinant [ShlA-ShlB (VF1297) - Effector delivery system (VFC0086)] [Serratia marcescens W1436]
AS170_contigs.fa	contig00003	678801	683627	+	VFG042385(gb|AAA50323)	1-4827/4827	===============	0/0	100	94.59	VFDB_full		VFG042385(gb|AAA50323) (shlA) hemolysin [ShlA-ShlB (VF1297) - Effector delivery system (VFC0086)] [Serratia marcescens W1436]
AS170_contigs.fa	contig00004	503	3027	-	VFG049196(gb|WP_004890358)	1-2525/2574	===============	0/0	98.1	81.62	VFDB_full		VFG049196(gb|WP_004890358) (clpV) ATP-dependent chaperone ClpB [T6SS-II (VF0783) - Effector delivery system (VFC0086)] [Klebsiella pneumoniae subsp. pneumoniae NTUH-K2044]
AS170_contigs.fa	contig00004	42124	43121	-	VFG000477(gb|NP_461845)	2-993/993	========/======	2024-01-06	99.9	82.06	VFDB_full		VFG000477(gb|NP_461845) (rpoS) RNA polymerase sigma factor RpoS [RpoS (VF0112) - Regulation (VFC0301)] [Salmonella enterica subsp. enterica serovar Typhimurium str. LT2]
AS170_contigs.fa	contig00004	569362	570150	-	VFG048420(gb|WP_012968725)	58-837/852	========/======	2024-07-11	91.43	80	VFDB_full		VFG048420(gb|WP_012968725) (entB) 23-dihydro-23-dihydroxybenzoate synthetase isochroismatase [Ent (VF0562) - Nutritional/Metabolic factor (VFC0272)] [Klebsiella variicola At-22]
AS170_contigs.fa	contig00005	121264	121764	+	VFG044401(gb|CAE46934)	1-501/501	===============	0/0	100	97.01	VFDB_full		VFG044401(gb|CAE46934) (hasI) unknown protein [HasA (VF1254) - Nutritional/Metabolic factor (VFC0272)] [Serratia marcescens str. SM365]
AS170_contigs.fa	contig00005	121841	122794	+	VFG044402(gb|CAE46935)	1-954/954	===============	0/0	100	97.8	VFDB_full		VFG044402(gb|CAE46935) (hasS) unknown protein [HasA (VF1254) - Nutritional/Metabolic factor (VFC0272)] [Serratia marcescens str. SM365]
AS170_contigs.fa	contig00005	122951	125650	+	VFG044403(gb|CAE46936)	1-2700/2700	===============	0/0	100	96	VFDB_full		VFG044403(gb|CAE46936) (hasR) unknown protein [HasA (VF1254) - Nutritional/Metabolic factor (VFC0272)] [Serratia marcescens str. SM365]
AS170_contigs.fa	contig00005	125729	126295	+	VFG044404(gb|CAA57068)	1-567/567	===============	0/0	100	89.95	VFDB_full		VFG044404(gb|CAA57068) (hasA) unknown protein [HasA (VF1254) - Nutritional/Metabolic factor (VFC0272)] [Serratia marcescens str. SM365]
AS170_contigs.fa	contig00005	126398	128146	+	VFG044405(gb|CAA57069)	1-1731/1731	========/======	1944-11-01	99.25	91.66	VFDB_full		VFG044405(gb|CAA57069) (hasD) unknown protein [HasA (VF1254) - Nutritional/Metabolic factor (VFC0272)] [Serratia marcescens str. SM365]
AS170_contigs.fa	contig00005	128143	129474	+	VFG044406(gb|CAA57067)	1-1314/1314	========/======	20/26	99.7	92.07	VFDB_full		VFG044406(gb|CAA57067) (hasE) unknown protein [HasA (VF1254) - Nutritional/Metabolic factor (VFC0272)] [Serratia marcescens str. SM365]
AS170_contigs.fa	contig00005	129477	130268	+	VFG044407(gb|CAE46937)	1-792/792	===============	0/0	100	91.54	VFDB_full		VFG044407(gb|CAE46937) (hasB) unknown protein [HasA (VF1254) - Nutritional/Metabolic factor (VFC0272)] [Serratia marcescens str. SM365]
AS170_contigs.fa	contig00005	255744	258886	-	VFG049139(gb|WP_008805437)	1-3143/3147	========/======	2024-04-04	99.81	80.57	VFDB_full		VFG049139(gb|WP_008805437) (acrB) acriflavine resistance protein B [AcrAB (VF0568) - Antimicrobial activity/Competitive advantage (VFC0325)] [Klebsiella pneumoniae 342]
AS170_contigs.fa	contig00008	290482	291888	-	VFG048941(gb|WP_020953355)	1-1407/1407	========/======	2024-04-10	99.64	80.31	VFDB_full		VFG048941(gb|WP_020953355) (gndA) NADP-dependent phosphogluconate dehydrogenase [Capsule (VF0560) - Immune modulation (VFC0258)] [Klebsiella pneumoniae subsp. rhinoscleromatis SB3432]
AS183_contigs.fa	contig00001	180287	183421	-	VFG049146(gb|WP_012968813)	1-3135/3147	========/======	2024-02-06	99.52	85.69	VFDB_full		VFG049146(gb|WP_012968813) (acrB) acriflavine resistance protein B [AcrAB (VF0568) - Antimicrobial activity/Competitive advantage (VFC0325)] [Klebsiella variicola At-22]
AS183_contigs.fa	contig00001	183444	184637	-	VFG049133(gb|WP_004177236)	1-1194/1194	========/======	2024-02-02	99.92	80.42	VFDB_full		VFG049133(gb|WP_004177236) (acrA) acriflavine resistance protein A [AcrAB (VF0568) - Antimicrobial activity/Competitive advantage (VFC0325)] [Klebsiella pneumoniae subsp. pneumoniae NTUH-K2044]
AS183_contigs.fa	contig00001	346479	348625	-	VFG048510(gb|WP_014837769)	111-2248/2250	========/======	2024-05-21	94.76	80.68	VFDB_full		VFG048510(gb|WP_014837769) (fepA) outer membrane receptor FepA [Ent (VF0562) - Nutritional/Metabolic factor (VFC0272)] [Klebsiella oxytoca E718]
AS183_contigs.fa	contig00001	359383	360151	-	VFG048481(gb|WP_014228352)	11-779/795	========/======	2024-04-06	96.35	81.48	VFDB_full		VFG048481(gb|WP_014228352) (fepC) iron-enterobactin transporter ATP-binding protein [Ent (VF0562) - Nutritional/Metabolic factor (VFC0272)] [Klebsiella oxytoca KCTC 1686]
AS183_contigs.fa	contig00001	361147	362151	-	VFG048462(gb|WP_014228353)	1-1008/1008	========/======	2024-03-09	99.4	80.32	VFDB_full		VFG048462(gb|WP_014228353) (fepD) iron-enterobactin transporter membrane protein [Ent (VF0562) - Nutritional/Metabolic factor (VFC0272)] [Klebsiella oxytoca KCTC 1686]
AS183_contigs.fa	contig00001	362264	363475	+	VFG048460(gb|WP_008805583)	1-1212/1242	========/======	2024-04-08	97.26	80.92	VFDB_full		VFG048460(gb|WP_008805583) (entS) enterobactin exporter EntS [Ent (VF0562) - Nutritional/Metabolic factor (VFC0272)] [Klebsiella variicola At-22]
AS183_contigs.fa	contig00001	367454	368308	+	VFG048414(gb|WP_012542485)	1-852/852	========/======	2024-01-03	100	82.92	VFDB_full		VFG048414(gb|WP_012542485) (entB) 23-dihydro-23-dihydroxybenzoate synthetase isochroismatase [Ent (VF0562) - Nutritional/Metabolic factor (VFC0272)] [Klebsiella pneumoniae 342]
AS183_contigs.fa	contig00001	368320	369059	+	VFG048404(gb|WP_008805588)	13-752/756	========/======	2024-06-06	97.49	81.29	VFDB_full		VFG048404(gb|WP_008805588) (entA) 23-dihydroxybenzoate-23-dehydrogenase [Ent (VF0562) - Nutritional/Metabolic factor (VFC0272)] [Klebsiella pneumoniae 342]
AS183_contigs.fa	contig00001	439373	439809	-	VFG000478(gb|NP_459678)	1-437/453	===============	0/0	96.47	83.3	VFDB_full		VFG000478(gb|NP_459678) (fur) ferric iron uptake transcriptional regulator [Fur (VF0113) - Regulation (VFC0301)] [Salmonella enterica subsp. enterica serovar Typhimurium str. LT2]
AS183_contigs.fa	contig00001	754686	755731	-	VFG001443(gb|AAF37887)	1-1031/1041	========/======	2024-04-17	98.94	87.97	VFDB_full		VFG001443(gb|AAF37887) (ompA) outer membrane protein A [OmpA (VF0236) - Invasion (VFC0083)] [Escherichia coli O18:K1:H7 str. RS218]
AS183_contigs.fa	contig00001	828012	828845	-	VFG046068(gb|WP_001189321)	1-834/834	===============	0/0	100	80.69	VFDB_full		VFG046068(gb|WP_001189321) (cgsG) curli production assembly/transport protein CsgG [Curli fibers (VF1138) - Adherence (VFC0001)] [Escherichia coli VR50]
AS183_contigs.fa	contig00001	828873	829288	-	VFG045789(gb|WP_001264082)	1-416/417	===============	0/0	99.76	80.77	VFDB_full		VFG045789(gb|WP_001264082) (cgsF) curli production assembly/transport protein CsgF [Curli fibers (VF1138) - Adherence (VFC0001)] [Escherichia coli O25b:H4-ST131]
AS183_contigs.fa	contig00001	829707	830357	-	VFG042728(gb|WP_000481500)	1-651/651	========/======	2024-02-02	99.85	80.52	VFDB_full		VFG042728(gb|WP_000481500) (csgD) transcriptional regulator CsgD [Curli fibers (VF1138) - Adherence (VFC0001)] [Escherichia coli O157:H7 str. EDL933]
AS183_contigs.fa	contig00001	858469	858872	+	VFG043075(gb|WP_001196460)	2-405/405	===============	0/0	99.75	82.43	VFDB_full		VFG043075(gb|WP_001196460) (flgC) flagellar basal body rod protein FlgC [Peritrichous flagella (VF1154) - Motility (VFC0204)] [Escherichia coli O157:H7 str. EDL933]
AS183_contigs.fa	contig00001	861656	862438	+	VFG043027(gb|NP_460150)	1-783/783	===============	0/0	100	85.06	VFDB_full		VFG043027(gb|NP_460150) (flgG) flagellar basal-body rod protein FlgG [Peritrichous flagella (VF0967) - Motility (VFC0204)] [Salmonella enterica subsp. enterica serovar Typhimurium str. LT2]
AS183_contigs.fa	contig00001	862496	863194	+	VFG043080(gb|WP_001295442)	1-699/699	===============	0/0	100	80.4	VFDB_full		VFG043080(gb|WP_001295442) (flgH) flagellar basal body L-ring protein FlgH [Peritrichous flagella (VF1154) - Motility (VFC0204)] [Escherichia coli O157:H7 str. EDL933]
AS183_contigs.fa	contig00001	917626	918300	-	VFG000475(gb|NP_460201)	1-675/675	===============	0/0	100	82.07	VFDB_full		VFG000475(gb|NP_460201) (phoP) response regulator in two-component regulatory system with PhoQ [PhoPQ (VF0111) - Regulation (VFC0301)] [Salmonella enterica subsp. enterica serovar Typhimurium str. LT2]
AS183_contigs.fa	contig00001	1049870	1050361	+	VFG048625(gb|WP_014229069)	1-492/492	========/======	2024-02-06	99.39	83.64	VFDB_full		VFG048625(gb|WP_014229069) (vipA/tssB) type VI secretion system contractile sheath small subunit VipA [T6SS (VF0569) - Effector delivery system (VFC0086)] [Klebsiella oxytoca KCTC 1686]
AS183_contigs.fa	contig00001	1050404	1051933	+	VFG048635(gb|WP_042934369)	1-1530/1533	===============	0/0	99.8	88.17	VFDB_full		VFG048635(gb|WP_042934369) (vipB/tssC) type VI secretion system contractile sheath large subunit VipB [T6SS (VF0569) - Effector delivery system (VFC0086)] [Klebsiella oxytoca E718]
AS183_contigs.fa	contig00001	1055670	1056161	+	VFG048687(gb|WP_002902160)	1-492/492	===============	0/0	100	88.42	VFDB_full		VFG048687(gb|WP_002902160) (hcp/tssD) type VI secretion system protein Hcp family [T6SS (VF0569) - Effector delivery system (VFC0086)] [Klebsiella pneumoniae subsp. pneumoniae NTUH-K2044]
AS183_contigs.fa	contig00001	1073911	1075674	+	VFG049269(gb|WP_004148784)	1-1764/1764	========/======	2024-04-04	99.89	82.84	VFDB_full		VFG049269(gb|WP_004148784) (impG) type VI secretion system baseplate subunit TssF [T6SS-III (VF0784) - Effector delivery system (VFC0086)] [Klebsiella pneumoniae subsp. pneumoniae MGH 78578]
AS183_contigs.fa	contig00001	1077248	1077684	+	VFG049296(gb|YP_005227546)	1-437/444	========/======	2024-04-04	97.97	81.78	VFDB_full		VFG049296(gb|YP_005227546) (impF) type VI secretion system lysozyme-like protein [T6SS-III (VF0784) - Effector delivery system (VFC0086)] [Klebsiella pneumoniae subsp. pneumoniae HS11286]
AS183_contigs.fa	contig00001	1883864	1885935	-	VFG043034(gb|NP_460870)	1-2072/2079	===============	0/0	99.66	81.37	VFDB_full		VFG043034(gb|NP_460870) (flhA) flagellar biosynthesis protein FlhA [Peritrichous flagella (VF0967) - Motility (VFC0204)] [Salmonella enterica subsp. enterica serovar Typhimurium str. LT2]
AS183_contigs.fa	contig00001	1887226	1887866	-	VFG043036(gb|NP_460872)	1-642/645	========/======	2024-01-01	99.38	81	VFDB_full		VFG043036(gb|NP_460872) (cheZ) protein phosphatase CheZ [Peritrichous flagella (VF0967) - Motility (VFC0204)] [Salmonella enterica subsp. enterica serovar Typhimurium str. LT2]
AS183_contigs.fa	contig00001	1887879	1888266	-	VFG043037(gb|NP_460873)	1-388/390	===============	0/0	99.49	84.79	VFDB_full		VFG043037(gb|NP_460873) (cheY) two-component system response regulator [Peritrichous flagella (VF0967) - Motility (VFC0204)] [Salmonella enterica subsp. enterica serovar Typhimurium str. LT2]
AS183_contigs.fa	contig00001	1888285	1889332	-	VFG043038(gb|NP_460874)	1-1048/1050	===============	0/0	99.81	84.06	VFDB_full		VFG043038(gb|NP_460874) (cheB) chemotaxis response regulator protein-glutamate methylesterase [Peritrichous flagella (VF0967) - Motility (VFC0204)] [Salmonella enterica subsp. enterica serovar Typhimurium str. LT2]
AS183_contigs.fa	contig00001	1889329	1890195	-	VFG043039(gb|NP_460875)	1-867/867	========/======	2024-02-04	99.77	81.36	VFDB_full		VFG043039(gb|NP_460875) (cheR) chemotaxis protein-glutamate O-methyltransferase [Peritrichous flagella (VF0967) - Motility (VFC0204)] [Salmonella enterica subsp. enterica serovar Typhimurium str. LT2]
AS183_contigs.fa	contig00001	1899294	1899793	-	VFG043041(gb|NP_460877)	1-500/504	===============	0/0	99.21	80.2	VFDB_full		VFG043041(gb|NP_460877) (cheW) chemotaxis protein CheW [Peritrichous flagella (VF0967) - Motility (VFC0204)] [Salmonella enterica subsp. enterica serovar Typhimurium str. LT2]
AS183_contigs.fa	contig00001	1902764	1903651	-	VFG043044(gb|NP_460880)	1-888/888	===============	0/0	100	83	VFDB_full		VFG043044(gb|NP_460880) (motA) flagellar motor stator protein MotA [Peritrichous flagella (VF0967) - Motility (VFC0204)] [Salmonella enterica subsp. enterica serovar Typhimurium str. LT2]
AS183_contigs.fa	contig00001	1903775	1904358	-	VFG043045(gb|NP_460881)	2-585/585	===============	0/0	99.83	84.93	VFDB_full		VFG043045(gb|NP_460881) (flhC) regulator of flagellar biosynthesis [Peritrichous flagella (VF0967) - Motility (VFC0204)] [Salmonella enterica subsp. enterica serovar Typhimurium str. LT2]
AS183_contigs.fa	contig00001	1937843	1938643	-	VFG043099(gb|WP_001302033)	1-801/801	===============	0/0	100	82.27	VFDB_full		VFG043099(gb|WP_001302033) (tcyJ) cystine ABC transporter substrate-binding protein [Peritrichous flagella (VF1154) - Motility (VFC0204)] [Escherichia coli O157:H7 str. EDL933]
AS183_contigs.fa	contig00001	1939338	1940057	-	VFG043049(gb|NP_460909)	1-720/720	===============	0/0	100	88.33	VFDB_full		VFG043049(gb|NP_460909) (fliA) RNA polymerase sigma factor FliA [Peritrichous flagella (VF0967) - Motility (VFC0204)] [Salmonella enterica subsp. enterica serovar Typhimurium str. LT2]
AS183_contigs.fa	contig00001	1951939	1952932	+	VFG043108(gb|WP_000067959)	1-994/996	========/======	2024-02-02	99.7	86.94	VFDB_full		VFG043108(gb|WP_000067959) (fliG) flagellar motor switch protein FliG [Peritrichous flagella (VF1154) - Motility (VFC0204)] [Escherichia coli O157:H7 str. EDL933]
AS183_contigs.fa	contig00001	1953637	1954998	+	VFG043110(gb|WP_000213294)	1-1362/1374	===============	0/0	99.13	82.23	VFDB_full		VFG043110(gb|WP_000213294) (fliI) flagellum-specific ATP synthase FliI [Peritrichous flagella (VF1154) - Motility (VFC0204)] [Escherichia coli O157:H7 str. EDL933]
AS183_contigs.fa	contig00001	1957259	1958263	+	VFG043063(gb|NP_460929)	1-1005/1005	===============	0/0	100	85.08	VFDB_full		VFG043063(gb|NP_460929) (fliM) flagellar motor switch protein FliM [Peritrichous flagella (VF0967) - Motility (VFC0204)] [Salmonella enterica subsp. enterica serovar Typhimurium str. LT2]
AS183_contigs.fa	contig00001	1958260	1958672	+	VFG043115(gb|WP_001282098)	1-413/414	===============	0/0	99.76	85.23	VFDB_full		VFG043115(gb|WP_001282098) (fliN) flagellar motor switch protein FliN [Peritrichous flagella (VF1154) - Motility (VFC0204)] [Escherichia coli O157:H7 str. EDL933]
AS183_contigs.fa	contig00001	1959136	1959785	+	VFG043117(gb|WP_001253441)	88-737/738	.==============	0/0	88.08	83.23	VFDB_full		VFG043117(gb|WP_001253441) (fliP) flagellar type III secretion system pore protein FliP [Peritrichous flagella (VF1154) - Motility (VFC0204)] [Escherichia coli O157:H7 str. EDL933]
AS183_contigs.fa	contig00001	2057447	2058847	-	VFG048953(gb|WP_012967596)	1-1401/1407	===============	0/0	99.57	85.8	VFDB_full		VFG048953(gb|WP_012967596) (gndA) NADP-dependent phosphogluconate dehydrogenase [Capsule (VF0560) - Immune modulation (VFC0258)] [Klebsiella variicola At-22]
AS183_contigs.fa	contig00001	2064989	2065866	-	VFG048990(gb|WP_001741945)	7-884/891	===============	0/0	98.54	80.41	VFDB_full		VFG048990(gb|WP_001741945) (galF) GalU regulator GalF [Capsule (VF0560) - Immune modulation (VFC0258)] [Klebsiella pneumoniae subsp. pneumoniae NTUH-K2044]
AS183_contigs.fa	contig00001	2255395	2256045	+	VFG049010(gb|WP_004103995)	1-651/651	===============	0/0	100	86.17	VFDB_full		VFG049010(gb|WP_004103995) (rcsB) transcriptional regulator RcsB [RcsAB (VF0571) - Regulation (VFC0301)] [Klebsiella oxytoca E718]
AS183_contigs.fa	contig00003	32727	33718	-	VFG000477(gb|NP_461845)	2-993/993	========/======	2024-02-02	99.8	89.83	VFDB_full		VFG000477(gb|NP_461845) (rpoS) RNA polymerase sigma factor RpoS [RpoS (VF0112) - Regulation (VFC0301)] [Salmonella enterica subsp. enterica serovar Typhimurium str. LT2]
AS183_contigs.fa	contig00006	426	2999	-	VFG049198(gb|WP_008806080)	1-2574/2574	===============	0/0	100	85.39	VFDB_full		VFG049198(gb|WP_008806080) (clpV) ATP-dependent chaperone ClpB [T6SS-II (VF0783) - Effector delivery system (VFC0086)] [Klebsiella variicola At-22]
AS183_contigs.fa	contig00007	15904	17615	+	VFG034717(gb|WP_000556273)	23-1734/1734	========/======	2024-02-02	98.67	80.79	VFDB_full		VFG034717(gb|WP_000556273) (ibeC) phosphoethanolamine transferase CptA [Ibes (VF0237) - Invasion (VFC0083)] [Escherichia coli O17:K52:H18 str. UMN026]
AS209_contigs.fa	contig00003	64959	66152	+	VFG049125(gb|WP_004136054)	1-1194/1194	===============	0/0	100	86.68	VFDB_full		VFG049125(gb|WP_004136054) (acrA) acriflavine resistance protein A [AcrAB (VF0568) - Antimicrobial activity/Competitive advantage (VFC0325)] [Klebsiella oxytoca E718]
AS209_contigs.fa	contig00003	66175	69321	+	VFG049143(gb|WP_002892069)	1-3147/3147	========/======	2024-02-04	99.94	86.31	VFDB_full		VFG049143(gb|WP_002892069) (acrB) acriflavine resistance protein B [AcrAB (VF0568) - Antimicrobial activity/Competitive advantage (VFC0325)] [Klebsiella pneumoniae subsp. pneumoniae MGH 78578]
AS209_contigs.fa	contig00004	21119	23305	+	VFG048611(gb|WP_014228851)	1-2178/2178	========/======	2024-01-09	100	85.19	VFDB_full		VFG048611(gb|WP_014228851) (iutA) ferric aerobactin receptor IutA [Aerobactin (VF0565) - Nutritional/Metabolic factor (VFC0272)] [Klebsiella oxytoca E718]
AS209_contigs.fa	contig00004	186438	187508	+	VFG043544(gb|WP_000750416)	1-1041/1041	========/======	1930-02-01	100	83.38	VFDB_full		VFG043544(gb|WP_000750416) (ompA) porin OmpA [Z1307 (VF1158) - Adherence (VFC0001)] [Escherichia coli O157:H7 str. EDL933]
AS209_contigs.fa	contig00005	115253	115903	+	VFG049017(gb|WP_002913007)	1-651/651	===============	0/0	100	88.94	VFDB_full		VFG049017(gb|WP_002913007) (rcsB) transcriptional regulator RcsB [RcsAB (VF0571) - Regulation (VFC0301)] [Klebsiella pneumoniae subsp. pneumoniae MGH 78578]
AS209_contigs.fa	contig00005	245693	246778	-	VFG048773(gb|WP_014229647)	1-1086/1086	===============	0/0	100	80.3	VFDB_full		VFG048773(gb|WP_014229647) (tssG) type VI secretion system baseplate subunit TssG [T6SS (VF0569) - Effector delivery system (VFC0086)] [Klebsiella oxytoca E718]
AS209_contigs.fa	contig00005	246742	248496	-	VFG048765(gb|WP_014229648)	1-1755/1755	===============	0/0	100	89.57	VFDB_full		VFG048765(gb|WP_014229648) (tssF) type VI secretion system baseplate subunit TssF [T6SS (VF0569) - Effector delivery system (VFC0086)] [Klebsiella oxytoca KCTC 1686]
AS209_contigs.fa	contig00006	198253	199244	+	VFG000477(gb|NP_461845)	2-993/993	========/======	2024-02-02	99.8	86.81	VFDB_full		VFG000477(gb|NP_461845) (rpoS) RNA polymerase sigma factor RpoS [RpoS (VF0112) - Regulation (VFC0301)] [Salmonella enterica subsp. enterica serovar Typhimurium str. LT2]
AS209_contigs.fa	contig00007	25529	26322	+	VFG043099(gb|WP_001302033)	1-794/801	===============	0/0	99.13	81.49	VFDB_full		VFG043099(gb|WP_001302033) (tcyJ) cystine ABC transporter substrate-binding protein [Peritrichous flagella (VF1154) - Motility (VFC0204)] [Escherichia coli O157:H7 str. EDL933]
AS209_contigs.fa	contig00008	210827	212222	+	VFG048635(gb|WP_042934369)	136-1531/1533	.==============	0/0	91.06	82.02	VFDB_full		VFG048635(gb|WP_042934369) (vipB/tssC) type VI secretion system contractile sheath large subunit VipB [T6SS (VF0569) - Effector delivery system (VFC0086)] [Klebsiella oxytoca E718]
AS209_contigs.fa	contig00008	214267	215975	+	VFG048669(gb|WP_014229669)	1-1708/1713	========/======	2024-11-19	99.18	81.72	VFDB_full		VFG048669(gb|WP_014229669) (ompA) OmpA family protein [T6SS (VF0569) - Effector delivery system (VFC0086)] [Klebsiella oxytoca KCTC 1686]
AS209_contigs.fa	contig00008	215984	216475	+	VFG048679(gb|WP_014838711)	1-492/492	===============	0/0	100	91.06	VFDB_full		VFG048679(gb|WP_014838711) (hcp/tssD) type VI secretion system protein Hcp family [T6SS (VF0569) - Effector delivery system (VFC0086)] [Klebsiella oxytoca E718]
AS209_contigs.fa	contig00008	219225	221324	+	VFG048700(gb|WP_014838709)	1-2100/2343	========/=====.	2024-08-08	89.46	81.18	VFDB_full		VFG048700(gb|WP_014838709) (vgrG/tssI) type VI secretion system tip protein VgrG [T6SS (VF0569) - Effector delivery system (VFC0086)] [Klebsiella oxytoca E718]
AS209_contigs.fa	contig00012	12215	13515	-	VFG048558(gb|WP_014907273)	1-1301/1305	========/======	2024-02-02	99.62	92.55	VFDB_full		VFG048558(gb|WP_014907273) (ybtS) yersiniabactin biosynthesis salicylate synthase YbtS [Ybt (VF0564) - Nutritional/Metabolic factor (VFC0272)] [Klebsiella pneumoniae subsp. pneumoniae 1084]
AS209_contigs.fa	contig00012	13543	14823	-	VFG048562(gb|WP_014907272)	1-1281/1281	===============	0/0	100	93.13	VFDB_full		VFG048562(gb|WP_014907272) (ybtX) yersiniabactin-associated zinc MFS transporter YbtX [Ybt (VF0564) - Nutritional/Metabolic factor (VFC0272)] [Klebsiella pneumoniae subsp. pneumoniae 1084]
AS209_contigs.fa	contig00012	14816	16465	-	VFG048566(gb|WP_014907271)	154-1803/1803	.==============	0/0	91.51	92.06	VFDB_full		VFG048566(gb|WP_014907271) (ybtQ) yersiniabactin ABC transporter ATP-binding/permease protein YbtQ [Ybt (VF0564) - Nutritional/Metabolic factor (VFC0272)] [Klebsiella pneumoniae subsp. pneumoniae 1084]
AS209_contigs.fa	contig00012	18928	20025	+	VFG012555(gb|WP_000982864)	1-1101/1101	========/======	2024-01-03	99.73	90.92	VFDB_full		VFG012555(gb|WP_000982864) (ybtU) yersiniabactin biosynthesis oxidoreductase YbtU [Yersiniabactin siderophore (VF1115) - Nutritional/Metabolic factor (VFC0272)] [Escherichia coli CFT073]
AS209_contigs.fa	contig00012	20022	20825	+	VFG003501(gb|WP_011816643)	1-804/804	===============	0/0	100	92.79	VFDB_full		VFG003501(gb|WP_011816643) (ybtT) type II thioesterase YbtT [Yersiniabactin (VF0136) - Nutritional/Metabolic factor (VFC0272)] [Yersinia enterocolitica subsp. enterocolitica 8081]
AS209_contigs.fa	contig00012	20829	22406	+	VFG003500(gb|WP_005168666)	1-1578/1578	===============	0/0	100	89.92	VFDB_full		VFG003500(gb|WP_005168666) (ybtE) yersiniabactin siderophore biosynthetic protein [Yersiniabactin (VF0136) - Nutritional/Metabolic factor (VFC0272)] [Yersinia enterocolitica subsp. enterocolitica 8081]
AS209_contigs.fa	contig00012	22536	24555	+	VFG012567(gb|WP_000784549)	1-2020/2022	===============	0/0	99.9	91.93	VFDB_full		VFG012567(gb|WP_000784549) (fyuA) siderophore yersiniabactin receptor FyuA [Yersiniabactin siderophore (VF1115) - Nutritional/Metabolic factor (VFC0272)] [Escherichia coli CFT073]
AS209_contigs.fa	contig00012	98738	99503	-	VFG049087(gb|WP_004138730)	1-766/768	===============	0/0	99.74	80.03	VFDB_full		VFG049087(gb|WP_004138730) (A225_RS19000) ABC transporter permease [LPS (VF0561) - Immune modulation (VFC0258)] [Klebsiella oxytoca E718]
AS209_contigs.fa	contig00012	100886	101886	+	VFG049098(gb|WP_014838941)	1-1001/1005	===============	0/0	99.6	80.92	VFDB_full		VFG049098(gb|WP_014838941) (A225_RS19005) NAD-dependent epimerase [LPS (VF0561) - Immune modulation (VFC0258)] [Klebsiella oxytoca E718]
AS209_contigs.fa	contig00012	102277	103442	-	VFG048793(gb|YP_005227854)	1-1166/1167	===============	0/0	99.91	85.51	VFDB_full		VFG048793(gb|YP_005227854) (KPHS_35540) UDP-glucose 6-dehydrogenase [Capsule (VF0560) - Immune modulation (VFC0258)] [Klebsiella pneumoniae subsp. pneumoniae HS11286]
AS209_contigs.fa	contig00012	103620	104174	-	VFG048807(gb|WP_015958697)	1-555/555	===============	0/0	100	85.41	VFDB_full		VFG048807(gb|WP_015958697) (rfbC) dTDP-4-dehydrorhamnose 35-epimerase [Capsule (VF0560) - Immune modulation (VFC0258)] [Klebsiella pneumoniae subsp. pneumoniae MGH 78578]
AS209_contigs.fa	contig00012	104186	105076	-	VFG048811(gb|WP_014230058)	1-891/891	===============	0/0	100	82.6	VFDB_full		VFG048811(gb|WP_014230058) (rfbD) dTDP-4-dehydrorhamnose reductase [Capsule (VF0560) - Immune modulation (VFC0258)] [Klebsiella oxytoca E718]
AS209_contigs.fa	contig00012	105109	105978	-	VFG048822(gb|WP_004122480)	1-870/870	===============	0/0	100	83.45	VFDB_full		VFG048822(gb|WP_004122480) (rfbA) glucose-1-phosphate thymidylyltransferase RfbA [Capsule (VF0560) - Immune modulation (VFC0258)] [Klebsiella oxytoca E718]
AS209_contigs.fa	contig00012	106017	107081	-	VFG048840(gb|WP_015958698)	1-1065/1065	===============	0/0	100	92.39	VFDB_full		VFG048840(gb|WP_015958698) (rfbB) dTDP-glucose 46-dehydratase [Capsule (VF0560) - Immune modulation (VFC0258)] [Klebsiella pneumoniae subsp. pneumoniae MGH 78578]
AS209_contigs.fa	contig00012	107325	108731	-	VFG048851(gb|WP_015958700)	1-1407/1407	===============	0/0	100	90.41	VFDB_full		VFG048851(gb|WP_015958700) (gndA) NADP-dependent phosphogluconate dehydrogenase [Capsule (VF0560) - Immune modulation (VFC0258)] [Klebsiella pneumoniae subsp. pneumoniae MGH 78578]
AS209_contigs.fa	contig00012	118864	120287	-	VFG048961(gb|WP_041937730)	1-1424/1428	===============	0/0	99.72	84.48	VFDB_full		VFG048961(gb|WP_041937730) (wbaP) undecaprenyl-phosphate galactose phosphotransferase WbaP [Capsule (VF0560) - Immune modulation (VFC0258)] [Klebsiella pneumoniae subsp. pneumoniae MGH 78578]
AS209_contigs.fa	contig00012	120386	122538	-	VFG048971(gb|WP_015958711)	1-2156/2163	========/======	2024-01-03	99.54	92.16	VFDB_full		VFG048971(gb|WP_015958711) (KPN_RS13500) polysaccharide biosynthesis tyrosine autokinase [Capsule (VF0560) - Immune modulation (VFC0258)] [Klebsiella pneumoniae subsp. pneumoniae MGH 78578]
AS209_contigs.fa	contig00012	122554	122988	-	VFG048979(gb|WP_031592319)	1-435/435	===============	0/0	100	99.77	VFDB_full		VFG048979(gb|WP_031592319) (KPN_RS13505) protein-tyrosine-phosphatase [Capsule (VF0560) - Immune modulation (VFC0258)] [Klebsiella pneumoniae subsp. pneumoniae MGH 78578]
AS209_contigs.fa	contig00012	122994	124127	-	VFG048984(gb|WP_015958713)	1-1134/1134	===============	0/0	100	80.16	VFDB_full		VFG048984(gb|WP_015958713) (KPN_RS13510) polysaccharide export protein [Capsule (VF0560) - Immune modulation (VFC0258)] [Klebsiella pneumoniae subsp. pneumoniae MGH 78578]
AS209_contigs.fa	contig00012	124262	125694	-	VFG048938(gb|WP_004899441)	1-1433/1434	===============	0/0	99.93	80.95	VFDB_full		VFG048938(gb|WP_004899441) (KPN2242_RS16310) capsule assembly Wzi family protein [Capsule (VF0560) - Immune modulation (VFC0258)] [Klebsiella pneumoniae KCTC 2242]
AS209_contigs.fa	contig00012	127766	128661	-	VFG048974(gb|WP_016946203)	1-896/897	===============	0/0	99.89	83.7	VFDB_full		VFG048974(gb|WP_016946203) (galF) UTP--glucose-1-phosphate uridylyltransferase GalF [Capsule (VF0560) - Immune modulation (VFC0258)] [Klebsiella oxytoca E718]
AS209_contigs.fa	contig00013	63609	65543	+	VFG040960(gb|WP_162493344)	31-1965/1974	===============	0/0	98.02	85.58	VFDB_full		VFG040960(gb|WP_162493344) (gspD) GspD family T2SS secretin variant PulD [Pul (VF0785) - Effector delivery system (VFC0086)] [Klebsiella pneumoniae 342]
AS209_contigs.fa	contig00013	65549	67022	+	VFG040961(gb|WP_012542822)	1-1474/1494	========/======	2024-04-04	98.53	80.83	VFDB_full		VFG040961(gb|WP_012542822) (gspE) type II secretion system ATPase GspE [Pul (VF0785) - Effector delivery system (VFC0086)] [Klebsiella pneumoniae 342]
AS209_contigs.fa	contig00013	67044	68258	+	VFG040962(gb|WP_012542823)	1-1215/1215	========/======	2024-08-16	99.34	81.03	VFDB_full		VFG040962(gb|WP_012542823) (gspF) type II secretion system inner membrane protein GspF [Pul (VF0785) - Effector delivery system (VFC0086)] [Klebsiella pneumoniae 342]
AS209_contigs.fa	contig00013	68279	68701	+	VFG040963(gb|WP_002889054)	1-423/423	===============	0/0	100	86.29	VFDB_full		VFG040963(gb|WP_002889054) (gspG) type II secretion system major pseudopilin GspG [Pul (VF0785) - Effector delivery system (VFC0086)] [Klebsiella pneumoniae 342]
AS209_contigs.fa	contig00017	10077	12231	-	VFG048540(gb|WP_014228993)	28-2179/2181	========/======	2024-01-03	98.67	81.48	VFDB_full		VFG048540(gb|WP_014228993) (iroN) salmochelin receptor IroN [Sal (VF0563) - Nutritional/Metabolic factor (VFC0272)] [Klebsiella oxytoca KCTC 1686]
AS209_contigs.fa	contig00019	50141	52396	-	VFG048519(gb|WP_012968731)	1-2229/2229	========/======	1945-12-01	99.6	83.53	VFDB_full		VFG048519(gb|WP_012968731) (fepA) outer membrane receptor FepA [Ent (VF0562) - Nutritional/Metabolic factor (VFC0272)] [Klebsiella variicola At-22]
AS209_contigs.fa	contig00019	52662	53849	+	VFG048501(gb|WP_014228349)	9-1190/1200	========/======	2024-07-16	98.08	80.47	VFDB_full		VFG048501(gb|WP_014228349) (fes) enterobactin/ferric enterobactin esterase [Ent (VF0562) - Nutritional/Metabolic factor (VFC0272)] [Klebsiella oxytoca KCTC 1686]
AS209_contigs.fa	contig00019	54173	58053	+	VFG048494(gb|YP_005225740)	1-3881/3882	========/======	2024-06-08	99.87	82.83	VFDB_full		VFG048494(gb|YP_005225740) (entF) enterobactin synthase subunit F [Ent (VF0562) - Nutritional/Metabolic factor (VFC0272)] [Klebsiella pneumoniae subsp. pneumoniae HS11286]
AS209_contigs.fa	contig00019	58494	59282	-	VFG048480(gb|WP_014837773)	1-789/795	===============	0/0	99.25	87.45	VFDB_full		VFG048480(gb|WP_014837773) (fepC) iron-enterobactin transporter ATP-binding protein [Ent (VF0562) - Nutritional/Metabolic factor (VFC0272)] [Klebsiella oxytoca E718]
AS209_contigs.fa	contig00019	59279	60270	-	VFG048471(gb|WP_009653197)	2-993/993	========/======	2024-02-02	99.8	86.81	VFDB_full		VFG048471(gb|WP_009653197) (fepG) iron-enterobactin transporter permease [Ent (VF0562) - Nutritional/Metabolic factor (VFC0272)] [Klebsiella oxytoca KCTC 1686]
AS209_contigs.fa	contig00019	60268	61275	-	VFG048461(gb|WP_014228353)	1-1008/1008	===============	0/0	100	84.23	VFDB_full		VFG048461(gb|WP_014228353) (fepD) iron-enterobactin transporter membrane protein [Ent (VF0562) - Nutritional/Metabolic factor (VFC0272)] [Klebsiella oxytoca E718]
AS209_contigs.fa	contig00019	61513	62754	+	VFG048459(gb|WP_004147525)	1-1242/1242	===============	0/0	100	85.59	VFDB_full		VFG048459(gb|WP_004147525) (entS) enterobactin exporter EntS [Ent (VF0562) - Nutritional/Metabolic factor (VFC0272)] [Klebsiella pneumoniae subsp. pneumoniae NTUH-K2044]
AS209_contigs.fa	contig00019	62826	63763	-	VFG048441(gb|WP_014837776)	1-938/960	========/======	2024-02-02	97.6	82.32	VFDB_full		VFG048441(gb|WP_014837776) (fepB) iron-enterobactin transporter periplasmic binding protein [Ent (VF0562) - Nutritional/Metabolic factor (VFC0272)] [Klebsiella oxytoca E718]
AS209_contigs.fa	contig00019	63951	65126	+	VFG048432(gb|WP_014228359)	1-1176/1176	========/======	2024-04-06	99.74	83.46	VFDB_full		VFG048432(gb|WP_014228359) (entC) isochorismate synthase [Ent (VF0562) - Nutritional/Metabolic factor (VFC0272)] [Klebsiella oxytoca KCTC 1686]
AS209_contigs.fa	contig00019	65136	66743	+	VFG048430(gb|WP_012968726)	1-1608/1608	===============	0/0	100	84.83	VFDB_full		VFG048430(gb|WP_012968726) (entE) enterobactin synthase subunit E [Ent (VF0562) - Nutritional/Metabolic factor (VFC0272)] [Klebsiella variicola At-22]
AS209_contigs.fa	contig00019	66757	67608	+	VFG048418(gb|WP_012068427)	1-852/852	===============	0/0	100	89.08	VFDB_full		VFG048418(gb|WP_012068427) (entB) 23-dihydro-23-dihydroxybenzoate synthetase isochroismatase [Ent (VF0562) - Nutritional/Metabolic factor (VFC0272)] [Klebsiella pneumoniae subsp. pneumoniae MGH 78578]
AS209_contigs.fa	contig00019	67613	68363	+	VFG048402(gb|WP_014228362)	6-756/756	===============	0/0	99.34	84.69	VFDB_full		VFG048402(gb|WP_014228362) (entA) 23-dihydroxybenzoate-23-dehydrogenase [Ent (VF0562) - Nutritional/Metabolic factor (VFC0272)] [Klebsiella oxytoca KCTC 1686]
AS209_contigs.fa	contig00020	54525	54961	-	VFG000478(gb|NP_459678)	1-437/453	===============	0/0	96.47	85.13	VFDB_full		VFG000478(gb|NP_459678) (fur) ferric iron uptake transcriptional regulator [Fur (VF0113) - Regulation (VFC0301)] [Salmonella enterica subsp. enterica serovar Typhimurium str. LT2]
AS209_contigs.fa	contig00022	70300	70823	+	VFG034414(gb|WP_000730972)	61-584/588	.=======/======	2024-02-04	88.78	83.46	VFDB_full		VFG034414(gb|WP_000730972) (yagZ/ecpA) E. coli common pilus structural subunit EcpA [ECP (VF0404) - Adherence (VFC0001)] [Escherichia coli O44:H18 042]
AS209_contigs.fa	contig00032	28117	30690	+	VFG049189(gb|WP_014226431)	1-2574/2574	===============	0/0	100	87.37	VFDB_full		VFG049189(gb|WP_014226431) (clpV) ATP-dependent chaperone ClpB [T6SS-II (VF0783) - Effector delivery system (VFC0086)] [Klebsiella oxytoca E718]
AS209_contigs.fa	contig00037	14512	15183	-	VFG000475(gb|NP_460201)	4-675/675	===============	0/0	99.56	80.21	VFDB_full		VFG000475(gb|NP_460201) (phoP) response regulator in two-component regulatory system with PhoQ [PhoPQ (VF0111) - Regulation (VFC0301)] [Salmonella enterica subsp. enterica serovar Typhimurium str. LT2]
AS212_contigs.fa	contig00001	250168	253310	-	VFG049139(gb|WP_008805437)	1-3143/3147	===============	0/0	99.87	86.35	VFDB_full		VFG049139(gb|WP_008805437) (acrB) acriflavine resistance protein B [AcrAB (VF0568) - Antimicrobial activity/Competitive advantage (VFC0325)] [Klebsiella pneumoniae 342]
AS212_contigs.fa	contig00001	253333	254526	-	VFG049125(gb|WP_004136054)	1-1194/1194	========/======	2024-05-10	99.58	81.07	VFDB_full		VFG049125(gb|WP_004136054) (acrA) acriflavine resistance protein A [AcrAB (VF0568) - Antimicrobial activity/Competitive advantage (VFC0325)] [Klebsiella oxytoca E718]
AS212_contigs.fa	contig00001	365393	366224	+	VFG034227(gb|WP_000992805)	1-832/858	===============	0/0	96.97	80.05	VFDB_full		VFG034227(gb|WP_000992805) (sitC) iron/manganese ABC transporter permease subunit SitC [Iron/manganese transport (VF1116) - Nutritional/Metabolic factor (VFC0272)] [Escherichia coli O45:K1:H7 str. S88]
AS212_contigs.fa	contig00001	367881	370105	-	VFG048519(gb|WP_012968731)	1-2213/2229	========/======	1942-11-01	98.61	82.23	VFDB_full		VFG048519(gb|WP_012968731) (fepA) outer membrane receptor FepA [Ent (VF0562) - Nutritional/Metabolic factor (VFC0272)] [Klebsiella variicola At-22]
AS212_contigs.fa	contig00001	375633	376417	-	VFG048480(gb|WP_014837773)	1-785/795	========/======	2024-04-08	98.24	82.38	VFDB_full		VFG048480(gb|WP_014837773) (fepC) iron-enterobactin transporter ATP-binding protein [Ent (VF0562) - Nutritional/Metabolic factor (VFC0272)] [Klebsiella oxytoca E718]
AS212_contigs.fa	contig00001	377409	378407	-	VFG048462(gb|WP_014228353)	1-1002/1008	========/======	2024-07-13	98.61	81.93	VFDB_full		VFG048462(gb|WP_014228353) (fepD) iron-enterobactin transporter membrane protein [Ent (VF0562) - Nutritional/Metabolic factor (VFC0272)] [Klebsiella oxytoca KCTC 1686]
AS212_contigs.fa	contig00001	378516	379689	+	VFG048460(gb|WP_008805583)	1-1174/1242	========/======	2024-04-04	94.36	80.78	VFDB_full		VFG048460(gb|WP_008805583) (entS) enterobactin exporter EntS [Ent (VF0562) - Nutritional/Metabolic factor (VFC0272)] [Klebsiella variicola At-22]
AS212_contigs.fa	contig00001	382155	383753	+	VFG048430(gb|WP_012968726)	10-1608/1608	===============	0/0	99.44	81.05	VFDB_full		VFG048430(gb|WP_012968726) (entE) enterobactin synthase subunit E [Ent (VF0562) - Nutritional/Metabolic factor (VFC0272)] [Klebsiella variicola At-22]
AS212_contigs.fa	contig00001	383764	384614	+	VFG048418(gb|WP_012068427)	1-848/852	========/======	2024-01-03	99.53	84.96	VFDB_full		VFG048418(gb|WP_012068427) (entB) 23-dihydro-23-dihydroxybenzoate synthetase isochroismatase [Ent (VF0562) - Nutritional/Metabolic factor (VFC0272)] [Klebsiella pneumoniae subsp. pneumoniae MGH 78578]
AS212_contigs.fa	contig00001	384627	385370	+	VFG048405(gb|YP_005225749)	13-756/756	========/======	2024-07-14	97.49	82.69	VFDB_full		VFG048405(gb|YP_005225749) (entA) 23-dihydroxybenzoate-23-dehydrogenase [Ent (VF0562) - Nutritional/Metabolic factor (VFC0272)] [Klebsiella pneumoniae subsp. pneumoniae HS11286]
AS212_contigs.fa	contig00001	471410	471846	-	VFG000478(gb|NP_459678)	1-437/453	===============	0/0	96.47	82.38	VFDB_full		VFG000478(gb|NP_459678) (fur) ferric iron uptake transcriptional regulator [Fur (VF0113) - Regulation (VFC0301)] [Salmonella enterica subsp. enterica serovar Typhimurium str. LT2]
AS212_contigs.fa	contig00001	782052	783094	-	VFG043544(gb|WP_000750416)	1-1031/1041	========/======	2024-01-12	99.04	85.33	VFDB_full		VFG043544(gb|WP_000750416) (ompA) porin OmpA [Z1307 (VF1158) - Adherence (VFC0001)] [Escherichia coli O157:H7 str. EDL933]
AS212_contigs.fa	contig00001	840586	841236	-	VFG045791(gb|WP_000481500)	1-651/651	===============	0/0	100	80.18	VFDB_full		VFG045791(gb|WP_000481500) (cgsD) transcriptional regulator CsgD [Curli fibers (VF1138) - Adherence (VFC0001)] [Escherichia coli O25b:H4-ST131]
AS212_contigs.fa	contig00001	867147	867551	+	VFG043075(gb|WP_001196460)	1-405/405	===============	0/0	100	81.48	VFDB_full		VFG043075(gb|WP_001196460) (flgC) flagellar basal body rod protein FlgC [Peritrichous flagella (VF1154) - Motility (VFC0204)] [Escherichia coli O157:H7 str. EDL933]
AS212_contigs.fa	contig00001	869529	870284	+	VFG043026(gb|NP_460149)	1-756/756	========/======	2024-02-04	99.74	80.61	VFDB_full		VFG043026(gb|NP_460149) (flgF) flagellar biosynthesis protein FlgF [Peritrichous flagella (VF0967) - Motility (VFC0204)] [Salmonella enterica subsp. enterica serovar Typhimurium str. LT2]
AS212_contigs.fa	contig00001	870296	871078	+	VFG043027(gb|NP_460150)	1-783/783	===============	0/0	100	86.33	VFDB_full		VFG043027(gb|NP_460150) (flgG) flagellar basal-body rod protein FlgG [Peritrichous flagella (VF0967) - Motility (VFC0204)] [Salmonella enterica subsp. enterica serovar Typhimurium str. LT2]
AS212_contigs.fa	contig00001	871136	871834	+	VFG043080(gb|WP_001295442)	1-699/699	========/======	2024-02-04	99.71	83.02	VFDB_full		VFG043080(gb|WP_001295442) (flgH) flagellar basal body L-ring protein FlgH [Peritrichous flagella (VF1154) - Motility (VFC0204)] [Escherichia coli O157:H7 str. EDL933]
AS212_contigs.fa	contig00001	871881	872942	+	VFG043029(gb|NP_460152)	35-1096/1098	===============	0/0	96.72	81.54	VFDB_full		VFG043029(gb|NP_460152) (flgI) flagellar biosynthesis protein FlgA [Peritrichous flagella (VF0967) - Motility (VFC0204)] [Salmonella enterica subsp. enterica serovar Typhimurium str. LT2]
AS212_contigs.fa	contig00001	926416	927090	-	VFG000475(gb|NP_460201)	1-675/675	===============	0/0	100	81.33	VFDB_full		VFG000475(gb|NP_460201) (phoP) response regulator in two-component regulatory system with PhoQ [PhoPQ (VF0111) - Regulation (VFC0301)] [Salmonella enterica subsp. enterica serovar Typhimurium str. LT2]
AS212_contigs.fa	contig00001	1089475	1089966	+	VFG048624(gb|WP_014229069)	1-492/492	===============	0/0	100	87.6	VFDB_full		VFG048624(gb|WP_014229069) (vipA/tssB) type VI secretion system contractile sheath small subunit VipA [T6SS (VF0569) - Effector delivery system (VFC0086)] [Klebsiella oxytoca E718]
AS212_contigs.fa	contig00001	1091487	1091911	+	VFG049294(gb|WP_004175538)	1-425/444	===============	0/0	95.72	81.88	VFDB_full		VFG049294(gb|WP_004175538) (impF) type VI secretion system baseplate subunit TssE [T6SS-III (VF0784) - Effector delivery system (VFC0086)] [Klebsiella pneumoniae subsp. pneumoniae 1084]
AS212_contigs.fa	contig00001	1442445	1443518	+	VFG043568(gb|NP_460531)	1-1089/1089	========/======	2024-05-17	98.53	82.29	VFDB_full		VFG043568(gb|NP_460531) (nmpC) phosphoporin PhoE [OmpD (VF0969) - Adherence (VFC0001)] [Salmonella enterica subsp. enterica serovar Typhimurium str. LT2]
AS212_contigs.fa	contig00002	296675	297323	-	VFG049010(gb|WP_004103995)	1-649/651	===============	0/0	99.69	85.82	VFDB_full		VFG049010(gb|WP_004103995) (rcsB) transcriptional regulator RcsB [RcsAB (VF0571) - Regulation (VFC0301)] [Klebsiella oxytoca E718]
AS212_contigs.fa	contig00002	450598	451452	+	VFG048990(gb|WP_001741945)	7-861/891	===============	0/0	95.96	83.28	VFDB_full		VFG048990(gb|WP_001741945) (galF) GalU regulator GalF [Capsule (VF0560) - Immune modulation (VFC0258)] [Klebsiella pneumoniae subsp. pneumoniae NTUH-K2044]
AS212_contigs.fa	contig00002	460457	461861	+	VFG048968(gb|WP_012541090)	1-1405/1407	===============	0/0	99.86	84.84	VFDB_full		VFG048968(gb|WP_012541090) (gndA) NADP-dependent phosphogluconate dehydrogenase [Capsule (VF0560) - Immune modulation (VFC0258)] [Klebsiella pneumoniae 342]
AS212_contigs.fa	contig00002	542734	542999	-	VFG043067(gb|NP_460933)	1-266/270	===============	0/0	98.52	80.83	VFDB_full		VFG043067(gb|NP_460933) (fliQ) flagellar export apparatus protein FliQ [Peritrichous flagella (VF0967) - Motility (VFC0204)] [Salmonella enterica subsp. enterica serovar Typhimurium str. LT2]
AS212_contigs.fa	contig00002	544124	544537	-	VFG043064(gb|NP_460930)	1-414/414	===============	0/0	100	84.78	VFDB_full		VFG043064(gb|NP_460930) (fliN) flagellar motor switch protein FliN [Peritrichous flagella (VF0967) - Motility (VFC0204)] [Salmonella enterica subsp. enterica serovar Typhimurium str. LT2]
AS212_contigs.fa	contig00002	544534	545538	-	VFG043114(gb|WP_010904778)	1-1005/1005	===============	0/0	100	84.48	VFDB_full		VFG043114(gb|WP_010904778) (fliM) flagellar motor switch protein FliM [Peritrichous flagella (VF1154) - Motility (VFC0204)] [Escherichia coli O157:H7 str. EDL933]
AS212_contigs.fa	contig00002	547805	549166	-	VFG043110(gb|WP_000213294)	1-1362/1374	===============	0/0	99.13	82.01	VFDB_full		VFG043110(gb|WP_000213294) (fliI) flagellum-specific ATP synthase FliI [Peritrichous flagella (VF1154) - Motility (VFC0204)] [Escherichia coli O157:H7 str. EDL933]
AS212_contigs.fa	contig00002	549868	550864	-	VFG043057(gb|NP_460923)	1-994/996	========/======	2024-01-03	99.8	87.36	VFDB_full		VFG043057(gb|NP_460923) (fliG) flagellar motor switch protein FliG [Peritrichous flagella (VF0967) - Motility (VFC0204)] [Salmonella enterica subsp. enterica serovar Typhimurium str. LT2]
AS212_contigs.fa	contig00002	559468	560187	+	VFG043049(gb|NP_460909)	1-720/720	===============	0/0	100	88.47	VFDB_full		VFG043049(gb|NP_460909) (fliA) RNA polymerase sigma factor FliA [Peritrichous flagella (VF0967) - Motility (VFC0204)] [Salmonella enterica subsp. enterica serovar Typhimurium str. LT2]
AS212_contigs.fa	contig00002	560880	561680	+	VFG043099(gb|WP_001302033)	1-801/801	===============	0/0	100	82.9	VFDB_full		VFG043099(gb|WP_001302033) (tcyJ) cystine ABC transporter substrate-binding protein [Peritrichous flagella (VF1154) - Motility (VFC0204)] [Escherichia coli O157:H7 str. EDL933]
AS212_contigs.fa	contig00005	36102	36681	+	VFG043045(gb|NP_460881)	6-585/585	===============	0/0	99.15	84.66	VFDB_full		VFG043045(gb|NP_460881) (flhC) regulator of flagellar biosynthesis [Peritrichous flagella (VF0967) - Motility (VFC0204)] [Salmonella enterica subsp. enterica serovar Typhimurium str. LT2]
AS212_contigs.fa	contig00005	36805	37692	+	VFG043044(gb|NP_460880)	1-888/888	===============	0/0	100	84.8	VFDB_full		VFG043044(gb|NP_460880) (motA) flagellar motor stator protein MotA [Peritrichous flagella (VF0967) - Motility (VFC0204)] [Salmonella enterica subsp. enterica serovar Typhimurium str. LT2]
AS212_contigs.fa	contig00005	37689	38618	+	VFG043043(gb|NP_460879)	1-930/930	===============	0/0	100	80.22	VFDB_full		VFG043043(gb|NP_460879) (motB) flagellar motor protein MotB [Peritrichous flagella (VF0967) - Motility (VFC0204)] [Salmonella enterica subsp. enterica serovar Typhimurium str. LT2]
AS212_contigs.fa	contig00005	38623	40632	+	VFG043042(gb|NP_460878)	1-2016/2016	========/======	17/50	98.61	80.08	VFDB_full		VFG043042(gb|NP_460878) (cheA) sensory histitine protein kinase [Peritrichous flagella (VF0967) - Motility (VFC0204)] [Salmonella enterica subsp. enterica serovar Typhimurium str. LT2]
AS212_contigs.fa	contig00005	40652	41139	+	VFG043041(gb|NP_460877)	1-488/504	===============	0/0	96.83	82.79	VFDB_full		VFG043041(gb|NP_460877) (cheW) chemotaxis protein CheW [Peritrichous flagella (VF0967) - Motility (VFC0204)] [Salmonella enterica subsp. enterica serovar Typhimurium str. LT2]
AS212_contigs.fa	contig00005	51531	52397	+	VFG043039(gb|NP_460875)	1-867/867	===============	0/0	100	82.93	VFDB_full		VFG043039(gb|NP_460875) (cheR) chemotaxis protein-glutamate O-methyltransferase [Peritrichous flagella (VF0967) - Motility (VFC0204)] [Salmonella enterica subsp. enterica serovar Typhimurium str. LT2]
AS212_contigs.fa	contig00005	52394	53443	+	VFG043038(gb|NP_460874)	1-1050/1050	===============	0/0	100	84.86	VFDB_full		VFG043038(gb|NP_460874) (cheB) chemotaxis response regulator protein-glutamate methylesterase [Peritrichous flagella (VF0967) - Motility (VFC0204)] [Salmonella enterica subsp. enterica serovar Typhimurium str. LT2]
AS212_contigs.fa	contig00005	53461	53850	+	VFG043037(gb|NP_460873)	1-390/390	===============	0/0	100	83.85	VFDB_full		VFG043037(gb|NP_460873) (cheY) two-component system response regulator [Peritrichous flagella (VF0967) - Motility (VFC0204)] [Salmonella enterica subsp. enterica serovar Typhimurium str. LT2]
AS212_contigs.fa	contig00005	53861	54501	+	VFG043036(gb|NP_460872)	1-641/645	===============	0/0	99.38	82.84	VFDB_full		VFG043036(gb|NP_460872) (cheZ) protein phosphatase CheZ [Peritrichous flagella (VF0967) - Motility (VFC0204)] [Salmonella enterica subsp. enterica serovar Typhimurium str. LT2]
AS212_contigs.fa	contig00005	55797	57875	+	VFG043034(gb|NP_460870)	1-2079/2079	========/======	2024-03-08	99.81	81.37	VFDB_full		VFG043034(gb|NP_460870) (flhA) flagellar biosynthesis protein FlhA [Peritrichous flagella (VF0967) - Motility (VFC0204)] [Salmonella enterica subsp. enterica serovar Typhimurium str. LT2]
AS212_contigs.fa	contig00005	351053	351544	+	VFG048624(gb|WP_014229069)	1-492/492	===============	0/0	100	87.19	VFDB_full		VFG048624(gb|WP_014229069) (vipA/tssB) type VI secretion system contractile sheath small subunit VipA [T6SS (VF0569) - Effector delivery system (VFC0086)] [Klebsiella oxytoca E718]
AS212_contigs.fa	contig00005	351585	353114	+	VFG048636(gb|WP_041165308)	1-1530/1533	===============	0/0	99.8	88.82	VFDB_full		VFG048636(gb|WP_041165308) (vipB/tssC) type VI secretion system contractile sheath large subunit VipB [T6SS (VF0569) - Effector delivery system (VFC0086)] [Klebsiella oxytoca KCTC 1686]
AS212_contigs.fa	contig00006	153917	154908	+	VFG000477(gb|NP_461845)	2-993/993	========/======	2024-02-02	99.8	89.63	VFDB_full		VFG000477(gb|NP_461845) (rpoS) RNA polymerase sigma factor RpoS [RpoS (VF0112) - Regulation (VFC0301)] [Salmonella enterica subsp. enterica serovar Typhimurium str. LT2]
AS212_contigs.fa	contig00006	333601	336174	+	VFG049194(gb|WP_004150973)	1-2574/2574	===============	0/0	100	87.1	VFDB_full		VFG049194(gb|WP_004150973) (clpV) ATP-dependent chaperone ClpB [T6SS-II (VF0783) - Effector delivery system (VFC0086)] [Klebsiella pneumoniae JM45]
AS214_contigs.fa	contig00001	103782	104282	+	VFG044401(gb|CAE46934)	1-501/501	===============	0/0	100	100	VFDB_full		VFG044401(gb|CAE46934) (hasI) unknown protein [HasA (VF1254) - Nutritional/Metabolic factor (VFC0272)] [Serratia marcescens str. SM365]
AS214_contigs.fa	contig00001	104359	105312	+	VFG044402(gb|CAE46935)	1-954/954	===============	0/0	100	98.85	VFDB_full		VFG044402(gb|CAE46935) (hasS) unknown protein [HasA (VF1254) - Nutritional/Metabolic factor (VFC0272)] [Serratia marcescens str. SM365]
AS214_contigs.fa	contig00001	105469	108168	+	VFG044403(gb|CAE46936)	1-2700/2700	===============	0/0	100	99.37	VFDB_full		VFG044403(gb|CAE46936) (hasR) unknown protein [HasA (VF1254) - Nutritional/Metabolic factor (VFC0272)] [Serratia marcescens str. SM365]
AS214_contigs.fa	contig00001	108247	108810	+	VFG044404(gb|CAA57068)	1-567/567	========/======	2024-01-03	99.47	98.59	VFDB_full		VFG044404(gb|CAA57068) (hasA) unknown protein [HasA (VF1254) - Nutritional/Metabolic factor (VFC0272)] [Serratia marcescens str. SM365]
AS214_contigs.fa	contig00001	108913	110667	+	VFG044405(gb|CAA57069)	1-1731/1731	========/======	1938-09-01	99.6	96.42	VFDB_full		VFG044405(gb|CAA57069) (hasD) unknown protein [HasA (VF1254) - Nutritional/Metabolic factor (VFC0272)] [Serratia marcescens str. SM365]
AS214_contigs.fa	contig00001	110664	111995	+	VFG044406(gb|CAA57067)	1-1314/1314	========/======	20/26	99.7	96.71	VFDB_full		VFG044406(gb|CAA57067) (hasE) unknown protein [HasA (VF1254) - Nutritional/Metabolic factor (VFC0272)] [Serratia marcescens str. SM365]
AS214_contigs.fa	contig00001	111998	112789	+	VFG044407(gb|CAE46937)	1-792/792	===============	0/0	100	97.98	VFDB_full		VFG044407(gb|CAE46937) (hasB) unknown protein [HasA (VF1254) - Nutritional/Metabolic factor (VFC0272)] [Serratia marcescens str. SM365]
AS214_contigs.fa	contig00001	192535	195677	-	VFG049139(gb|WP_008805437)	1-3143/3147	========/======	2024-04-04	99.81	81.08	VFDB_full		VFG049139(gb|WP_008805437) (acrB) acriflavine resistance protein B [AcrAB (VF0568) - Antimicrobial activity/Competitive advantage (VFC0325)] [Klebsiella pneumoniae 342]
AS214_contigs.fa	contig00001	736992	738398	+	VFG048941(gb|WP_020953355)	1-1407/1407	========/======	2024-04-10	99.64	80.24	VFDB_full		VFG048941(gb|WP_020953355) (gndA) NADP-dependent phosphogluconate dehydrogenase [Capsule (VF0560) - Immune modulation (VFC0258)] [Klebsiella pneumoniae subsp. rhinoscleromatis SB3432]
AS214_contigs.fa	contig00001	2124950	2125635	-	VFG043099(gb|WP_001302033)	116-801/801	..======/======	2024-06-12	84.89	80.64	VFDB_full		VFG043099(gb|WP_001302033) (tcyJ) cystine ABC transporter substrate-binding protein [Peritrichous flagella (VF1154) - Motility (VFC0204)] [Escherichia coli O157:H7 str. EDL933]
AS214_contigs.fa	contig00001	2141578	2142570	+	VFG023637(gb|WP_005160381)	1-993/993	===============	0/0	100	83.08	VFDB_full		VFG023637(gb|WP_005160381) (fliG) flagellar motor switch protein G [Flagella (VF0394) - Motility (VFC0204)] [Yersinia enterocolitica subsp. palearctica 105.5R(r)]
AS214_contigs.fa	contig00001	2146979	2147983	+	VFG002335(gb|WP_005160396)	1-1005/1005	========/======	2024-02-02	99.9	82.21	VFDB_full		VFG002335(gb|WP_005160396) (fliM) flagellar motor switch protein FliM [Flagella (VF0394) - Motility (VFC0204)] [Yersinia enterocolitica subsp. enterocolitica 8081]
AS214_contigs.fa	contig00001	2147976	2148390	+	VFG017320(gb|WP_011192176)	1-415/417	===============	0/0	99.52	80.48	VFDB_full		VFG017320(gb|WP_011192176) (fliN) flagellar motor switch protein FliN [Flagella (VF0394) - Motility (VFC0204)] [Yersinia pseudotuberculosis IP 31758]
AS214_contigs.fa	contig00001	2148846	2149547	+	VFG002338(gb|WP_042661456)	48-746/753	========/======	2024-02-03	92.83	80.06	VFDB_full		VFG002338(gb|WP_042661456) (fliP) flagellar biosynthetic protein FliP [Flagella (VF0394) - Motility (VFC0204)] [Yersinia enterocolitica subsp. enterocolitica 8081]
AS214_contigs.fa	contig00001	2156400	2157038	-	VFG002345(gb|WP_005160434)	79-717/717	.==============	0/0	89.12	80.28	VFDB_full		VFG002345(gb|WP_005160434) (flgH) flagellar L-ring protein precursor FlgH [Flagella (VF0394) - Motility (VFC0204)] [Yersinia enterocolitica subsp. enterocolitica 8081]
AS214_contigs.fa	contig00001	2157185	2157958	-	VFG043027(gb|NP_460150)	10-783/783	===============	0/0	98.85	82.56	VFDB_full		VFG043027(gb|NP_460150) (flgG) flagellar basal-body rod protein FlgG [Peritrichous flagella (VF0967) - Motility (VFC0204)] [Salmonella enterica subsp. enterica serovar Typhimurium str. LT2]
AS214_contigs.fa	contig00001	2160722	2161126	-	VFG002679(gb|WP_002211111)	1-405/405	===============	0/0	100	80.99	VFDB_full		VFG002679(gb|WP_002211111) (flgC) flagellar basal-body rod protein FlgC [Flagella (VF0394) - Motility (VFC0204)] [Yersinia pestis CO92]
AS214_contigs.fa	contig00001	2545414	2546054	+	VFG049017(gb|WP_002913007)	11-651/651	===============	0/0	98.46	87.99	VFDB_full		VFG049017(gb|WP_002913007) (rcsB) transcriptional regulator RcsB [RcsAB (VF0571) - Regulation (VFC0301)] [Klebsiella pneumoniae subsp. pneumoniae MGH 78578]
AS214_contigs.fa	contig00002	764	3288	-	VFG049196(gb|WP_004890358)	1-2525/2574	===============	0/0	98.1	81.58	VFDB_full		VFG049196(gb|WP_004890358) (clpV) ATP-dependent chaperone ClpB [T6SS-II (VF0783) - Effector delivery system (VFC0086)] [Klebsiella pneumoniae subsp. pneumoniae NTUH-K2044]
AS214_contigs.fa	contig00002	42658	43655	-	VFG000477(gb|NP_461845)	2-993/993	========/======	2024-01-06	99.9	81.56	VFDB_full		VFG000477(gb|NP_461845) (rpoS) RNA polymerase sigma factor RpoS [RpoS (VF0112) - Regulation (VFC0301)] [Salmonella enterica subsp. enterica serovar Typhimurium str. LT2]
AS214_contigs.fa	contig00003	415547	417226	+	VFG042384(gb|AAA50322)	1-1674/1674	========/======	2024-01-06	100	99.05	VFDB_full		VFG042384(gb|AAA50322) (shlB) hemolysin determinant [ShlA-ShlB (VF1297) - Effector delivery system (VFC0086)] [Serratia marcescens W1436]
AS214_contigs.fa	contig00003	417272	422098	+	VFG042385(gb|AAA50323)	1-4827/4827	===============	0/0	100	98.86	VFDB_full		VFG042385(gb|AAA50323) (shlA) hemolysin [ShlA-ShlB (VF1297) - Effector delivery system (VFC0086)] [Serratia marcescens W1436]
AS216_contigs.fa	contig00001	89758	92907	-	VFG049137(gb|WP_014228207)	1-3147/3147	========/======	2024-07-13	99.84	82.03	VFDB_full		VFG049137(gb|WP_014228207) (acrB) acriflavine resistance protein B [AcrAB (VF0568) - Antimicrobial activity/Competitive advantage (VFC0325)] [Klebsiella oxytoca KCTC 1686]
AS216_contigs.fa	contig00001	234656	235443	-	VFG048480(gb|WP_014837773)	1-788/795	========/======	2024-06-08	98.62	83.21	VFDB_full		VFG048480(gb|WP_014837773) (fepC) iron-enterobactin transporter ATP-binding protein [Ent (VF0562) - Nutritional/Metabolic factor (VFC0272)] [Klebsiella oxytoca E718]
AS216_contigs.fa	contig00001	235440	236432	-	VFG048474(gb|YP_005225742)	1-993/993	========/======	2024-08-14	99.3	80.2	VFDB_full		VFG048474(gb|YP_005225742) (fepG) iron-enterobactin transporter permease [Ent (VF0562) - Nutritional/Metabolic factor (VFC0272)] [Klebsiella pneumoniae subsp. pneumoniae HS11286]
AS216_contigs.fa	contig00001	236429	237362	-	VFG048462(gb|WP_014228353)	75-1008/1008	.=======/======	2024-02-02	92.56	82.35	VFDB_full		VFG048462(gb|WP_014228353) (fepD) iron-enterobactin transporter membrane protein [Ent (VF0562) - Nutritional/Metabolic factor (VFC0272)] [Klebsiella oxytoca KCTC 1686]
AS216_contigs.fa	contig00001	242738	243588	+	VFG048418(gb|WP_012068427)	1-851/852	========/======	2024-02-02	99.77	84.04	VFDB_full		VFG048418(gb|WP_012068427) (entB) 23-dihydro-23-dihydroxybenzoate synthetase isochroismatase [Ent (VF0562) - Nutritional/Metabolic factor (VFC0272)] [Klebsiella pneumoniae subsp. pneumoniae MGH 78578]
AS216_contigs.fa	contig00001	243590	244340	+	VFG048405(gb|YP_005225749)	2-752/756	========/======	2024-02-02	99.21	80.32	VFDB_full		VFG048405(gb|YP_005225749) (entA) 23-dihydroxybenzoate-23-dehydrogenase [Ent (VF0562) - Nutritional/Metabolic factor (VFC0272)] [Klebsiella pneumoniae subsp. pneumoniae HS11286]
AS216_contigs.fa	contig00001	324879	325315	-	VFG000478(gb|NP_459678)	1-437/453	===============	0/0	96.47	86.04	VFDB_full		VFG000478(gb|NP_459678) (fur) ferric iron uptake transcriptional regulator [Fur (VF0113) - Regulation (VFC0301)] [Salmonella enterica subsp. enterica serovar Typhimurium str. LT2]
AS216_contigs.fa	contig00001	626458	627519	-	VFG043544(gb|WP_000750416)	1-1041/1041	========/======	2024-03-21	100	86.16	VFDB_full		VFG043544(gb|WP_000750416) (ompA) porin OmpA [Z1307 (VF1158) - Adherence (VFC0001)] [Escherichia coli O157:H7 str. EDL933]
AS216_contigs.fa	contig00001	699989	700804	-	VFG046068(gb|WP_001189321)	1-816/834	========/======	2024-02-04	97.6	80.44	VFDB_full		VFG046068(gb|WP_001189321) (cgsG) curli production assembly/transport protein CsgG [Curli fibers (VF1138) - Adherence (VFC0001)] [Escherichia coli VR50]
AS216_contigs.fa	contig00001	703083	703538	+	VFG042729(gb|WP_000791650)	1-456/456	===============	0/0	100	80.04	VFDB_full		VFG042729(gb|WP_000791650) (csgB) curlin minor subunit CsgB [Curli fibers (VF1138) - Adherence (VFC0001)] [Escherichia coli O157:H7 str. EDL933]
AS216_contigs.fa	contig00001	728542	728940	+	VFG043075(gb|WP_001196460)	1-399/405	===============	0/0	98.52	80.95	VFDB_full		VFG043075(gb|WP_001196460) (flgC) flagellar basal body rod protein FlgC [Peritrichous flagella (VF1154) - Motility (VFC0204)] [Escherichia coli O157:H7 str. EDL933]
AS216_contigs.fa	contig00001	731654	732436	+	VFG043027(gb|NP_460150)	1-783/783	===============	0/0	100	86.97	VFDB_full		VFG043027(gb|NP_460150) (flgG) flagellar basal-body rod protein FlgG [Peritrichous flagella (VF0967) - Motility (VFC0204)] [Salmonella enterica subsp. enterica serovar Typhimurium str. LT2]
AS216_contigs.fa	contig00001	733208	734302	+	VFG043029(gb|NP_460152)	2-1096/1098	===============	0/0	99.73	82.01	VFDB_full		VFG043029(gb|NP_460152) (flgI) flagellar biosynthesis protein FlgA [Peritrichous flagella (VF0967) - Motility (VFC0204)] [Salmonella enterica subsp. enterica serovar Typhimurium str. LT2]
AS216_contigs.fa	contig00001	997217	998683	+	VFG048636(gb|WP_041165308)	64-1530/1533	===============	0/0	95.69	81.46	VFDB_full		VFG048636(gb|WP_041165308) (vipB/tssC) type VI secretion system contractile sheath large subunit VipB [T6SS (VF0569) - Effector delivery system (VFC0086)] [Klebsiella oxytoca KCTC 1686]
AS216_contigs.fa	contig00001	1002424	1002915	+	VFG048680	1-493/493	========/======	2024-01-01	99.8	84.79	VFDB_full		VFG048680 (hcp/tssD) type VI secretion system protein Hcp family [T6SS (VF0569) - Effector delivery system (VFC0086)] [Klebsiella oxytoca KCTC 1686]
AS216_contigs.fa	contig00001	1005703	1008021	+	VFG049176(gb|WP_014838274)	16-2334/2496	========/======	2024-02-02	92.87	83.06	VFDB_full		VFG049176(gb|WP_014838274) (vgrG) type VI secretion system tip protein VgrG [T6SS-II (VF0783) - Effector delivery system (VFC0086)] [Klebsiella oxytoca E718]
AS216_contigs.fa	contig00001	1019197	1020953	+	VFG049170(gb|WP_014838279)	1-1757/1761	===============	0/0	99.77	82.64	VFDB_full		VFG049170(gb|WP_014838279) (vasA/impG) type VI secretion system baseplate subunit TssF [T6SS-II (VF0783) - Effector delivery system (VFC0086)] [Klebsiella oxytoca E718]
AS216_contigs.fa	contig00001	1022533	1022950	+	VFG049292(gb|WP_014838282)	8-425/456	==============.	0/0	91.67	81.82	VFDB_full		VFG049292(gb|WP_014838282) (impF) type VI secretion system baseplate subunit TssE [T6SS-III (VF0784) - Effector delivery system (VFC0086)] [Klebsiella oxytoca E718]
AS216_contigs.fa	contig00002	936	3509	-	VFG049196(gb|WP_004890358)	1-2574/2574	===============	0/0	100	85.62	VFDB_full		VFG049196(gb|WP_004890358) (clpV) ATP-dependent chaperone ClpB [T6SS-II (VF0783) - Effector delivery system (VFC0086)] [Klebsiella pneumoniae subsp. pneumoniae NTUH-K2044]
AS216_contigs.fa	contig00002	228383	229374	-	VFG000477(gb|NP_461845)	2-993/993	===============	0/0	99.9	88.11	VFDB_full		VFG000477(gb|NP_461845) (rpoS) RNA polymerase sigma factor RpoS [RpoS (VF0112) - Regulation (VFC0301)] [Salmonella enterica subsp. enterica serovar Typhimurium str. LT2]
AS216_contigs.fa	contig00003	328682	329332	-	VFG049017(gb|WP_002913007)	1-651/651	===============	0/0	100	87.4	VFDB_full		VFG049017(gb|WP_002913007) (rcsB) transcriptional regulator RcsB [RcsAB (VF0571) - Regulation (VFC0301)] [Klebsiella pneumoniae subsp. pneumoniae MGH 78578]
AS216_contigs.fa	contig00003	486145	487023	+	VFG048794(gb|WP_049256767)	7-885/891	========/======	2024-02-02	98.54	84.32	VFDB_full		VFG048794(gb|WP_049256767) (galF) GalU regulator GalF [Capsule (VF0560) - Immune modulation (VFC0258)] [Klebsiella pneumoniae JM45]
AS216_contigs.fa	contig00003	498605	500005	+	VFG048953(gb|WP_012967596)	1-1401/1407	===============	0/0	99.57	84.44	VFDB_full		VFG048953(gb|WP_012967596) (gndA) NADP-dependent phosphogluconate dehydrogenase [Capsule (VF0560) - Immune modulation (VFC0258)] [Klebsiella variicola At-22]
AS216_contigs.fa	contig00003	559622	559891	-	VFG043067(gb|NP_460933)	1-270/270	===============	0/0	100	80.37	VFDB_full		VFG043067(gb|NP_460933) (fliQ) flagellar export apparatus protein FliQ [Peritrichous flagella (VF0967) - Motility (VFC0204)] [Salmonella enterica subsp. enterica serovar Typhimurium str. LT2]
AS216_contigs.fa	contig00003	559904	560602	-	VFG043117(gb|WP_001253441)	39-737/738	===============	0/0	94.72	80.97	VFDB_full		VFG043117(gb|WP_001253441) (fliP) flagellar type III secretion system pore protein FliP [Peritrichous flagella (VF1154) - Motility (VFC0204)] [Escherichia coli O157:H7 str. EDL933]
AS216_contigs.fa	contig00003	561017	561433	-	VFG043064(gb|NP_460930)	1-414/414	========/======	2024-01-03	100	85.13	VFDB_full		VFG043064(gb|NP_460930) (fliN) flagellar motor switch protein FliN [Peritrichous flagella (VF0967) - Motility (VFC0204)] [Salmonella enterica subsp. enterica serovar Typhimurium str. LT2]
AS216_contigs.fa	contig00003	561430	562434	-	VFG043063(gb|NP_460929)	1-1005/1005	===============	0/0	100	85.47	VFDB_full		VFG043063(gb|NP_460929) (fliM) flagellar motor switch protein FliM [Peritrichous flagella (VF0967) - Motility (VFC0204)] [Salmonella enterica subsp. enterica serovar Typhimurium str. LT2]
AS216_contigs.fa	contig00003	564786	566154	-	VFG043059(gb|NP_460925)	1-1369/1371	========/======	2024-04-10	99.49	80.93	VFDB_full		VFG043059(gb|NP_460925) (fliI) flagellum-specific ATP synthase FliI [Peritrichous flagella (VF0967) - Motility (VFC0204)] [Salmonella enterica subsp. enterica serovar Typhimurium str. LT2]
AS216_contigs.fa	contig00003	566154	566733	-	VFG043058(gb|NP_460924)	129-708/708	..=============	0/0	81.92	80.34	VFDB_full		VFG043058(gb|NP_460924) (fliH) flagellar assembly protein FliH [Peritrichous flagella (VF0967) - Motility (VFC0204)] [Salmonella enterica subsp. enterica serovar Typhimurium str. LT2]
AS216_contigs.fa	contig00003	566863	567858	-	VFG043057(gb|NP_460923)	1-996/996	===============	0/0	100	86.14	VFDB_full		VFG043057(gb|NP_460923) (fliG) flagellar motor switch protein FliG [Peritrichous flagella (VF0967) - Motility (VFC0204)] [Salmonella enterica subsp. enterica serovar Typhimurium str. LT2]
AS216_contigs.fa	contig00003	587472	588191	+	VFG043049(gb|NP_460909)	1-720/720	===============	0/0	100	87.08	VFDB_full		VFG043049(gb|NP_460909) (fliA) RNA polymerase sigma factor FliA [Peritrichous flagella (VF0967) - Motility (VFC0204)] [Salmonella enterica subsp. enterica serovar Typhimurium str. LT2]
AS216_contigs.fa	contig00003	588892	589692	+	VFG043099(gb|WP_001302033)	1-801/801	===============	0/0	100	82.02	VFDB_full		VFG043099(gb|WP_001302033) (tcyJ) cystine ABC transporter substrate-binding protein [Peritrichous flagella (VF1154) - Motility (VFC0204)] [Escherichia coli O157:H7 str. EDL933]
AS216_contigs.fa	contig00003	612362	612943	+	VFG043045(gb|NP_460881)	4-585/585	===============	0/0	99.49	83.68	VFDB_full		VFG043045(gb|NP_460881) (flhC) regulator of flagellar biosynthesis [Peritrichous flagella (VF0967) - Motility (VFC0204)] [Salmonella enterica subsp. enterica serovar Typhimurium str. LT2]
AS216_contigs.fa	contig00003	613068	613955	+	VFG043044(gb|NP_460880)	1-888/888	===============	0/0	100	83.56	VFDB_full		VFG043044(gb|NP_460880) (motA) flagellar motor stator protein MotA [Peritrichous flagella (VF0967) - Motility (VFC0204)] [Salmonella enterica subsp. enterica serovar Typhimurium str. LT2]
AS216_contigs.fa	contig00003	613952	614881	+	VFG043043(gb|NP_460879)	1-930/930	===============	0/0	100	80	VFDB_full		VFG043043(gb|NP_460879) (motB) flagellar motor protein MotB [Peritrichous flagella (VF0967) - Motility (VFC0204)] [Salmonella enterica subsp. enterica serovar Typhimurium str. LT2]
AS216_contigs.fa	contig00003	616950	617449	+	VFG043041(gb|NP_460877)	1-500/504	===============	0/0	99.21	81	VFDB_full		VFG043041(gb|NP_460877) (cheW) chemotaxis protein CheW [Peritrichous flagella (VF0967) - Motility (VFC0204)] [Salmonella enterica subsp. enterica serovar Typhimurium str. LT2]
AS216_contigs.fa	contig00003	627310	628357	+	VFG043038(gb|NP_460874)	1-1048/1050	===============	0/0	99.81	83.78	VFDB_full		VFG043038(gb|NP_460874) (cheB) chemotaxis response regulator protein-glutamate methylesterase [Peritrichous flagella (VF0967) - Motility (VFC0204)] [Salmonella enterica subsp. enterica serovar Typhimurium str. LT2]
AS216_contigs.fa	contig00003	628376	628765	+	VFG043037(gb|NP_460873)	1-390/390	===============	0/0	100	83.85	VFDB_full		VFG043037(gb|NP_460873) (cheY) two-component system response regulator [Peritrichous flagella (VF0967) - Motility (VFC0204)] [Salmonella enterica subsp. enterica serovar Typhimurium str. LT2]
AS216_contigs.fa	contig00003	628779	629419	+	VFG043036(gb|NP_460872)	1-641/645	===============	0/0	99.38	82.53	VFDB_full		VFG043036(gb|NP_460872) (cheZ) protein phosphatase CheZ [Peritrichous flagella (VF0967) - Motility (VFC0204)] [Salmonella enterica subsp. enterica serovar Typhimurium str. LT2]
AS216_contigs.fa	contig00003	633081	635153	+	VFG043034(gb|NP_460870)	6-2078/2079	========/======	2024-02-02	99.66	81.39	VFDB_full		VFG043034(gb|NP_460870) (flhA) flagellar biosynthesis protein FlhA [Peritrichous flagella (VF0967) - Motility (VFC0204)] [Salmonella enterica subsp. enterica serovar Typhimurium str. LT2]
AS222_contigs.fa	contig00001	236919	237558	-	VFG049017(gb|WP_002913007)	11-650/651	===============	0/0	98.31	88.12	VFDB_full		VFG049017(gb|WP_002913007) (rcsB) transcriptional regulator RcsB [RcsAB (VF0571) - Regulation (VFC0301)] [Klebsiella pneumoniae subsp. pneumoniae MGH 78578]
AS222_contigs.fa	contig00001	664024	664411	+	VFG043037(gb|NP_460873)	1-388/390	===============	0/0	99.49	81.44	VFDB_full		VFG043037(gb|NP_460873) (cheY) two-component system response regulator [Peritrichous flagella (VF0967) - Motility (VFC0204)] [Salmonella enterica subsp. enterica serovar Typhimurium str. LT2]
AS222_contigs.fa	contig00001	671913	672317	+	VFG002679(gb|WP_002211111)	1-405/405	===============	0/0	100	80.99	VFDB_full		VFG002679(gb|WP_002211111) (flgC) flagellar basal-body rod protein FlgC [Flagella (VF0394) - Motility (VFC0204)] [Yersinia pestis CO92]
AS222_contigs.fa	contig00001	675081	675854	+	VFG043027(gb|NP_460150)	10-783/783	===============	0/0	98.85	83.2	VFDB_full		VFG043027(gb|NP_460150) (flgG) flagellar basal-body rod protein FlgG [Peritrichous flagella (VF0967) - Motility (VFC0204)] [Salmonella enterica subsp. enterica serovar Typhimurium str. LT2]
AS222_contigs.fa	contig00001	684101	684775	-	VFG018991(gb|WP_002220494)	61-735/741	.==============	0/0	91.09	81.48	VFDB_full		VFG018991(gb|WP_002220494) (fliP) flagellar biosynthetic protein FliP [Flagella (VF0394) - Motility (VFC0204)] [Yersinia pseudotuberculosis YPIII]
AS222_contigs.fa	contig00001	685259	685673	-	VFG017320(gb|WP_011192176)	1-415/417	===============	0/0	99.52	80.24	VFDB_full		VFG017320(gb|WP_011192176) (fliN) flagellar motor switch protein FliN [Flagella (VF0394) - Motility (VFC0204)] [Yersinia pseudotuberculosis IP 31758]
AS222_contigs.fa	contig00001	685666	686670	-	VFG002335(gb|WP_005160396)	1-1005/1005	========/======	2024-02-02	99.9	81.61	VFDB_full		VFG002335(gb|WP_005160396) (fliM) flagellar motor switch protein FliM [Flagella (VF0394) - Motility (VFC0204)] [Yersinia enterocolitica subsp. enterocolitica 8081]
AS222_contigs.fa	contig00001	691082	692074	-	VFG023637(gb|WP_005160381)	1-993/993	===============	0/0	100	82.88	VFDB_full		VFG023637(gb|WP_005160381) (fliG) flagellar motor switch protein G [Flagella (VF0394) - Motility (VFC0204)] [Yersinia enterocolitica subsp. palearctica 105.5R(r)]
AS222_contigs.fa	contig00002	398286	399692	-	VFG048941(gb|WP_020953355)	1-1407/1407	========/======	2024-04-10	99.64	80.45	VFDB_full		VFG048941(gb|WP_020953355) (gndA) NADP-dependent phosphogluconate dehydrogenase [Capsule (VF0560) - Immune modulation (VFC0258)] [Klebsiella pneumoniae subsp. rhinoscleromatis SB3432]
AS222_contigs.fa	contig00002	991620	994762	+	VFG049139(gb|WP_008805437)	1-3143/3147	========/======	2024-08-08	99.75	80.93	VFDB_full		VFG049139(gb|WP_008805437) (acrB) acriflavine resistance protein B [AcrAB (VF0568) - Antimicrobial activity/Competitive advantage (VFC0325)] [Klebsiella pneumoniae 342]
AS222_contigs.fa	contig00002	1097654	1098442	-	VFG044407(gb|CAE46937)	1-792/792	========/======	2024-01-03	99.62	90.28	VFDB_full		VFG044407(gb|CAE46937) (hasB) unknown protein [HasA (VF1254) - Nutritional/Metabolic factor (VFC0272)] [Serratia marcescens str. SM365]
AS222_contigs.fa	contig00002	1098445	1099776	-	VFG044406(gb|CAA57067)	1-1314/1314	========/======	20/26	99.7	92.07	VFDB_full		VFG044406(gb|CAA57067) (hasE) unknown protein [HasA (VF1254) - Nutritional/Metabolic factor (VFC0272)] [Serratia marcescens str. SM365]
AS222_contigs.fa	contig00002	1099773	1101524	-	VFG044405(gb|CAA57069)	1-1731/1731	========/======	1947-12-01	99.25	91.67	VFDB_full		VFG044405(gb|CAA57069) (hasD) unknown protein [HasA (VF1254) - Nutritional/Metabolic factor (VFC0272)] [Serratia marcescens str. SM365]
AS222_contigs.fa	contig00002	1101627	1102196	-	VFG044404(gb|CAA57068)	1-567/567	========/======	2024-01-03	100	91.75	VFDB_full		VFG044404(gb|CAA57068) (hasA) unknown protein [HasA (VF1254) - Nutritional/Metabolic factor (VFC0272)] [Serratia marcescens str. SM365]
AS222_contigs.fa	contig00002	1102275	1104974	-	VFG044403(gb|CAE46936)	1-2700/2700	===============	0/0	100	96.11	VFDB_full		VFG044403(gb|CAE46936) (hasR) unknown protein [HasA (VF1254) - Nutritional/Metabolic factor (VFC0272)] [Serratia marcescens str. SM365]
AS222_contigs.fa	contig00002	1105131	1106084	-	VFG044402(gb|CAE46935)	1-954/954	========/======	2024-02-06	99.69	94.15	VFDB_full		VFG044402(gb|CAE46935) (hasS) unknown protein [HasA (VF1254) - Nutritional/Metabolic factor (VFC0272)] [Serratia marcescens str. SM365]
AS222_contigs.fa	contig00002	1106161	1106661	-	VFG044401(gb|CAE46934)	1-501/501	===============	0/0	100	96.41	VFDB_full		VFG044401(gb|CAE46934) (hasI) unknown protein [HasA (VF1254) - Nutritional/Metabolic factor (VFC0272)] [Serratia marcescens str. SM365]
AS222_contigs.fa	contig00003	514023	515020	+	VFG000477(gb|NP_461845)	2-993/993	========/======	2024-01-06	99.9	81.96	VFDB_full		VFG000477(gb|NP_461845) (rpoS) RNA polymerase sigma factor RpoS [RpoS (VF0112) - Regulation (VFC0301)] [Salmonella enterica subsp. enterica serovar Typhimurium str. LT2]
AS222_contigs.fa	contig00003	555312	557836	+	VFG049196(gb|WP_004890358)	1-2525/2574	===============	0/0	98.1	81.62	VFDB_full		VFG049196(gb|WP_004890358) (clpV) ATP-dependent chaperone ClpB [T6SS-II (VF0783) - Effector delivery system (VFC0086)] [Klebsiella pneumoniae subsp. pneumoniae NTUH-K2044]
AS222_contigs.fa	contig00004	23494	28320	-	VFG042385(gb|AAA50323)	1-4827/4827	========/======	2024-02-02	99.98	93.43	VFDB_full		VFG042385(gb|AAA50323) (shlA) hemolysin [ShlA-ShlB (VF1297) - Effector delivery system (VFC0086)] [Serratia marcescens W1436]
AS222_contigs.fa	contig00004	28366	30045	-	VFG042384(gb|AAA50322)	1-1674/1674	========/======	2024-01-06	100	94.52	VFDB_full		VFG042384(gb|AAA50322) (shlB) hemolysin determinant [ShlA-ShlB (VF1297) - Effector delivery system (VFC0086)] [Serratia marcescens W1436]
AS230_contigs.fa	contig00001	615412	615849	-	VFG049296(gb|YP_005227546)	1-438/444	========/======	2024-02-04	98.2	80	VFDB_full		VFG049296(gb|YP_005227546) (impF) type VI secretion system lysozyme-like protein [T6SS-III (VF0784) - Effector delivery system (VFC0086)] [Klebsiella pneumoniae subsp. pneumoniae HS11286]
AS230_contigs.fa	contig00001	635024	635515	-	VFG048687(gb|WP_002902160)	1-492/492	===============	0/0	100	88.01	VFDB_full		VFG048687(gb|WP_002902160) (hcp/tssD) type VI secretion system protein Hcp family [T6SS (VF0569) - Effector delivery system (VFC0086)] [Klebsiella pneumoniae subsp. pneumoniae NTUH-K2044]
AS230_contigs.fa	contig00001	639246	640775	-	VFG048635(gb|WP_042934369)	1-1530/1533	===============	0/0	99.8	82.88	VFDB_full		VFG048635(gb|WP_042934369) (vipB/tssC) type VI secretion system contractile sheath large subunit VipB [T6SS (VF0569) - Effector delivery system (VFC0086)] [Klebsiella oxytoca E718]
AS230_contigs.fa	contig00001	887206	888964	-	VFG049170(gb|WP_014838279)	1-1759/1761	========/======	2024-04-04	99.77	80.58	VFDB_full		VFG049170(gb|WP_014838279) (vasA/impG) type VI secretion system baseplate subunit TssF [T6SS-II (VF0783) - Effector delivery system (VFC0086)] [Klebsiella oxytoca E718]
AS230_contigs.fa	contig00001	1045774	1046574	-	VFG043099(gb|WP_001302033)	1-801/801	===============	0/0	100	82.52	VFDB_full		VFG043099(gb|WP_001302033) (tcyJ) cystine ABC transporter substrate-binding protein [Peritrichous flagella (VF1154) - Motility (VFC0204)] [Escherichia coli O157:H7 str. EDL933]
AS230_contigs.fa	contig00001	1143905	1145304	-	VFG048851(gb|WP_015958700)	1-1400/1407	===============	0/0	99.5	80.43	VFDB_full		VFG048851(gb|WP_015958700) (gndA) NADP-dependent phosphogluconate dehydrogenase [Capsule (VF0560) - Immune modulation (VFC0258)] [Klebsiella pneumoniae subsp. pneumoniae MGH 78578]
AS230_contigs.fa	contig00001	1165717	1166613	-	VFG048974(gb|WP_016946203)	1-895/897	========/======	2024-01-02	99.78	81.16	VFDB_full		VFG048974(gb|WP_016946203) (galF) UTP--glucose-1-phosphate uridylyltransferase GalF [Capsule (VF0560) - Immune modulation (VFC0258)] [Klebsiella oxytoca E718]
AS230_contigs.fa	contig00002	257929	260103	+	VFG044334(gb|WP_015874979)	1-2175/2175	===============	0/0	100	85.19	VFDB_full		VFG044334(gb|WP_015874979) (iroN) salmochelin receptor IroN [Sal (VF0563) - Nutritional/Metabolic factor (VFC0272)] [Klebsiella pneumoniae subsp. pneumoniae NTUH-K2044]
AS230_contigs.fa	contig00002	266232	267346	-	VFG044335(gb|WP_015874980)	1-1115/1116	===============	0/0	99.91	83.41	VFDB_full		VFG044335(gb|WP_015874980) (iroB) glucosyltransferase IroB [Sal (VF0563) - Nutritional/Metabolic factor (VFC0272)] [Klebsiella pneumoniae subsp. pneumoniae NTUH-K2044]
AS230_contigs.fa	contig00002	421561	422462	-	VFG048306(gb|WP_024264619)	1-899/903	========/======	2024-01-03	99.56	84.92	VFDB_full		VFG048306(gb|WP_024264619) (fimH) type 1 fimbrial adhesin precursor [Type I fimbriae (VF0566) - Adherence (VFC0001)] [Klebsiella pneumoniae subsp. pneumoniae MGH 78578]
AS230_contigs.fa	contig00002	422996	423463	-	VFG048281(gb|WP_014229993)	61-528/528	.==============	0/0	88.64	83.12	VFDB_full		VFG048281(gb|WP_014229993) (fimF) type 1 fimbrial minor component [Type I fimbriae (VF0566) - Adherence (VFC0001)] [Klebsiella oxytoca KCTC 1686]
AS230_contigs.fa	contig00002	423537	426170	-	VFG048271(gb|WP_038423095)	1-2628/2628	========/======	2024-05-18	99.77	81.93	VFDB_full		VFG048271(gb|WP_038423095) (fimD) outer membrane usher protein [Type I fimbriae (VF0566) - Adherence (VFC0001)] [Klebsiella oxytoca KCTC 1686]
AS230_contigs.fa	contig00002	426252	426939	-	VFG048269(gb|WP_012540619)	18-705/705	========/======	2024-02-02	97.45	83.45	VFDB_full		VFG048269(gb|WP_012540619) (fimC) periplasmic chaperone [Type I fimbriae (VF0566) - Adherence (VFC0001)] [Klebsiella variicola At-22]
AS230_contigs.fa	contig00002	427012	427551	-	VFG048251(gb|WP_014838896)	1-540/540	========/======	2024-05-10	99.07	80.37	VFDB_full		VFG048251(gb|WP_014838896) (fimI) type 1 pilus biosynthesis fimbrial protein [Type I fimbriae (VF0566) - Adherence (VFC0001)] [Klebsiella oxytoca KCTC 1686]
AS230_contigs.fa	contig00002	427624	428172	-	VFG048249(gb|WP_008806380)	1-549/549	===============	0/0	100	86.7	VFDB_full		VFG048249(gb|WP_008806380) (fimA) type 1 major fimbrial subunit precursor [Type I fimbriae (VF0566) - Adherence (VFC0001)] [Klebsiella variicola At-22]
AS230_contigs.fa	contig00002	428689	429263	-	VFG048239(gb|WP_012540621)	1-575/609	===============	0/0	94.42	83.13	VFDB_full		VFG048239(gb|WP_012540621) (fimE) tyrosine recombinase [Type I fimbriae (VF0566) - Adherence (VFC0001)] [Klebsiella variicola At-22]
AS230_contigs.fa	contig00002	568227	569218	+	VFG000477(gb|NP_461845)	2-993/993	========/======	2024-02-02	99.8	87.01	VFDB_full		VFG000477(gb|NP_461845) (rpoS) RNA polymerase sigma factor RpoS [RpoS (VF0112) - Regulation (VFC0301)] [Salmonella enterica subsp. enterica serovar Typhimurium str. LT2]
AS230_contigs.fa	contig00002	755229	757802	+	VFG049195(gb|WP_004150973)	1-2574/2574	===============	0/0	100	90.64	VFDB_full		VFG049195(gb|WP_004150973) (clpV) ATP-dependent chaperone ClpB [T6SS-II (VF0783) - Effector delivery system (VFC0086)] [Klebsiella pneumoniae subsp. pneumoniae MGH 78578]
AS230_contigs.fa	contig00003	26528	29674	-	VFG049140(gb|YP_005225488)	1-3147/3147	===============	0/0	100	86.81	VFDB_full		VFG049140(gb|YP_005225488) (acrB) acriflavine resistance protein B [AcrAB (VF0568) - Antimicrobial activity/Competitive advantage (VFC0325)] [Klebsiella pneumoniae subsp. pneumoniae HS11286]
AS230_contigs.fa	contig00003	29697	30896	-	VFG049125(gb|WP_004136054)	1-1194/1194	========/======	2024-01-06	100	85.83	VFDB_full		VFG049125(gb|WP_004136054) (acrA) acriflavine resistance protein A [AcrAB (VF0568) - Antimicrobial activity/Competitive advantage (VFC0325)] [Klebsiella oxytoca E718]
AS230_contigs.fa	contig00003	167822	170050	-	VFG048517(gb|WP_012068422)	1-2229/2229	========/======	2024-02-02	99.96	87.35	VFDB_full		VFG048517(gb|WP_012068422) (fepA) outer membrane receptor FepA [Ent (VF0562) - Nutritional/Metabolic factor (VFC0272)] [Klebsiella pneumoniae subsp. pneumoniae MGH 78578]
AS230_contigs.fa	contig00003	170335	171524	+	VFG048500(gb|WP_014837770)	1-1190/1200	========/======	2024-06-24	98.17	80.03	VFDB_full		VFG048500(gb|WP_014837770) (fes) enterobactin/ferric enterobactin esterase [Ent (VF0562) - Nutritional/Metabolic factor (VFC0272)] [Klebsiella oxytoca E718]
AS230_contigs.fa	contig00003	171773	175654	+	VFG048499(gb|WP_012968729)	1-3882/3882	========/======	2024-02-02	99.97	84.19	VFDB_full		VFG048499(gb|WP_012968729) (entF) enterobactin synthase subunit F [Ent (VF0562) - Nutritional/Metabolic factor (VFC0272)] [Klebsiella variicola At-22]
AS230_contigs.fa	contig00003	175742	176536	-	VFG048488(gb|WP_002893737)	1-795/795	===============	0/0	100	86.42	VFDB_full		VFG048488(gb|WP_002893737) (fepC) iron-enterobactin transporter ATP-binding protein [Ent (VF0562) - Nutritional/Metabolic factor (VFC0272)] [Klebsiella pneumoniae subsp. pneumoniae NTUH-K2044]
AS230_contigs.fa	contig00003	176533	177525	-	VFG048476(gb|WP_004223582)	1-993/993	===============	0/0	100	85.8	VFDB_full		VFG048476(gb|WP_004223582) (fepG) iron-enterobactin transporter permease [Ent (VF0562) - Nutritional/Metabolic factor (VFC0272)] [Klebsiella pneumoniae KCTC 2242]
AS230_contigs.fa	contig00003	177522	178529	-	VFG048461(gb|WP_014228353)	1-1008/1008	===============	0/0	100	85.61	VFDB_full		VFG048461(gb|WP_014228353) (fepD) iron-enterobactin transporter membrane protein [Ent (VF0562) - Nutritional/Metabolic factor (VFC0272)] [Klebsiella oxytoca E718]
AS230_contigs.fa	contig00003	178642	179883	+	VFG048460(gb|WP_008805583)	1-1242/1242	===============	0/0	100	83.74	VFDB_full		VFG048460(gb|WP_008805583) (entS) enterobactin exporter EntS [Ent (VF0562) - Nutritional/Metabolic factor (VFC0272)] [Klebsiella variicola At-22]
AS230_contigs.fa	contig00003	182320	183220	-	VFG048444(gb|WP_012542488)	45-945/960	===============	0/0	93.85	84.91	VFDB_full		VFG048444(gb|WP_012542488) (fepB) iron-enterobactin transporter periplasmic binding protein [Ent (VF0562) - Nutritional/Metabolic factor (VFC0272)] [Klebsiella pneumoniae 342]
AS230_contigs.fa	contig00003	183452	184627	+	VFG048434(gb|WP_012542487)	1-1176/1176	===============	0/0	100	87.92	VFDB_full		VFG048434(gb|WP_012542487) (entC) isochorismate synthase [Ent (VF0562) - Nutritional/Metabolic factor (VFC0272)] [Klebsiella pneumoniae 342]
AS230_contigs.fa	contig00003	184637	186244	+	VFG048430(gb|WP_012968726)	1-1608/1608	===============	0/0	100	92.79	VFDB_full		VFG048430(gb|WP_012968726) (entE) enterobactin synthase subunit E [Ent (VF0562) - Nutritional/Metabolic factor (VFC0272)] [Klebsiella variicola At-22]
AS230_contigs.fa	contig00003	186258	187109	+	VFG048415(gb|YP_005225748)	1-852/852	===============	0/0	100	94.13	VFDB_full		VFG048415(gb|YP_005225748) (entB) 23-dihydro-23-dihydroxybenzoate synthetase isochroismatase [Ent (VF0562) - Nutritional/Metabolic factor (VFC0272)] [Klebsiella pneumoniae subsp. pneumoniae HS11286]
AS230_contigs.fa	contig00003	187109	187863	+	VFG048404(gb|WP_008805588)	1-755/756	===============	0/0	99.87	93.11	VFDB_full		VFG048404(gb|WP_008805588) (entA) 23-dihydroxybenzoate-23-dehydrogenase [Ent (VF0562) - Nutritional/Metabolic factor (VFC0272)] [Klebsiella pneumoniae 342]
AS230_contigs.fa	contig00003	262874	263326	-	VFG000478(gb|NP_459678)	1-453/453	===============	0/0	100	84.55	VFDB_full		VFG000478(gb|NP_459678) (fur) ferric iron uptake transcriptional regulator [Fur (VF0113) - Regulation (VFC0301)] [Salmonella enterica subsp. enterica serovar Typhimurium str. LT2]
AS230_contigs.fa	contig00003	561173	562225	-	VFG043544(gb|WP_000750416)	1-1041/1041	========/======	2024-01-12	100	84.61	VFDB_full		VFG043544(gb|WP_000750416) (ompA) porin OmpA [Z1307 (VF1158) - Adherence (VFC0001)] [Escherichia coli O157:H7 str. EDL933]
AS230_contigs.fa	contig00003	612769	613542	+	VFG043027(gb|NP_460150)	10-783/783	========/======	2024-02-06	98.47	83.27	VFDB_full		VFG043027(gb|NP_460150) (flgG) flagellar basal-body rod protein FlgG [Peritrichous flagella (VF0967) - Motility (VFC0204)] [Salmonella enterica subsp. enterica serovar Typhimurium str. LT2]
AS230_contigs.fa	contig00003	613688	614326	+	VFG002345(gb|WP_005160434)	79-717/717	.==============	0/0	89.12	80.44	VFDB_full		VFG002345(gb|WP_005160434) (flgH) flagellar L-ring protein precursor FlgH [Flagella (VF0394) - Motility (VFC0204)] [Yersinia enterocolitica subsp. enterocolitica 8081]
AS230_contigs.fa	contig00003	632295	632975	-	VFG017322(gb|WP_002220494)	61-741/741	.==============	0/0	91.9	80.76	VFDB_full		VFG017322(gb|WP_002220494) (fliP) flagellar biosynthetic protein FliP [Flagella (VF0394) - Motility (VFC0204)] [Yersinia pseudotuberculosis IP 31758]
AS230_contigs.fa	contig00003	633451	633867	-	VFG023651(gb|WP_005160399)	1-417/417	========/======	2024-02-02	99.76	82.3	VFDB_full		VFG023651(gb|WP_005160399) (fliN) flagellar motor switch protein FliN [Flagella (VF0394) - Motility (VFC0204)] [Yersinia enterocolitica subsp. palearctica 105.5R(r)]
AS230_contigs.fa	contig00003	633860	634867	-	VFG002335(gb|WP_005160396)	1-1005/1005	========/======	2024-01-03	100	80.26	VFDB_full		VFG002335(gb|WP_005160396) (fliM) flagellar motor switch protein FliM [Flagella (VF0394) - Motility (VFC0204)] [Yersinia enterocolitica subsp. enterocolitica 8081]
AS230_contigs.fa	contig00003	639221	640208	-	VFG043108(gb|WP_000067959)	9-996/996	===============	0/0	99.2	81.98	VFDB_full		VFG043108(gb|WP_000067959) (fliG) flagellar motor switch protein FliG [Peritrichous flagella (VF1154) - Motility (VFC0204)] [Escherichia coli O157:H7 str. EDL933]
AS230_contigs.fa	contig00005	313128	313778	-	VFG049013(gb|WP_004201684)	1-651/651	===============	0/0	100	87.86	VFDB_full		VFG049013(gb|WP_004201684) (rcsB) transcriptional regulator RcsB [RcsAB (VF0571) - Regulation (VFC0301)] [Klebsiella pneumoniae 342]
AS230_contigs.fa	contig00007	260109	262298	+	VFG048611(gb|WP_014228851)	1-2178/2178	========/======	2024-02-12	100	82.47	VFDB_full		VFG048611(gb|WP_014228851) (iutA) ferric aerobactin receptor IutA [Aerobactin (VF0565) - Nutritional/Metabolic factor (VFC0272)] [Klebsiella oxytoca E718]
AS230_contigs.fa	contig00008	129108	129722	+	VFG018203(gb|WP_000095070)	2-614/618	========/======	2024-04-04	99.03	81.98	VFDB_full		VFG018203(gb|WP_000095070) (yagZ/ecpA) E. coli common pilus structural subunit EcpA [ECP (VF0404) - Adherence (VFC0001)] [Escherichia coli UTI89]
AS231_contigs.fa	contig00001	52728	53258	-	VFG004336(gb|WP_000239536)	1-531/531	===============	0/0	100	99.62	VFDB_full		VFG004336(gb|WP_000239536) (stfG) fimbrial protein [Stf (VF0958) - Adherence (VFC0001)] [Salmonella enterica subsp. enterica serovar Choleraesuis str. SC-B67]
AS231_contigs.fa	contig00001	53258	53734	-	VFG004333(gb|WP_000737997)	1-477/477	===============	0/0	100	98.11	VFDB_full		VFG004333(gb|WP_000737997) (stfF) fimbrial minor subunit StfF [Stf (VF0958) - Adherence (VFC0001)] [Salmonella enterica subsp. enterica serovar Choleraesuis str. SC-B67]
AS231_contigs.fa	contig00001	53731	54243	-	VFG021578(gb|WP_001250314)	1-513/513	===============	0/0	100	100	VFDB_full		VFG021578(gb|WP_001250314) (stfE) fimbrial protein [Stf (VF0958) - Adherence (VFC0001)] [Salmonella enterica subsp. enterica serovar Paratyphi C strain RKS4594]
AS231_contigs.fa	contig00001	54262	55014	-	VFG004327(gb|WP_011264191)	1-753/753	===============	0/0	100	99.2	VFDB_full		VFG004327(gb|WP_011264191) (stfD) fimbrial chaperone StfD [Stf (VF0958) - Adherence (VFC0001)] [Salmonella enterica subsp. enterica serovar Choleraesuis str. SC-B67]
AS231_contigs.fa	contig00001	55032	57689	-	VFG021564(gb|WP_000951679)	1-2658/2658	===============	0/0	100	99.02	VFDB_full		VFG021564(gb|WP_000951679) (stfC) fimbrial biogenesis outer membrane usher protein [Stf (VF0958) - Adherence (VFC0001)] [Salmonella enterica subsp. enterica serovar Dublin str. CT_02021853]
AS231_contigs.fa	contig00001	57775	58335	-	VFG018316(gb|WP_001090554)	1-561/561	===============	0/0	100	99.29	VFDB_full		VFG018316(gb|WP_001090554) (stfA) fimbrial major subunit StfA [Stf (VF0958) - Adherence (VFC0001)] [Salmonella enterica subsp. enterica serovar Paratyphi B str. SPB7]
AS231_contigs.fa	contig00001	78242	78847	+	VFG004389(gb|WP_000466117)	1-606/606	===============	0/0	100	99.5	VFDB_full		VFG004389(gb|WP_000466117) (stkA) fimbrial protein [Stk (VF0963) - Adherence (VFC0001)] [Salmonella enterica subsp. enterica serovar Paratyphi A str. ATCC 9150]
AS231_contigs.fa	contig00001	78934	79686	+	VFG004388(gb|WP_000248433)	1-753/753	===============	0/0	100	99.6	VFDB_full		VFG004388(gb|WP_000248433) (stkB) fimbrial chaperone [Stk (VF0963) - Adherence (VFC0001)] [Salmonella enterica subsp. enterica serovar Paratyphi A str. ATCC 9150]
AS231_contigs.fa	contig00001	79754	82351	+	VFG004387(gb|WP_000898830)	1-2598/2598	===============	0/0	100	99.5	VFDB_full		VFG004387(gb|WP_000898830) (stkC) outer membrane usher protein [Stk (VF0963) - Adherence (VFC0001)] [Salmonella enterica subsp. enterica serovar Paratyphi A str. ATCC 9150]
AS231_contigs.fa	contig00001	82374	82958	+	VFG004386(gb|WP_001267118)	1-585/585	===============	0/0	100	99.66	VFDB_full		VFG004386(gb|WP_001267118) (stkD) fimbrial protein [Stk (VF0963) - Adherence (VFC0001)] [Salmonella enterica subsp. enterica serovar Paratyphi A str. ATCC 9150]
AS231_contigs.fa	contig00001	82985	83542	+	VFG004385(gb|WP_000673423)	1-558/558	===============	0/0	100	100	VFDB_full		VFG004385(gb|WP_000673423) (stkE) fimbrial protein [Stk (VF0963) - Adherence (VFC0001)] [Salmonella enterica subsp. enterica serovar Paratyphi A str. ATCC 9150]
AS231_contigs.fa	contig00001	83561	84160	+	VFG021695(gb|WP_001186620)	1-600/600	===============	0/0	100	99.5	VFDB_full		VFG021695(gb|WP_001186620) (stkF) fimbrial protein [Stk (VF0963) - Adherence (VFC0001)] [Salmonella enterica subsp. enterica serovar Heidelberg str. SL476]
AS231_contigs.fa	contig00001	84172	85233	+	VFG004383(gb|WP_000765500)	1-1062/1062	===============	0/0	100	99.91	VFDB_full		VFG004383(gb|WP_000765500) (stkG) fimbrial protein StkG [Stk (VF0963) - Adherence (VFC0001)] [Salmonella enterica subsp. enterica serovar Paratyphi A str. ATCC 9150]
AS231_contigs.fa	contig00001	121840	122277	+	VFG045956(gb|WP_000360914)	1-441/441	========/======	2024-01-03	99.32	80.05	VFDB_full		VFG045956(gb|WP_000360914) (hcpA) prepilin peptidase-dependent pilin [Hemorrhagic E.coli pilus (HCP) (VF1141) - Adherence (VFC0001)] [Escherichia coli 536]
AS231_contigs.fa	contig00001	252111	252956	-	VFG042608(gb|NP_459033)	1-846/846	===============	0/0	100	98.82	VFDB_full		VFG042608(gb|NP_459033) (bcfH) hypothetical protein [Bcf (VF0950) - Adherence (VFC0001)] [Salmonella enterica subsp. enterica serovar Typhimurium str. LT2]
AS231_contigs.fa	contig00001	253021	253752	-	VFG021330(gb|WP_001135028)	1-732/732	===============	0/0	100	99.04	VFDB_full		VFG021330(gb|WP_001135028) (bcfG) fimbrial chaparone [Bcf (VF0950) - Adherence (VFC0001)] [Salmonella enterica subsp. enterica serovar Enteritidis str. P125109]
AS231_contigs.fa	contig00001	253718	254236	-	VFG004173	1-519/519	===============	0/0	100	99.42	VFDB_full		VFG004173 (bcfF) fimbrial subunit [Bcf (VF0950) - Adherence (VFC0001)] [Salmonella enterica subsp. enterica serovar Paratyphi A str. ATCC 9150]
AS231_contigs.fa	contig00001	254252	254797	-	VFG004165(gb|NP_459030)	1-546/546	===============	0/0	100	99.45	VFDB_full		VFG004165(gb|NP_459030) (bcfE) fimbrial subunit [Bcf (VF0950) - Adherence (VFC0001)] [Salmonella enterica subsp. enterica serovar Typhimurium str. LT2]
AS231_contigs.fa	contig00001	254798	255805	-	VFG004160(gb|NP_459029)	1-1008/1008	===============	0/0	100	99.5	VFDB_full		VFG004160(gb|NP_459029) (bcfD) fimbrial adhesin protein [Bcf (VF0950) - Adherence (VFC0001)] [Salmonella enterica subsp. enterica serovar Typhimurium str. LT2]
AS231_contigs.fa	contig00001	255806	258427	-	VFG004156	1-2622/2622	===============	0/0	100	98.78	VFDB_full		VFG004156 (bcfC) fimbrial usher [Bcf (VF0950) - Adherence (VFC0001)] [Salmonella enterica subsp. enterica serovar Typhi str. CT18]
AS231_contigs.fa	contig00001	258432	259118	-	VFG004151(gb|WP_000742560)	1-687/687	===============	0/0	100	99.42	VFDB_full		VFG004151(gb|WP_000742560) (bcfB) fimbrial chaparone [Bcf (VF0950) - Adherence (VFC0001)] [Salmonella enterica subsp. enterica serovar Typhi str. CT18]
AS231_contigs.fa	contig00001	259219	259761	-	VFG004146(gb|WP_000743355)	1-543/543	===============	0/0	100	99.45	VFDB_full		VFG004146(gb|WP_000743355) (bcfA) fimbrial subunit [Bcf (VF0950) - Adherence (VFC0001)] [Salmonella enterica subsp. enterica serovar Typhi str. CT18]
AS231_contigs.fa	contig00001	288270	288815	+	VFG004367(gb|WP_000482240)	1-546/546	===============	0/0	100	99.45	VFDB_full		VFG004367(gb|WP_000482240) (sthA) fimbrial protein SthA [Sth (VF0960) - Adherence (VFC0001)] [Salmonella enterica subsp. enterica serovar Typhi str. Ty2]
AS231_contigs.fa	contig00001	288886	289569	+	VFG018307(gb|WP_000680522)	1-684/684	===============	0/0	100	99.56	VFDB_full		VFG018307(gb|WP_000680522) (sthB) fimbrial biogenesis chaperone SthA [Sth (VF0960) - Adherence (VFC0001)] [Salmonella enterica subsp. enterica serovar Paratyphi B str. SPB7]
AS231_contigs.fa	contig00001	289615	292152	+	VFG004355(gb|NP_463449)	1-2538/2538	===============	0/0	100	99.33	VFDB_full		VFG004355(gb|NP_463449) (sthC) putative fimbrial usher protein [Sth (VF0960) - Adherence (VFC0001)] [Salmonella enterica subsp. enterica serovar Typhimurium str. LT2]
AS231_contigs.fa	contig00001	292170	292727	+	VFG021616(gb|WP_001056984)	1-558/558	===============	0/0	100	94.09	VFDB_full		VFG021616(gb|WP_001056984) (sthD) fimbrial protein SthD [Sth (VF0960) - Adherence (VFC0001)] [Salmonella enterica subsp. enterica serovar Heidelberg str. SL476]
AS231_contigs.fa	contig00001	292768	293853	+	VFG021603(gb|WP_001253776)	1-1086/1086	===============	0/0	100	98.99	VFDB_full		VFG021603(gb|WP_001253776) (sthE) fimbrial major subunit SthE [Sth (VF0960) - Adherence (VFC0001)] [Salmonella enterica subsp. enterica serovar Agona str. SL483]
AS231_contigs.fa	contig00002	21206	21901	+	VFG004044(gb|WP_000392697)	1-696/696	===============	0/0	100	99.42	VFDB_full		VFG004044(gb|WP_000392697) (mgtC) Mg2+ transport protein [MgtBC (VF0106) - Nutritional/Metabolic factor (VFC0272)] [Salmonella enterica subsp. enterica serovar Typhi str. CT18]
AS231_contigs.fa	contig00002	22121	24847	+	VFG004041(gb|WP_000131279)	1-2727/2727	===============	0/0	100	99.45	VFDB_full		VFG004041(gb|WP_000131279) (mgtB) Mg2+ transport protein [MgtBC (VF0106) - Nutritional/Metabolic factor (VFC0272)] [Salmonella enterica subsp. enterica serovar Paratyphi A str. ATCC 9150]
AS231_contigs.fa	contig00002	28762	31629	-	VFG002304(gb|NP_462656)	1-2868/2868	===============	0/0	100	98.92	VFDB_full		VFG002304(gb|NP_462656) (misL) putative autotransporter [MisL (VF0397) - Adherence (VFC0001)] [Salmonella enterica subsp. enterica serovar Typhimurium str. LT2]
AS231_contigs.fa	contig00003	10419	11474	-	VFG041090(gb|NP_459263)	1-1056/1056	===============	0/0	100	99.05	VFDB_full		VFG041090(gb|NP_459263) (STM0266) hypothetical protein [SCI (Salmonella centrisome island) (VF0974) - Effector delivery system (VFC0086)] [Salmonella enterica subsp. enterica serovar Typhimurium str. LT2]
AS231_contigs.fa	contig00003	11485	12480	-	VFG041091(gb|NP_459264)	1-996/996	===============	0/0	100	99.9	VFDB_full		VFG041091(gb|NP_459264) (STM0267) sciB domain protein [SCI (Salmonella centrisome island) (VF0974) - Effector delivery system (VFC0086)] [Salmonella enterica subsp. enterica serovar Typhimurium str. LT2]
AS231_contigs.fa	contig00003	12477	14360	-	VFG041092(gb|NP_459265)	1-1884/1884	===============	0/0	100	99.42	VFDB_full		VFG041092(gb|NP_459265) (STM0268) type VI secretion protein [SCI (Salmonella centrisome island) (VF0974) - Effector delivery system (VFC0086)] [Salmonella enterica subsp. enterica serovar Typhimurium str. LT2]
AS231_contigs.fa	contig00003	14376	14870	-	VFG041093(gb|NP_459266)	1-495/495	===============	0/0	100	99.19	VFDB_full		VFG041093(gb|NP_459266) (STM0269) hypothetical protein [SCI (Salmonella centrisome island) (VF0974) - Effector delivery system (VFC0086)] [Salmonella enterica subsp. enterica serovar Typhimurium str. LT2]
AS231_contigs.fa	contig00003	14867	15691	-	VFG041094(gb|NP_459267)	1-825/825	===============	0/0	100	98.67	VFDB_full		VFG041094(gb|NP_459267) (STM0270) impE family protein [SCI (Salmonella centrisome island) (VF0974) - Effector delivery system (VFC0086)] [Salmonella enterica subsp. enterica serovar Typhimurium str. LT2]
AS231_contigs.fa	contig00003	15678	16580	-	VFG041095(gb|NP_459268)	1-903/903	===============	0/0	100	99.34	VFDB_full		VFG041095(gb|NP_459268) (STM0271) hypothetical protein [SCI (Salmonella centrisome island) (VF0974) - Effector delivery system (VFC0086)] [Salmonella enterica subsp. enterica serovar Typhimurium str. LT2]
AS231_contigs.fa	contig00003	16948	19587	+	VFG041096(gb|NP_459269)	1-2640/2640	===============	0/0	100	99.32	VFDB_full		VFG041096(gb|NP_459269) (STM0272) ClpV1 family T6SS ATPase [SCI (Salmonella centrisome island) (VF0974) - Effector delivery system (VFC0086)] [Salmonella enterica subsp. enterica serovar Typhimurium str. LT2]
AS231_contigs.fa	contig00003	19687	20229	+	VFG041097(gb|NP_459270)	1-543/543	===============	0/0	100	98.53	VFDB_full		VFG041097(gb|NP_459270) (STM0273) type VI secretion system-associated protein [SCI (Salmonella centrisome island) (VF0974) - Effector delivery system (VFC0086)] [Salmonella enterica subsp. enterica serovar Typhimurium str. LT2]
AS231_contigs.fa	contig00003	20253	21761	+	VFG041098(gb|NP_459271)	1-1509/1509	===============	0/0	100	99.54	VFDB_full		VFG041098(gb|NP_459271) (STM0274) EvpB family type VI secretion protein [SCI (Salmonella centrisome island) (VF0974) - Effector delivery system (VFC0086)] [Salmonella enterica subsp. enterica serovar Typhimurium str. LT2]
AS231_contigs.fa	contig00003	22061	22393	+	VFG041099(gb|NP_459273)	1-333/333	===============	0/0	100	100	VFDB_full		VFG041099(gb|NP_459273) (STM0275) putative cytoplasmic protein [SCI (Salmonella centrisome island) (VF0974) - Effector delivery system (VFC0086)] [Salmonella enterica subsp. enterica serovar Typhimurium str. LT2]
AS231_contigs.fa	contig00003	22647	23132	+	VFG041100(gb|NP_459274)	1-486/486	===============	0/0	100	100	VFDB_full		VFG041100(gb|NP_459274) (STM0276) Hcp1 family type VI secretion system effector [SCI (Salmonella centrisome island) (VF0974) - Effector delivery system (VFC0086)] [Salmonella enterica subsp. enterica serovar Typhimurium str. LT2]
AS231_contigs.fa	contig00003	23437	23922	+	VFG041101(gb|NP_459275)	1-486/486	===============	0/0	100	100	VFDB_full		VFG041101(gb|NP_459275) (tae4) type VI secretion system effector tae4 LD-endopeptidase [SCI T6SS secreted effectors (VF1195) - Effector delivery system (VFC0086)] [Salmonella enterica subsp. enterica serovar Typhimurium str. LT2]
AS231_contigs.fa	contig00003	23907	24290	+	VFG041102(gb|NP_459276)	1-384/384	===============	0/0	100	100	VFDB_full		VFG041102(gb|NP_459276) (STM0278) putative periplasmic protein [SCI (Salmonella centrisome island) (VF0974) - Effector delivery system (VFC0086)] [Salmonella enterica subsp. enterica serovar Typhimurium str. LT2]
AS231_contigs.fa	contig00003	24433	24918	+	VFG041103(gb|NP_459277)	1-486/486	===============	0/0	100	100	VFDB_full		VFG041103(gb|NP_459277) (STM0279) Hcp1 family type VI secretion system effector [SCI (Salmonella centrisome island) (VF0974) - Effector delivery system (VFC0086)] [Salmonella enterica subsp. enterica serovar Typhimurium str. LT2]
AS231_contigs.fa	contig00003	24985	25521	+	VFG041104(gb|NP_459278)	1-537/537	===============	0/0	100	100	VFDB_full		VFG041104(gb|NP_459278) (STM0280) type VI secretion system-associated lipoprotein [SCI (Salmonella centrisome island) (VF0974) - Effector delivery system (VFC0086)] [Salmonella enterica subsp. enterica serovar Typhimurium str. LT2]
AS231_contigs.fa	contig00003	25525	26868	+	VFG041105(gb|NP_459279)	1-1344/1344	===============	0/0	100	100	VFDB_full		VFG041105(gb|NP_459279) (STM0281) type VI secretion system-associated protein [SCI (Salmonella centrisome island) (VF0974) - Effector delivery system (VFC0086)] [Salmonella enterica subsp. enterica serovar Typhimurium str. LT2]
AS231_contigs.fa	contig00003	26865	28166	+	VFG041106(gb|NP_459280)	1-1305/1305	========/======	2024-01-03	99.77	99.77	VFDB_full		VFG041106(gb|NP_459280) (STM0282) hypothetical protein [SCI (Salmonella centrisome island) (VF0974) - Effector delivery system (VFC0086)] [Salmonella enterica subsp. enterica serovar Typhimurium str. LT2]
AS231_contigs.fa	contig00003	28171	28944	+	VFG041107(gb|NP_459281)	1-774/774	===============	0/0	100	100	VFDB_full		VFG041107(gb|NP_459281) (STM0283) hypothetical protein [SCI (Salmonella centrisome island) (VF0974) - Effector delivery system (VFC0086)] [Salmonella enterica subsp. enterica serovar Typhimurium str. LT2]
AS231_contigs.fa	contig00003	29146	29577	+	VFG041108(gb|NP_459282)	1-432/432	===============	0/0	100	99.31	VFDB_full		VFG041108(gb|NP_459282) (STM0284) putative shiga-like toxin A subunit [SCI (Salmonella centrisome island) (VF0974) - Effector delivery system (VFC0086)] [Salmonella enterica subsp. enterica serovar Typhimurium str. LT2]
AS231_contigs.fa	contig00003	29611	33480	+	VFG041109(gb|NP_459283)	1-3870/3870	===============	0/0	100	98.73	VFDB_full		VFG041109(gb|NP_459283) (STM0285) hypothetical protein [SCI (Salmonella centrisome island) (VF0974) - Effector delivery system (VFC0086)] [Salmonella enterica subsp. enterica serovar Typhimurium str. LT2]
AS231_contigs.fa	contig00003	33480	34247	+	VFG041110(gb|NP_459284)	1-769/789	========/======	2024-01-01	97.34	98.31	VFDB_full		VFG041110(gb|NP_459284) (STM0286) hypothetical protein [SCI (Salmonella centrisome island) (VF0974) - Effector delivery system (VFC0086)] [Salmonella enterica subsp. enterica serovar Typhimurium str. LT2]
AS231_contigs.fa	contig00003	35330	35746	+	VFG041111(gb|NP_459285)	1-417/417	===============	0/0	100	99.28	VFDB_full		VFG041111(gb|NP_459285) (STM0287) putative periplasmic protein [SCI (Salmonella centrisome island) (VF0974) - Effector delivery system (VFC0086)] [Salmonella enterica subsp. enterica serovar Typhimurium str. LT2]
AS231_contigs.fa	contig00003	35770	36291	+	VFG041112(gb|NP_459286)	1-522/522	===============	0/0	100	99.42	VFDB_full		VFG041112(gb|NP_459286) (tlde1) type VI secretion system effector tlde1 LD-transpeptidase [SCI T6SS secreted effectors (VF1195) - Effector delivery system (VFC0086)] [Salmonella enterica subsp. enterica serovar Typhimurium str. LT2]
AS231_contigs.fa	contig00003	36688	38877	+	VFG041113(gb|NP_459287)	1-2190/2190	===============	0/0	100	98.72	VFDB_full		VFG041113(gb|NP_459287) (STM0289) type VI secretion protein Vgr [SCI (Salmonella centrisome island) (VF0974) - Effector delivery system (VFC0086)] [Salmonella enterica subsp. enterica serovar Typhimurium str. LT2]
AS231_contigs.fa	contig00003	38901	39347	+	VFG041114(gb|NP_459288)	1-447/447	===============	0/0	100	99.11	VFDB_full		VFG041114(gb|NP_459288) (STM0290) hypothetical protein [SCI (Salmonella centrisome island) (VF0974) - Effector delivery system (VFC0086)] [Salmonella enterica subsp. enterica serovar Typhimurium str. LT2]
AS231_contigs.fa	contig00003	49603	50088	+	VFG021373(gb|WP_001030292)	13-498/498	===============	0/0	97.59	95.06	VFDB_full		VFG021373(gb|WP_001030292) (safA) hypothetical protein [Saf (VF0951) - Adherence (VFC0001)] [Salmonella enterica subsp. enterica serovar Gallinarum str. 287/91]
AS231_contigs.fa	contig00003	50163	50903	+	VFG021381(gb|WP_000691917)	1-741/741	===============	0/0	100	99.59	VFDB_full		VFG021381(gb|WP_000691917) (safB) pili assembly chaperone SafB [Saf (VF0951) - Adherence (VFC0001)] [Salmonella enterica subsp. enterica serovar Newport str. SL254]
AS231_contigs.fa	contig00003	50927	53437	+	VFG004200(gb|NP_459299)	1-2511/2511	===============	0/0	100	99.44	VFDB_full		VFG004200(gb|NP_459299) (safC) pilin outer membrane usher protein SafC [Saf (VF0951) - Adherence (VFC0001)] [Salmonella enterica subsp. enterica serovar Typhimurium str. LT2]
AS231_contigs.fa	contig00003	53459	53929	+	VFG004205(gb|NP_459300)	1-471/471	===============	0/0	100	97.67	VFDB_full		VFG004205(gb|NP_459300) (safD) pilin structural protein SafD [Saf (VF0951) - Adherence (VFC0001)] [Salmonella enterica subsp. enterica serovar Typhimurium str. LT2]
AS231_contigs.fa	contig00003	59058	59768	+	VFG004390(gb|WP_001009503)	1-711/711	===============	0/0	100	99.86	VFDB_full		VFG004390(gb|WP_001009503) (tcfA) fimbrial chaperone TcfA [Tcf (VF0964) - Adherence (VFC0001)] [Salmonella enterica subsp. enterica serovar Typhi str. CT18]
AS231_contigs.fa	contig00003	59819	60394	+	VFG004394(gb|WP_000287810)	1-576/576	===============	0/0	100	99.65	VFDB_full		VFG004394(gb|WP_000287810) (tcfB) fimbrial protein TcfB [Tcf (VF0964) - Adherence (VFC0001)] [Salmonella enterica subsp. enterica serovar Typhi str. CT18]
AS231_contigs.fa	contig00003	60503	63188	+	VFG021714(gb|WP_000092512)	1-2686/2688	===============	0/0	99.93	99.52	VFDB_full		VFG021714(gb|WP_000092512) (tcfC) fimbrial outer membrane usher protein TcfC [Tcf (VF0964) - Adherence (VFC0001)] [Salmonella enterica subsp. enterica serovar Schwarzengrund str. CVM19633]
AS231_contigs.fa	contig00003	63213	64262	+	VFG021717(gb|WP_000791812)	1-1050/1050	===============	0/0	100	98.76	VFDB_full		VFG021717(gb|WP_000791812) (tcfD) fimbrial protein TcfD [Tcf (VF0964) - Adherence (VFC0001)] [Salmonella enterica subsp. enterica serovar Schwarzengrund str. CVM19633]
AS231_contigs.fa	contig00003	66571	67290	-	VFG043567(gb|NP_459304)	1-720/720	===============	0/0	100	99.44	VFDB_full		VFG043567(gb|NP_459304) (STM0306) adhesin [PagN (VF0968) - Invasion (VFC0083)] [Salmonella enterica subsp. enterica serovar Typhimurium str. LT2]
AS231_contigs.fa	contig00003	95567	96325	-	VFG021429(gb|WP_001247032)	1-759/759	===============	0/0	100	98.81	VFDB_full		VFG021429(gb|WP_001247032) (stbE) fimbrial biogenesis chaperone StbE [Stb (VF0954) - Adherence (VFC0001)] [Salmonella enterica subsp. enterica serovar Agona str. SL483]
AS231_contigs.fa	contig00003	96291	97616	-	VFG021442(gb|WP_000899090)	1-1326/1326	===============	0/0	100	99.4	VFDB_full		VFG021442(gb|WP_000899090) (stbD) fimbrial usher protein StbD [Stb (VF0954) - Adherence (VFC0001)] [Salmonella enterica subsp. enterica serovar Heidelberg str. SL476]
AS231_contigs.fa	contig00003	97621	100182	-	VFG018332(gb|WP_000075335)	1-2562/2562	===============	0/0	100	99.02	VFDB_full		VFG018332(gb|WP_000075335) (stbC) fimbrial outer membrane usher protein [Stb (VF0954) - Adherence (VFC0001)] [Salmonella enterica subsp. enterica serovar Paratyphi B str. SPB7]
AS231_contigs.fa	contig00003	100166	100927	-	VFG004253(gb|WP_000781485)	1-762/762	===============	0/0	100	99.34	VFDB_full		VFG004253(gb|WP_000781485) (stbB) fimbrial biogenesis chaperone StbB [Stb (VF0954) - Adherence (VFC0001)] [Salmonella enterica subsp. enterica serovar Paratyphi A str. ATCC 9150]
AS231_contigs.fa	contig00003	100989	101525	-	VFG004258(gb|WP_000062036)	1-537/537	===============	0/0	100	99.44	VFDB_full		VFG004258(gb|WP_000062036) (stbA) type 1 fimbrial protein [Stb (VF0954) - Adherence (VFC0001)] [Salmonella enterica subsp. enterica serovar Paratyphi A str. ATCC 9150]
AS231_contigs.fa	contig00003	245685	248816	-	VFG049143(gb|WP_002892069)	1-3129/3147	========/======	2024-01-03	99.43	83.65	VFDB_full		VFG049143(gb|WP_002892069) (acrB) acriflavine resistance protein B [AcrAB (VF0568) - Antimicrobial activity/Competitive advantage (VFC0325)] [Klebsiella pneumoniae subsp. pneumoniae MGH 78578]
AS231_contigs.fa	contig00003	298562	299119	+	VFG021135(gb|WP_000681035)	1-558/558	===============	0/0	100	99.64	VFDB_full		VFG021135(gb|WP_000681035) (fimA) type 1 fimbrial protein subunit FimA [Type 1 fimbriae (VF0102) - Adherence (VFC0001)] [Salmonella enterica subsp. enterica serovar Newport str. SL254]
AS231_contigs.fa	contig00003	299194	299727	+	VFG021141(gb|WP_000619618)	1-534/534	===============	0/0	100	99.44	VFDB_full		VFG021141(gb|WP_000619618) (fimI) fimbrial protein internal segment [Type 1 fimbriae (VF0102) - Adherence (VFC0001)] [Salmonella enterica subsp. enterica serovar Enteritidis str. P125109]
AS231_contigs.fa	contig00003	299771	300463	+	VFG021148(gb|WP_001519112)	1-693/693	===============	0/0	100	99.57	VFDB_full		VFG021148(gb|WP_001519112) (fimC) chaperone protein FimC [Type 1 fimbriae (VF0102) - Adherence (VFC0001)] [Salmonella enterica subsp. enterica serovar Agona str. SL483]
AS231_contigs.fa	contig00003	300494	303106	+	VFG021159(gb|WP_000754223)	1-2613/2613	===============	0/0	100	99.04	VFDB_full		VFG021159(gb|WP_000754223) (fimD) usher protein FimD [Type 1 fimbriae (VF0102) - Adherence (VFC0001)] [Salmonella enterica subsp. enterica serovar Enteritidis str. P125109]
AS231_contigs.fa	contig00003	303121	304128	+	VFG004088(gb|WP_000708651)	1-1008/1008	===============	0/0	100	99.11	VFDB_full		VFG004088(gb|WP_000708651) (fimH) type I fimbriae minor fimbrial subunit FimH adhesin [Type 1 fimbriae (VF0102) - Adherence (VFC0001)] [Salmonella enterica subsp. enterica serovar Paratyphi A str. ATCC 9150]
AS231_contigs.fa	contig00003	304138	304655	+	VFG004094(gb|WP_000577507)	1-518/519	===============	0/0	99.81	98.84	VFDB_full		VFG004094(gb|WP_000577507) (fimF) type I fimbriae adaptor protein FimF [Type 1 fimbriae (VF0102) - Adherence (VFC0001)] [Salmonella enterica subsp. enterica serovar Choleraesuis str. SC-B67]
AS231_contigs.fa	contig00003	304702	305334	-	VFG021188(gb|WP_000801272)	1-633/633	===============	0/0	100	99.68	VFDB_full		VFG021188(gb|WP_000801272) (fimZ) fimbria biosynthesis transcriptional regulator FimZ [Type 1 fimbriae (VF0102) - Adherence (VFC0001)] [Salmonella enterica subsp. enterica serovar Heidelberg str. SL476]
AS231_contigs.fa	contig00003	305938	306660	-	VFG021194(gb|WP_001258110)	1-723/723	===============	0/0	100	98.62	VFDB_full		VFG021194(gb|WP_001258110) (fimY) fimbria biosynthesis regulator FimY [Type 1 fimbriae (VF0102) - Adherence (VFC0001)] [Salmonella enterica subsp. enterica serovar Dublin str. CT_02021853]
AS231_contigs.fa	contig00003	307151	307747	-	VFG021206(gb|WP_000948629)	1-597/597	===============	0/0	100	99.67	VFDB_full		VFG021206(gb|WP_000948629) (fimW) fimbria biosynthesis transcriptional regulator FimW [Type 1 fimbriae (VF0102) - Adherence (VFC0001)] [Salmonella enterica subsp. enterica serovar Heidelberg str. SL476]
AS231_contigs.fa	contig00004	44167	46137	+	VFG042313(gb|NP_459562)	1-1971/1971	===============	0/0	100	98.48	VFDB_full		VFG042313(gb|NP_459562) (apeE) autotransporter outer membrane beta-barrel domain-containing protein [ApeE (VF0973) - Effector delivery system (VFC0086)] [Salmonella enterica subsp. enterica serovar Typhimurium str. LT2]
AS231_contigs.fa	contig00004	67766	68553	-	VFG000925(gb|WP_000140634)	1-788/816	========/======	2024-02-02	96.45	80.61	VFDB_full		VFG000925(gb|WP_000140634) (fepC) ferrienterobactin ABC transporter ATPase [Enterobactin (VF0228) - Nutritional/Metabolic factor (VFC0272)] [Escherichia coli CFT073]
AS231_contigs.fa	contig00004	68550	69458	-	VFG013036(gb|WP_000640961)	85-993/993	.==============	0/0	91.54	81.74	VFDB_full		VFG013036(gb|WP_000640961) (fepG) iron-enterobactin ABC transporter permease [Enterobactin synthesis and transport (VF0984) - Nutritional/Metabolic factor (VFC0272)] [Shigella flexneri 5 str. 8401]
AS231_contigs.fa	contig00004	74413	76010	+	VFG012989(gb|WP_000026762)	1-1598/1611	===============	0/0	99.19	80.22	VFDB_full		VFG012989(gb|WP_000026762) (entE) (23-dihydroxybenzoyl)adenylate synthase EntE [Enterobactin synthesis and transport (VF0984) - Nutritional/Metabolic factor (VFC0272)] [Shigella boydii Sb227]
AS231_contigs.fa	contig00004	76037	76887	+	VFG048411(gb|WP_014228361)	1-845/852	========/======	2024-01-06	99.18	81.55	VFDB_full		VFG048411(gb|WP_014228361) (entB) 23-dihydro-23-dihydroxybenzoate synthetase isochroismatase [Ent (VF0562) - Nutritional/Metabolic factor (VFC0272)] [Klebsiella oxytoca E718]
AS231_contigs.fa	contig00004	76918	77645	+	VFG000934(gb|WP_000348393)	16-743/747	===============	0/0	97.46	80.36	VFDB_full		VFG000934(gb|WP_000348393) (entA) 23-dihydro-23-dihydroxybenzoate dehydrogenase EntA [Enterobactin (VF0228) - Nutritional/Metabolic factor (VFC0272)] [Escherichia coli CFT073]
AS231_contigs.fa	contig00004	172910	173362	-	VFG000478(gb|NP_459678)	1-453/453	===============	0/0	100	99.78	VFDB_full		VFG000478(gb|NP_459678) (fur) ferric iron uptake transcriptional regulator [Fur (VF0113) - Regulation (VFC0301)] [Salmonella enterica subsp. enterica serovar Typhimurium str. LT2]
AS231_contigs.fa	contig00005	26705	27664	+	VFG021017(gb|WP_001145554)	1-960/960	===============	0/0	100	96.56	VFDB_full		VFG021017(gb|WP_001145554) (sopD2) SPI-2 type III secretion system effector SopD2 [TTSS-2 secreted effectors (VF0947) - Effector delivery system (VFC0086)] [Salmonella enterica subsp. enterica serovar Dublin str. CT_02021853]
AS231_contigs.fa	contig00005	83994	85046	-	VFG001443(gb|AAF37887)	1-1041/1041	========/======	2024-01-12	100	89.27	VFDB_full		VFG001443(gb|AAF37887) (ompA) outer membrane protein A [OmpA (VF0236) - Invasion (VFC0083)] [Escherichia coli O18:K1:H7 str. RS218]
AS231_contigs.fa	contig00005	99477	100352	-	VFG021005(gb|WP_001123036)	1-876/876	===============	0/0	100	99.31	VFDB_full		VFG021005(gb|WP_001123036) (pipB) type III secretion system effector PipB [TTSS-2 secreted effectors (VF0947) - Effector delivery system (VFC0086)] [Salmonella enterica subsp. enterica serovar Schwarzengrund str. CVM19633]
AS231_contigs.fa	contig00005	101687	103372	-	VFG000465(gb|NP_460064)	1-1686/1686	===============	0/0	100	98.28	VFDB_full		VFG000465(gb|NP_460064) (sopB/sigD) type III secretion system effector SopB phosphoinositide phosphatase [TTSS-1 secreted effectors (VF0949) - Effector delivery system (VFC0086)] [Salmonella enterica subsp. enterica serovar Typhimurium str. LT2]
AS231_contigs.fa	contig00005	157308	158102	-	VFG043068(gb|NP_460934)	1-795/795	===============	0/0	100	99.25	VFDB_full		VFG043068(gb|NP_460934) (fliR) flagellar biosynthetic protein FliR [Peritrichous flagella (VF0967) - Motility (VFC0204)] [Salmonella enterica subsp. enterica serovar Typhimurium str. LT2]
AS231_contigs.fa	contig00005	158111	158380	-	VFG043067(gb|NP_460933)	1-270/270	===============	0/0	100	100	VFDB_full		VFG043067(gb|NP_460933) (fliQ) flagellar export apparatus protein FliQ [Peritrichous flagella (VF0967) - Motility (VFC0204)] [Salmonella enterica subsp. enterica serovar Typhimurium str. LT2]
AS231_contigs.fa	contig00005	158390	159127	-	VFG043066(gb|NP_460932)	1-738/738	===============	0/0	100	99.46	VFDB_full		VFG043066(gb|NP_460932) (fliP) flagellar biosynthetic protein FliP [Peritrichous flagella (VF0967) - Motility (VFC0204)] [Salmonella enterica subsp. enterica serovar Typhimurium str. LT2]
AS231_contigs.fa	contig00005	159127	159504	-	VFG043065(gb|NP_460931)	1-378/378	===============	0/0	100	98.15	VFDB_full		VFG043065(gb|NP_460931) (fliO) flagellar biosynthesis protein [Peritrichous flagella (VF0967) - Motility (VFC0204)] [Salmonella enterica subsp. enterica serovar Typhimurium str. LT2]
AS231_contigs.fa	contig00005	159504	159917	-	VFG043064(gb|NP_460930)	1-414/414	===============	0/0	100	99.52	VFDB_full		VFG043064(gb|NP_460930) (fliN) flagellar motor switch protein FliN [Peritrichous flagella (VF0967) - Motility (VFC0204)] [Salmonella enterica subsp. enterica serovar Typhimurium str. LT2]
AS231_contigs.fa	contig00005	159914	160918	-	VFG043063(gb|NP_460929)	1-1005/1005	===============	0/0	100	99.5	VFDB_full		VFG043063(gb|NP_460929) (fliM) flagellar motor switch protein FliM [Peritrichous flagella (VF0967) - Motility (VFC0204)] [Salmonella enterica subsp. enterica serovar Typhimurium str. LT2]
AS231_contigs.fa	contig00005	160923	161390	-	VFG043062(gb|NP_460928)	1-468/468	===============	0/0	100	99.79	VFDB_full		VFG043062(gb|NP_460928) (fliL) flagellar basal body-associated protein FliL [Peritrichous flagella (VF0967) - Motility (VFC0204)] [Salmonella enterica subsp. enterica serovar Typhimurium str. LT2]
AS231_contigs.fa	contig00005	161495	162712	-	VFG043061(gb|NP_460927)	1-1218/1218	===============	0/0	100	99.1	VFDB_full		VFG043061(gb|NP_460927) (fliK) flagellar hook-length control protein FliK [Peritrichous flagella (VF0967) - Motility (VFC0204)] [Salmonella enterica subsp. enterica serovar Typhimurium str. LT2]
AS231_contigs.fa	contig00005	162709	163152	-	VFG043060(gb|NP_460926)	1-444/444	===============	0/0	100	99.55	VFDB_full		VFG043060(gb|NP_460926) (fliJ) flagellar biosynthesis chaperone FliJ [Peritrichous flagella (VF0967) - Motility (VFC0204)] [Salmonella enterica subsp. enterica serovar Typhimurium str. LT2]
AS231_contigs.fa	contig00005	163174	164544	-	VFG043059(gb|NP_460925)	1-1371/1371	===============	0/0	100	98.61	VFDB_full		VFG043059(gb|NP_460925) (fliI) flagellum-specific ATP synthase FliI [Peritrichous flagella (VF0967) - Motility (VFC0204)] [Salmonella enterica subsp. enterica serovar Typhimurium str. LT2]
AS231_contigs.fa	contig00005	164544	165251	-	VFG043058(gb|NP_460924)	1-708/708	===============	0/0	100	98.02	VFDB_full		VFG043058(gb|NP_460924) (fliH) flagellar assembly protein FliH [Peritrichous flagella (VF0967) - Motility (VFC0204)] [Salmonella enterica subsp. enterica serovar Typhimurium str. LT2]
AS231_contigs.fa	contig00005	165244	166239	-	VFG043057(gb|NP_460923)	1-996/996	===============	0/0	100	99	VFDB_full		VFG043057(gb|NP_460923) (fliG) flagellar motor switch protein FliG [Peritrichous flagella (VF0967) - Motility (VFC0204)] [Salmonella enterica subsp. enterica serovar Typhimurium str. LT2]
AS231_contigs.fa	contig00005	166232	167914	-	VFG043056(gb|NP_460922)	1-1683/1683	===============	0/0	100	99.76	VFDB_full		VFG043056(gb|NP_460922) (fliF) flagellar M-ring protein FliF [Peritrichous flagella (VF0967) - Motility (VFC0204)] [Salmonella enterica subsp. enterica serovar Typhimurium str. LT2]
AS231_contigs.fa	contig00005	168131	168445	+	VFG043055(gb|NP_460921)	1-315/315	===============	0/0	100	98.09	VFDB_full		VFG043055(gb|NP_460921) (fliE) flagellar hook-basal body complex protein FliE [Peritrichous flagella (VF0967) - Motility (VFC0204)] [Salmonella enterica subsp. enterica serovar Typhimurium str. LT2]
AS231_contigs.fa	contig00005	172848	173216	-	VFG043054(gb|NP_460915)	1-369/369	===============	0/0	100	98.1	VFDB_full		VFG043054(gb|NP_460915) (fliT) flagellar biosynthesis protein FliT [Peritrichous flagella (VF0967) - Motility (VFC0204)] [Salmonella enterica subsp. enterica serovar Typhimurium str. LT2]
AS231_contigs.fa	contig00005	173216	173623	-	VFG043053(gb|NP_460914)	1-408/408	===============	0/0	100	99.02	VFDB_full		VFG043053(gb|NP_460914) (fliS) flagellar export chaperone FliS [Peritrichous flagella (VF0967) - Motility (VFC0204)] [Salmonella enterica subsp. enterica serovar Typhimurium str. LT2]
AS231_contigs.fa	contig00005	176644	177849	+	VFG043050(gb|NP_460911)	1-1206/1206	========/======	2024-02-02	99.92	83.26	VFDB_full		VFG043050(gb|NP_460911) (fliB) lysine-N-methylase [Peritrichous flagella (VF0967) - Motility (VFC0204)] [Salmonella enterica subsp. enterica serovar Typhimurium str. LT2]
AS231_contigs.fa	contig00005	178046	178765	+	VFG043049(gb|NP_460909)	1-720/720	===============	0/0	100	99.58	VFDB_full		VFG043049(gb|NP_460909) (fliA) RNA polymerase sigma factor FliA [Peritrichous flagella (VF0967) - Motility (VFC0204)] [Salmonella enterica subsp. enterica serovar Typhimurium str. LT2]
AS231_contigs.fa	contig00005	178824	179375	+	VFG043048(gb|NP_460908)	1-552/552	===============	0/0	100	99.09	VFDB_full		VFG043048(gb|NP_460908) (fliZ) flagellar regulatory protein FliZ [Peritrichous flagella (VF0967) - Motility (VFC0204)] [Salmonella enterica subsp. enterica serovar Typhimurium str. LT2]
AS231_contigs.fa	contig00005	179522	180322	+	VFG043047(gb|NP_460907)	1-801/801	===============	0/0	100	99.13	VFDB_full		VFG043047(gb|NP_460907) (fliY) cystine ABC transporter substrate-binding protein [Peritrichous flagella (VF0967) - Motility (VFC0204)] [Salmonella enterica subsp. enterica serovar Typhimurium str. LT2]
AS231_contigs.fa	contig00005	200704	201054	+	VFG043046(gb|NP_460882)	1-351/351	===============	0/0	100	99.72	VFDB_full		VFG043046(gb|NP_460882) (flhD) regulator of flagellar biosynthesis [Peritrichous flagella (VF0967) - Motility (VFC0204)] [Salmonella enterica subsp. enterica serovar Typhimurium str. LT2]
AS231_contigs.fa	contig00005	201051	201635	+	VFG043045(gb|NP_460881)	1-585/585	===============	0/0	100	100	VFDB_full		VFG043045(gb|NP_460881) (flhC) regulator of flagellar biosynthesis [Peritrichous flagella (VF0967) - Motility (VFC0204)] [Salmonella enterica subsp. enterica serovar Typhimurium str. LT2]
AS231_contigs.fa	contig00005	201760	202647	+	VFG043044(gb|NP_460880)	1-888/888	===============	0/0	100	99.44	VFDB_full		VFG043044(gb|NP_460880) (motA) flagellar motor stator protein MotA [Peritrichous flagella (VF0967) - Motility (VFC0204)] [Salmonella enterica subsp. enterica serovar Typhimurium str. LT2]
AS231_contigs.fa	contig00005	202644	203573	+	VFG043043(gb|NP_460879)	1-930/930	===============	0/0	100	99.89	VFDB_full		VFG043043(gb|NP_460879) (motB) flagellar motor protein MotB [Peritrichous flagella (VF0967) - Motility (VFC0204)] [Salmonella enterica subsp. enterica serovar Typhimurium str. LT2]
AS231_contigs.fa	contig00005	203578	205593	+	VFG043042(gb|NP_460878)	1-2016/2016	===============	0/0	100	99.11	VFDB_full		VFG043042(gb|NP_460878) (cheA) sensory histitine protein kinase [Peritrichous flagella (VF0967) - Motility (VFC0204)] [Salmonella enterica subsp. enterica serovar Typhimurium str. LT2]
AS231_contigs.fa	contig00005	205614	206117	+	VFG043041(gb|NP_460877)	1-504/504	===============	0/0	100	99.6	VFDB_full		VFG043041(gb|NP_460877) (cheW) chemotaxis protein CheW [Peritrichous flagella (VF0967) - Motility (VFC0204)] [Salmonella enterica subsp. enterica serovar Typhimurium str. LT2]
AS231_contigs.fa	contig00005	206354	208015	+	VFG043040(gb|NP_460876)	1-1662/1662	===============	0/0	100	98.68	VFDB_full		VFG043040(gb|NP_460876) (cheM) methyl-accepting chemotaxis protein II [Peritrichous flagella (VF0967) - Motility (VFC0204)] [Salmonella enterica subsp. enterica serovar Typhimurium str. LT2]
AS231_contigs.fa	contig00005	208169	209035	+	VFG043039(gb|NP_460875)	1-867/867	===============	0/0	100	99.65	VFDB_full		VFG043039(gb|NP_460875) (cheR) chemotaxis protein-glutamate O-methyltransferase [Peritrichous flagella (VF0967) - Motility (VFC0204)] [Salmonella enterica subsp. enterica serovar Typhimurium str. LT2]
AS231_contigs.fa	contig00005	209032	210081	+	VFG043038(gb|NP_460874)	1-1050/1050	===============	0/0	100	99.24	VFDB_full		VFG043038(gb|NP_460874) (cheB) chemotaxis response regulator protein-glutamate methylesterase [Peritrichous flagella (VF0967) - Motility (VFC0204)] [Salmonella enterica subsp. enterica serovar Typhimurium str. LT2]
AS231_contigs.fa	contig00005	210099	210488	+	VFG043037(gb|NP_460873)	1-390/390	===============	0/0	100	100	VFDB_full		VFG043037(gb|NP_460873) (cheY) two-component system response regulator [Peritrichous flagella (VF0967) - Motility (VFC0204)] [Salmonella enterica subsp. enterica serovar Typhimurium str. LT2]
AS231_contigs.fa	contig00005	210499	211143	+	VFG043036(gb|NP_460872)	1-645/645	===============	0/0	100	99.07	VFDB_full		VFG043036(gb|NP_460872) (cheZ) protein phosphatase CheZ [Peritrichous flagella (VF0967) - Motility (VFC0204)] [Salmonella enterica subsp. enterica serovar Typhimurium str. LT2]
AS231_contigs.fa	contig00005	211337	212488	+	VFG043035(gb|NP_460871)	1-1152/1152	===============	0/0	100	99.39	VFDB_full		VFG043035(gb|NP_460871) (flhB) flagellar biosynthesis protein FlhB [Peritrichous flagella (VF0967) - Motility (VFC0204)] [Salmonella enterica subsp. enterica serovar Typhimurium str. LT2]
AS231_contigs.fa	contig00005	212481	214559	+	VFG043034(gb|NP_460870)	1-2079/2079	===============	0/0	100	99.33	VFDB_full		VFG043034(gb|NP_460870) (flhA) flagellar biosynthesis protein FlhA [Peritrichous flagella (VF0967) - Motility (VFC0204)] [Salmonella enterica subsp. enterica serovar Typhimurium str. LT2]
AS231_contigs.fa	contig00005	214559	214951	+	VFG043033(gb|NP_460869)	1-393/393	===============	0/0	100	98.73	VFDB_full		VFG043033(gb|NP_460869) (flhE) flagellar protein FlhE [Peritrichous flagella (VF0967) - Motility (VFC0204)] [Salmonella enterica subsp. enterica serovar Typhimurium str. LT2]
AS231_contigs.fa	contig00006	994	2220	-	VFG003976(gb|WP_001131430)	1-1227/1227	===============	0/0	100	99.51	VFDB_full		VFG003976(gb|WP_001131430) (sseJ) type III secretion system effector SseJ glycerophospholipid:cholesterol acyltransferase [TTSS-2 secreted effectors (VF0947) - Effector delivery system (VFC0086)] [Salmonella enterica subsp. enterica serovar Choleraesuis str. SC-B67]
AS231_contigs.fa	contig00006	3491	3892	-	VFG042214(gb|NP_448047)	1-402/402	===============	0/0	100	98.26	VFDB_full		VFG042214(gb|NP_448047) (steB) type III secretion system effector SteB [TTSS-1 secreted effectors (VF0949) - Effector delivery system (VFC0086)] [Salmonella enterica subsp. enterica serovar Typhimurium str. LT2]
AS231_contigs.fa	contig00006	30395	31345	-	VFG003991(gb|WP_011264289)	1-951/951	===============	0/0	100	98.74	VFDB_full		VFG003991(gb|WP_011264289) (sifB) type III secretion system effector SifB [TTSS-2 secreted effectors (VF0947) - Effector delivery system (VFC0086)] [Salmonella enterica subsp. enterica serovar Choleraesuis str. SC-B67]
AS231_contigs.fa	contig00006	53404	54036	+	VFG042067(gb|NP_460542)	1-633/633	===============	0/0	100	98.1	VFDB_full		VFG042067(gb|NP_460542) (steA) type III secretion system effector SteA [TTSS-1 secreted effectors (VF0949) - Effector delivery system (VFC0086)] [Salmonella enterica subsp. enterica serovar Typhimurium str. LT2]
AS231_contigs.fa	contig00006	67280	68368	-	VFG043568(gb|NP_460531)	1-1089/1089	===============	0/0	100	98.81	VFDB_full		VFG043568(gb|NP_460531) (nmpC) phosphoporin PhoE [OmpD (VF0969) - Adherence (VFC0001)] [Salmonella enterica subsp. enterica serovar Typhimurium str. LT2]
AS231_contigs.fa	contig00007	97174	99366	+	VFG004440	1-2193/2193	===============	0/0	100	98.77	VFDB_full		VFG004440 (sinH) intimin-like protein [SinH (VF0400) - Adherence (VFC0001)] [Salmonella enterica subsp. enterica serovar Typhi str. CT18]
AS231_contigs.fa	contig00007	100506	105338	+	VFG021127(gb|WP_001081442)	1-4827/5604	========/=====.	2024-06-12	86.08	82.88	VFDB_full		VFG021127(gb|WP_001081442) (ratB) putative outer membrane protein [RatB (VF0399) - Adherence (VFC0001)] [Salmonella enterica subsp. enterica serovar Schwarzengrund str. CVM19633]
AS231_contigs.fa	contig00007	107010	114323	+	VFG004447	1-7265/7265	========/======	1949-01-01	100	97.83	VFDB_full		VFG004447 (ratB) putative outer membrane protein [RatB (VF0399) - Adherence (VFC0001)] [Salmonella enterica subsp. enterica serovar Paratyphi A str. ATCC 9150]
AS231_contigs.fa	contig00008	67248	67991	-	VFG021488(gb|WP_000798504)	1-744/744	===============	0/0	100	99.87	VFDB_full		VFG021488(gb|WP_000798504) (stdC) fimbrial biogenesis chaperone StdC [Std (VF0956) - Adherence (VFC0001)] [Salmonella enterica subsp. enterica serovar Newport str. SL254]
AS231_contigs.fa	contig00008	68032	70521	-	VFG018324(gb|WP_000705488)	1-2490/2490	===============	0/0	100	99.8	VFDB_full		VFG018324(gb|WP_000705488) (stdB) fimbrial outer membrane usher protein StdB [Std (VF0956) - Adherence (VFC0001)] [Salmonella enterica subsp. enterica serovar Paratyphi B str. SPB7]
AS231_contigs.fa	contig00008	70641	71351	-	VFG004290(gb|NP_461946)	1-711/711	===============	0/0	100	96.91	VFDB_full		VFG004290(gb|NP_461946) (stdA) putative fimbrial-like protein [Std (VF0956) - Adherence (VFC0001)] [Salmonella enterica subsp. enterica serovar Typhimurium str. LT2]
AS231_contigs.fa	contig00009	20824	21267	-	VFG018507(gb|WP_000715096)	1-444/444	===============	0/0	100	99.1	VFDB_full		VFG018507(gb|WP_000715096) (invH) type III secretion system pilotin invG [TTSS (SPI-1 encode) (VF0116) - Effector delivery system (VFC0086)] [Salmonella enterica subsp. enterica serovar Paratyphi B str. SPB7]
AS231_contigs.fa	contig00009	21723	22373	+	VFG000560(gb|NP_461820)	1-651/651	===============	0/0	100	99.08	VFDB_full		VFG000560(gb|NP_461820) (invF) type III secretion system regulatory protein InvF [TTSS (SPI-1 encode) (VF0116) - Effector delivery system (VFC0086)] [Salmonella enterica subsp. enterica serovar Typhimurium str. LT2]
AS231_contigs.fa	contig00009	22370	24058	+	VFG020575(gb|WP_000848113)	1-1689/1689	===============	0/0	100	99.23	VFDB_full		VFG020575(gb|WP_000848113) (invG) type III secretion system secretin invG [TTSS (SPI-1 encode) (VF0116) - Effector delivery system (VFC0086)] [Salmonella enterica subsp. enterica serovar Agona str. SL483]
AS231_contigs.fa	contig00009	24055	25173	+	VFG020571(gb|WP_000612171)	1-1119/1119	===============	0/0	100	99.37	VFDB_full		VFG020571(gb|WP_000612171) (invE) type III secretion system gatekeeper invE [TTSS (SPI-1 encode) (VF0116) - Effector delivery system (VFC0086)] [Salmonella enterica subsp. enterica serovar Newport str. SL254]
AS231_contigs.fa	contig00009	25198	27255	+	VFG020561(gb|WP_000927220)	1-2058/2058	===============	0/0	100	99.76	VFDB_full		VFG020561(gb|WP_000927220) (invA) type III secretion system major export apparatus protein InvA [TTSS (SPI-1 encode) (VF0116) - Effector delivery system (VFC0086)] [Salmonella enterica subsp. enterica serovar Heidelberg str. SL476]
AS231_contigs.fa	contig00009	27279	27686	+	VFG000556(gb|NP_461816)	1-408/408	===============	0/0	100	100	VFDB_full		VFG000556(gb|NP_461816) (invB) type III secretion system protein InvB [TTSS (SPI-1 encode) (VF0116) - Effector delivery system (VFC0086)] [Salmonella enterica subsp. enterica serovar Typhimurium str. LT2]
AS231_contigs.fa	contig00009	27683	28978	+	VFG003741(gb|WP_000856766)	1-1296/1296	===============	0/0	100	99.69	VFDB_full		VFG003741(gb|WP_000856766) (invC/sctN) type III secretion system ATPase InvC [TTSS (SPI-1 encode) (VF0116) - Effector delivery system (VFC0086)] [Salmonella enterica subsp. enterica serovar Typhi str. CT18]
AS231_contigs.fa	contig00009	28956	29399	+	VFG020536(gb|WP_000555884)	1-444/444	===============	0/0	100	100	VFDB_full		VFG020536(gb|WP_000555884) (invI) type III secretion system stalk protein InvI [TTSS (SPI-1 encode) (VF0116) - Effector delivery system (VFC0086)] [Salmonella enterica subsp. enterica serovar Schwarzengrund str. CVM19633]
AS231_contigs.fa	contig00009	29399	30409	+	VFG020526(gb|WP_000503101)	1-1011/1011	===============	0/0	100	99.41	VFDB_full		VFG020526(gb|WP_000503101) (invJ) type III secretion system needle length regulator InvJ [TTSS (SPI-1 encode) (VF0116) - Effector delivery system (VFC0086)] [Salmonella enterica subsp. enterica serovar Newport str. SL254]
AS231_contigs.fa	contig00009	30409	31320	+	VFG003729(gb|WP_000058728)	1-912/912	===============	0/0	100	99.23	VFDB_full		VFG003729(gb|WP_000058728) (spaO/sctQ) type III secretion system C ring protein SpaO [TTSS (SPI-1 encode) (VF0116) - Effector delivery system (VFC0086)] [Salmonella enterica subsp. enterica serovar Choleraesuis str. SC-B67]
AS231_contigs.fa	contig00009	31310	31984	+	VFG020507(gb|WP_000526016)	1-675/675	===============	0/0	100	99.85	VFDB_full		VFG020507(gb|WP_000526016) (spaP) type III secretion system minor export apparatus protein SpaP [TTSS (SPI-1 encode) (VF0116) - Effector delivery system (VFC0086)] [Salmonella enterica subsp. enterica serovar Heidelberg str. SL476]
AS231_contigs.fa	contig00009	32010	32270	+	VFG000550(gb|NP_461810)	1-261/261	===============	0/0	100	100	VFDB_full		VFG000550(gb|NP_461810) (spaQ) type III secretion system minor export apparatus protein SpaQ [TTSS (SPI-1 encode) (VF0116) - Effector delivery system (VFC0086)] [Salmonella enterica subsp. enterica serovar Typhimurium str. LT2]
AS231_contigs.fa	contig00009	32274	33065	+	VFG020485(gb|WP_000498965)	1-792/792	===============	0/0	100	99.62	VFDB_full		VFG020485(gb|WP_000498965) (spaR) type III secretion system minor export apparatus protein SpaR [TTSS (SPI-1 encode) (VF0116) - Effector delivery system (VFC0086)] [Salmonella enterica subsp. enterica serovar Agona str. SL483]
AS231_contigs.fa	contig00009	33052	34122	+	VFG020476(gb|WP_000097721)	1-1071/1071	===============	0/0	100	99.16	VFDB_full		VFG020476(gb|WP_000097721) (spaS) type III secretion system export apparatus switch protein SpaS [TTSS (SPI-1 encode) (VF0116) - Effector delivery system (VFC0086)] [Salmonella enterica subsp. enterica serovar Agona str. SL483]
AS231_contigs.fa	contig00009	34260	34757	+	VFG003701(gb|WP_000386309)	1-498/498	===============	0/0	100	99.6	VFDB_full		VFG003701(gb|WP_000386309) (sicA) chaparone for SipC and SipB [TTSS (SPI-1 encode) (VF0116) - Effector delivery system (VFC0086)] [Salmonella enterica subsp. enterica serovar Typhi str. CT18]
AS231_contigs.fa	contig00009	34760	36541	+	VFG020634(gb|WP_000245782)	1-1782/1782	===============	0/0	100	99.55	VFDB_full		VFG020634(gb|WP_000245782) (sipB/sspB) type III secretion system hydrophilic translocator pore protein SipB [TTSS-1 secreted effectors (VF0949) - Effector delivery system (VFC0086)] [Salmonella enterica subsp. enterica serovar Newport str. SL254]
AS231_contigs.fa	contig00009	36569	37798	+	VFG000545(gb|NP_461805)	1-1230/1230	===============	0/0	100	99.51	VFDB_full		VFG000545(gb|NP_461805) (sipC/sspC) type III secretion system hydrophilic translocator pore protein SipC [TTSS (SPI-1 encode) (VF0116) - Effector delivery system (VFC0086)] [Salmonella enterica subsp. enterica serovar Typhimurium str. LT2]
AS231_contigs.fa	contig00009	37869	38900	+	VFG018537(gb|WP_000932249)	1-1032/1032	===============	0/0	100	99.32	VFDB_full		VFG018537(gb|WP_000932249) (sipD) type III secretion system hydrophilic translocator needle tip protein SipD [TTSS (SPI-1 encode) (VF0116) - Effector delivery system (VFC0086)] [Salmonella enterica subsp. enterica serovar Paratyphi B str. SPB7]
AS231_contigs.fa	contig00009	38919	40976	+	VFG020610(gb|WP_000258808)	1-2058/2058	===============	0/0	100	98.78	VFDB_full		VFG020610(gb|WP_000258808) (sipA/sspA) type III secretion system effector SipA actin polymerizing activity [TTSS-1 secreted effectors (VF0949) - Effector delivery system (VFC0086)] [Salmonella enterica subsp. enterica serovar Paratyphi C strain RKS4594]
AS231_contigs.fa	contig00009	40995	41243	+	VFG020448(gb|WP_001055579)	1-249/249	===============	0/0	100	100	VFDB_full		VFG020448(gb|WP_001055579) (iacP) acyl carrier protein [TTSS (SPI-1 encode) (VF0116) - Effector delivery system (VFC0086)] [Salmonella enterica subsp. enterica serovar Paratyphi C strain RKS4594]
AS231_contigs.fa	contig00009	41574	41966	+	VFG000541(gb|NP_461800)	1-393/393	===============	0/0	100	99.49	VFDB_full		VFG000541(gb|NP_461800) (sicP) chaparone for SptP [TTSS (SPI-1 encode) (VF0116) - Effector delivery system (VFC0086)] [Salmonella enterica subsp. enterica serovar Typhimurium str. LT2]
AS231_contigs.fa	contig00009	41953	43584	+	VFG020603(gb|WP_000922298)	1-1632/1632	===============	0/0	100	99.69	VFDB_full		VFG020603(gb|WP_000922298) (sptP) type III secretion system effector SptP tyrosine phosphatase and GTPase-activating protein [TTSS-1 secreted effectors (VF0949) - Effector delivery system (VFC0086)] [Salmonella enterica subsp. enterica serovar Dublin str. CT_02021853]
AS231_contigs.fa	contig00009	43638	44120	-	VFG000539(gb|NP_461798)	1-483/483	===============	0/0	100	99.17	VFDB_full		VFG000539(gb|NP_461798) (iagB) invasion protein IagB [TTSS (SPI-1 encode) (VF0116) - Effector delivery system (VFC0086)] [Salmonella enterica subsp. enterica serovar Typhimurium str. LT2]
AS231_contigs.fa	contig00009	44138	45799	-	VFG020427(gb|WP_001120085)	1-1662/1662	===============	0/0	100	99.58	VFDB_full		VFG020427(gb|WP_001120085) (hilA) transcriptional regulator HilA [TTSS (SPI-1 encode) (VF0116) - Effector delivery system (VFC0086)] [Salmonella enterica subsp. enterica serovar Newport str. SL254]
AS231_contigs.fa	contig00009	46888	47817	-	VFG003674(gb|WP_000432695)	1-930/930	===============	0/0	100	99.78	VFDB_full		VFG003674(gb|WP_000432695) (hilD) transcriptional regulator HilD [TTSS (SPI-1 encode) (VF0116) - Effector delivery system (VFC0086)] [Salmonella enterica subsp. enterica serovar Choleraesuis str. SC-B67]
AS231_contigs.fa	contig00009	48133	49311	+	VFG020409(gb|WP_000450200)	1-1179/1179	===============	0/0	100	99.66	VFDB_full		VFG020409(gb|WP_000450200) (prgH) type III secretion system outer MS ring protein PrgH [TTSS (SPI-1 encode) (VF0116) - Effector delivery system (VFC0086)] [Salmonella enterica subsp. enterica serovar Newport str. SL254]
AS231_contigs.fa	contig00009	49336	49578	+	VFG000535(gb|NP_461794)	1-243/243	===============	0/0	100	98.35	VFDB_full		VFG000535(gb|NP_461794) (prgI) type III secretion system needle filament protein PrgI [TTSS (SPI-1 encode) (VF0116) - Effector delivery system (VFC0086)] [Salmonella enterica subsp. enterica serovar Typhimurium str. LT2]
AS231_contigs.fa	contig00009	49597	49902	+	VFG020392(gb|WP_000020431)	1-306/306	===============	0/0	100	100	VFDB_full		VFG020392(gb|WP_000020431) (prgJ) type III secretion system inner rod protein PrgJ [TTSS (SPI-1 encode) (VF0116) - Effector delivery system (VFC0086)] [Salmonella enterica subsp. enterica serovar Schwarzengrund str. CVM19633]
AS231_contigs.fa	contig00009	49899	50657	+	VFG003653(gb|WP_000621238)	1-759/759	===============	0/0	100	99.74	VFDB_full		VFG003653(gb|WP_000621238) (prgK) type III secretion system inner MS ring protein PrgK [TTSS (SPI-1 encode) (VF0116) - Effector delivery system (VFC0086)] [Salmonella enterica subsp. enterica serovar Paratyphi A str. ATCC 9150]
AS231_contigs.fa	contig00009	50629	51228	+	VFG003646(gb|WP_077905072)	1-600/600	===============	0/0	100	99.33	VFDB_full		VFG003646(gb|WP_077905072) (orgA/sctK) type III secretion system accessory cytosolic protein OrgA [TTSS (SPI-1 encode) (VF0116) - Effector delivery system (VFC0086)] [Salmonella enterica subsp. enterica serovar Typhi str. CT18]
AS231_contigs.fa	contig00009	51185	51856	+	VFG003641(gb|WP_000916657)	1-672/672	===============	0/0	100	98.81	VFDB_full		VFG003641(gb|WP_000916657) (orgB/SctL) type III secretion system stator OrgB [TTSS (SPI-1 encode) (VF0116) - Effector delivery system (VFC0086)] [Salmonella enterica subsp. enterica serovar Typhi str. CT18]
AS231_contigs.fa	contig00009	51872	52324	+	VFG003636(gb|WP_000612184)	1-453/453	===============	0/0	100	99.78	VFDB_full		VFG003636(gb|WP_000612184) (orgC) type III secretion system effector OrgC [TTSS (SPI-1 encode) (VF0116) - Effector delivery system (VFC0086)] [Salmonella enterica subsp. enterica serovar Typhi str. CT18]
AS231_contigs.fa	contig00009	52670	53557	+	VFG020345(gb|WP_000243998)	1-888/888	===============	0/0	100	99.89	VFDB_full		VFG020345(gb|WP_000243998) (hilC) invasion transcriptional regulator HilC [TTSS (SPI-1 encode) (VF0116) - Effector delivery system (VFC0086)] [Salmonella enterica subsp. enterica serovar Heidelberg str. SL476]
AS231_contigs.fa	contig00009	53942	54697	+	VFG020334(gb|WP_001246659)	1-756/756	===============	0/0	100	98.81	VFDB_full		VFG020334(gb|WP_001246659) (sprB) transcriptional regulator SprB [TTSS (SPI-1 encode) (VF0116) - Effector delivery system (VFC0086)] [Salmonella enterica subsp. enterica serovar Enteritidis str. P125109]
AS231_contigs.fa	contig00009	54856	55764	+	VFG000529(gb|NP_461786)	1-909/909	===============	0/0	100	99.56	VFDB_full		VFG000529(gb|NP_461786) (avrA) type III secretion system effector AvrA acetyltransferease [TTSS-1 secreted effectors (VF0949) - Effector delivery system (VFC0086)] [Salmonella enterica subsp. enterica serovar Typhimurium str. LT2]
AS231_contigs.fa	contig00009	135057	135953	-	VFG004052(gb|WP_000701514)	1-897/897	===============	0/0	100	99.78	VFDB_full		VFG004052(gb|WP_000701514) (mig-14) antimicrobial peptide resistance protein Mig-14 [Mig-14 (VF0395) - Antimicrobial activity/Competitive advantage (VFC0325)] [Salmonella enterica subsp. enterica serovar Choleraesuis str. SC-B67]
AS231_contigs.fa	contig00009	137695	138747	+	VFG021014(gb|WP_024132307)	1-1053/1053	===============	0/0	100	94.59	VFDB_full		VFG021014(gb|WP_024132307) (pipB2) type III secretion system effector PipB3 [TTSS-2 secreted effectors (VF0947) - Effector delivery system (VFC0086)] [Salmonella enterica subsp. enterica serovar Schwarzengrund str. CVM19633]
AS231_contigs.fa	contig00009	139778	141958	+	VFG044150(gb|NP_461704)	1-2181/2181	===============	0/0	100	98.76	VFDB_full		VFG044150(gb|NP_461704) (iroN) TonB-dependent siderophore receptor protein [Salmochelin (VF0972) - Nutritional/Metabolic factor (VFC0272)] [Salmonella enterica subsp. enterica serovar Typhimurium str. LT2]
AS231_contigs.fa	contig00009	142000	142935	-	VFG044149(gb|NP_461703)	1-936/936	===============	0/0	100	98.61	VFDB_full		VFG044149(gb|NP_461703) (iroE) hydrolase [Salmochelin (VF0972) - Nutritional/Metabolic factor (VFC0272)] [Salmonella enterica subsp. enterica serovar Typhimurium str. LT2]
AS231_contigs.fa	contig00009	142967	144211	-	VFG044148(gb|NP_461702)	1-1245/1245	===============	0/0	100	98.55	VFDB_full		VFG044148(gb|NP_461702) (iroD) enterochelin esterase [Salmochelin (VF0972) - Nutritional/Metabolic factor (VFC0272)] [Salmonella enterica subsp. enterica serovar Typhimurium str. LT2]
AS231_contigs.fa	contig00009	144321	147977	-	VFG044147(gb|NP_461701)	1-3654/3654	========/======	2024-01-03	100	98.41	VFDB_full		VFG044147(gb|NP_461701) (iroC) multidrug ABC transporter ATP-binding protein [Salmochelin (VF0972) - Nutritional/Metabolic factor (VFC0272)] [Salmonella enterica subsp. enterica serovar Typhimurium str. LT2]
AS231_contigs.fa	contig00009	148058	149173	-	VFG044146(gb|NP_461700)	1-1116/1116	===============	0/0	100	98.48	VFDB_full		VFG044146(gb|NP_461700) (iroB) putative glycosyl transferase [Salmochelin (VF0972) - Nutritional/Metabolic factor (VFC0272)] [Salmonella enterica subsp. enterica serovar Typhimurium str. LT2]
AS231_contigs.fa	contig00009	163901	175375	-	VFG043571	1-11475/11475	===============	0/0	100	98.64	VFDB_full		VFG043571 (STM2689*) unknown protein [BapA (VF0971) - Adherence (VFC0001)] [Salmonella enterica subsp. enterica serovar Typhimurium str. LT2]
AS231_contigs.fa	contig00009	198207	200780	+	VFG049195(gb|WP_004150973)	1-2574/2574	===============	0/0	100	85.94	VFDB_full		VFG049195(gb|WP_004150973) (clpV) ATP-dependent chaperone ClpB [T6SS-II (VF0783) - Effector delivery system (VFC0086)] [Klebsiella pneumoniae subsp. pneumoniae MGH 78578]
AS231_contigs.fa	contig00010	960	2018	-	VFG020925(gb|WP_001291721)	1-1059/1059	===============	0/0	100	99.81	VFDB_full		VFG020925(gb|WP_001291721) (ssaU) type III secretion system export apparatus switch protein SsaU [TTSS (SPI-2 encode) (VF0321) - Effector delivery system (VFC0086)] [Salmonella enterica subsp. enterica serovar Heidelberg str. SL476]
AS231_contigs.fa	contig00010	2015	2794	-	VFG020916(gb|WP_000068766)	1-780/780	===============	0/0	100	98.59	VFDB_full		VFG020916(gb|WP_000068766) (ssaT) type III secretion system minor export apparatus protein SsaT [TTSS (SPI-2 encode) (VF0321) - Effector delivery system (VFC0086)] [Salmonella enterica subsp. enterica serovar Heidelberg str. SL476]
AS231_contigs.fa	contig00010	2795	3061	-	VFG003945(gb|WP_000999982)	1-267/267	===============	0/0	100	100	VFDB_full		VFG003945(gb|WP_000999982) (ssaS) type III secretion system minor export apparatus protein SsaS [TTSS (SPI-2 encode) (VF0321) - Effector delivery system (VFC0086)] [Salmonella enterica subsp. enterica serovar Paratyphi A str. ATCC 9150]
AS231_contigs.fa	contig00010	3058	3705	-	VFG003938(gb|WP_000056360)	1-648/648	===============	0/0	100	99.69	VFDB_full		VFG003938(gb|WP_000056360) (ssaR) type III secretion system minor export apparatus protein SsaR [TTSS (SPI-2 encode) (VF0321) - Effector delivery system (VFC0086)] [Salmonella enterica subsp. enterica serovar Typhi str. CT18]
AS231_contigs.fa	contig00010	3773	4741	-	VFG003935(gb|WP_000944183)	1-969/969	===============	0/0	100	99.59	VFDB_full		VFG003935(gb|WP_000944183) (ssaQ) type III secretion system C ring protein SsaQ [TTSS (SPI-2 encode) (VF0321) - Effector delivery system (VFC0086)] [Salmonella enterica subsp. enterica serovar Paratyphi A str. ATCC 9150]
AS231_contigs.fa	contig00010	4722	5096	-	VFG020879(gb|WP_001223304)	1-375/375	===============	0/0	100	99.73	VFDB_full		VFG020879(gb|WP_001223304) (ssaP) type III secretion system needle length regulator SsaP [TTSS (SPI-2 encode) (VF0321) - Effector delivery system (VFC0086)] [Salmonella enterica subsp. enterica serovar Dublin str. CT_02021853]
AS231_contigs.fa	contig00010	5077	5454	-	VFG018449(gb|WP_000449089)	1-378/378	===============	0/0	100	99.73	VFDB_full		VFG018449(gb|WP_000449089) (ssaO) type III secretion system stalk protein SsaO [TTSS (SPI-2 encode) (VF0321) - Effector delivery system (VFC0086)] [Salmonella enterica subsp. enterica serovar Paratyphi B str. SPB7]
AS231_contigs.fa	contig00010	5457	6758	-	VFG020860(gb|WP_000787210)	1-1302/1302	===============	0/0	100	99.08	VFDB_full		VFG020860(gb|WP_000787210) (ssaN) type III secretion system ATPase SsaN [TTSS (SPI-2 encode) (VF0321) - Effector delivery system (VFC0086)] [Salmonella enterica subsp. enterica serovar Agona str. SL483]
AS231_contigs.fa	contig00010	6748	8793	-	VFG000514(gb|NP_460379)	1-2046/2046	===============	0/0	100	99.66	VFDB_full		VFG000514(gb|NP_460379) (ssaV) type III secretion system major export apparatus protein ssaV [TTSS (SPI-2 encode) (VF0321) - Effector delivery system (VFC0086)] [Salmonella enterica subsp. enterica serovar Typhimurium str. LT2]
AS231_contigs.fa	contig00010	8778	9146	-	VFG003910(gb|WP_000383700)	1-369/369	===============	0/0	100	99.19	VFDB_full		VFG003910(gb|WP_000383700) (ssaM) type III secretion system protein SsaM [TTSS (SPI-2 encode) (VF0321) - Effector delivery system (VFC0086)] [Salmonella enterica subsp. enterica serovar Paratyphi A str. ATCC 9150]
AS231_contigs.fa	contig00010	9204	10220	-	VFG020838(gb|WP_000238880)	1-1017/1017	===============	0/0	100	99.41	VFDB_full		VFG020838(gb|WP_000238880) (ssaL) type III secretion system gatekeeper SsaL [TTSS (SPI-2 encode) (VF0321) - Effector delivery system (VFC0086)] [Salmonella enterica subsp. enterica serovar Newport str. SL254]
AS231_contigs.fa	contig00010	10186	10860	-	VFG020824(gb|WP_000011209)	1-675/675	===============	0/0	100	99.26	VFDB_full		VFG020824(gb|WP_000011209) (ssaK) type III secretion system stator SsaK [TTSS (SPI-2 encode) (VF0321) - Effector delivery system (VFC0086)] [Salmonella enterica subsp. enterica serovar Agona str. SL483]
AS231_contigs.fa	contig00010	10857	11405	-	VFG050219(gb|NP_460375)	1-549/549	===============	0/0	100	99.09	VFDB_full		VFG050219(gb|NP_460375) (ssaX) type III secretion system base-pod connector [TTSS (SPI-2 encode) (VF0321) - Effector delivery system (VFC0086)] [Salmonella enterica subsp. enterica serovar Typhimurium str. LT2]
AS231_contigs.fa	contig00010	11423	12172	-	VFG003895(gb|WP_000862876)	1-750/750	===============	0/0	100	98.93	VFDB_full		VFG003895(gb|WP_000862876) (ssaJ) type III secretion system inner MS ring protein SsaJ [TTSS (SPI-2 encode) (VF0321) - Effector delivery system (VFC0086)] [Salmonella enterica subsp. enterica serovar Paratyphi A str. ATCC 9150]
AS231_contigs.fa	contig00010	12169	12417	-	VFG020812(gb|WP_023194623)	1-249/249	===============	0/0	100	99.2	VFDB_full		VFG020812(gb|WP_023194623) (ssaI) type III secretion system inner rod protein SsaI [TTSS (SPI-2 encode) (VF0321) - Effector delivery system (VFC0086)] [Salmonella enterica subsp. enterica serovar Schwarzengrund str. CVM19633]
AS231_contigs.fa	contig00010	12429	12719	-	VFG003885(gb|WP_000444713)	1-291/291	===============	0/0	100	98.62	VFDB_full		VFG003885(gb|WP_000444713) (ssaH) type III secretion system protein SsaH [TTSS (SPI-2 encode) (VF0321) - Effector delivery system (VFC0086)] [Salmonella enterica subsp. enterica serovar Paratyphi A str. ATCC 9150]
AS231_contigs.fa	contig00010	12697	12912	-	VFG020788(gb|WP_000350226)	1-216/216	===============	0/0	100	99.07	VFDB_full		VFG020788(gb|WP_000350226) (ssaG) type III secretion system needle filament protein SsaG [TTSS (SPI-2 encode) (VF0321) - Effector delivery system (VFC0086)] [Salmonella enterica subsp. enterica serovar Agona str. SL483]
AS231_contigs.fa	contig00010	13006	13695	-	VFG020943(gb|WP_000805832)	1-690/690	===============	0/0	100	98.55	VFDB_full		VFG020943(gb|WP_000805832) (sseG) type III secretion system effector SseG [TTSS-2 secreted effectors (VF0947) - Effector delivery system (VFC0086)] [Salmonella enterica subsp. enterica serovar Agona str. SL483]
AS231_contigs.fa	contig00010	13692	14474	-	VFG018433(gb|WP_000690706)	1-783/783	===============	0/0	100	98.08	VFDB_full		VFG018433(gb|WP_000690706) (sseF) type III secretion system effector SseF [TTSS-2 secreted effectors (VF0947) - Effector delivery system (VFC0086)] [Salmonella enterica subsp. enterica serovar Paratyphi B str. SPB7]
AS231_contigs.fa	contig00010	14490	14924	-	VFG003873(gb|WP_000979964)	1-435/435	===============	0/0	100	98.62	VFDB_full		VFG003873(gb|WP_000979964) (sscB) chaperone for sseF [TTSS (SPI-2 encode) (VF0321) - Effector delivery system (VFC0086)] [Salmonella enterica subsp. enterica serovar Typhi str. CT18]
AS231_contigs.fa	contig00010	14976	15392	-	VFG003868(gb|WP_000249605)	1-417/417	===============	0/0	100	99.28	VFDB_full		VFG003868(gb|WP_000249605) (sseE) type III secretion system effector SseE [TTSS (SPI-2 encode) (VF0321) - Effector delivery system (VFC0086)] [Salmonella enterica subsp. enterica serovar Typhi str. CT18]
AS231_contigs.fa	contig00010	15395	15982	-	VFG000502(gb|NP_460366)	1-588/588	===============	0/0	100	97.11	VFDB_full		VFG000502(gb|NP_460366) (sseD) type III secretion system hydrophilic translocator pore protein SseD [TTSS (SPI-2 encode) (VF0321) - Effector delivery system (VFC0086)] [Salmonella enterica subsp. enterica serovar Typhimurium str. LT2]
AS231_contigs.fa	contig00010	15998	17452	-	VFG020752(gb|WP_001079745)	1-1455/1455	===============	0/0	100	96.98	VFDB_full		VFG020752(gb|WP_001079745) (sseC) type III secretion system hydrophilic translocator pore protein SseC [TTSS (SPI-2 encode) (VF0321) - Effector delivery system (VFC0086)] [Salmonella enterica subsp. enterica serovar Agona str. SL483]
AS231_contigs.fa	contig00010	17455	17928	-	VFG000500(gb|NP_460364)	1-474/474	===============	0/0	100	98.94	VFDB_full		VFG000500(gb|NP_460364) (sscA) chaperone for sseC [TTSS (SPI-2 encode) (VF0321) - Effector delivery system (VFC0086)] [Salmonella enterica subsp. enterica serovar Typhimurium str. LT2]
AS231_contigs.fa	contig00010	17925	18515	-	VFG003851(gb|WP_001539912)	1-591/591	===============	0/0	100	98.48	VFDB_full		VFG003851(gb|WP_001539912) (sseB) type III secretion system effector SseB [TTSS (SPI-2 encode) (VF0321) - Effector delivery system (VFC0086)] [Salmonella enterica subsp. enterica serovar Choleraesuis str. SC-B67]
AS231_contigs.fa	contig00010	18522	18848	-	VFG003843(gb|WP_000972855)	1-327/327	===============	0/0	100	100	VFDB_full		VFG003843(gb|WP_000972855) (sseA) chaperone for sseB and sseD [TTSS (SPI-2 encode) (VF0321) - Effector delivery system (VFC0086)] [Salmonella enterica subsp. enterica serovar Typhi str. CT18]
AS231_contigs.fa	contig00010	19111	19353	-	VFG003838(gb|WP_000210204)	1-243/243	===============	0/0	100	100	VFDB_full		VFG003838(gb|WP_000210204) (ssaE) chaperone for sseB [TTSS (SPI-2 encode) (VF0321) - Effector delivery system (VFC0086)] [Salmonella enterica subsp. enterica serovar Typhi str. CT18]
AS231_contigs.fa	contig00010	19361	20572	-	VFG003835(gb|WP_000323798)	1-1212/1212	===============	0/0	100	99.42	VFDB_full		VFG003835(gb|WP_000323798) (ssaD) type III secretion system outer MS ring protein SsaD [TTSS (SPI-2 encode) (VF0321) - Effector delivery system (VFC0086)] [Salmonella enterica subsp. enterica serovar Paratyphi A str. ATCC 9150]
AS231_contigs.fa	contig00010	20553	22046	-	VFG003828(gb|WP_000261287)	1-1494/1494	===============	0/0	100	99.26	VFDB_full		VFG003828(gb|WP_000261287) (ssaC) type III secretion system secretin SsaC [TTSS (SPI-2 encode) (VF0321) - Effector delivery system (VFC0086)] [Salmonella enterica subsp. enterica serovar Typhi str. CT18]
AS231_contigs.fa	contig00010	22048	22449	-	VFG003960(gb|WP_001562740)	1-402/402	===============	0/0	100	100	VFDB_full		VFG003960(gb|WP_001562740) (spiC/ssaB) type III secretion system protein SsaB [TTSS-2 secreted effectors (VF0947) - Effector delivery system (VFC0086)] [Salmonella enterica subsp. enterica serovar Paratyphi A str. ATCC 9150]
AS231_contigs.fa	contig00010	22850	25612	+	VFG003825(gb|WP_001050780)	1-2763/2763	===============	0/0	100	99.17	VFDB_full		VFG003825(gb|WP_001050780) (ssrA) two component system sensor kinase [TTSS (SPI-2 encode) (VF0321) - Effector delivery system (VFC0086)] [Salmonella enterica subsp. enterica serovar Paratyphi A str. ATCC 9150]
AS231_contigs.fa	contig00010	25643	26281	+	VFG003821(gb|WP_000666334)	1-639/639	===============	0/0	100	99.53	VFDB_full		VFG003821(gb|WP_000666334) (ssrB) two component system response regulator [TTSS (SPI-2 encode) (VF0321) - Effector delivery system (VFC0086)] [Salmonella enterica subsp. enterica serovar Choleraesuis str. SC-B67]
AS231_contigs.fa	contig00011	78214	94896	-	VFG000581(gb|NP_463126)	1-16680/16680	========/======	2024-03-09	99.98	98.02	VFDB_full		VFG000581(gb|NP_463126) (STM4261) hypothetical protein [SiiE (VF0970) - Adherence (VFC0001)] [Salmonella enterica subsp. enterica serovar Typhimurium str. LT2]
AS231_contigs.fa	contig00012	43304	44167	+	VFG048974(gb|WP_016946203)	15-878/897	===============	0/0	96.32	81.48	VFDB_full		VFG048974(gb|WP_016946203) (galF) UTP--glucose-1-phosphate uridylyltransferase GalF [Capsule (VF0560) - Immune modulation (VFC0258)] [Klebsiella oxytoca E718]
AS231_contigs.fa	contig00012	53466	54872	+	VFG048968(gb|WP_012541090)	1-1407/1407	===============	0/0	100	84.29	VFDB_full		VFG048968(gb|WP_012541090) (gndA) NADP-dependent phosphogluconate dehydrogenase [Capsule (VF0560) - Immune modulation (VFC0258)] [Klebsiella pneumoniae 342]
AS231_contigs.fa	contig00012	70353	72702	-	VFG020643(gb|WP_000703996)	1-2349/2349	========/======	2024-01-01	100	98.51	VFDB_full		VFG020643(gb|WP_000703996) (sopA) type III secretion system effector SopA E3 ubiquitin ligase [TTSS-1 secreted effectors (VF0949) - Effector delivery system (VFC0086)] [Salmonella enterica subsp. enterica serovar Newport str. SL254]
AS231_contigs.fa	contig00013	68740	70122	-	VFG042066(gb|NP_460656)	1-1374/1374	========/======	2024-01-09	100	94	VFDB_full		VFG042066(gb|NP_460656) (steC) type III secretion system effector SteC [TTSS-2 secreted effectors (VF0947) - Effector delivery system (VFC0086)] [Salmonella enterica subsp. enterica serovar Typhimurium str. LT2]
AS231_contigs.fa	contig00014	35689	37953	+	VFG004012	1-2265/2265	===============	0/0	100	99.43	VFDB_full		VFG004012 (slrP) type III secretion system effector SlrP E3 ubiquitin ligase [TTSS effectors secreted via both systems (VF0948) - Effector delivery system (VFC0086)] [Salmonella enterica subsp. enterica serovar Typhi str. CT18]
AS231_contigs.fa	contig00015	114444	116176	-	VFG034686(gb|WP_000556298)	1-1733/1734	===============	0/0	99.94	80.96	VFDB_full		VFG034686(gb|WP_000556298) (ibeC) phosphoethanolamine transferase CptA [Ibes (VF0237) - Invasion (VFC0083)] [Escherichia coli CFT073]
AS231_contigs.fa	contig00016	9736	10782	+	VFG003982(gb|NP_461081)	1-1047/1047	===============	0/0	100	97.8	VFDB_full		VFG003982(gb|NP_461081) (sseK2) type III secretion system effector SseK2 [TTSS-2 secreted effectors (VF0947) - Effector delivery system (VFC0086)] [Salmonella enterica subsp. enterica serovar Typhimurium str. LT2]
AS231_contigs.fa	contig00018	6433	7107	+	VFG000475(gb|NP_460201)	1-675/675	===============	0/0	100	99.56	VFDB_full		VFG000475(gb|NP_460201) (phoP) response regulator in two-component regulatory system with PhoQ [PhoPQ (VF0111) - Regulation (VFC0301)] [Salmonella enterica subsp. enterica serovar Typhimurium str. LT2]
AS231_contigs.fa	contig00018	7107	8570	+	VFG021078(gb|WP_001031687)	1-1464/1464	===============	0/0	100	99.45	VFDB_full		VFG021078(gb|WP_001031687) (phoQ) two-component system sensor histidine kinase PhoQ [PhoPQ (VF0111) - Regulation (VFC0301)] [Salmonella enterica subsp. enterica serovar Dublin str. CT_02021853]
AS231_contigs.fa	contig00018	14942	15952	+	VFG018423(gb|WP_001533329)	1-1011/1011	===============	0/0	100	95.94	VFDB_full		VFG018423(gb|WP_001533329) (sifA) type III secretion system effector SifA N-terminal SKIP-binding domain C-terminal guanine nucleotide exchange factor activity [TTSS-2 secreted effectors (VF0947) - Effector delivery system (VFC0086)] [Salmonella enterica subsp. enterica serovar Paratyphi B str. SPB7]
AS231_contigs.fa	contig00018	56380	57333	-	VFG043032(gb|NP_460155)	1-954/954	===============	0/0	100	99.06	VFDB_full		VFG043032(gb|NP_460155) (flgL) flagellar hook-filament junction protein FlgL [Peritrichous flagella (VF0967) - Motility (VFC0204)] [Salmonella enterica subsp. enterica serovar Typhimurium str. LT2]
AS231_contigs.fa	contig00018	57348	59009	-	VFG043031(gb|NP_460154)	1-1662/1662	===============	0/0	100	99.46	VFDB_full		VFG043031(gb|NP_460154) (flgK) flagellar hook-associated protein FlgK [Peritrichous flagella (VF0967) - Motility (VFC0204)] [Salmonella enterica subsp. enterica serovar Typhimurium str. LT2]
AS231_contigs.fa	contig00018	59074	60024	-	VFG043030(gb|NP_460153)	1-951/951	===============	0/0	100	98.84	VFDB_full		VFG043030(gb|NP_460153) (flgJ) flagellar rod assembly protein/muramidase FlgJ [Peritrichous flagella (VF0967) - Motility (VFC0204)] [Salmonella enterica subsp. enterica serovar Typhimurium str. LT2]
AS231_contigs.fa	contig00018	60024	61121	-	VFG043029(gb|NP_460152)	1-1098/1098	===============	0/0	100	99	VFDB_full		VFG043029(gb|NP_460152) (flgI) flagellar biosynthesis protein FlgA [Peritrichous flagella (VF0967) - Motility (VFC0204)] [Salmonella enterica subsp. enterica serovar Typhimurium str. LT2]
AS231_contigs.fa	contig00018	61133	61831	-	VFG043028(gb|NP_460151)	1-699/699	===============	0/0	100	99.43	VFDB_full		VFG043028(gb|NP_460151) (flgH) flagellar basal body L-ring protein [Peritrichous flagella (VF0967) - Motility (VFC0204)] [Salmonella enterica subsp. enterica serovar Typhimurium str. LT2]
AS231_contigs.fa	contig00018	61885	62667	-	VFG043027(gb|NP_460150)	1-783/783	===============	0/0	100	99.49	VFDB_full		VFG043027(gb|NP_460150) (flgG) flagellar basal-body rod protein FlgG [Peritrichous flagella (VF0967) - Motility (VFC0204)] [Salmonella enterica subsp. enterica serovar Typhimurium str. LT2]
AS231_contigs.fa	contig00018	62681	63436	-	VFG043026(gb|NP_460149)	1-756/756	===============	0/0	100	99.34	VFDB_full		VFG043026(gb|NP_460149) (flgF) flagellar biosynthesis protein FlgF [Peritrichous flagella (VF0967) - Motility (VFC0204)] [Salmonella enterica subsp. enterica serovar Typhimurium str. LT2]
AS231_contigs.fa	contig00018	63457	64674	-	VFG043025(gb|NP_460148)	1-1212/1212	========/======	2024-01-06	100	96.39	VFDB_full		VFG043025(gb|NP_460148) (flgE) flagellar hook protein FlgE [Peritrichous flagella (VF0967) - Motility (VFC0204)] [Salmonella enterica subsp. enterica serovar Typhimurium str. LT2]
AS231_contigs.fa	contig00018	64701	65399	-	VFG043024(gb|NP_460147)	1-699/699	===============	0/0	100	99.86	VFDB_full		VFG043024(gb|NP_460147) (flgD) flagellar basal body rod modification protein [Peritrichous flagella (VF0967) - Motility (VFC0204)] [Salmonella enterica subsp. enterica serovar Typhimurium str. LT2]
AS231_contigs.fa	contig00018	65411	65815	-	VFG043023(gb|NP_460146)	1-405/405	===============	0/0	100	98.52	VFDB_full		VFG043023(gb|NP_460146) (flgC) flagellar basal body rod protein FlgC [Peritrichous flagella (VF0967) - Motility (VFC0204)] [Salmonella enterica subsp. enterica serovar Typhimurium str. LT2]
AS231_contigs.fa	contig00018	65819	66235	-	VFG043022(gb|NP_460145)	1-417/417	===============	0/0	100	99.76	VFDB_full		VFG043022(gb|NP_460145) (flgB) flagellar basal body rod protein FlgB [Peritrichous flagella (VF0967) - Motility (VFC0204)] [Salmonella enterica subsp. enterica serovar Typhimurium str. LT2]
AS231_contigs.fa	contig00018	66392	67051	+	VFG043021(gb|NP_460144)	1-660/660	===============	0/0	100	98.64	VFDB_full		VFG043021(gb|NP_460144) (flgA) flagella basal body P-ring formation protein FlgA [Peritrichous flagella (VF0967) - Motility (VFC0204)] [Salmonella enterica subsp. enterica serovar Typhimurium str. LT2]
AS231_contigs.fa	contig00018	67143	67436	+	VFG043020(gb|NP_460143)	1-294/294	===============	0/0	100	99.66	VFDB_full		VFG043020(gb|NP_460143) (flgM) anti-sigma-28 factor FlgM [Peritrichous flagella (VF0967) - Motility (VFC0204)] [Salmonella enterica subsp. enterica serovar Typhimurium str. LT2]
AS231_contigs.fa	contig00018	67441	67863	+	VFG043019(gb|NP_460142)	1-423/423	===============	0/0	100	100	VFDB_full		VFG043019(gb|NP_460142) (flgN) flagellar biosynthesis protein FlgN [Peritrichous flagella (VF0967) - Motility (VFC0204)] [Salmonella enterica subsp. enterica serovar Typhimurium str. LT2]
AS231_contigs.fa	contig00018	92007	92333	-	VFG000459(gb|NP_460116)	1-327/327	===============	0/0	100	100	VFDB_full		VFG000459(gb|NP_460116) (csgC) curli assembly protein CsgC [Agf (VF0103) - Adherence (VFC0001)] [Salmonella enterica subsp. enterica serovar Typhimurium str. LT2]
AS231_contigs.fa	contig00018	92395	92850	-	VFG000458(gb|NP_460115)	1-456/456	===============	0/0	100	99.56	VFDB_full		VFG000458(gb|NP_460115) (csgA) curlin major subunit CsgA [Agf (VF0103) - Adherence (VFC0001)] [Salmonella enterica subsp. enterica serovar Typhimurium str. LT2]
AS231_contigs.fa	contig00018	92892	93347	-	VFG000457(gb|NP_460114)	1-456/456	===============	0/0	100	100	VFDB_full		VFG000457(gb|NP_460114) (csgB) minor curlin subunit precursor curli nucleator protein CsgB [Agf (VF0103) - Adherence (VFC0001)] [Salmonella enterica subsp. enterica serovar Typhimurium str. LT2]
AS231_contigs.fa	contig00018	94102	94752	+	VFG018371(gb|WP_000481517)	1-651/651	===============	0/0	100	99.85	VFDB_full		VFG018371(gb|WP_000481517) (csgD) DNA-binding transcriptional regulator CsgD [Agf (VF0103) - Adherence (VFC0001)] [Salmonella enterica subsp. enterica serovar Paratyphi B str. SPB7]
AS231_contigs.fa	contig00018	94757	95152	+	VFG000460(gb|NP_460112)	1-396/396	===============	0/0	100	100	VFDB_full		VFG000460(gb|NP_460112) (csgE) curli production assembly/transport protein CsgE [Agf (VF0103) - Adherence (VFC0001)] [Salmonella enterica subsp. enterica serovar Typhimurium str. LT2]
AS231_contigs.fa	contig00018	95179	95595	+	VFG000461(gb|NP_460111)	1-417/417	===============	0/0	100	100	VFDB_full		VFG000461(gb|NP_460111) (csgF) curli production assembly/transport protein CsgF [Agf (VF0103) - Adherence (VFC0001)] [Salmonella enterica subsp. enterica serovar Typhimurium str. LT2]
AS231_contigs.fa	contig00018	95622	96455	+	VFG021215(gb|WP_001137620)	1-834/834	===============	0/0	100	99.64	VFDB_full		VFG021215(gb|WP_001137620) (csgG) curli production assembly/transport protein CsgG [Agf (VF0103) - Adherence (VFC0001)] [Salmonella enterica subsp. enterica serovar Heidelberg str. SL476]
AS231_contigs.fa	contig00019	17356	18006	+	VFG049010(gb|WP_004103995)	1-651/651	===============	0/0	100	85.71	VFDB_full		VFG049010(gb|WP_004103995) (rcsB) transcriptional regulator RcsB [RcsAB (VF0571) - Regulation (VFC0301)] [Klebsiella oxytoca E718]
AS231_contigs.fa	contig00019	42088	43110	+	VFG003979(gb|WP_001017744)	1-1023/1023	===============	0/0	100	97.65	VFDB_full		VFG003979(gb|WP_001017744) (sseL) type III secretion system effector SseL deubiquitinase [TTSS-2 secreted effectors (VF0947) - Effector delivery system (VFC0086)] [Salmonella enterica subsp. enterica serovar Typhi str. Ty2]
AS231_contigs.fa	contig00022	26794	27795	+	VFG043069(gb|NP_461313)	1-1002/1002	===============	0/0	100	99.7	VFDB_full		VFG043069(gb|NP_461313) (flk) flagella biosynthesis regulator [Peritrichous flagella (VF0967) - Motility (VFC0204)] [Salmonella enterica subsp. enterica serovar Typhimurium str. LT2]
AS231_contigs.fa	contig00025	163	1154	-	VFG000477(gb|NP_461845)	2-993/993	===============	0/0	99.9	100	VFDB_full		VFG000477(gb|NP_461845) (rpoS) RNA polymerase sigma factor RpoS [RpoS (VF0112) - Regulation (VFC0301)] [Salmonella enterica subsp. enterica serovar Typhimurium str. LT2]
AS231_contigs.fa	contig00025	22181	23134	+	VFG020660(gb|WP_001145540)	1-954/954	===============	0/0	100	99.06	VFDB_full		VFG020660(gb|WP_001145540) (sopD) type III secretion system effector SopD [TTSS-1 secreted effectors (VF0949) - Effector delivery system (VFC0086)] [Salmonella enterica subsp. enterica serovar Heidelberg str. SL476]
AS231_contigs.fa	contig00025	36545	37132	+	VFG021508(gb|WP_000842512)	1-588/588	===============	0/0	100	98.81	VFDB_full		VFG021508(gb|WP_000842512) (steA) fimbrial protein [Ste (VF0957) - Adherence (VFC0001)] [Salmonella enterica subsp. enterica serovar Agona str. SL483]
AS231_contigs.fa	contig00025	37213	39912	+	VFG021516(gb|WP_000981787)	1-2700/2700	===============	0/0	100	98.96	VFDB_full		VFG021516(gb|WP_000981787) (steB) fimbrial biogenesis outer membrane usher protein [Ste (VF0957) - Adherence (VFC0001)] [Salmonella enterica subsp. enterica serovar Agona str. SL483]
AS231_contigs.fa	contig00025	39925	40698	+	VFG004306(gb|WP_001044459)	1-774/774	===============	0/0	100	99.22	VFDB_full		VFG004306(gb|WP_001044459) (steC) fimbria/pilus periplasmic chaperone [Ste (VF0957) - Adherence (VFC0001)] [Salmonella enterica subsp. enterica serovar Choleraesuis str. SC-B67]
AS231_contigs.fa	contig00025	40718	41224	+	VFG021536(gb|WP_000178265)	1-507/507	===============	0/0	100	99.01	VFDB_full		VFG021536(gb|WP_000178265) (steD) fimbrial protein [Ste (VF0957) - Adherence (VFC0001)] [Salmonella enterica subsp. enterica serovar Heidelberg str. SL476]
AS231_contigs.fa	contig00025	41239	41709	+	VFG021540(gb|WP_000832396)	1-471/471	===============	0/0	100	99.36	VFDB_full		VFG021540(gb|WP_000832396) (steE) fimbrial protein [Ste (VF0957) - Adherence (VFC0001)] [Salmonella enterica subsp. enterica serovar Agona str. SL483]
AS231_contigs.fa	contig00025	41706	42242	+	VFG004315(gb|WP_001079652)	1-537/537	===============	0/0	100	98.51	VFDB_full		VFG004315(gb|WP_001079652) (steF) fimbrial protein [Ste (VF0957) - Adherence (VFC0001)] [Salmonella enterica subsp. enterica serovar Typhi str. CT18]
AS231_contigs.fa	contig00026	7831	9933	+	VFG042216(gb|AAD40326)	1-2103/2103	===============	0/0	100	99.14	VFDB_full		VFG042216(gb|AAD40326) (sspH1) type III secretion system effector SspH1 E3 ubiquitin ligase [TTSS effectors secreted via both systems (VF0948) - Effector delivery system (VFC0086)] [Salmonella enterica subsp. enterica serovar Typhimurium str. 14028s]
AS231_contigs.fa	contig00030	11019	11741	-	VFG003814(gb|WP_001284212)	1-723/723	===============	0/0	100	98.62	VFDB_full		VFG003814(gb|WP_001284212) (sopE2) type III secretion system effector SopE2 guanine nucleotide exchange factor [TTSS-1 secreted effectors (VF0949) - Effector delivery system (VFC0086)] [Salmonella enterica subsp. enterica serovar Paratyphi A str. ATCC 9150]
AS231_contigs.fa	contig00030	15213	15486	+	VFG034804(gb|ADD54989)	1-274/279	===============	0/0	98.21	84.67	VFDB_full		VFG034804(gb|ADD54989) (espO1-1) type III secreted effector [TTSS secreted effectors (VF1111) - Effector delivery system (VFC0086)] [Escherichia coli O55:H7 str. CB9615]
AS231_contigs.fa	contig00030	16166	18586	-	VFG021026(gb|WP_024144813)	1-2421/2421	===============	0/0	100	97.69	VFDB_full		VFG021026(gb|WP_024144813) (sspH2) type III secretion system effector SspH2 E3 ubiquitin ligase [TTSS-2 secreted effectors (VF0947) - Effector delivery system (VFC0086)] [Salmonella enterica subsp. enterica serovar Agona str. SL483]
AS231_contigs.fa	contig00032	17746	18774	-	VFG004017(gb|WP_001541270)	1-1029/1029	===============	0/0	100	99.03	VFDB_full		VFG004017(gb|WP_001541270) (sseK1) type III secretion system effector SseK1 [TTSS-2 secreted effectors (VF0947) - Effector delivery system (VFC0086)] [Salmonella enterica subsp. enterica serovar Choleraesuis str. SC-B67]
AS234_contigs.fa	contig00001	445035	445799	-	VFG042612(gb|WP_004243877)	1-765/765	===============	0/0	100	82.48	VFDB_full		VFG042612(gb|WP_004243877) (PMI_RS09275) molecular chaperone [PMF pili (VF1236) - Adherence (VFC0001)] [Proteus mirabilis HI4320]
AS234_contigs.fa	contig00001	445838	448316	-	VFG042611(gb|WP_012368136)	1-2479/2487	========/======	2024-02-04	99.6	81.74	VFDB_full		VFG042611(gb|WP_012368136) (PMI_RS09270) fimbria/pilus outer membrane usher protein [PMF pili (VF1236) - Adherence (VFC0001)] [Proteus mirabilis HI4320]
AS234_contigs.fa	contig00001	448495	449043	-	VFG042610(gb|WP_004243875)	1-555/555	========/======	2024-01-06	98.92	88.65	VFDB_full		VFG042610(gb|WP_004243875) (PMI_RS09265) fimbrial protein [PMF pili (VF1236) - Adherence (VFC0001)] [Proteus mirabilis HI4320]
AS234_contigs.fa	contig00002	154805	155351	-	VFG042627(gb|WP_004244920)	1-547/549	===============	0/0	99.64	81.72	VFDB_full		VFG042627(gb|WP_004244920) (PMI_RS01305) type 1 fimbrial protein [Proteus-like (MR/P) fimbriae mannose resistant (biofilm formation) (VF1233) - Adherence (VFC0001)] [Proteus mirabilis HI4320]
AS234_contigs.fa	contig00002	156418	157176	-	VFG042624(gb|WP_004244924)	1-759/759	===============	0/0	100	82.48	VFDB_full		VFG042624(gb|WP_004244924) (mrpD) MR/P fimbria assembly chaperone MrpD [Proteus-like (MR/P) fimbriae mannose resistant (biofilm formation) (VF1233) - Adherence (VFC0001)] [Proteus mirabilis HI4320]
AS234_contigs.fa	contig00002	157253	159847	-	VFG042623(gb|WP_004247328)	1-2595/2616	========/======	2024-06-08	99.04	80.92	VFDB_full		VFG042623(gb|WP_004247328) (mrpC) MR/P fimbria usher protein MrpC [Proteus-like (MR/P) fimbriae mannose resistant (biofilm formation) (VF1233) - Adherence (VFC0001)] [Proteus mirabilis HI4320]
AS234_contigs.fa	contig00002	160512	161051	-	VFG042621(gb|WP_004247325)	1-528/528	========/======	2024-01-12	100	87.96	VFDB_full		VFG042621(gb|WP_004247325) (mrpA) MR/P fimbria major subunit MrpA [Proteus-like (MR/P) fimbriae mannose resistant (biofilm formation) (VF1233) - Adherence (VFC0001)] [Proteus mirabilis HI4320]
AS234_contigs.fa	contig00002	161728	162276	+	VFG042620(gb|WP_004247323)	1-548/567	========/======	2024-01-01	96.65	83.42	VFDB_full		VFG042620(gb|WP_004247323) (mrpI) phase variation DNA invertase MrpI [Proteus-like (MR/P) fimbriae mannose resistant (biofilm formation) (VF1233) - Adherence (VFC0001)] [Proteus mirabilis HI4320]
AS234_contigs.fa	contig00005	131450	134673	+	VFG042333(gb|WP_012368325)	1-3255/3255	========/======	1937-04-01	98.96	82.01	VFDB_full		VFG042333(gb|WP_012368325) (pta) autotransporter Pta [Proteus toxic agglutinin (Pta) (VF1291) - Effector delivery system (VFC0086)] [Proteus mirabilis HI4320]
AS234_contigs.fa	contig00006	148422	150354	+	VFG044291(gb|WP_012367988)	110-2043/2043	========/======	2024-03-03	94.57	81.55	VFDB_full		VFG044291(gb|WP_012367988) (PMI_RS06900) TonB-dependent hemoglobin/transferrin/lactoferrin family receptor [HmuR2 (VF1253) - Nutritional/Metabolic factor (VFC0272)] [Proteus mirabilis HI4320]
AS234_contigs.fa	contig00006	151459	152274	+	VFG044293(gb|WP_004243179)	1-816/816	========/======	2024-02-02	99.88	81.27	VFDB_full		VFG044293(gb|WP_004243179) (PMI_RS06910) hemin ABC transporter substrate-binding protein [HmuR2 (VF1253) - Nutritional/Metabolic factor (VFC0272)] [Proteus mirabilis HI4320]
AS235_contigs.fa	contig00001	297011	297550	+	VFG045856(gb|WP_000750293)	1-540/540	===============	0/0	100	100	VFDB_full		VFG045856(gb|WP_000750293) (elfA) fimbrial protein [E.coli laminin-binding fimbriae (ELF) (VF1140) - Adherence (VFC0001)] [Escherichia coli VR50]
AS235_contigs.fa	contig00001	297633	298334	+	VFG045878(gb|WP_001295349)	1-702/702	===============	0/0	100	100	VFDB_full		VFG045878(gb|WP_001295349) (elfD) molecular chaperone [E.coli laminin-binding fimbriae (ELF) (VF1140) - Adherence (VFC0001)] [Escherichia coli VR50]
AS235_contigs.fa	contig00001	298359	300959	+	VFG045913(gb|WP_000286336)	1-2601/2601	===============	0/0	100	99.92	VFDB_full		VFG045913(gb|WP_000286336) (elfC) fimbrial biogenesis usher protein [E.coli laminin-binding fimbriae (ELF) (VF1140) - Adherence (VFC0001)] [Escherichia coli UMNK88]
AS235_contigs.fa	contig00001	300950	302020	+	VFG045916(gb|WP_001165668)	1-1071/1071	===============	0/0	100	99.81	VFDB_full		VFG045916(gb|WP_001165668) (elfG) fimbrial protein [E.coli laminin-binding fimbriae (ELF) (VF1140) - Adherence (VFC0001)] [Escherichia coli VR50]
AS235_contigs.fa	contig00001	302047	302574	+	VFG042402(gb|WP_077626202)	1-528/528	===============	0/0	100	100	VFDB_full		VFG042402(gb|WP_077626202) (ycbU) fimbrial protein [E.coli laminin-binding fimbriae (ELF) (VF1140) - Adherence (VFC0001)] [Escherichia coli O157:H7 str. EDL933]
AS235_contigs.fa	contig00001	302582	303097	+	VFG042403(gb|WP_000919494)	1-516/516	===============	0/0	100	98.84	VFDB_full		VFG042403(gb|WP_000919494) (ycbV) type 1 fimbrial protein [E.coli laminin-binding fimbriae (ELF) (VF1140) - Adherence (VFC0001)] [Escherichia coli O157:H7 str. EDL933]
AS235_contigs.fa	contig00001	303063	303800	+	VFG042404	1-737/737	========/======	2024-01-01	100	98.78	VFDB_full		VFG042404 (ycbF) fimbrial chaperone [E.coli laminin-binding fimbriae (ELF) (VF1140) - Adherence (VFC0001)] [Escherichia coli O157:H7 str. EDL933]
AS235_contigs.fa	contig00001	318156	319196	-	VFG043544(gb|WP_000750416)	1-1041/1041	===============	0/0	100	99.81	VFDB_full		VFG043544(gb|WP_000750416) (ompA) porin OmpA [Z1307 (VF1158) - Adherence (VFC0001)] [Escherichia coli O157:H7 str. EDL933]
AS235_contigs.fa	contig00002	156866	158766	+	VFG034755(gb|NP_310454)	1-1899/1899	========/======	2024-02-02	100	97.47	VFDB_full		VFG034755(gb|NP_310454) (espL1) Type III secretion system effector espL1 [TTSS secreted effectors (VF1110) - Effector delivery system (VFC0086)] [Escherichia coli O157:H7 str. Sakai]
AS235_contigs.fa	contig00002	316350	316742	-	VFG043085(gb|WP_001259575)	1-393/393	===============	0/0	100	98.22	VFDB_full		VFG043085(gb|WP_001259575) (flhe) flagellar protein FlhE [Peritrichous flagella (VF1154) - Motility (VFC0204)] [Escherichia coli O157:H7 str. EDL933]
AS235_contigs.fa	contig00002	316744	318820	-	VFG043086(gb|WP_000067016)	1-2077/2079	===============	0/0	99.9	98.51	VFDB_full		VFG043086(gb|WP_000067016) (flhA) flagellar biosynthesis protein FlhA [Peritrichous flagella (VF1154) - Motility (VFC0204)] [Escherichia coli O157:H7 str. EDL933]
AS235_contigs.fa	contig00002	318813	319961	-	VFG043087(gb|WP_001278933)	1-1149/1149	===============	0/0	100	98.87	VFDB_full		VFG043087(gb|WP_001278933) (flhB) flagellar type III secretion system protein FlhB [Peritrichous flagella (VF1154) - Motility (VFC0204)] [Escherichia coli O157:H7 str. EDL933]
AS235_contigs.fa	contig00002	320163	320807	-	VFG043088(gb|WP_000983602)	1-645/645	===============	0/0	100	99.38	VFDB_full		VFG043088(gb|WP_000983602) (cheZ) protein phosphatase CheZ [Peritrichous flagella (VF1154) - Motility (VFC0204)] [Escherichia coli O157:H7 str. EDL933]
AS235_contigs.fa	contig00002	320818	321207	-	VFG043089(gb|WP_000763867)	1-390/390	===============	0/0	100	99.23	VFDB_full		VFG043089(gb|WP_000763867) (cheY) chemotaxis response regulator CheY [Peritrichous flagella (VF1154) - Motility (VFC0204)] [Escherichia coli O157:H7 str. EDL933]
AS235_contigs.fa	contig00002	321222	322271	-	VFG043090(gb|WP_000036413)	1-1050/1050	===============	0/0	100	98.76	VFDB_full		VFG043090(gb|WP_000036413) (cheB) protein-glutamate methylesterase/protein glutamine deamidase [Peritrichous flagella (VF1154) - Motility (VFC0204)] [Escherichia coli O157:H7 str. EDL933]
AS235_contigs.fa	contig00002	322274	323134	-	VFG043091(gb|WP_000204340)	1-861/861	===============	0/0	100	99.53	VFDB_full		VFG043091(gb|WP_000204340) (cheR) protein-glutamate O-methyltransferase CheR [Peritrichous flagella (VF1154) - Motility (VFC0204)] [Escherichia coli O157:H7 str. EDL933]
AS235_contigs.fa	contig00002	324719	326380	-	VFG043092(gb|WP_010904770)	1-1662/1662	===============	0/0	100	98.38	VFDB_full		VFG043092(gb|WP_010904770) (tar) methyl-accepting chemotaxis protein II [Peritrichous flagella (VF1154) - Motility (VFC0204)] [Escherichia coli O157:H7 str. EDL933]
AS235_contigs.fa	contig00002	326525	327028	-	VFG043093(gb|WP_000147304)	1-504/504	===============	0/0	100	98.81	VFDB_full		VFG043093(gb|WP_000147304) (cheW) chemotaxis protein CheW [Peritrichous flagella (VF1154) - Motility (VFC0204)] [Escherichia coli O157:H7 str. EDL933]
AS235_contigs.fa	contig00002	327049	329013	-	VFG043094(gb|WP_001322280)	1-1965/1965	===============	0/0	100	98.68	VFDB_full		VFG043094(gb|WP_001322280) (cheA) chemotaxis protein CheA [Peritrichous flagella (VF1154) - Motility (VFC0204)] [Escherichia coli O157:H7 str. EDL933]
AS235_contigs.fa	contig00002	329018	329944	-	VFG043095(gb|WP_000795630)	1-927/927	===============	0/0	100	97.73	VFDB_full		VFG043095(gb|WP_000795630) (motB) flagellar motor protein MotB [Peritrichous flagella (VF1154) - Motility (VFC0204)] [Escherichia coli O157:H7 str. EDL933]
AS235_contigs.fa	contig00002	329941	330828	-	VFG043096(gb|WP_000906325)	1-888/888	===============	0/0	100	98.99	VFDB_full		VFG043096(gb|WP_000906325) (motA) flagellar motor stator protein MotA [Peritrichous flagella (VF1154) - Motility (VFC0204)] [Escherichia coli O157:H7 str. EDL933]
AS235_contigs.fa	contig00002	330955	331533	-	VFG043097(gb|WP_001291603)	1-579/579	===============	0/0	100	99.31	VFDB_full		VFG043097(gb|WP_001291603) (flhC) flagellar transcriptional regulator FlhC [Peritrichous flagella (VF1154) - Motility (VFC0204)] [Escherichia coli O157:H7 str. EDL933]
AS235_contigs.fa	contig00002	331536	331886	-	VFG043098(gb|WP_001302091)	1-351/351	===============	0/0	100	98.86	VFDB_full		VFG043098(gb|WP_001302091) (flhD) flagellar transcriptional regulator FlhD [Peritrichous flagella (VF1154) - Motility (VFC0204)] [Escherichia coli O157:H7 str. EDL933]
AS235_contigs.fa	contig00002	379025	379825	-	VFG043099(gb|WP_001302033)	1-801/801	===============	0/0	100	98	VFDB_full		VFG043099(gb|WP_001302033) (tcyJ) cystine ABC transporter substrate-binding protein [Peritrichous flagella (VF1154) - Motility (VFC0204)] [Escherichia coli O157:H7 str. EDL933]
AS235_contigs.fa	contig00002	379913	380464	-	VFG043100(gb|WP_001302103)	1-552/552	===============	0/0	100	97.83	VFDB_full		VFG043100(gb|WP_001302103) (fliZ) flagella biosynthesis regulatory protein FliZ [Peritrichous flagella (VF1154) - Motility (VFC0204)] [Escherichia coli O157:H7 str. EDL933]
AS235_contigs.fa	contig00002	380510	381229	-	VFG043101(gb|WP_001087467)	1-720/720	===============	0/0	100	98.47	VFDB_full		VFG043101(gb|WP_001087467) (fliA) RNA polymerase sigma factor FliA [Peritrichous flagella (VF1154) - Motility (VFC0204)] [Escherichia coli O157:H7 str. EDL933]
AS235_contigs.fa	contig00002	384401	384811	+	VFG043104(gb|WP_000270418)	1-411/411	===============	0/0	100	97.81	VFDB_full		VFG043104(gb|WP_000270418) (fliS) flagellar export chaperone FliS [Peritrichous flagella (VF1154) - Motility (VFC0204)] [Escherichia coli O157:H7 str. EDL933]
AS235_contigs.fa	contig00002	384811	385176	+	VFG043105(gb|WP_001015033)	1-366/366	===============	0/0	100	97	VFDB_full		VFG043105(gb|WP_001015033) (fliT) flagella biosynthesis regulatory protein FliT [Peritrichous flagella (VF1154) - Motility (VFC0204)] [Escherichia coli O157:H7 str. EDL933]
AS235_contigs.fa	contig00003	3303	4136	-	VFG046068(gb|WP_001189321)	1-834/834	===============	0/0	100	100	VFDB_full		VFG046068(gb|WP_001189321) (cgsG) curli production assembly/transport protein CsgG [Curli fibers (VF1138) - Adherence (VFC0001)] [Escherichia coli VR50]
AS235_contigs.fa	contig00003	4163	4579	-	VFG046069(gb|WP_001264088)	1-417/417	===============	0/0	100	100	VFDB_full		VFG046069(gb|WP_001264088) (cgsF) curli production assembly/transport protein CsgF [Curli fibers (VF1138) - Adherence (VFC0001)] [Escherichia coli VR50]
AS235_contigs.fa	contig00003	4604	4993	-	VFG046070(gb|WP_000833288)	1-390/390	===============	0/0	100	100	VFDB_full		VFG046070(gb|WP_000833288) (cgsE) curli production assembly/transport protein CsgE [Curli fibers (VF1138) - Adherence (VFC0001)] [Escherichia coli VR50]
AS235_contigs.fa	contig00003	4998	5648	-	VFG046071(gb|WP_000481509)	1-651/651	===============	0/0	100	99.69	VFDB_full		VFG046071(gb|WP_000481509) (cgsD) transcriptional regulator CsgD [Curli fibers (VF1138) - Adherence (VFC0001)] [Escherichia coli VR50]
AS235_contigs.fa	contig00003	6403	6858	+	VFG042729(gb|WP_000791650)	1-456/456	===============	0/0	100	99.78	VFDB_full		VFG042729(gb|WP_000791650) (csgB) curlin minor subunit CsgB [Curli fibers (VF1138) - Adherence (VFC0001)] [Escherichia coli O157:H7 str. EDL933]
AS235_contigs.fa	contig00003	6899	7354	+	VFG046073(gb|WP_000771443)	1-453/453	========/======	2024-01-03	100	99.34	VFDB_full		VFG046073(gb|WP_000771443) (csgA) curlin major subunit CsgA [Curli fibers (VF1138) - Adherence (VFC0001)] [Escherichia coli VR50]
AS235_contigs.fa	contig00003	7413	7745	+	VFG045794(gb|WP_000992818)	1-333/333	===============	0/0	100	99.4	VFDB_full		VFG045794(gb|WP_000992818) (csgC) curli assembly protein CsgC [Curli fibers (VF1138) - Adherence (VFC0001)] [Escherichia coli O25b:H4-ST131]
AS235_contigs.fa	contig00003	31869	32285	-	VFG043072(gb|WP_000197360)	1-417/417	===============	0/0	100	98.56	VFDB_full		VFG043072(gb|WP_000197360) (flgN) flagella biosynthesis chaperone FlgN [Peritrichous flagella (VF1154) - Motility (VFC0204)] [Escherichia coli O157:H7 str. EDL933]
AS235_contigs.fa	contig00003	32659	33318	-	VFG043073(gb|WP_000879706)	1-660/660	===============	0/0	100	98.03	VFDB_full		VFG043073(gb|WP_000879706) (flgA) flagellar basal body P-ring formation protein FlgA [Peritrichous flagella (VF1154) - Motility (VFC0204)] [Escherichia coli O157:H7 str. EDL933]
AS235_contigs.fa	contig00003	33474	33890	+	VFG043074(gb|WP_000884708)	1-417/417	===============	0/0	100	99.28	VFDB_full		VFG043074(gb|WP_000884708) (flgB) flagellar basal body rod protein FlgB [Peritrichous flagella (VF1154) - Motility (VFC0204)] [Escherichia coli O157:H7 str. EDL933]
AS235_contigs.fa	contig00003	33894	34298	+	VFG043075(gb|WP_001196460)	1-405/405	===============	0/0	100	99.01	VFDB_full		VFG043075(gb|WP_001196460) (flgC) flagellar basal body rod protein FlgC [Peritrichous flagella (VF1154) - Motility (VFC0204)] [Escherichia coli O157:H7 str. EDL933]
AS235_contigs.fa	contig00003	34310	35005	+	VFG043076(gb|WP_000020482)	1-696/696	===============	0/0	100	98.85	VFDB_full		VFG043076(gb|WP_000020482) (flgD) flagellar hook assembly protein FlgD [Peritrichous flagella (VF1154) - Motility (VFC0204)] [Escherichia coli O157:H7 str. EDL933]
AS235_contigs.fa	contig00003	36258	37013	+	VFG043078(gb|WP_000349287)	1-756/756	===============	0/0	100	98.28	VFDB_full		VFG043078(gb|WP_000349287) (flgF) flagellar basal-body rod protein FlgF [Peritrichous flagella (VF1154) - Motility (VFC0204)] [Escherichia coli O157:H7 str. EDL933]
AS235_contigs.fa	contig00003	37185	37967	+	VFG043079(gb|WP_000625837)	1-783/783	===============	0/0	100	99.23	VFDB_full		VFG043079(gb|WP_000625837) (flgG) flagellar basal-body rod protein FlgG [Peritrichous flagella (VF1154) - Motility (VFC0204)] [Escherichia coli O157:H7 str. EDL933]
AS235_contigs.fa	contig00003	38020	38718	+	VFG043080(gb|WP_001295442)	1-699/699	===============	0/0	100	99.57	VFDB_full		VFG043080(gb|WP_001295442) (flgH) flagellar basal body L-ring protein FlgH [Peritrichous flagella (VF1154) - Motility (VFC0204)] [Escherichia coli O157:H7 str. EDL933]
AS235_contigs.fa	contig00003	38730	39827	+	VFG043081(gb|WP_000589319)	1-1098/1098	===============	0/0	100	97	VFDB_full		VFG043081(gb|WP_000589319) (flgI) flagellar basal body P-ring protein FlgI [Peritrichous flagella (VF1154) - Motility (VFC0204)] [Escherichia coli O157:H7 str. EDL933]
AS235_contigs.fa	contig00003	39827	40768	+	VFG043082(gb|WP_001301817)	1-942/942	===============	0/0	100	98.51	VFDB_full		VFG043082(gb|WP_001301817) (flgJ) flagellar assembly peptidoglycan hydrolase FlgJ [Peritrichous flagella (VF1154) - Motility (VFC0204)] [Escherichia coli O157:H7 str. EDL933]
AS235_contigs.fa	contig00003	40834	42477	+	VFG043083(gb|WP_000096470)	1-1644/1644	===============	0/0	100	99.03	VFDB_full		VFG043083(gb|WP_000096470) (flgK) flagellar hook-associated protein FlgK [Peritrichous flagella (VF1154) - Motility (VFC0204)] [Escherichia coli O157:H7 str. EDL933]
AS235_contigs.fa	contig00003	42489	43442	+	VFG043084(gb|WP_001212790)	1-954/954	===============	0/0	100	96.86	VFDB_full		VFG043084(gb|WP_001212790) (flgL) flagellar hook-associated protein FlgL [Peritrichous flagella (VF1154) - Motility (VFC0204)] [Escherichia coli O157:H7 str. EDL933]
AS235_contigs.fa	contig00003	90974	91643	-	VFG000475(gb|NP_460201)	4-673/675	===============	0/0	99.26	82.24	VFDB_full		VFG000475(gb|NP_460201) (phoP) response regulator in two-component regulatory system with PhoQ [PhoPQ (VF0111) - Regulation (VFC0301)] [Salmonella enterica subsp. enterica serovar Typhimurium str. LT2]
AS235_contigs.fa	contig00003	115540	116520	-	VFG036060(gb|WP_143759181)	1-993/993	========/======	2024-03-14	98.69	97.59	VFDB_full		VFG036060(gb|WP_143759181) (hlyE/clyA) hemolysin HlyE [Hemolysin/cytolysin A (VF1134) - Exotoxin (VFC0235)] [Escherichia coli O7:K1 str. CE10]
AS235_contigs.fa	contig00003	320315	321172	-	VFG034233(gb|WP_000968130)	1-858/858	===============	0/0	100	99.53	VFDB_full		VFG034233(gb|WP_000968130) (sitD) iron/manganese ABC transporter permease subunit SitD [Iron/manganese transport (VF1116) - Nutritional/Metabolic factor (VFC0272)] [Escherichia coli O44:H18 042]
AS235_contigs.fa	contig00003	321169	322026	-	VFG034220(gb|WP_001101725)	1-858/858	===============	0/0	100	99.65	VFDB_full		VFG034220(gb|WP_001101725) (sitC) iron/manganese ABC transporter permease subunit SitC [Iron/manganese transport (VF1116) - Nutritional/Metabolic factor (VFC0272)] [Escherichia coli O44:H18 042]
AS235_contigs.fa	contig00003	322023	322850	-	VFG034207(gb|WP_000983720)	1-828/828	===============	0/0	100	99.76	VFDB_full		VFG034207(gb|WP_000983720) (sitB) iron/manganese ABC transporter ATP-binding protein SitB [Iron/manganese transport (VF1116) - Nutritional/Metabolic factor (VFC0272)] [Escherichia coli O44:H18 042]
AS235_contigs.fa	contig00003	322850	323764	-	VFG034194(gb|WP_000555618)	1-915/915	===============	0/0	100	98.91	VFDB_full		VFG034194(gb|WP_000555618) (sitA) iron/manganese ABC transporter substrate-binding protein SitA [Iron/manganese transport (VF1116) - Nutritional/Metabolic factor (VFC0272)] [Escherichia coli O44:H18 042]
AS235_contigs.fa	contig00004	113733	114821	-	VFG034647(gb|WP_001245981)	1-1089/1089	===============	0/0	100	99.63	VFDB_full		VFG034647(gb|WP_001245981) (cfaD/cfaE) minor pilin and initiator [Adhesive fimbriae (VF0213) - Adherence (VFC0001)] [Escherichia coli O7:K1 str. IAI39]
AS235_contigs.fa	contig00004	114818	117502	-	VFG034635(gb|WP_000358645)	1-2685/2685	===============	0/0	100	99.81	VFDB_full		VFG034635(gb|WP_000358645) (cfaC) colonisation factor antigen c usher [Adhesive fimbriae (VF0213) - Adherence (VFC0001)] [Escherichia coli O7:K1 str. IAI39]
AS235_contigs.fa	contig00004	117593	118093	-	VFG034623(gb|WP_000755097)	1-501/501	===============	0/0	100	100	VFDB_full		VFG034623(gb|WP_000755097) (cfaB) colonization factor antigen 1 [Adhesive fimbriae (VF0213) - Adherence (VFC0001)] [Escherichia coli O7:K1 str. IAI39]
AS235_contigs.fa	contig00004	118123	118839	-	VFG034611(gb|WP_000225857)	1-717/717	===============	0/0	100	100	VFDB_full		VFG034611(gb|WP_000225857) (cfaA) colonisation factor antigen a chaperone [Adhesive fimbriae (VF0213) - Adherence (VFC0001)] [Escherichia coli O7:K1 str. IAI39]
AS235_contigs.fa	contig00005	202500	203906	+	VFG048851(gb|WP_015958700)	1-1407/1407	========/======	2024-02-02	99.93	85.51	VFDB_full		VFG048851(gb|WP_015958700) (gndA) NADP-dependent phosphogluconate dehydrogenase [Capsule (VF0560) - Immune modulation (VFC0258)] [Klebsiella pneumoniae subsp. pneumoniae MGH 78578]
AS235_contigs.fa	contig00006	88135	88621	+	VFG042096(gb|NP_311735)	6-492/492	===============	0/0	98.98	97.74	VFDB_full		VFG042096(gb|NP_311735) (ygeG) SycD-like chaperone family TPR-repeat-containing protein [ETT2 (VF1161) - Effector delivery system (VFC0086)] [Escherichia coli O157:H7 str. Sakai]
AS235_contigs.fa	contig00006	88956	90332	+	VFG042097(gb|NP_311736)	1-1377/1377	===============	0/0	100	97.82	VFDB_full		VFG042097(gb|NP_311736) (ygeH) transcriptional regulator [ETT2 (VF1161) - Effector delivery system (VFC0086)] [Escherichia coli O157:H7 str. Sakai]
AS235_contigs.fa	contig00006	90902	91302	+	VFG042094	1-402/402	========/======	2024-01-01	99.75	94.53	VFDB_full		VFG042094 (pbl) unknown protein [ETT2 (VF1161) - Effector delivery system (VFC0086)] [Escherichia coli O157:H7 str. Sakai]
AS235_contigs.fa	contig00006	91321	91953	-	VFG042095(gb|NP_311739)	1-633/633	===============	0/0	100	97.63	VFDB_full		VFG042095(gb|NP_311739) (ECs_3712) transcriptional regulator [ETT2 (VF1161) - Effector delivery system (VFC0086)] [Escherichia coli O157:H7 str. Sakai]
AS235_contigs.fa	contig00006	92172	92603	-	VFG042093(gb|NP_311740)	1-432/432	===============	0/0	100	95.6	VFDB_full		VFG042093(gb|NP_311740) (ygeM) hypothetical protein [ETT2 (VF1161) - Effector delivery system (VFC0086)] [Escherichia coli O157:H7 str. Sakai]
AS235_contigs.fa	contig00006	92818	93399	-	VFG042091(gb|NP_311742)	1-582/582	===============	0/0	100	96.73	VFDB_full		VFG042091(gb|NP_311742) (ECs_3715) type III secretion apparatus protein OrgA/MxiK [ETT2 (VF1161) - Effector delivery system (VFC0086)] [Escherichia coli O157:H7 str. Sakai]
AS235_contigs.fa	contig00006	93415	94149	-	VFG042092(gb|NP_311743)	1-735/735	===============	0/0	100	98.78	VFDB_full		VFG042092(gb|NP_311743) (eprK) type III secretion system lipoprotein precursor EprK [ETT2 (VF1161) - Effector delivery system (VFC0086)] [Escherichia coli O157:H7 str. Sakai]
AS235_contigs.fa	contig00006	94146	94478	-	VFG042089(gb|NP_311744)	1-333/333	===============	0/0	100	98.5	VFDB_full		VFG042089(gb|NP_311744) (eprJ) type III secretion protein EprJ [ETT2 (VF1161) - Effector delivery system (VFC0086)] [Escherichia coli O157:H7 str. Sakai]
AS235_contigs.fa	contig00006	94498	94737	-	VFG042090(gb|NP_311745)	1-240/240	===============	0/0	100	97.5	VFDB_full		VFG042090(gb|NP_311745) (ECs_3718) type III secretion protein EprI [ETT2 (VF1161) - Effector delivery system (VFC0086)] [Escherichia coli O157:H7 str. Sakai]
AS235_contigs.fa	contig00006	94751	95485	-	VFG042087(gb|NP_311746)	1-735/735	===============	0/0	100	98.37	VFDB_full		VFG042087(gb|NP_311746) (ECs_3719) type III secretion protein EprH [ETT2 (VF1161) - Effector delivery system (VFC0086)] [Escherichia coli O157:H7 str. Sakai]
AS235_contigs.fa	contig00006	96189	96689	+	VFG042088(gb|NP_311747)	1-501/501	===============	0/0	100	96.41	VFDB_full		VFG042088(gb|NP_311747) (etrA) transcriptional regulator [ETT2 (VF1161) - Effector delivery system (VFC0086)] [Escherichia coli O157:H7 str. Sakai]
AS235_contigs.fa	contig00006	97046	98165	-	VFG042086(gb|NP_311748)	1-1122/1122	========/======	2024-02-02	99.82	96.88	VFDB_full		VFG042086(gb|NP_311748) (eprS) T3SS component EprS [ETT2 (VF1161) - Effector delivery system (VFC0086)] [Escherichia coli O157:H7 str. Sakai]
AS235_contigs.fa	contig00006	98491	98941	-	VFG042210(gb|NP_306456)	1-451/453	===============	0/0	99.56	97.34	VFDB_full		VFG042210(gb|NP_306456) (epaR1) type III secretion protein EpaR [ETT2 (VF1161) - Effector delivery system (VFC0086)] [Escherichia coli O157:H7 str. Sakai]
AS235_contigs.fa	contig00006	98943	99203	-	VFG042085(gb|NP_311751)	1-261/261	===============	0/0	100	95.78	VFDB_full		VFG042085(gb|NP_311751) (epaQ) type III secretion protein EpaQ [ETT2 (VF1161) - Effector delivery system (VFC0086)] [Escherichia coli O157:H7 str. Sakai]
AS235_contigs.fa	contig00006	99213	99878	-	VFG042084(gb|NP_311752)	1-666/666	===============	0/0	100	98.05	VFDB_full		VFG042084(gb|NP_311752) (escR) T3SS structure protein EscR [ETT2 (VF1161) - Effector delivery system (VFC0086)] [Escherichia coli O157:H7 str. Sakai]
AS235_contigs.fa	contig00006	99868	100855	-	VFG042083(gb|NP_311753)	1-987/987	========/======	2024-01-01	100	96.66	VFDB_full		VFG042083(gb|NP_311753) (epaO) type III secretion protein EpaO [ETT2 (VF1161) - Effector delivery system (VFC0086)] [Escherichia coli O157:H7 str. Sakai]
AS235_contigs.fa	contig00007	5594	7014	-	VFG034849(gb|WP_000129338)	1-1422/1422	========/======	2024-01-01	99.93	95.36	VFDB_full		VFG034849(gb|WP_000129338) (espX1) Type III secretion system effector EspX1 [TTSS secreted effectors (VF1110) - Effector delivery system (VFC0086)] [Escherichia coli O157:H7 str. EDL933]
AS235_contigs.fa	contig00007	99847	101049	-	VFG046011(gb|WP_000157266)	1-1203/1203	===============	0/0	100	100	VFDB_full		VFG046011(gb|WP_000157266) (hcpC) protein transport protein HofC [Hemorrhagic E.coli pilus (HCP) (VF1141) - Adherence (VFC0001)] [Escherichia coli VR50]
AS235_contigs.fa	contig00007	101039	102424	-	VFG045974(gb|WP_001025145)	1-1386/1386	===============	0/0	100	99.93	VFDB_full		VFG045974(gb|WP_001025145) (hcpB) type II secretion system protein GspE [Hemorrhagic E.coli pilus (HCP) (VF1141) - Adherence (VFC0001)] [Escherichia coli VR50]
AS235_contigs.fa	contig00007	102434	102874	-	VFG045936(gb|WP_000360904)	1-441/441	===============	0/0	100	100	VFDB_full		VFG045936(gb|WP_000360904) (hcpA) prepilin peptidase-dependent pilin [Hemorrhagic E.coli pilus (HCP) (VF1141) - Adherence (VFC0001)] [Escherichia coli VR50]
AS235_contigs.fa	contig00009	65473	66468	-	VFG043120(gb|WP_000615801)	1-996/996	===============	0/0	100	98.8	VFDB_full		VFG043120(gb|WP_000615801) (flk) flagella biosynthesis regulator Flk [Peritrichous flagella (VF1154) - Motility (VFC0204)] [Escherichia coli O157:H7 str. EDL933]
AS235_contigs.fa	contig00009	182995	183645	-	VFG049010(gb|WP_004103995)	1-651/651	===============	0/0	100	85.41	VFDB_full		VFG049010(gb|WP_004103995) (rcsB) transcriptional regulator RcsB [RcsAB (VF0571) - Regulation (VFC0301)] [Klebsiella oxytoca E718]
AS235_contigs.fa	contig00012	74004	76850	-	VFG036017(gb|WP_000820552)	1-2847/2847	===============	0/0	100	97.61	VFDB_full		VFG036017(gb|WP_000820552) (cah) Ag43/Cah family autotransporter adhesin [Cah AIDA-I type (VF1129) - Biofilm (VFC0271)] [Escherichia coli O103:H2 str. 12009]
AS235_contigs.fa	contig00012	100745	102511	+	VFG036037(gb|WP_001164766)	1-1767/1767	===============	0/0	100	98.02	VFDB_full		VFG036037(gb|WP_001164766) (cdiB) ShlB/FhaC/HecB family hemolysin secretion/activation protein [Contact-dependent inhibition CDI system (VF1131) - Effector delivery system (VFC0086)] [Escherichia coli 536]
AS235_contigs.fa	contig00012	102524	111570	+	VFG036031(gb|WP_000554183)	1-9041/9651	========/======	2024-04-14	93.64	97.2	VFDB_full		VFG036031(gb|WP_000554183) (cdiA) contact-dependent inhibition effector tRNA nuclease [Contact-dependent inhibition CDI system (VF1131) - Effector delivery system (VFC0086)] [Escherichia coli CFT073]
AS235_contigs.fa	contig00013	36783	37774	+	VFG000477(gb|NP_461845)	2-993/993	========/======	2024-02-02	99.8	92.75	VFDB_full		VFG000477(gb|NP_461845) (rpoS) RNA polymerase sigma factor RpoS [RpoS (VF0112) - Regulation (VFC0301)] [Salmonella enterica subsp. enterica serovar Typhimurium str. LT2]
AS235_contigs.fa	contig00014	219	848	-	VFG013004(gb|NP_706438)	1-630/630	===============	0/0	100	96.83	VFDB_full		VFG013004(gb|NP_706438) (entD) enterobactin synthase multienzyme complex phosphopantetheinyltransferase [Enterobactin synthesis and transport (VF0984) - Nutritional/Metabolic factor (VFC0272)] [Shigella flexneri 2a str. 301]
AS235_contigs.fa	contig00014	1014	3254	-	VFG013009(gb|WP_001034900)	1-2241/2241	===============	0/0	100	98.22	VFDB_full		VFG013009(gb|WP_001034900) (fepA) siderophore enterobactin receptor FepA [Enterobactin synthesis and transport (VF0984) - Nutritional/Metabolic factor (VFC0272)] [Shigella dysenteriae Sd197]
AS235_contigs.fa	contig00014	3497	4699	+	VFG044159(gb|WP_000125846)	1-1203/1203	===============	0/0	100	96.59	VFDB_full		VFG044159(gb|WP_000125846) (fes) enterobactin/ferric enterobactin esterase [Enterobactin (VF0228) - Nutritional/Metabolic factor (VFC0272)] [Escherichia coli CFT073]
AS235_contigs.fa	contig00014	4917	8798	+	VFG020173(gb|WP_000077778)	1-3882/3882	===============	0/0	100	97.06	VFDB_full		VFG020173(gb|WP_000077778) (entF) enterobactin non-ribosomal peptide synthetase EntF [Enterobactin synthesis and transport (VF0984) - Nutritional/Metabolic factor (VFC0272)] [Shigella boydii CDC 3083-94]
AS235_contigs.fa	contig00014	9014	10147	+	VFG000927(gb|WP_000096764)	1-1134/1134	===============	0/0	100	94.44	VFDB_full		VFG000927(gb|WP_000096764) (fepE) LPS O-antigen length regulator [Enterobactin (VF0228) - Nutritional/Metabolic factor (VFC0272)] [Escherichia coli CFT073]
AS235_contigs.fa	contig00014	10144	10959	-	VFG013022(gb|NP_706444)	1-816/816	===============	0/0	100	98.04	VFDB_full		VFG013022(gb|NP_706444) (fepC) iron-enterobactin ABC transporter ATP-binding protein [Enterobactin synthesis and transport (VF0984) - Nutritional/Metabolic factor (VFC0272)] [Shigella flexneri 2a str. 301]
AS235_contigs.fa	contig00014	10956	11948	-	VFG013033(gb|WP_000640995)	1-993/993	===============	0/0	100	98.39	VFDB_full		VFG013033(gb|WP_000640995) (fepG) iron-enterobactin ABC transporter permease [Enterobactin synthesis and transport (VF0984) - Nutritional/Metabolic factor (VFC0272)] [Shigella dysenteriae Sd197]
AS235_contigs.fa	contig00014	11945	12961	-	VFG013028(gb|NP_706446)	1-1017/1017	===============	0/0	100	98.23	VFDB_full		VFG013028(gb|NP_706446) (fepD) iron-enterobactin ABC transporter permease [Enterobactin synthesis and transport (VF0984) - Nutritional/Metabolic factor (VFC0272)] [Shigella flexneri 2a str. 301]
AS235_contigs.fa	contig00014	13060	14310	+	VFG044165(gb|WP_001041793)	1-1251/1251	===============	0/0	100	95.44	VFDB_full		VFG044165(gb|WP_001041793) (entS) enterobactin exporter iron-regulated [Enterobactin (VF0228) - Nutritional/Metabolic factor (VFC0272)] [Escherichia coli CFT073]
AS235_contigs.fa	contig00014	14314	15270	-	VFG000924(gb|WP_001234311)	1-957/957	===============	0/0	100	97.49	VFDB_full		VFG000924(gb|WP_001234311) (fepB) ferrienterobactin ABC transporter periplasmic binding protein [Enterobactin (VF0228) - Nutritional/Metabolic factor (VFC0272)] [Escherichia coli CFT073]
AS235_contigs.fa	contig00014	15645	16820	+	VFG020172(gb|WP_012421470)	1-1176/1176	===============	0/0	100	98.72	VFDB_full		VFG020172(gb|WP_012421470) (entC) isochorismate synthase EntC [Enterobactin synthesis and transport (VF0984) - Nutritional/Metabolic factor (VFC0272)] [Shigella boydii CDC 3083-94]
AS235_contigs.fa	contig00014	16830	18440	+	VFG012989(gb|WP_000026762)	1-1611/1611	===============	0/0	100	97.7	VFDB_full		VFG012989(gb|WP_000026762) (entE) (23-dihydroxybenzoyl)adenylate synthase EntE [Enterobactin synthesis and transport (VF0984) - Nutritional/Metabolic factor (VFC0272)] [Shigella boydii Sb227]
AS235_contigs.fa	contig00014	18454	19311	+	VFG012980(gb|NP_706450)	1-858/858	===============	0/0	100	99.42	VFDB_full		VFG012980(gb|NP_706450) (entB) 23-dihydro-23-dihydroxybenzoate synthetase [Enterobactin synthesis and transport (VF0984) - Nutritional/Metabolic factor (VFC0272)] [Shigella flexneri 2a str. 301]
AS235_contigs.fa	contig00014	19311	20057	+	VFG012973(gb|WP_000347670)	1-747/747	===============	0/0	100	98.39	VFDB_full		VFG012973(gb|WP_000347670) (entA) 23-dihydro-23-dihydroxybenzoate dehydrogenase EntA [Enterobactin synthesis and transport (VF0984) - Nutritional/Metabolic factor (VFC0272)] [Shigella dysenteriae Sd197]
AS235_contigs.fa	contig00014	101902	102338	-	VFG000478(gb|NP_459678)	1-437/453	===============	0/0	96.47	88.1	VFDB_full		VFG000478(gb|NP_459678) (fur) ferric iron uptake transcriptional regulator [Fur (VF0113) - Regulation (VFC0301)] [Salmonella enterica subsp. enterica serovar Typhimurium str. LT2]
AS235_contigs.fa	contig00015	133	3135	+	VFG036009(gb|WP_000556469)	1-2949/2949	========/======	1956-07-01	99.97	92.68	VFDB_full		VFG036009(gb|WP_000556469) (ehaB) autotransporter adhesin EhaB [EhaB AIDA-I type (VF1128) - Adherence (VFC0001)] [Escherichia coli O83:H1 str. LF82]
AS235_contigs.fa	contig00015	89984	93131	-	VFG049146(gb|WP_012968813)	1-3145/3147	========/======	2024-05-11	99.81	84.17	VFDB_full		VFG049146(gb|WP_012968813) (acrB) acriflavine resistance protein B [AcrAB (VF0568) - Antimicrobial activity/Competitive advantage (VFC0325)] [Klebsiella variicola At-22]
AS235_contigs.fa	contig00016	110	579	+	VFG033333(gb|WP_000870592)	35-504/504	.==============	0/0	93.25	99.57	VFDB_full		VFG033333(gb|WP_000870592) (fimG) FimG protein precursor [Type 1 fimbriae (VF0221) - Adherence (VFC0001)] [Escherichia coli O111:H- str. 11128]
AS235_contigs.fa	contig00016	599	1501	+	VFG033373(gb|WP_000832227)	1-903/903	===============	0/0	100	99.34	VFDB_full		VFG033373(gb|WP_000832227) (fimH) FimH protein precursor [Type 1 fimbriae (VF0221) - Adherence (VFC0001)] [Escherichia coli O78:H18 str. WS3294A]
AS235_contigs.fa	contig00022	7118	8692	-	VFG034777(gb|WP_000632878)	1-1575/1575	===============	0/0	100	99.43	VFDB_full		VFG034777(gb|WP_000632878) (espL4) Type III secretion system effector EspL4 [TTSS secreted effectors (VF1110) - Effector delivery system (VFC0086)] [Escherichia coli O111:H- str. 11128]
AS235_contigs.fa	contig00022	36922	38502	+	VFG034866(gb|WP_000900547)	1-1581/1581	========/======	2024-02-02	99.94	93.17	VFDB_full		VFG034866(gb|WP_000900547) (espX4) Type III secretion system effector EspX4 [TTSS secreted effectors (VF1110) - Effector delivery system (VFC0086)] [Escherichia coli O157:H7 str. EDL933]
AS235_contigs.fa	contig00022	68060	69353	-	VFG034875(gb|WP_001270087)	1-1293/1293	========/======	2024-01-01	100	95.9	VFDB_full		VFG034875(gb|WP_001270087) (espX5) Type III secretion system effector EspX5 [TTSS secreted effectors (VF1111) - Effector delivery system (VFC0086)] [Escherichia coli O55:H7 str. CB9615]
AS235_contigs.fa	contig00023	24179	25540	+	VFG049120(gb|WP_012737535)	1-1362/1362	========/======	2024-03-06	99.78	82.86	VFDB_full		VFG049120(gb|WP_012737535) (allB) allantoinase [Allantion utilization (VF0572) - Nutritional/Metabolic factor (VFC0272)] [Klebsiella pneumoniae subsp. pneumoniae NTUH-K2044]
AS235_contigs.fa	contig00023	69708	71089	+	VFG034666(gb|WP_000074237)	1-1382/1383	===============	0/0	99.93	98.41	VFDB_full		VFG034666(gb|WP_000074237) (ibeB) Cu(+)/Ag(+) efflux RND transporter outer membrane channel CusC [Ibes (VF0237) - Invasion (VFC0083)] [Escherichia coli O104:H4 str. 2009EL-2050]
AS235_contigs.fa	contig00027	24778	26886	+	VFG035843(gb|WP_000103436)	1-2109/2109	===============	0/0	100	98.81	VFDB_full		VFG035843(gb|WP_000103436) (aec15) type VI secretion system tip protein VgrG [ACE T6SS (VF1122) - Effector delivery system (VFC0086)] [Escherichia coli O103:H2 str. 12009]
AS235_contigs.fa	contig00027	46772	48103	-	VFG034822(gb|WP_000627131)	1-1332/1332	===============	0/0	100	99.78	VFDB_full		VFG034822(gb|WP_000627131) (espR1) Type III secretion system effector espR1 [TTSS secreted effectors (VF1110) - Effector delivery system (VFC0086)] [Escherichia coli O103:H2 str. 12009]
AS235_contigs.fa	contig00028	56465	59038	+	VFG049189(gb|WP_014226431)	1-2574/2574	===============	0/0	100	84.85	VFDB_full		VFG049189(gb|WP_014226431) (clpV) ATP-dependent chaperone ClpB [T6SS-II (VF0783) - Effector delivery system (VFC0086)] [Klebsiella oxytoca E718]
AS235_contigs.fa	contig00030	3692	4006	-	VFG043106(gb|WP_001274299)	1-315/315	===============	0/0	100	97.14	VFDB_full		VFG043106(gb|WP_001274299) (fliE) flagellar hook-basal body complex protein FliE [Peritrichous flagella (VF1154) - Motility (VFC0204)] [Escherichia coli O157:H7 str. EDL933]
AS235_contigs.fa	contig00030	4221	5879	+	VFG043107(gb|WP_000994443)	1-1659/1659	===============	0/0	100	98.25	VFDB_full		VFG043107(gb|WP_000994443) (fliF) flagellar M-ring protein FliF [Peritrichous flagella (VF1154) - Motility (VFC0204)] [Escherichia coli O157:H7 str. EDL933]
AS235_contigs.fa	contig00030	5872	6867	+	VFG043108(gb|WP_000067959)	1-996/996	===============	0/0	100	99.2	VFDB_full		VFG043108(gb|WP_000067959) (fliG) flagellar motor switch protein FliG [Peritrichous flagella (VF1154) - Motility (VFC0204)] [Escherichia coli O157:H7 str. EDL933]
AS235_contigs.fa	contig00030	6860	7546	+	VFG043109(gb|WP_001282715)	1-687/687	===============	0/0	100	97.96	VFDB_full		VFG043109(gb|WP_001282715) (fliH) flagellar assembly protein FliH [Peritrichous flagella (VF1154) - Motility (VFC0204)] [Escherichia coli O157:H7 str. EDL933]
AS235_contigs.fa	contig00030	7546	8919	+	VFG043110(gb|WP_000213294)	1-1374/1374	===============	0/0	100	98.84	VFDB_full		VFG043110(gb|WP_000213294) (fliI) flagellum-specific ATP synthase FliI [Peritrichous flagella (VF1154) - Motility (VFC0204)] [Escherichia coli O157:H7 str. EDL933]
AS235_contigs.fa	contig00030	8938	9381	+	VFG043111(gb|WP_000807584)	1-444/444	===============	0/0	100	98.65	VFDB_full		VFG043111(gb|WP_000807584) (fliJ) flagella biosynthesis chaperone FliJ [Peritrichous flagella (VF1154) - Motility (VFC0204)] [Escherichia coli O157:H7 str. EDL933]
AS235_contigs.fa	contig00030	9378	10505	+	VFG043112(gb|WP_000620074)	1-1128/1128	===============	0/0	100	97.61	VFDB_full		VFG043112(gb|WP_000620074) (fliK) flagellar hook length control protein FliK [Peritrichous flagella (VF1154) - Motility (VFC0204)] [Escherichia coli O157:H7 str. EDL933]
AS235_contigs.fa	contig00030	10610	11074	+	VFG043113(gb|WP_000133106)	1-465/465	===============	0/0	100	98.71	VFDB_full		VFG043113(gb|WP_000133106) (fliL) flagellar basal body-associated protein FliL [Peritrichous flagella (VF1154) - Motility (VFC0204)] [Escherichia coli O157:H7 str. EDL933]
AS235_contigs.fa	contig00030	11079	12083	+	VFG043114(gb|WP_010904778)	1-1005/1005	===============	0/0	100	99.2	VFDB_full		VFG043114(gb|WP_010904778) (fliM) flagellar motor switch protein FliM [Peritrichous flagella (VF1154) - Motility (VFC0204)] [Escherichia coli O157:H7 str. EDL933]
AS235_contigs.fa	contig00030	12080	12493	+	VFG043115(gb|WP_001282098)	1-414/414	===============	0/0	100	98.79	VFDB_full		VFG043115(gb|WP_001282098) (fliN) flagellar motor switch protein FliN [Peritrichous flagella (VF1154) - Motility (VFC0204)] [Escherichia coli O157:H7 str. EDL933]
AS235_contigs.fa	contig00030	12496	12861	+	VFG043116(gb|WP_001302429)	1-366/366	===============	0/0	100	98.36	VFDB_full		VFG043116(gb|WP_001302429) (fliO) flagellar type III secretion system protein FliO [Peritrichous flagella (VF1154) - Motility (VFC0204)] [Escherichia coli O157:H7 str. EDL933]
AS235_contigs.fa	contig00030	12861	13598	+	VFG043117(gb|WP_001253441)	1-738/738	===============	0/0	100	99.73	VFDB_full		VFG043117(gb|WP_001253441) (fliP) flagellar type III secretion system pore protein FliP [Peritrichous flagella (VF1154) - Motility (VFC0204)] [Escherichia coli O157:H7 str. EDL933]
AS235_contigs.fa	contig00030	13608	13877	+	VFG043118(gb|WP_000187358)	1-270/270	===============	0/0	100	99.63	VFDB_full		VFG043118(gb|WP_000187358) (fliQ) flagellar biosynthesis protein FliQ [Peritrichous flagella (VF1154) - Motility (VFC0204)] [Escherichia coli O157:H7 str. EDL933]
AS235_contigs.fa	contig00030	13885	14670	+	VFG043119(gb|WP_000942326)	1-786/786	===============	0/0	100	99.75	VFDB_full		VFG043119(gb|WP_000942326) (fliR) flagellar type III secretion system protein FliR [Peritrichous flagella (VF1154) - Motility (VFC0204)] [Escherichia coli O157:H7 str. EDL933]
AS235_contigs.fa	contig00031	35065	35577	+	VFG033901(gb|WP_015675120)	1-513/513	===============	0/0	100	99.42	VFDB_full		VFG033901(gb|WP_015675120) (hlyC) Hemolysin C [Hemolysin (VF0207) - Exotoxin (VFC0235)] [Escherichia coli UMNK88]
AS235_contigs.fa	contig00031	35589	38663	+	VFG033893(gb|WP_001142368)	1-3075/3075	===============	0/0	100	99.55	VFDB_full		VFG033893(gb|WP_001142368) (hlyA) Hemolysin A [Hemolysin (VF0207) - Exotoxin (VFC0235)] [Escherichia coli UMNK88]
AS235_contigs.fa	contig00031	38735	40858	+	VFG033885(gb|WP_000376538)	1-2124/2124	===============	0/0	100	99.44	VFDB_full		VFG033885(gb|WP_000376538) (hlyB) Hemolysin B [Hemolysin (VF0207) - Exotoxin (VFC0235)] [Escherichia coli UMNK88]
AS235_contigs.fa	contig00031	40877	42313	+	VFG033877(gb|WP_000860465)	1-1437/1437	===============	0/0	100	99.65	VFDB_full		VFG033877(gb|WP_000860465) (hlyD) Hemolysin D [Hemolysin (VF0207) - Exotoxin (VFC0235)] [Escherichia coli UMNK88]
AS235_contigs.fa	contig00033	15899	17632	+	VFG034720(gb|WP_000556277)	1-1734/1734	===============	0/0	100	99.48	VFDB_full		VFG034720(gb|WP_000556277) (ibeC) phosphoethanolamine transferase CptA [Ibes (VF0237) - Invasion (VFC0083)] [Escherichia coli UMNK88]
AS235_contigs.fa	contig00034	24087	25967	+	VFG044067(gb|WP_001283335)	1-1881/1881	===============	0/0	100	99.2	VFDB_full		VFG044067(gb|WP_001283335) (ECS88_RS00560) colicin-like pore-forming protein [Colicin Ia (VF1183) - Exotoxin (VFC0235)] [Escherichia coli O45:K1:H7 str. S88]
AS235_contigs.fa	contig00042	15180	16094	-	VFG042718(gb|WP_000520684)	1-915/915	===============	0/0	100	97.6	VFDB_full		VFG042718(gb|WP_000520684) (ydeQ) fimbrial protein [F9 fimbriae (VF1153) - Adherence (VFC0001)] [Escherichia coli O157:H7 str. EDL933]
AS235_contigs.fa	contig00042	16153	16656	-	VFG033335(gb|WP_000825461)	1-504/504	===============	0/0	100	99.21	VFDB_full		VFG033335(gb|WP_000825461) (fimG) FimG protein precursor [Type 1 fimbriae (VF0221) - Adherence (VFC0001)] [Escherichia coli O104:H4 str. 2009EL-2050]
CR41_contigs.fa	contig00001	124927	155376	-	VFG004500(gb|WP_079993596)	1-30450/30450	===============	0/0	100	99.32	VFDB_full		VFG004500(gb|WP_079993596) (ebh) hyperosmolarity resistance protein Ebh [Cell wall associated fibronectin binding protein ebh (VF0995) - Immune modulation (VFC0258)] [Staphylococcus epidermidis RP62A]
CR41_contigs.fa	contig00001	195600	196991	-	VFG004570(gb|WP_010959181)	1-1383/1383	========/======	2024-01-09	100	99.35	VFDB_full		VFG004570(gb|WP_010959181) (ebp) cell surface elastin binding protein [Autolysin alt (VF0997) - Adherence (VFC0001)] [Staphylococcus epidermidis RP62A]
CR41_contigs.fa	contig00003	207796	208332	+	VFG004731(gb|WP_002470235)	1-537/537	===============	0/0	100	99.25	VFDB_full		VFG004731(gb|WP_002470235) (nuc) thermonuclease family protein [Thermonuclease nuc (VF0993) - Exoenzyme (VFC0251)] [Staphylococcus epidermidis ATCC 12228]
CR41_contigs.fa	contig00004	349	2415	-	VFG004765(gb|WP_002437845)	1-2067/2067	===============	0/0	100	97.58	VFDB_full		VFG004765(gb|WP_002437845) (lip) triacylglycerol lipase precursor [Lipase (VF0012) - Exoenzyme (VFC0251)] [Staphylococcus epidermidis ATCC 12228]
CR41_contigs.fa	contig00004	102375	104306	-	VFG043527(gb|WP_011082580)	1-1932/1932	===============	0/0	100	99.48	VFDB_full		VFG043527(gb|WP_011082580) (gehD) YSIRK domain-containing triacylglycerol lipase GehD [GehD (VF1007) - Exoenzyme (VFC0251)] [Staphylococcus epidermidis ATCC 12228]
CR41_contigs.fa	contig00004	104797	105984	+	VFG004717(gb|WP_002437704)	1-1188/1188	===============	0/0	100	99.83	VFDB_full		VFG004717(gb|WP_002437704) (sspB) staphopain cysteine proteinase SspB [Staphopain (VF0006) - Exoenzyme (VFC0251)] [Staphylococcus epidermidis RP62A]
CR41_contigs.fa	contig00006	58184	60229	-	VFG004752(gb|WP_002485575)	1-2046/2046	===============	0/0	100	99.27	VFDB_full		VFG004752(gb|WP_002485575) (geh) glycerol ester hydrolase [Lipase (VF0012) - Exoenzyme (VFC0251)] [Staphylococcus epidermidis ATCC 12228]
CR41_contigs.fa	contig00006	87300	88283	-	VFG004831(gb|WP_002468583)	1-984/984	===============	0/0	100	100	VFDB_full		VFG004831(gb|WP_002468583) (hlb) beta-hemolysin [-hemolysin (VF0002) - Exotoxin (VFC0235)] [Staphylococcus epidermidis RP62A]
CR41_contigs.fa	contig00016	7384	10390	-	VFG004583(gb|WP_011082598)	1-3013/3171	========/======	2024-02-18	94.64	97.12	VFDB_full		VFG004583(gb|WP_011082598) (sdrG) MSCRAMM family adhesin SdrG [SDr (VF0019) - Adherence (VFC0001)] [Staphylococcus epidermidis ATCC 12228]
CR41_contigs.fa	contig00017	19846	20820	-	VFG043453(gb|WP_001829380)	1-975/975	===============	0/0	100	100	VFDB_full		VFG043453(gb|WP_001829380) (aae) autolysin/adhesin Aae [SE2319 (VF1000) - Adherence (VFC0001)] [Staphylococcus epidermidis ATCC 12228]
CR41_contigs.fa	contig00023	29493	29570	+	VFG004794(gb|WP_002494082)	1-78/78	===============	0/0	100	100	VFDB_full		VFG004794(gb|WP_002494082) (hld) delta-hemolysin [-hemolysin (VF0007) - Exotoxin (VFC0235)] [Staphylococcus epidermidis RP62A]
CR41_contigs.fa	contig00023	31088	32524	+	VFG004581(gb|WP_002485139)	1-1446/1446	========/======	2024-01-09	99.38	95.78	VFDB_full		VFG004581(gb|WP_002485139) (sdrH) MSCRAMM-like protein SdrH [SDr (VF0019) - Adherence (VFC0001)] [Staphylococcus epidermidis ATCC 12228]
CR41_contigs.fa	contig00026	18848	22855	-	VFG004480(gb|WP_001831665)	1-4008/4008	===============	0/0	100	99.48	VFDB_full		VFG004480(gb|WP_001831665) (atl) bifunctional autolysin [Autolysin alt (VF0997) - Adherence (VFC0001)] [Staphylococcus epidermidis RP62A]
CR41_contigs.fa	contig00036	2312	3160	+	VFG004777(gb|WP_001829860)	1-849/849	===============	0/0	100	100	VFDB_full		VFG004777(gb|WP_001829860) (sspA) serine protease; V8 protease; glutamyl endopeptidase [V8 protease (VF0023) - Exoenzyme (VFC0251)] [Staphylococcus epidermidis ATCC 12228]
CR42_contigs.fa	contig00001	928	1464	-	VFG004731(gb|WP_002470235)	1-537/537	===============	0/0	100	99.25	VFDB_full		VFG004731(gb|WP_002470235) (nuc) thermonuclease family protein [Thermonuclease nuc (VF0993) - Exoenzyme (VFC0251)] [Staphylococcus epidermidis ATCC 12228]
CR42_contigs.fa	contig00002	63958	65145	-	VFG004717(gb|WP_002437704)	1-1188/1188	===============	0/0	100	99.83	VFDB_full		VFG004717(gb|WP_002437704) (sspB) staphopain cysteine proteinase SspB [Staphopain (VF0006) - Exoenzyme (VFC0251)] [Staphylococcus epidermidis RP62A]
CR42_contigs.fa	contig00002	65636	67567	+	VFG043527(gb|WP_011082580)	1-1932/1932	===============	0/0	100	99.48	VFDB_full		VFG043527(gb|WP_011082580) (gehD) YSIRK domain-containing triacylglycerol lipase GehD [GehD (VF1007) - Exoenzyme (VFC0251)] [Staphylococcus epidermidis ATCC 12228]
CR42_contigs.fa	contig00003	112781	114172	+	VFG004570(gb|WP_010959181)	1-1383/1383	========/======	2024-01-09	100	99.35	VFDB_full		VFG004570(gb|WP_010959181) (ebp) cell surface elastin binding protein [Autolysin alt (VF0997) - Adherence (VFC0001)] [Staphylococcus epidermidis RP62A]
CR42_contigs.fa	contig00013	12063	14108	-	VFG004752(gb|WP_002485575)	1-2046/2046	===============	0/0	100	99.27	VFDB_full		VFG004752(gb|WP_002485575) (geh) glycerol ester hydrolase [Lipase (VF0012) - Exoenzyme (VFC0251)] [Staphylococcus epidermidis ATCC 12228]
CR42_contigs.fa	contig00013	41179	42162	-	VFG004831(gb|WP_002468583)	1-984/984	===============	0/0	100	100	VFDB_full		VFG004831(gb|WP_002468583) (hlb) beta-hemolysin [-hemolysin (VF0002) - Exotoxin (VFC0235)] [Staphylococcus epidermidis RP62A]
CR42_contigs.fa	contig00014	7378	10384	-	VFG004583(gb|WP_011082598)	1-3013/3171	========/======	2024-02-18	94.64	97.12	VFDB_full		VFG004583(gb|WP_011082598) (sdrG) MSCRAMM family adhesin SdrG [SDr (VF0019) - Adherence (VFC0001)] [Staphylococcus epidermidis ATCC 12228]
CR42_contigs.fa	contig00018	19840	20814	-	VFG043453(gb|WP_001829380)	1-975/975	===============	0/0	100	100	VFDB_full		VFG043453(gb|WP_001829380) (aae) autolysin/adhesin Aae [SE2319 (VF1000) - Adherence (VFC0001)] [Staphylococcus epidermidis ATCC 12228]
CR42_contigs.fa	contig00023	11572	42021	+	VFG004500(gb|WP_079993596)	1-30450/30450	===============	0/0	100	99.32	VFDB_full		VFG004500(gb|WP_079993596) (ebh) hyperosmolarity resistance protein Ebh [Cell wall associated fibronectin binding protein ebh (VF0995) - Immune modulation (VFC0258)] [Staphylococcus epidermidis RP62A]
CR42_contigs.fa	contig00027	9223	10659	-	VFG004581(gb|WP_002485139)	1-1446/1446	========/======	2024-01-09	99.38	95.78	VFDB_full		VFG004581(gb|WP_002485139) (sdrH) MSCRAMM-like protein SdrH [SDr (VF0019) - Adherence (VFC0001)] [Staphylococcus epidermidis ATCC 12228]
CR42_contigs.fa	contig00027	12177	12254	-	VFG004794(gb|WP_002494082)	1-78/78	===============	0/0	100	100	VFDB_full		VFG004794(gb|WP_002494082) (hld) delta-hemolysin [-hemolysin (VF0007) - Exotoxin (VFC0235)] [Staphylococcus epidermidis RP62A]
CR42_contigs.fa	contig00033	13114	17121	-	VFG004480(gb|WP_001831665)	1-4008/4008	===============	0/0	100	99.48	VFDB_full		VFG004480(gb|WP_001831665) (atl) bifunctional autolysin [Autolysin alt (VF0997) - Adherence (VFC0001)] [Staphylococcus epidermidis RP62A]
CR42_contigs.fa	contig00035	343	2409	-	VFG004765(gb|WP_002437845)	1-2067/2067	===============	0/0	100	97.58	VFDB_full		VFG004765(gb|WP_002437845) (lip) triacylglycerol lipase precursor [Lipase (VF0012) - Exoenzyme (VFC0251)] [Staphylococcus epidermidis ATCC 12228]
CR42_contigs.fa	contig00053	4090	4938	-	VFG004777(gb|WP_001829860)	1-849/849	===============	0/0	100	100	VFDB_full		VFG004777(gb|WP_001829860) (sspA) serine protease; V8 protease; glutamyl endopeptidase [V8 protease (VF0023) - Exoenzyme (VFC0251)] [Staphylococcus epidermidis ATCC 12228]
HN003_contigs.fa	contig00002	150215	150793	-	VFG043045(gb|NP_460881)	7-585/585	===============	0/0	98.97	80.14	VFDB_full		VFG043045(gb|NP_460881) (flhC) regulator of flagellar biosynthesis [Peritrichous flagella (VF0967) - Motility (VFC0204)] [Salmonella enterica subsp. enterica serovar Typhimurium str. LT2]
HN003_contigs.fa	contig00002	204301	205293	+	VFG043108(gb|WP_000067959)	1-996/996	========/======	2024-03-05	99.6	80.94	VFDB_full		VFG043108(gb|WP_000067959) (fliG) flagellar motor switch protein FliG [Peritrichous flagella (VF1154) - Motility (VFC0204)] [Escherichia coli O157:H7 str. EDL933]
HN003_contigs.fa	contig00002	209700	210698	+	VFG043114(gb|WP_010904778)	1-999/1005	========/======	2024-04-06	99.1	80.54	VFDB_full		VFG043114(gb|WP_010904778) (fliM) flagellar motor switch protein FliM [Peritrichous flagella (VF1154) - Motility (VFC0204)] [Escherichia coli O157:H7 str. EDL933]
HN003_contigs.fa	contig00002	210738	211107	+	VFG023651(gb|WP_005160399)	45-417/417	.=======/======	2024-08-13	87.53	81.48	VFDB_full		VFG023651(gb|WP_005160399) (fliN) flagellar motor switch protein FliN [Flagella (VF0394) - Motility (VFC0204)] [Yersinia enterocolitica subsp. palearctica 105.5R(r)]
HN003_contigs.fa	contig00002	211571	212242	+	VFG043117(gb|WP_001253441)	61-732/738	.=======/======	2024-04-08	90.51	80.18	VFDB_full		VFG043117(gb|WP_001253441) (fliP) flagellar type III secretion system pore protein FliP [Peritrichous flagella (VF1154) - Motility (VFC0204)] [Escherichia coli O157:H7 str. EDL933]
HN003_contigs.fa	contig00002	396359	397768	-	VFG048968(gb|WP_012541090)	1-1407/1407	========/======	2024-01-03	100	81.84	VFDB_full		VFG048968(gb|WP_012541090) (gndA) NADP-dependent phosphogluconate dehydrogenase [Capsule (VF0560) - Immune modulation (VFC0258)] [Klebsiella pneumoniae 342]
HN003_contigs.fa	contig00008	11379	11815	-	VFG000478(gb|NP_459678)	1-437/453	========/======	2024-04-06	95.81	82.05	VFDB_full		VFG000478(gb|NP_459678) (fur) ferric iron uptake transcriptional regulator [Fur (VF0113) - Regulation (VFC0301)] [Salmonella enterica subsp. enterica serovar Typhimurium str. LT2]
HN003_contigs.fa	contig00016	1094	3627	-	VFG049198(gb|WP_008806080)	1-2534/2574	========/======	2024-04-04	98.37	80.44	VFDB_full		VFG049198(gb|WP_008806080) (clpV) ATP-dependent chaperone ClpB [T6SS-II (VF0783) - Effector delivery system (VFC0086)] [Klebsiella variicola At-22]
HN003_contigs.fa	contig00016	43460	44451	-	VFG000477(gb|NP_461845)	2-993/993	===============	0/0	99.9	81.35	VFDB_full		VFG000477(gb|NP_461845) (rpoS) RNA polymerase sigma factor RpoS [RpoS (VF0112) - Regulation (VFC0301)] [Salmonella enterica subsp. enterica serovar Typhimurium str. LT2]
HN003_contigs.fa	contig00018	3416	4038	-	VFG049010(gb|WP_004103995)	1-623/651	===============	0/0	95.7	82.67	VFDB_full		VFG049010(gb|WP_004103995) (rcsB) transcriptional regulator RcsB [RcsAB (VF0571) - Regulation (VFC0301)] [Klebsiella oxytoca E718]
HN007_contigs.fa	contig00001	2858	3529	-	VFG004063(gb|WP_001537766)	1-672/672	===============	0/0	100	80.66	VFDB_full		VFG004063(gb|WP_001537766) (phoP) two-component system response regulator PhoP [PhoPQ (VF0111) - Regulation (VFC0301)] [Salmonella enterica subsp. enterica serovar Paratyphi A str. ATCC 9150]
HN007_contigs.fa	contig00002	312385	313376	+	VFG000477(gb|NP_461845)	2-993/993	========/======	2024-02-02	99.8	89.73	VFDB_full		VFG000477(gb|NP_461845) (rpoS) RNA polymerase sigma factor RpoS [RpoS (VF0112) - Regulation (VFC0301)] [Salmonella enterica subsp. enterica serovar Typhimurium str. LT2]
HN007_contigs.fa	contig00002	493685	496258	+	VFG049196(gb|WP_004890358)	1-2574/2574	===============	0/0	100	86.83	VFDB_full		VFG049196(gb|WP_004890358) (clpV) ATP-dependent chaperone ClpB [T6SS-II (VF0783) - Effector delivery system (VFC0086)] [Klebsiella pneumoniae subsp. pneumoniae NTUH-K2044]
HN007_contigs.fa	contig00004	10914	11657	-	VFG048404(gb|WP_008805588)	13-756/756	========/======	2024-07-12	97.62	83.87	VFDB_full		VFG048404(gb|WP_008805588) (entA) 23-dihydroxybenzoate-23-dehydrogenase [Ent (VF0562) - Nutritional/Metabolic factor (VFC0272)] [Klebsiella pneumoniae 342]
HN007_contigs.fa	contig00004	11670	12520	-	VFG048418(gb|WP_012068427)	1-848/852	========/======	2024-01-03	99.53	85.19	VFDB_full		VFG048418(gb|WP_012068427) (entB) 23-dihydro-23-dihydroxybenzoate synthetase isochroismatase [Ent (VF0562) - Nutritional/Metabolic factor (VFC0272)] [Klebsiella pneumoniae subsp. pneumoniae MGH 78578]
HN007_contigs.fa	contig00004	12531	14135	-	VFG048430(gb|WP_012968726)	4-1608/1608	========/======	2024-04-04	99.69	82.2	VFDB_full		VFG048430(gb|WP_012968726) (entE) enterobactin synthase subunit E [Ent (VF0562) - Nutritional/Metabolic factor (VFC0272)] [Klebsiella variicola At-22]
HN007_contigs.fa	contig00004	16640	17790	-	VFG048460(gb|WP_008805583)	1-1151/1242	========/=====.	2024-04-04	92.51	81.96	VFDB_full		VFG048460(gb|WP_008805583) (entS) enterobactin exporter EntS [Ent (VF0562) - Nutritional/Metabolic factor (VFC0272)] [Klebsiella variicola At-22]
HN007_contigs.fa	contig00004	17899	18897	+	VFG048461(gb|WP_014228353)	1-1002/1008	========/======	2024-03-07	98.91	82.37	VFDB_full		VFG048461(gb|WP_014228353) (fepD) iron-enterobactin transporter membrane protein [Ent (VF0562) - Nutritional/Metabolic factor (VFC0272)] [Klebsiella oxytoca E718]
HN007_contigs.fa	contig00004	19038	19892	+	VFG048473(gb|WP_004147521)	139-993/993	.=======/======	2024-04-08	85.7	82.89	VFDB_full		VFG048473(gb|WP_004147521) (fepG) iron-enterobactin transporter permease [Ent (VF0562) - Nutritional/Metabolic factor (VFC0272)] [Klebsiella pneumoniae 342]
HN007_contigs.fa	contig00004	19902	20683	+	VFG048487(gb|WP_002893737)	14-795/795	========/======	2024-02-02	98.24	82.76	VFDB_full		VFG048487(gb|WP_002893737) (fepC) iron-enterobactin transporter ATP-binding protein [Ent (VF0562) - Nutritional/Metabolic factor (VFC0272)] [Klebsiella pneumoniae subsp. pneumoniae MGH 78578]
HN007_contigs.fa	contig00004	26192	28441	+	VFG048511(gb|WP_014228348)	1-2250/2250	========/======	2024-07-30	99.33	81.63	VFDB_full		VFG048511(gb|WP_014228348) (fepA) outer membrane receptor FepA [Ent (VF0562) - Nutritional/Metabolic factor (VFC0272)] [Klebsiella oxytoca KCTC 1686]
HN007_contigs.fa	contig00004	146810	148003	+	VFG049126(gb|WP_004136054)	1-1194/1194	========/======	2024-03-06	99.75	81.95	VFDB_full		VFG049126(gb|WP_004136054) (acrA) acriflavine resistance protein A [AcrAB (VF0568) - Antimicrobial activity/Competitive advantage (VFC0325)] [Klebsiella oxytoca KCTC 1686]
HN007_contigs.fa	contig00004	148026	151148	+	VFG049139(gb|WP_008805437)	1-3123/3147	========/======	2024-02-06	99.14	86.15	VFDB_full		VFG049139(gb|WP_008805437) (acrB) acriflavine resistance protein B [AcrAB (VF0568) - Antimicrobial activity/Competitive advantage (VFC0325)] [Klebsiella pneumoniae 342]
HN007_contigs.fa	contig00005	196045	197385	+	VFG048646(gb|WP_014838714)	1-1341/1341	===============	0/0	100	81.95	VFDB_full		VFG048646(gb|WP_014838714) (vasE/tssK) type VI secretion system baseplate subunit TssK [T6SS (VF0569) - Effector delivery system (VFC0086)] [Klebsiella oxytoca E718]
HN007_contigs.fa	contig00005	197382	198071	+	VFG048657(gb|WP_014838713)	1-690/690	===============	0/0	100	81.59	VFDB_full		VFG048657(gb|WP_014838713) (dotU/tssL) type VI secretion system protein DotU/TssL family [T6SS (VF0569) - Effector delivery system (VFC0086)] [Klebsiella oxytoca E718]
HN007_contigs.fa	contig00005	198068	199759	+	VFG048669(gb|WP_014229669)	1-1698/1713	========/======	2024-01-06	98.77	82.92	VFDB_full		VFG048669(gb|WP_014229669) (ompA) OmpA family protein [T6SS (VF0569) - Effector delivery system (VFC0086)] [Klebsiella oxytoca KCTC 1686]
HN007_contigs.fa	contig00005	199780	200271	+	VFG048679(gb|WP_014838711)	1-492/492	===============	0/0	100	92.48	VFDB_full		VFG048679(gb|WP_014838711) (hcp/tssD) type VI secretion system protein Hcp family [T6SS (VF0569) - Effector delivery system (VFC0086)] [Klebsiella oxytoca E718]
HN007_contigs.fa	contig00005	203081	205180	+	VFG048700(gb|WP_014838709)	1-2100/2343	========/=====.	2024-07-12	89.37	82.72	VFDB_full		VFG048700(gb|WP_014838709) (vgrG/tssI) type VI secretion system tip protein VgrG [T6SS (VF0569) - Effector delivery system (VFC0086)] [Klebsiella oxytoca E718]
HN007_contigs.fa	contig00005	211360	214442	+	VFG048749(gb|WP_014229651)	379-3461/3471	.=======/======	2024-02-04	88.76	86	VFDB_full		VFG048749(gb|WP_014229651) (icmF/tssM) type VI secretion protein TssM [T6SS (VF0569) - Effector delivery system (VFC0086)] [Klebsiella oxytoca KCTC 1686]
HN007_contigs.fa	contig00005	216096	217850	+	VFG048765(gb|WP_014229648)	1-1755/1755	===============	0/0	100	90.2	VFDB_full		VFG048765(gb|WP_014229648) (tssF) type VI secretion system baseplate subunit TssF [T6SS (VF0569) - Effector delivery system (VFC0086)] [Klebsiella oxytoca KCTC 1686]
HN007_contigs.fa	contig00005	217814	218899	+	VFG048773(gb|WP_014229647)	1-1086/1086	===============	0/0	100	86.1	VFDB_full		VFG048773(gb|WP_014229647) (tssG) type VI secretion system baseplate subunit TssG [T6SS (VF0569) - Effector delivery system (VFC0086)] [Klebsiella oxytoca E718]
HN007_contigs.fa	contig00007	45686	46265	+	VFG043045(gb|NP_460881)	6-585/585	===============	0/0	99.15	83.62	VFDB_full		VFG043045(gb|NP_460881) (flhC) regulator of flagellar biosynthesis [Peritrichous flagella (VF0967) - Motility (VFC0204)] [Salmonella enterica subsp. enterica serovar Typhimurium str. LT2]
HN007_contigs.fa	contig00007	46389	47276	+	VFG043044(gb|NP_460880)	1-888/888	===============	0/0	100	84.57	VFDB_full		VFG043044(gb|NP_460880) (motA) flagellar motor stator protein MotA [Peritrichous flagella (VF0967) - Motility (VFC0204)] [Salmonella enterica subsp. enterica serovar Typhimurium str. LT2]
HN007_contigs.fa	contig00007	50263	50766	+	VFG043041(gb|NP_460877)	1-504/504	===============	0/0	100	83.14	VFDB_full		VFG043041(gb|NP_460877) (cheW) chemotaxis protein CheW [Peritrichous flagella (VF0967) - Motility (VFC0204)] [Salmonella enterica subsp. enterica serovar Typhimurium str. LT2]
HN007_contigs.fa	contig00007	61394	62260	+	VFG043039(gb|NP_460875)	1-867/867	===============	0/0	100	82.58	VFDB_full		VFG043039(gb|NP_460875) (cheR) chemotaxis protein-glutamate O-methyltransferase [Peritrichous flagella (VF0967) - Motility (VFC0204)] [Salmonella enterica subsp. enterica serovar Typhimurium str. LT2]
HN007_contigs.fa	contig00007	62257	63306	+	VFG043038(gb|NP_460874)	1-1050/1050	===============	0/0	100	83.52	VFDB_full		VFG043038(gb|NP_460874) (cheB) chemotaxis response regulator protein-glutamate methylesterase [Peritrichous flagella (VF0967) - Motility (VFC0204)] [Salmonella enterica subsp. enterica serovar Typhimurium str. LT2]
HN007_contigs.fa	contig00007	63324	63713	+	VFG043037(gb|NP_460873)	1-390/390	===============	0/0	100	84.1	VFDB_full		VFG043037(gb|NP_460873) (cheY) two-component system response regulator [Peritrichous flagella (VF0967) - Motility (VFC0204)] [Salmonella enterica subsp. enterica serovar Typhimurium str. LT2]
HN007_contigs.fa	contig00007	63724	64364	+	VFG043036(gb|NP_460872)	1-641/645	===============	0/0	99.38	83.31	VFDB_full		VFG043036(gb|NP_460872) (cheZ) protein phosphatase CheZ [Peritrichous flagella (VF0967) - Motility (VFC0204)] [Salmonella enterica subsp. enterica serovar Typhimurium str. LT2]
HN007_contigs.fa	contig00007	65658	67736	+	VFG043034(gb|NP_460870)	1-2079/2079	===============	0/0	100	82.92	VFDB_full		VFG043034(gb|NP_460870) (flhA) flagellar biosynthesis protein FlhA [Peritrichous flagella (VF0967) - Motility (VFC0204)] [Salmonella enterica subsp. enterica serovar Typhimurium str. LT2]
HN007_contigs.fa	contig00008	61837	62273	-	VFG000478(gb|NP_459678)	1-437/453	===============	0/0	96.47	83.52	VFDB_full		VFG000478(gb|NP_459678) (fur) ferric iron uptake transcriptional regulator [Fur (VF0113) - Regulation (VFC0301)] [Salmonella enterica subsp. enterica serovar Typhimurium str. LT2]
HN007_contigs.fa	contig00009	38360	39405	+	VFG043544(gb|WP_000750416)	1-1031/1041	========/======	2024-02-15	99.04	84.99	VFDB_full		VFG043544(gb|WP_000750416) (ompA) porin OmpA [Z1307 (VF1158) - Adherence (VFC0001)] [Escherichia coli O157:H7 str. EDL933]
HN007_contigs.fa	contig00011	74097	74977	+	VFG048792(gb|WP_024188874)	7-887/891	===============	0/0	98.88	83.43	VFDB_full		VFG048792(gb|WP_024188874) (galF) GalU regulator GalF [Capsule (VF0560) - Immune modulation (VFC0258)] [Klebsiella pneumoniae 342]
HN007_contigs.fa	contig00011	88724	90130	+	VFG048968(gb|WP_012541090)	1-1407/1407	===============	0/0	100	85.08	VFDB_full		VFG048968(gb|WP_012541090) (gndA) NADP-dependent phosphogluconate dehydrogenase [Capsule (VF0560) - Immune modulation (VFC0258)] [Klebsiella pneumoniae 342]
HN007_contigs.fa	contig00011	90357	91515	+	VFG048795(gb|WP_004175261)	1-1159/1167	========/======	2024-02-02	99.23	80.17	VFDB_full		VFG048795(gb|WP_004175261) (ugd) UDP-glucose 6-dehydrogenase [Capsule (VF0560) - Immune modulation (VFC0258)] [Klebsiella pneumoniae KCTC 2242]
HN007_contigs.fa	contig00011	163316	163581	-	VFG043067(gb|NP_460933)	1-266/270	===============	0/0	98.52	81.58	VFDB_full		VFG043067(gb|NP_460933) (fliQ) flagellar export apparatus protein FliQ [Peritrichous flagella (VF0967) - Motility (VFC0204)] [Salmonella enterica subsp. enterica serovar Typhimurium str. LT2]
HN007_contigs.fa	contig00011	163592	164328	-	VFG043066(gb|NP_460932)	1-737/738	========/======	2024-02-04	99.59	80.65	VFDB_full		VFG043066(gb|NP_460932) (fliP) flagellar biosynthetic protein FliP [Peritrichous flagella (VF0967) - Motility (VFC0204)] [Salmonella enterica subsp. enterica serovar Typhimurium str. LT2]
HN007_contigs.fa	contig00011	164705	165118	-	VFG043064(gb|NP_460930)	1-414/414	===============	0/0	100	85.99	VFDB_full		VFG043064(gb|NP_460930) (fliN) flagellar motor switch protein FliN [Peritrichous flagella (VF0967) - Motility (VFC0204)] [Salmonella enterica subsp. enterica serovar Typhimurium str. LT2]
HN007_contigs.fa	contig00011	165115	166119	-	VFG043063(gb|NP_460929)	1-1005/1005	===============	0/0	100	84.68	VFDB_full		VFG043063(gb|NP_460929) (fliM) flagellar motor switch protein FliM [Peritrichous flagella (VF0967) - Motility (VFC0204)] [Salmonella enterica subsp. enterica serovar Typhimurium str. LT2]
HN007_contigs.fa	contig00011	168404	169765	-	VFG043110(gb|WP_000213294)	1-1362/1374	===============	0/0	99.13	80.98	VFDB_full		VFG043110(gb|WP_000213294) (fliI) flagellum-specific ATP synthase FliI [Peritrichous flagella (VF1154) - Motility (VFC0204)] [Escherichia coli O157:H7 str. EDL933]
HN007_contigs.fa	contig00011	170465	171463	-	VFG043057(gb|NP_460923)	1-996/996	========/======	2024-01-03	100	88.49	VFDB_full		VFG043057(gb|NP_460923) (fliG) flagellar motor switch protein FliG [Peritrichous flagella (VF0967) - Motility (VFC0204)] [Salmonella enterica subsp. enterica serovar Typhimurium str. LT2]
HN007_contigs.fa	contig00011	173367	173677	+	VFG043106(gb|WP_001274299)	7-314/315	========/======	2024-02-05	97.46	80.77	VFDB_full		VFG043106(gb|WP_001274299) (fliE) flagellar hook-basal body complex protein FliE [Peritrichous flagella (VF1154) - Motility (VFC0204)] [Escherichia coli O157:H7 str. EDL933]
HN007_contigs.fa	contig00011	196067	196786	+	VFG043049(gb|NP_460909)	1-720/720	===============	0/0	100	86.67	VFDB_full		VFG043049(gb|NP_460909) (fliA) RNA polymerase sigma factor FliA [Peritrichous flagella (VF0967) - Motility (VFC0204)] [Salmonella enterica subsp. enterica serovar Typhimurium str. LT2]
HN007_contigs.fa	contig00011	197479	198279	+	VFG043099(gb|WP_001302033)	1-801/801	========/======	2024-02-06	99.63	82.84	VFDB_full		VFG043099(gb|WP_001302033) (tcyJ) cystine ABC transporter substrate-binding protein [Peritrichous flagella (VF1154) - Motility (VFC0204)] [Escherichia coli O157:H7 str. EDL933]
HN007_contigs.fa	contig00013	91341	91987	+	VFG049014(gb|YP_005228004)	1-647/651	===============	0/0	99.39	86.09	VFDB_full		VFG049014(gb|YP_005228004) (rcsB) transcriptional regulator RcsB [RcsAB (VF0571) - Regulation (VFC0301)] [Klebsiella pneumoniae subsp. pneumoniae HS11286]
HN007_contigs.fa	contig00014	25050	25748	-	VFG043080(gb|WP_001295442)	1-699/699	========/======	2024-02-04	99.71	81.6	VFDB_full		VFG043080(gb|WP_001295442) (flgH) flagellar basal body L-ring protein FlgH [Peritrichous flagella (VF1154) - Motility (VFC0204)] [Escherichia coli O157:H7 str. EDL933]
HN007_contigs.fa	contig00014	25806	26588	-	VFG043027(gb|NP_460150)	1-783/783	===============	0/0	100	86.97	VFDB_full		VFG043027(gb|NP_460150) (flgG) flagellar basal-body rod protein FlgG [Peritrichous flagella (VF0967) - Motility (VFC0204)] [Salmonella enterica subsp. enterica serovar Typhimurium str. LT2]
HN007_contigs.fa	contig00014	26600	27355	-	VFG043026(gb|NP_460149)	1-756/756	========/======	2024-04-06	99.6	80.11	VFDB_full		VFG043026(gb|NP_460149) (flgF) flagellar biosynthesis protein FlgF [Peritrichous flagella (VF0967) - Motility (VFC0204)] [Salmonella enterica subsp. enterica serovar Typhimurium str. LT2]
HN007_contigs.fa	contig00014	29333	29737	-	VFG043075(gb|WP_001196460)	1-405/405	===============	0/0	100	81.97	VFDB_full		VFG043075(gb|WP_001196460) (flgC) flagellar basal body rod protein FlgC [Peritrichous flagella (VF1154) - Motility (VFC0204)] [Escherichia coli O157:H7 str. EDL933]
HN007_contigs.fa	contig00014	57240	58073	+	VFG018376(gb|WP_001137620)	1-834/834	===============	0/0	100	80.34	VFDB_full		VFG018376(gb|WP_001137620) (csgG) curli production assembly/transport protein CsgG [Agf (VF0103) - Adherence (VFC0001)] [Salmonella enterica subsp. enterica serovar Paratyphi B str. SPB7]
HN019_contigs.fa	contig00001	332442	333053	-	VFG049017(gb|WP_002913007)	13-624/651	===============	0/0	94.01	82.52	VFDB_full		VFG049017(gb|WP_002913007) (rcsB) transcriptional regulator RcsB [RcsAB (VF0571) - Regulation (VFC0301)] [Klebsiella pneumoniae subsp. pneumoniae MGH 78578]
HN019_contigs.fa	contig00001	497684	499093	+	VFG048968(gb|WP_012541090)	1-1407/1407	========/======	2024-01-03	100	81.42	VFDB_full		VFG048968(gb|WP_012541090) (gndA) NADP-dependent phosphogluconate dehydrogenase [Capsule (VF0560) - Immune modulation (VFC0258)] [Klebsiella pneumoniae 342]
HN019_contigs.fa	contig00001	679821	680819	-	VFG043114(gb|WP_010904778)	1-999/1005	========/======	2024-03-06	99.1	80.44	VFDB_full		VFG043114(gb|WP_010904778) (fliM) flagellar motor switch protein FliM [Peritrichous flagella (VF1154) - Motility (VFC0204)] [Escherichia coli O157:H7 str. EDL933]
HN019_contigs.fa	contig00001	685224	686216	-	VFG043108(gb|WP_000067959)	1-996/996	========/======	2024-01-03	99.7	81.02	VFDB_full		VFG043108(gb|WP_000067959) (fliG) flagellar motor switch protein FliG [Peritrichous flagella (VF1154) - Motility (VFC0204)] [Escherichia coli O157:H7 str. EDL933]
HN019_contigs.fa	contig00001	744678	745256	+	VFG043045(gb|NP_460881)	7-585/585	===============	0/0	98.97	80.66	VFDB_full		VFG043045(gb|NP_460881) (flhC) regulator of flagellar biosynthesis [Peritrichous flagella (VF0967) - Motility (VFC0204)] [Salmonella enterica subsp. enterica serovar Typhimurium str. LT2]
HN019_contigs.fa	contig00001	1670174	1671244	+	VFG001443(gb|AAF37887)	1-1041/1041	========/======	1936-09-01	99.71	80.07	VFDB_full		VFG001443(gb|AAF37887) (ompA) outer membrane protein A [OmpA (VF0236) - Invasion (VFC0083)] [Escherichia coli O18:K1:H7 str. RS218]
HN019_contigs.fa	contig00001	1944355	1944774	+	VFG000478(gb|NP_459678)	1-420/453	==============.	0/0	92.72	81.67	VFDB_full		VFG000478(gb|NP_459678) (fur) ferric iron uptake transcriptional regulator [Fur (VF0113) - Regulation (VFC0301)] [Salmonella enterica subsp. enterica serovar Typhimurium str. LT2]
HN019_contigs.fa	contig00002	128742	130046	+	VFG048646(gb|WP_014838714)	37-1341/1341	===============	0/0	97.32	85.21	VFDB_full		VFG048646(gb|WP_014838714) (vasE/tssK) type VI secretion system baseplate subunit TssK [T6SS (VF0569) - Effector delivery system (VFC0086)] [Klebsiella oxytoca E718]
HN019_contigs.fa	contig00002	130043	130732	+	VFG048657(gb|WP_014838713)	1-690/690	===============	0/0	100	85.8	VFDB_full		VFG048657(gb|WP_014838713) (dotU/tssL) type VI secretion system protein DotU/TssL family [T6SS (VF0569) - Effector delivery system (VFC0086)] [Klebsiella oxytoca E718]
HN019_contigs.fa	contig00002	130729	132441	+	VFG048669(gb|WP_014229669)	1-1713/1713	========/======	2024-02-02	99.94	81.8	VFDB_full		VFG048669(gb|WP_014229669) (ompA) OmpA family protein [T6SS (VF0569) - Effector delivery system (VFC0086)] [Klebsiella oxytoca KCTC 1686]
HN019_contigs.fa	contig00002	132446	132937	+	VFG048679(gb|WP_014838711)	1-492/492	===============	0/0	100	90.85	VFDB_full		VFG048679(gb|WP_014838711) (hcp/tssD) type VI secretion system protein Hcp family [T6SS (VF0569) - Effector delivery system (VFC0086)] [Klebsiella oxytoca E718]
HN019_contigs.fa	contig00002	133373	134458	+	VFG048773(gb|WP_014229647)	1-1086/1086	========/======	2024-02-02	99.91	85.28	VFDB_full		VFG048773(gb|WP_014229647) (tssG) type VI secretion system baseplate subunit TssG [T6SS (VF0569) - Effector delivery system (VFC0086)] [Klebsiella oxytoca E718]
HN019_contigs.fa	contig00004	263	2796	-	VFG049194(gb|WP_004150973)	1-2534/2574	========/======	2024-02-04	98.37	80.52	VFDB_full		VFG049194(gb|WP_004150973) (clpV) ATP-dependent chaperone ClpB [T6SS-II (VF0783) - Effector delivery system (VFC0086)] [Klebsiella pneumoniae JM45]
HN019_contigs.fa	contig00004	72262	73253	-	VFG000477(gb|NP_461845)	2-993/993	===============	0/0	99.9	81.75	VFDB_full		VFG000477(gb|NP_461845) (rpoS) RNA polymerase sigma factor RpoS [RpoS (VF0112) - Regulation (VFC0301)] [Salmonella enterica subsp. enterica serovar Typhimurium str. LT2]
HN020_contigs.fa	contig00001	467487	467860	-	VFG050623(gb|WP_000389061.1)	1-374/384	===============	0/0	97.4	82.62	VFDB_full		VFG050623(gb|WP_000389061.1) (pilG) twitching motility response regulator PilG [TFP (VF1334) - Adherence (VFC0001)] [Acinetobacter baumannii AB0057]
HN020_contigs.fa	contig00001	792519	793569	+	VFG050395(gb|YP_005797773.1)	18-1068/1068	===============	0/0	98.41	82.02	VFDB_full		VFG050395(gb|YP_005797773.1) (pilT) type IV pilus twitching motility protein PilT [TFP (VF1334) - Adherence (VFC0001)] [Acinetobacter baumannii TCDC-AB0715]
HN020_contigs.fa	contig00002	394465	395174	-	VFG038216(gb|WP_000076440)	1-710/717	===============	0/0	99.02	85.35	VFDB_full		VFG038216(gb|WP_000076440) (bfmR) biofilm-controlling response regulator [BfmRS (VF0463) - Regulation (VFC0301)] [Acinetobacter baumannii 1656-2]
HN020_contigs.fa	contig00002	504028	505040	-	VFG038182(gb|WP_000777875)	1-1022/1071	========/======	2024-06-21	94.02	86.09	VFDB_full		VFG038182(gb|WP_000777875) (ompA) outer membrane protein OmpA [OmpA (VF0464) - Immune modulation (VFC0258)] [Acinetobacter baumannii D1279779]
HN020_contigs.fa	contig00003	128662	129564	+	VFG037826(gb|WP_000240700)	1-903/903	===============	0/0	100	80.18	VFDB_full		VFG037826(gb|WP_000240700) (lpxC) UDP-3-O-acyl-N-acetylglucosamine deacetylase [LPS (VF0466) - Immune modulation (VFC0258)] [Acinetobacter baumannii BJAB0715]
HN020_contigs.fa	contig00006	156881	157384	-	VFG051040(gb|WP_000653195.1)	1-504/504	===============	0/0	100	81.35	VFDB_full		VFG051040(gb|WP_000653195.1) (hcp/tssD) type VI secretion system tube protein Hcp [T6SS (VF1337) - Effector delivery system (VFC0086)] [Acinetobacter baumannii AB0057]
HN020_contigs.fa	contig00006	157431	158912	-	VFG051074(gb|WP_001066523.1)	1-1482/1482	===============	0/0	100	82.59	VFDB_full		VFG051074(gb|WP_001066523.1) (tssC) type VI secretion system contractile sheath large subunit [T6SS (VF1337) - Effector delivery system (VFC0086)] [Acinetobacter baumannii BJAB0715]
HN020_contigs.fa	contig00008	94176	95047	-	VFG037943(gb|YP_001083152)	1-872/879	===============	0/0	99.2	87.27	VFDB_full		VFG037943(gb|YP_001083152) (A1S_0055) WecE protein [Capsule (VF0465) - Immune modulation (VFC0258)] [Acinetobacter baumannii ATCC 17978]
HN020_contigs.fa	contig00008	95252	95828	-	VFG037928(gb|YP_001083151)	1-577/579	===============	0/0	99.65	85.79	VFDB_full		VFG037928(gb|YP_001083151) (A1S_0054) WbbJ protein [Capsule (VF0465) - Immune modulation (VFC0258)] [Acinetobacter baumannii ATCC 17978]
HN020_contigs.fa	contig00008	95825	96682	-	VFG037913(gb|YP_001083150)	1-858/858	===============	0/0	100	86.48	VFDB_full		VFG037913(gb|YP_001083150) (A1S_0053) MviM protein [Capsule (VF0465) - Immune modulation (VFC0258)] [Acinetobacter baumannii ATCC 17978]
HN022_contigs.fa	contig00001	29553	30131	+	VFG043045(gb|NP_460881)	7-585/585	===============	0/0	98.97	80.14	VFDB_full		VFG043045(gb|NP_460881) (flhC) regulator of flagellar biosynthesis [Peritrichous flagella (VF0967) - Motility (VFC0204)] [Salmonella enterica subsp. enterica serovar Typhimurium str. LT2]
HN022_contigs.fa	contig00001	1282215	1282651	+	VFG000478(gb|NP_459678)	1-437/453	========/======	2024-04-06	95.81	82.05	VFDB_full		VFG000478(gb|NP_459678) (fur) ferric iron uptake transcriptional regulator [Fur (VF0113) - Regulation (VFC0301)] [Salmonella enterica subsp. enterica serovar Typhimurium str. LT2]
HN022_contigs.fa	contig00004	412580	413571	+	VFG000477(gb|NP_461845)	2-993/993	===============	0/0	99.9	81.55	VFDB_full		VFG000477(gb|NP_461845) (rpoS) RNA polymerase sigma factor RpoS [RpoS (VF0112) - Regulation (VFC0301)] [Salmonella enterica subsp. enterica serovar Typhimurium str. LT2]
HN022_contigs.fa	contig00004	489005	491538	+	VFG049192(gb|WP_008806080)	1-2534/2574	========/======	2024-04-04	98.37	80.28	VFDB_full		VFG049192(gb|WP_008806080) (clpV) ATP-dependent chaperone ClpB [T6SS-II (VF0783) - Effector delivery system (VFC0086)] [Klebsiella pneumoniae 342]
HN022_contigs.fa	contig00005	61871	62493	+	VFG049010(gb|WP_004103995)	1-623/651	===============	0/0	95.7	82.83	VFDB_full		VFG049010(gb|WP_004103995) (rcsB) transcriptional regulator RcsB [RcsAB (VF0571) - Regulation (VFC0301)] [Klebsiella oxytoca E718]
HN022_contigs.fa	contig00007	45290	46698	+	VFG048968(gb|WP_012541090)	1-1406/1407	========/======	2024-01-03	99.93	81.41	VFDB_full		VFG048968(gb|WP_012541090) (gndA) NADP-dependent phosphogluconate dehydrogenase [Capsule (VF0560) - Immune modulation (VFC0258)] [Klebsiella pneumoniae 342]
HN022_contigs.fa	contig00007	229692	230363	-	VFG043117(gb|WP_001253441)	61-732/738	.=======/======	2024-04-08	90.51	80.33	VFDB_full		VFG043117(gb|WP_001253441) (fliP) flagellar type III secretion system pore protein FliP [Peritrichous flagella (VF1154) - Motility (VFC0204)] [Escherichia coli O157:H7 str. EDL933]
HN022_contigs.fa	contig00007	230827	231196	-	VFG023651(gb|WP_005160399)	45-417/417	.=======/======	2024-08-13	87.53	81.22	VFDB_full		VFG023651(gb|WP_005160399) (fliN) flagellar motor switch protein FliN [Flagella (VF0394) - Motility (VFC0204)] [Yersinia enterocolitica subsp. palearctica 105.5R(r)]
HN022_contigs.fa	contig00007	231236	232234	-	VFG043114(gb|WP_010904778)	1-999/1005	========/======	2024-04-06	99.1	80.94	VFDB_full		VFG043114(gb|WP_010904778) (fliM) flagellar motor switch protein FliM [Peritrichous flagella (VF1154) - Motility (VFC0204)] [Escherichia coli O157:H7 str. EDL933]
HN022_contigs.fa	contig00007	236641	237633	-	VFG043108(gb|WP_000067959)	1-996/996	========/======	2024-03-05	99.6	81.24	VFDB_full		VFG043108(gb|WP_000067959) (fliG) flagellar motor switch protein FliG [Peritrichous flagella (VF1154) - Motility (VFC0204)] [Escherichia coli O157:H7 str. EDL933]
HN028_contigs.fa	contig00001	93629	94303	+	VFG000475(gb|NP_460201)	1-675/675	===============	0/0	100	80.74	VFDB_full		VFG000475(gb|NP_460201) (phoP) response regulator in two-component regulatory system with PhoQ [PhoPQ (VF0111) - Regulation (VFC0301)] [Salmonella enterica subsp. enterica serovar Typhimurium str. LT2]
HN028_contigs.fa	contig00001	148734	149828	-	VFG043029(gb|NP_460152)	2-1096/1098	========/======	2024-02-02	99.64	80.75	VFDB_full		VFG043029(gb|NP_460152) (flgI) flagellar biosynthesis protein FlgA [Peritrichous flagella (VF0967) - Motility (VFC0204)] [Salmonella enterica subsp. enterica serovar Typhimurium str. LT2]
HN028_contigs.fa	contig00001	149842	150481	-	VFG043080(gb|WP_001295442)	60-699/699	.==============	0/0	91.56	81.88	VFDB_full		VFG043080(gb|WP_001295442) (flgH) flagellar basal body L-ring protein FlgH [Peritrichous flagella (VF1154) - Motility (VFC0204)] [Escherichia coli O157:H7 str. EDL933]
HN028_contigs.fa	contig00001	150598	151380	-	VFG043027(gb|NP_460150)	1-783/783	===============	0/0	100	85.57	VFDB_full		VFG043027(gb|NP_460150) (flgG) flagellar basal-body rod protein FlgG [Peritrichous flagella (VF0967) - Motility (VFC0204)] [Salmonella enterica subsp. enterica serovar Typhimurium str. LT2]
HN028_contigs.fa	contig00001	154131	154535	-	VFG043075(gb|WP_001196460)	1-405/405	===============	0/0	100	81.23	VFDB_full		VFG043075(gb|WP_001196460) (flgC) flagellar basal body rod protein FlgC [Peritrichous flagella (VF1154) - Motility (VFC0204)] [Escherichia coli O157:H7 str. EDL933]
HN028_contigs.fa	contig00001	182953	183786	+	VFG042725(gb|WP_001189321)	1-834/834	===============	0/0	100	80.58	VFDB_full		VFG042725(gb|WP_001189321) (csgG) curli production assembly/transport protein CsgG [Curli fibers (VF1138) - Adherence (VFC0001)] [Escherichia coli O157:H7 str. EDL933]
HN028_contigs.fa	contig00001	253754	254799	+	VFG043544(gb|WP_000750416)	1-1031/1041	========/======	2024-04-21	98.75	84.37	VFDB_full		VFG043544(gb|WP_000750416) (ompA) porin OmpA [Z1307 (VF1158) - Adherence (VFC0001)] [Escherichia coli O157:H7 str. EDL933]
HN028_contigs.fa	contig00001	538294	538730	+	VFG000478(gb|NP_459678)	1-437/453	===============	0/0	96.47	84.67	VFDB_full		VFG000478(gb|NP_459678) (fur) ferric iron uptake transcriptional regulator [Fur (VF0113) - Regulation (VFC0301)] [Salmonella enterica subsp. enterica serovar Typhimurium str. LT2]
HN028_contigs.fa	contig00001	618789	619534	-	VFG048401(gb|WP_014837779)	11-756/756	========/======	2024-04-06	98.28	81.04	VFDB_full		VFG048401(gb|WP_014837779) (entA) 23-dihydroxybenzoate-23-dehydrogenase [Ent (VF0562) - Nutritional/Metabolic factor (VFC0272)] [Klebsiella oxytoca E718]
HN028_contigs.fa	contig00001	619550	620398	-	VFG048415(gb|YP_005225748)	1-846/852	========/======	2024-01-03	99.3	82.92	VFDB_full		VFG048415(gb|YP_005225748) (entB) 23-dihydro-23-dihydroxybenzoate synthetase isochroismatase [Ent (VF0562) - Nutritional/Metabolic factor (VFC0272)] [Klebsiella pneumoniae subsp. pneumoniae HS11286]
HN028_contigs.fa	contig00001	628050	628821	+	VFG048480(gb|WP_014837773)	17-788/795	========/======	2024-02-02	96.98	80.47	VFDB_full		VFG048480(gb|WP_014837773) (fepC) iron-enterobactin transporter ATP-binding protein [Ent (VF0562) - Nutritional/Metabolic factor (VFC0272)] [Klebsiella oxytoca E718]
HN028_contigs.fa	contig00001	635099	637351	+	VFG048511(gb|WP_014228348)	1-2250/2250	========/======	2024-09-29	99.42	81.16	VFDB_full		VFG048511(gb|WP_014228348) (fepA) outer membrane receptor FepA [Ent (VF0562) - Nutritional/Metabolic factor (VFC0272)] [Klebsiella oxytoca KCTC 1686]
HN028_contigs.fa	contig00001	639098	639929	-	VFG034227(gb|WP_000992805)	1-832/858	===============	0/0	96.97	81.37	VFDB_full		VFG034227(gb|WP_000992805) (sitC) iron/manganese ABC transporter permease subunit SitC [Iron/manganese transport (VF1116) - Nutritional/Metabolic factor (VFC0272)] [Escherichia coli O45:K1:H7 str. S88]
HN028_contigs.fa	contig00001	775594	778739	+	VFG049146(gb|WP_012968813)	1-3143/3147	========/======	2024-05-11	99.75	84.79	VFDB_full		VFG049146(gb|WP_012968813) (acrB) acriflavine resistance protein B [AcrAB (VF0568) - Antimicrobial activity/Competitive advantage (VFC0325)] [Klebsiella variicola At-22]
HN028_contigs.fa	contig00002	69347	70747	+	VFG048953(gb|WP_012967596)	1-1401/1407	===============	0/0	99.57	84.23	VFDB_full		VFG048953(gb|WP_012967596) (gndA) NADP-dependent phosphogluconate dehydrogenase [Capsule (VF0560) - Immune modulation (VFC0258)] [Klebsiella variicola At-22]
HN028_contigs.fa	contig00002	187127	187392	-	VFG043118(gb|WP_000187358)	1-266/270	===============	0/0	98.52	82.33	VFDB_full		VFG043118(gb|WP_000187358) (fliQ) flagellar biosynthesis protein FliQ [Peritrichous flagella (VF1154) - Motility (VFC0204)] [Escherichia coli O157:H7 str. EDL933]
HN028_contigs.fa	contig00002	187407	188053	-	VFG043117(gb|WP_001253441)	88-734/738	.==============	0/0	87.67	83	VFDB_full		VFG043117(gb|WP_001253441) (fliP) flagellar type III secretion system pore protein FliP [Peritrichous flagella (VF1154) - Motility (VFC0204)] [Escherichia coli O157:H7 str. EDL933]
HN028_contigs.fa	contig00002	188518	188930	-	VFG043115(gb|WP_001282098)	1-413/414	===============	0/0	99.76	81.84	VFDB_full		VFG043115(gb|WP_001282098) (fliN) flagellar motor switch protein FliN [Peritrichous flagella (VF1154) - Motility (VFC0204)] [Escherichia coli O157:H7 str. EDL933]
HN028_contigs.fa	contig00002	188927	189931	-	VFG043114(gb|WP_010904778)	1-1005/1005	===============	0/0	100	82.39	VFDB_full		VFG043114(gb|WP_010904778) (fliM) flagellar motor switch protein FliM [Peritrichous flagella (VF1154) - Motility (VFC0204)] [Escherichia coli O157:H7 str. EDL933]
HN028_contigs.fa	contig00002	192191	193564	-	VFG043110(gb|WP_000213294)	1-1374/1374	===============	0/0	100	81.51	VFDB_full		VFG043110(gb|WP_000213294) (fliI) flagellum-specific ATP synthase FliI [Peritrichous flagella (VF1154) - Motility (VFC0204)] [Escherichia coli O157:H7 str. EDL933]
HN028_contigs.fa	contig00002	194267	195247	-	VFG043057(gb|NP_460923)	16-996/996	===============	0/0	98.49	87.26	VFDB_full		VFG043057(gb|NP_460923) (fliG) flagellar motor switch protein FliG [Peritrichous flagella (VF0967) - Motility (VFC0204)] [Salmonella enterica subsp. enterica serovar Typhimurium str. LT2]
HN028_contigs.fa	contig00002	213593	214312	+	VFG043049(gb|NP_460909)	1-720/720	===============	0/0	100	84.44	VFDB_full		VFG043049(gb|NP_460909) (fliA) RNA polymerase sigma factor FliA [Peritrichous flagella (VF0967) - Motility (VFC0204)] [Salmonella enterica subsp. enterica serovar Typhimurium str. LT2]
HN028_contigs.fa	contig00002	215005	215805	+	VFG043099(gb|WP_001302033)	1-801/801	===============	0/0	100	83.52	VFDB_full		VFG043099(gb|WP_001302033) (tcyJ) cystine ABC transporter substrate-binding protein [Peritrichous flagella (VF1154) - Motility (VFC0204)] [Escherichia coli O157:H7 str. EDL933]
HN028_contigs.fa	contig00002	251684	252262	+	VFG043045(gb|NP_460881)	7-585/585	===============	0/0	98.97	82.21	VFDB_full		VFG043045(gb|NP_460881) (flhC) regulator of flagellar biosynthesis [Peritrichous flagella (VF0967) - Motility (VFC0204)] [Salmonella enterica subsp. enterica serovar Typhimurium str. LT2]
HN028_contigs.fa	contig00002	252386	253273	+	VFG043044(gb|NP_460880)	1-888/888	===============	0/0	100	82.43	VFDB_full		VFG043044(gb|NP_460880) (motA) flagellar motor stator protein MotA [Peritrichous flagella (VF0967) - Motility (VFC0204)] [Salmonella enterica subsp. enterica serovar Typhimurium str. LT2]
HN028_contigs.fa	contig00002	256255	256758	+	VFG043041(gb|NP_460877)	1-504/504	===============	0/0	100	81.15	VFDB_full		VFG043041(gb|NP_460877) (cheW) chemotaxis protein CheW [Peritrichous flagella (VF0967) - Motility (VFC0204)] [Salmonella enterica subsp. enterica serovar Typhimurium str. LT2]
HN028_contigs.fa	contig00002	267826	268692	+	VFG043039(gb|NP_460875)	1-867/867	===============	0/0	100	80.39	VFDB_full		VFG043039(gb|NP_460875) (cheR) chemotaxis protein-glutamate O-methyltransferase [Peritrichous flagella (VF0967) - Motility (VFC0204)] [Salmonella enterica subsp. enterica serovar Typhimurium str. LT2]
HN028_contigs.fa	contig00002	268689	269738	+	VFG043090(gb|WP_000036413)	1-1050/1050	========/======	2024-02-02	99.9	82.68	VFDB_full		VFG043090(gb|WP_000036413) (cheB) protein-glutamate methylesterase/protein glutamine deamidase [Peritrichous flagella (VF1154) - Motility (VFC0204)] [Escherichia coli O157:H7 str. EDL933]
HN028_contigs.fa	contig00002	269755	270144	+	VFG043037(gb|NP_460873)	1-390/390	===============	0/0	100	82.31	VFDB_full		VFG043037(gb|NP_460873) (cheY) two-component system response regulator [Peritrichous flagella (VF0967) - Motility (VFC0204)] [Salmonella enterica subsp. enterica serovar Typhimurium str. LT2]
HN028_contigs.fa	contig00002	270200	270799	+	VFG043036(gb|NP_460872)	46-645/645	.==============	0/0	93.02	81.33	VFDB_full		VFG043036(gb|NP_460872) (cheZ) protein phosphatase CheZ [Peritrichous flagella (VF0967) - Motility (VFC0204)] [Salmonella enterica subsp. enterica serovar Typhimurium str. LT2]
HN028_contigs.fa	contig00002	277590	279668	+	VFG043034(gb|NP_460870)	1-2079/2079	========/======	2024-04-04	99.9	80.68	VFDB_full		VFG043034(gb|NP_460870) (flhA) flagellar biosynthesis protein FlhA [Peritrichous flagella (VF0967) - Motility (VFC0204)] [Salmonella enterica subsp. enterica serovar Typhimurium str. LT2]
HN028_contigs.fa	contig00002	670292	671371	-	VFG043568(gb|NP_460531)	1-1089/1089	========/======	1931-09-01	98.16	80.27	VFDB_full		VFG043568(gb|NP_460531) (nmpC) phosphoporin PhoE [OmpD (VF0969) - Adherence (VFC0001)] [Salmonella enterica subsp. enterica serovar Typhimurium str. LT2]
HN028_contigs.fa	contig00003	283364	284012	-	VFG049010(gb|WP_004103995)	1-649/651	===============	0/0	99.69	84.13	VFDB_full		VFG049010(gb|WP_004103995) (rcsB) transcriptional regulator RcsB [RcsAB (VF0571) - Regulation (VFC0301)] [Klebsiella oxytoca E718]
HN028_contigs.fa	contig00004	553	3126	-	VFG049198(gb|WP_008806080)	1-2574/2574	===============	0/0	100	84.69	VFDB_full		VFG049198(gb|WP_008806080) (clpV) ATP-dependent chaperone ClpB [T6SS-II (VF0783) - Effector delivery system (VFC0086)] [Klebsiella variicola At-22]
HN028_contigs.fa	contig00004	182251	183242	-	VFG000477(gb|NP_461845)	2-993/993	===============	0/0	99.9	89.42	VFDB_full		VFG000477(gb|NP_461845) (rpoS) RNA polymerase sigma factor RpoS [RpoS (VF0112) - Regulation (VFC0301)] [Salmonella enterica subsp. enterica serovar Typhimurium str. LT2]
HN028_contigs.fa	contig00006	4048	4539	-	VFG048679(gb|WP_014838711)	1-492/492	===============	0/0	100	91.67	VFDB_full		VFG048679(gb|WP_014838711) (hcp/tssD) type VI secretion system protein Hcp family [T6SS (VF0569) - Effector delivery system (VFC0086)] [Klebsiella oxytoca E718]
HN028_contigs.fa	contig00006	6248	6937	-	VFG048657(gb|WP_014838713)	1-690/690	===============	0/0	100	80.58	VFDB_full		VFG048657(gb|WP_014838713) (dotU/tssL) type VI secretion system protein DotU/TssL family [T6SS (VF0569) - Effector delivery system (VFC0086)] [Klebsiella oxytoca E718]
HN028_contigs.fa	contig00006	6934	8274	-	VFG048646(gb|WP_014838714)	1-1341/1341	===============	0/0	100	84.71	VFDB_full		VFG048646(gb|WP_014838714) (vasE/tssK) type VI secretion system baseplate subunit TssK [T6SS (VF0569) - Effector delivery system (VFC0086)] [Klebsiella oxytoca E718]
HN028_contigs.fa	contig00006	8296	9763	-	VFG048635(gb|WP_042934369)	64-1531/1533	========/======	2024-02-02	95.69	81.08	VFDB_full		VFG048635(gb|WP_042934369) (vipB/tssC) type VI secretion system contractile sheath large subunit VipB [T6SS (VF0569) - Effector delivery system (VFC0086)] [Klebsiella oxytoca E718]
HN034_contigs.fa	contig00001	25320	26438	-	VFG050406(gb|WP_000347036.1)	1-1119/1119	===============	0/0	100	88.11	VFDB_full		VFG050406(gb|WP_000347036.1) (pilU) PilT/PilU family type 4a pilus ATPase [TFP (VF1334) - Adherence (VFC0001)] [Acinetobacter baumannii D1279779]
HN034_contigs.fa	contig00001	26458	27525	-	VFG050395(gb|YP_005797773.1)	1-1068/1068	===============	0/0	100	90.36	VFDB_full		VFG050395(gb|YP_005797773.1) (pilT) type IV pilus twitching motility protein PilT [TFP (VF1334) - Adherence (VFC0001)] [Acinetobacter baumannii TCDC-AB0715]
HN034_contigs.fa	contig00001	66456	67346	+	VFG037469(gb|WP_001105542)	1-891/891	===============	0/0	100	93.94	VFDB_full		VFG037469(gb|WP_001105542) (ABBFA_RS13345) LysR family transcriptional regulator [HemO cluster (VF0636) - Nutritional/Metabolic factor (VFC0272)] [Acinetobacter baumannii AB307-0294]
HN034_contigs.fa	contig00001	541993	544505	+	VFG050910(gb|WP_001178477.1)	32-2544/2847	==============.	0/0	88.27	88.86	VFDB_full		VFG050910(gb|WP_001178477.1) (vgrG/tssI) type VI secretion system tip protein VgrG [T6SS (VF1337) - Effector delivery system (VFC0086)] [Acinetobacter baumannii ACICU]
HN034_contigs.fa	contig00001	553610	556434	+	VFG051111(gb|YP_001084320.1)	1-2826/2826	========/======	2024-10-19	99.65	84.94	VFDB_full		VFG051111(gb|YP_001084320.1) (tse3) T6SS effector Tse3 unknown function [T6SS secreted effectors (VF1338) - Effector delivery system (VFC0086)] [Acinetobacter baumannii ATCC 17978]
HN034_contigs.fa	contig00001	560166	560669	+	VFG051054(gb|WP_001119042.1)	1-504/504	===============	0/0	100	92.66	VFDB_full		VFG051054(gb|WP_001119042.1) (tssB) type VI secretion system contractile sheath small subunit [T6SS (VF1337) - Effector delivery system (VFC0086)] [Acinetobacter baumannii AB0057]
HN034_contigs.fa	contig00001	560662	562143	+	VFG051070(gb|WP_001066523.1)	1-1482/1482	===============	0/0	100	91.16	VFDB_full		VFG051070(gb|WP_001066523.1) (tssC) type VI secretion system contractile sheath large subunit [T6SS (VF1337) - Effector delivery system (VFC0086)] [Acinetobacter baumannii ACICU]
HN034_contigs.fa	contig00001	562193	562696	+	VFG051050(gb|WP_000653195.1)	1-504/504	===============	0/0	100	91.86	VFDB_full		VFG051050(gb|WP_000653195.1) (hcp/tssD) type VI secretion system tube protein Hcp [T6SS (VF1337) - Effector delivery system (VFC0086)] [Acinetobacter baumannii SDF]
HN034_contigs.fa	contig00001	562775	563251	+	VFG050990(gb|WP_001047031.1)	1-477/477	===============	0/0	100	88.26	VFDB_full		VFG050990(gb|WP_001047031.1) (tssE) type VI secretion system baseplate subunit TssE [T6SS (VF1337) - Effector delivery system (VFC0086)] [Acinetobacter baumannii BJAB0715]
HN034_contigs.fa	contig00001	563268	565079	+	VFG050998(gb|WP_000568822.1)	1-1812/1812	========/======	2024-04-06	99.83	83.03	VFDB_full		VFG050998(gb|WP_000568822.1) (tssF) type VI secretion system baseplate subunit TssF [T6SS (VF1337) - Effector delivery system (VFC0086)] [Acinetobacter baumannii AB0057]
HN034_contigs.fa	contig00001	565043	566041	+	VFG051014(gb|WP_001190395.1)	1-999/999	========/======	2024-04-04	99.8	80.12	VFDB_full		VFG051014(gb|WP_001190395.1) (tssG) type VI secretion system baseplate subunit TssG [T6SS (VF1337) - Effector delivery system (VFC0086)] [Acinetobacter baumannii ACICU]
HN034_contigs.fa	contig00001	567478	571299	+	VFG050957(gb|WP_000556921.1)	1-3825/3825	========/======	2024-03-05	99.9	85.36	VFDB_full		VFG050957(gb|WP_000556921.1) (tssM) type VI secretion system membrane subunit TssM [T6SS (VF1337) - Effector delivery system (VFC0086)] [Acinetobacter baumannii AB0057]
HN034_contigs.fa	contig00001	573495	576176	+	VFG051098(gb|WP_002001416.1)	1-2682/2682	========/======	2024-07-20	99.63	84.73	VFDB_full		VFG051098(gb|WP_002001416.1) (clpV/tssH) type VI secretion system ATPase TssH [T6SS (VF1337) - Effector delivery system (VFC0086)] [Acinetobacter baumannii ACICU]
HN034_contigs.fa	contig00001	576199	577293	+	VFG051082(gb|WP_000020713.1)	1-1095/1095	===============	0/0	100	85.02	VFDB_full		VFG051082(gb|WP_000020713.1) (tssA) type VI secretion system protein TssA [T6SS (VF1337) - Effector delivery system (VFC0086)] [Acinetobacter baumannii AB0057]
HN034_contigs.fa	contig00001	577310	578674	+	VFG051036(gb|WP_000471440.1)	1-1365/1365	===============	0/0	100	91.21	VFDB_full		VFG051036(gb|WP_000471440.1) (tssK) type VI secretion system baseplate subunit TssK [T6SS (VF1337) - Effector delivery system (VFC0086)] [Acinetobacter baumannii SDF]
HN034_contigs.fa	contig00001	578692	579498	+	VFG050950(gb|WP_000083629.1)	1-807/807	===============	0/0	100	88.1	VFDB_full		VFG050950(gb|WP_000083629.1) (tssL) type IVB secretion system protein TssL [T6SS (VF1337) - Effector delivery system (VFC0086)] [Acinetobacter baumannii BJAB0715]
HN034_contigs.fa	contig00001	580142	581095	+	VFG050976(gb|WP_000972583.1)	1-954/954	===============	0/0	100	82.39	VFDB_full		VFG050976(gb|WP_000972583.1) (tagX) type VI-associated gene X peptidoglycan hydrolase [T6SS (VF1337) - Effector delivery system (VFC0086)] [Acinetobacter baumannii BJAB0715]
HN034_contigs.fa	contig00001	895467	896018	+	VFG050819(gb|WP_000841373.1)	1-555/555	========/======	2024-01-03	99.46	80.36	VFDB_full		VFG050819(gb|WP_000841373.1) (gspH) general secretion pathway protein H [T2SS (VF1335) - Effector delivery system (VFC0086)] [Acinetobacter baumannii AYE]
HN034_contigs.fa	contig00001	896008	896388	+	VFG050838(gb|WP_000836911.1)	1-381/381	===============	0/0	100	85.83	VFDB_full		VFG050838(gb|WP_000836911.1) (gspI) general secretion pathway protein I [T2SS (VF1335) - Effector delivery system (VFC0086)] [Acinetobacter baumannii D1279779]
HN034_contigs.fa	contig00001	896525	897124	+	VFG050854(gb|WP_000594591.1)	84-683/702	.==============	0/0	85.47	81.67	VFDB_full		VFG050854(gb|WP_000594591.1) (gspJ) general secretion pathway protein J [T2SS (VF1335) - Effector delivery system (VFC0086)] [Acinetobacter baumannii SDF]
HN034_contigs.fa	contig00001	976722	977897	+	VFG037805(gb|WP_001985694)	1-1176/1176	===============	0/0	100	90.14	VFDB_full		VFG037805(gb|WP_001985694) (lpxB) lipid-A-disaccharide synthase [LPS (VF0466) - Immune modulation (VFC0258)] [Acinetobacter baumannii AB0057]
HN034_contigs.fa	contig00002	264745	265533	-	VFG037801(gb|WP_000064875)	1-789/789	===============	0/0	100	85.17	VFDB_full		VFG037801(gb|WP_000064875) (lpxA) acyl-ACP--UDP-N-acetylglucosamine O-acyltransferase [LPS (VF0466) - Immune modulation (VFC0258)] [Acinetobacter baumannii SDF]
HN034_contigs.fa	contig00002	266022	267092	-	VFG037836(gb|WP_000868103)	1-1071/1071	===============	0/0	100	85.25	VFDB_full		VFG037836(gb|WP_000868103) (lpxD) UDP-3-O-(3-hydroxymyristoyl)glucosamine N-acyltransferase [LPS (VF0466) - Immune modulation (VFC0258)] [Acinetobacter baumannii AB307-0294]
HN034_contigs.fa	contig00002	344620	346848	-	VFG037195(gb|WP_000633005)	1-2229/2229	===============	0/0	100	90.49	VFDB_full		VFG037195(gb|WP_000633005) (plc2) phospholipase C [Phospholipase C (VF0470) - Exotoxin (VFC0235)] [Acinetobacter baumannii SDF]
HN034_contigs.fa	contig00002	467036	468283	-	VFG037676(gb|WP_000866245)	1-1248/1248	===============	0/0	100	82.53	VFDB_full		VFG037676(gb|WP_000866245) (pgaC) poly-beta-16 N-acetyl-D-glucosamine synthase [PNAG (VF0472) - Biofilm (VFC0271)] [Acinetobacter baumannii AB0057]
HN034_contigs.fa	contig00002	566303	566782	-	VFG050889(gb|WP_000783000.1)	1-480/480	===============	0/0	100	87.08	VFDB_full		VFG050889(gb|WP_000783000.1) (gspM) general secretion pathway protein M [T2SS (VF1335) - Effector delivery system (VFC0086)] [Acinetobacter baumannii ACICU]
HN034_contigs.fa	contig00002	566782	567921	-	VFG050878(gb|WP_005119956.1)	1-1140/1140	===============	0/0	100	82.72	VFDB_full		VFG050878(gb|WP_005119956.1) (gspL) general secretion pathway protein L [T2SS (VF1335) - Effector delivery system (VFC0086)] [Acinetobacter baumannii BJAB0715]
HN034_contigs.fa	contig00002	603475	605232	-	VFG050781(gb|WP_001020905.1)	1-1758/1758	===============	0/0	100	85.67	VFDB_full		VFG050781(gb|WP_001020905.1) (gspE2) putative secretion pathway ATPase [T2SS (VF1335) - Effector delivery system (VFC0086)] [Acinetobacter baumannii SDF]
HN034_contigs.fa	contig00002	617800	619020	+	VFG037703(gb|WP_000010636)	1-1221/1221	===============	0/0	100	88.04	VFDB_full		VFG037703(gb|WP_000010636) (adeF) membrane-fusion protein [AdeFGH efflux pump (VF0504) - Biofilm (VFC0271)] [Acinetobacter baumannii AB0057]
HN034_contigs.fa	contig00002	619027	622206	+	VFG037724(gb|WP_001027061)	1-3180/3180	===============	0/0	100	91.38	VFDB_full		VFG037724(gb|WP_001027061) (adeG) cation/multidrug efflux pump [AdeFGH efflux pump (VF0504) - Biofilm (VFC0271)] [Acinetobacter baumannii BJAB0715]
HN034_contigs.fa	contig00002	622224	623658	+	VFG037733(gb|WP_000633128)	6-1440/1449	===============	0/0	99.03	84.81	VFDB_full		VFG037733(gb|WP_000633128) (adeH) outer membrane protein [AdeFGH efflux pump (VF0504) - Biofilm (VFC0271)] [Acinetobacter baumannii AB0057]
[truncated: 10,438 more rows]
