# Supplementary material for: MosAIC: An annotated collection of mosquito-associated bacteria with high-quality genome assemblies
Source: PLoS Biol. 2024 Nov 15;22(11):e3002897. doi: 10.1371/journal.pbio.3002897 (PMC11633956; doi:10.1371/journal.pbio.3002897)
Supplement: S6 Table — (XLSX) [file pbio.3002897.s006.xlsx]

## Sheet: Enterobacter
Table S6. Metadata for previously sequenced (i.e., external to MosAIC) Enterobacter genomes retrieved from GenBank and manually curated from the GTDB. Data adapted from doi:10.1128/mBio.02093-16.
gan_bank_accession_s	assembly	proposed_name	paper_name	lineage_mosquito_or_not	host	host_simple	collection	ncbi_isolation_source	isolation_manual	isolation_specific	link	MosAIC_internal_id	MosAIC_source_lab	MosAIC_sample_location	MosAIC_sample_source	MosAIC_lab_field_derived	MosAIC_host_species_non_mosquito	MosAIC_life_stage_non_mosquito	MosAIC_sex_non_mosquito	MosAIC_tissue_non_mosquito	MosAIC_mosquito_species	MosAIC_mosquito_strain_lab	MosAIC_mosquito_life_stage	MosAIC_mosquito_sex	MosAIC_mosquito_female_feeding_status	MosAIC_mosquito_tissue
NZ_JSBO01000000	GCF_000803045.1	E. xiangfangensis	E. xiangfangensis	NonMosquito	Homo sapiens	Homo sapiens	Chavda	NA	NA	NA	NA	NA	NA	NA	NA	NA	NA	NA	NA	NA	NA	NA	NA	NA	NA	NA
NZ_JMUP01000000	GCF_000692235.1	E. xiangfangensis	E. xiangfangensis	NonMosquito	Homo sapiens	Homo sapiens	Chavda	NA	NA	NA	NA	NA	NA	NA	NA	NA	NA	NA	NA	NA	NA	NA	NA	NA	NA	NA
NZ_LETM01000000	GCF_001037815.1	E. xiangfangensis	E. xiangfangensis	NonMosquito	Homo sapiens	Homo sapiens	Chavda	NA	NA	NA	NA	NA	NA	NA	NA	NA	NA	NA	NA	NA	NA	NA	NA	NA	NA	NA
NZ_LETC01000000	GCF_001037595.1	E. xiangfangensis	E. xiangfangensis	NonMosquito	Homo sapiens	Homo sapiens	Chavda	NA	NA	NA	NA	NA	NA	NA	NA	NA	NA	NA	NA	NA	NA	NA	NA	NA	NA	NA
NZ_JCLH01000000	GCF_000534495.1	E. xiangfangensis	E. xiangfangensis	NonMosquito	Homo sapiens	Homo sapiens	Chavda	NA	NA	NA	NA	NA	NA	NA	NA	NA	NA	NA	NA	NA	NA	NA	NA	NA	NA	NA
NZ_JWBJ01000000	GCF_001052225.1	E. xiangfangensis	E. xiangfangensis	NonMosquito	Homo sapiens	Homo sapiens	Chavda	NA	NA	NA	NA	NA	NA	NA	NA	NA	NA	NA	NA	NA	NA	NA	NA	NA	NA	NA
NZ_LDCG01000000	GCF_001011895.1	E. xiangfangensis	E. xiangfangensis	NonMosquito	Homo sapiens	Homo sapiens	Chavda	NA	NA	NA	NA	NA	NA	NA	NA	NA	NA	NA	NA	NA	NA	NA	NA	NA	NA	NA
NZ_JTEP01000000	GCF_000794145.1	E. xiangfangensis	E. xiangfangensis	NonMosquito	Homo sapiens	Homo sapiens	Chavda	NA	NA	NA	NA	NA	NA	NA	NA	NA	NA	NA	NA	NA	NA	NA	NA	NA	NA	NA
NZ_LETB01000000	GCF_001037565.1	E. xiangfangensis	E. xiangfangensis	NonMosquito	Homo sapiens	Homo sapiens	Chavda	NA	NA	NA	NA	NA	NA	NA	NA	NA	NA	NA	NA	NA	NA	NA	NA	NA	NA	NA
NZ_LFHB01000000	GCF_001187305.1	E. xiangfangensis	E. xiangfangensis	NonMosquito	long beans	Plant	Chavda	NA	NA	NA	NA	NA	NA	NA	NA	NA	NA	NA	NA	NA	NA	NA	NA	NA	NA	NA
NZ_LETJ01000000	GCF_001037745.1	E. xiangfangensis	E. xiangfangensis	NonMosquito	Homo sapiens	Homo sapiens	Chavda	NA	NA	NA	NA	NA	NA	NA	NA	NA	NA	NA	NA	NA	NA	NA	NA	NA	NA	NA
NZ_AYIY01000000	GCF_000492855.1	E. xiangfangensis	E. xiangfangensis	NonMosquito	Homo sapiens	Homo sapiens	Chavda	NA	NA	NA	NA	NA	NA	NA	NA	NA	NA	NA	NA	NA	NA	NA	NA	NA	NA	NA
NZ_JUHV01000000	GCF_000802695.1	E. xiangfangensis	E. xiangfangensis	NonMosquito	Homo sapiens	Homo sapiens	Chavda	NA	NA	NA	NA	NA	NA	NA	NA	NA	NA	NA	NA	NA	NA	NA	NA	NA	NA	NA
NZ_JTCA02000000	GCF_000784055.1	E. xiangfangensis	E. xiangfangensis	NonMosquito	Homo sapiens	Homo sapiens	Chavda	NA	NA	NA	NA	NA	NA	NA	NA	NA	NA	NA	NA	NA	NA	NA	NA	NA	NA	NA
NZ_JUIA01000000	GCF_000802785.1	E. xiangfangensis	E. xiangfangensis	NonMosquito	Homo sapiens	Homo sapiens	Chavda	NA	NA	NA	NA	NA	NA	NA	NA	NA	NA	NA	NA	NA	NA	NA	NA	NA	NA	NA
NZ_JUIC01000000	GCF_000802825.1	E. xiangfangensis	E. xiangfangensis	NonMosquito	Homo sapiens	Homo sapiens	Chavda	NA	NA	NA	NA	NA	NA	NA	NA	NA	NA	NA	NA	NA	NA	NA	NA	NA	NA	NA
NZ_JTCB02000000	GCF_000784075.1	E. xiangfangensis	E. xiangfangensis	NonMosquito	Homo sapiens	Homo sapiens	Chavda	NA	NA	NA	NA	NA	NA	NA	NA	NA	NA	NA	NA	NA	NA	NA	NA	NA	NA	NA
NZ_JCLQ01000000	GCF_000534675.1	E. xiangfangensis	E. xiangfangensis	NonMosquito	Homo sapiens	Homo sapiens	Chavda	NA	NA	NA	NA	NA	NA	NA	NA	NA	NA	NA	NA	NA	NA	NA	NA	NA	NA	NA
NZ_JYMI01000000	GCF_000952455.1	E. xiangfangensis	E. xiangfangensis	NonMosquito	Homo sapiens	Homo sapiens	Chavda	NA	NA	NA	NA	NA	NA	NA	NA	NA	NA	NA	NA	NA	NA	NA	NA	NA	NA	NA
NZ_JYLZ01000000	GCF_000952675.1	E. xiangfangensis	E. xiangfangensis	NonMosquito	Homo sapiens	Homo sapiens	Chavda	NA	NA	NA	NA	NA	NA	NA	NA	NA	NA	NA	NA	NA	NA	NA	NA	NA	NA	NA
NZ_JYMJ01000000	GCF_000952475.1	E. xiangfangensis	E. xiangfangensis	NonMosquito	Homo sapiens	Homo sapiens	Chavda	NA	NA	NA	NA	NA	NA	NA	NA	NA	NA	NA	NA	NA	NA	NA	NA	NA	NA	NA
NZ_JYMN01000000	GCF_000952405.1	E. xiangfangensis	E. xiangfangensis	NonMosquito	Homo sapiens	Homo sapiens	Chavda	NA	NA	NA	NA	NA	NA	NA	NA	NA	NA	NA	NA	NA	NA	NA	NA	NA	NA	NA
NZ_JYMO01000000	GCF_000952415.1	E. xiangfangensis	E. xiangfangensis	NonMosquito	Homo sapiens	Homo sapiens	Chavda	NA	NA	NA	NA	NA	NA	NA	NA	NA	NA	NA	NA	NA	NA	NA	NA	NA	NA	NA
NZ_JYMA01000000	GCF_000952505.1	E. xiangfangensis	E. xiangfangensis	NonMosquito	Homo sapiens	Homo sapiens	Chavda	NA	NA	NA	NA	NA	NA	NA	NA	NA	NA	NA	NA	NA	NA	NA	NA	NA	NA	NA
NZ_JYMK01000000	GCF_000952555.1	E. xiangfangensis	E. xiangfangensis	NonMosquito	Homo sapiens	Homo sapiens	Chavda	NA	NA	NA	NA	NA	NA	NA	NA	NA	NA	NA	NA	NA	NA	NA	NA	NA	NA	NA
NZ_JYMB01000000	GCF_000952215.1	E. xiangfangensis	E. xiangfangensis	NonMosquito	Homo sapiens	Homo sapiens	Chavda	NA	NA	NA	NA	NA	NA	NA	NA	NA	NA	NA	NA	NA	NA	NA	NA	NA	NA	NA
NZ_JZCV01000000	GCF_000958695.1	E. xiangfangensis	E. xiangfangensis	NonMosquito	Homo sapiens	Homo sapiens	Chavda	NA	NA	NA	NA	NA	NA	NA	NA	NA	NA	NA	NA	NA	NA	NA	NA	NA	NA	NA
NZ_JZCY01000000	GCF_000958745.1	E. xiangfangensis	E. xiangfangensis	NonMosquito	Homo sapiens	Homo sapiens	Chavda	NA	NA	NA	NA	NA	NA	NA	NA	NA	NA	NA	NA	NA	NA	NA	NA	NA	NA	NA
NZ_JYMP01000000	GCF_000952585.1	E. xiangfangensis	E. xiangfangensis	NonMosquito	Homo sapiens	Homo sapiens	Chavda	NA	NA	NA	NA	NA	NA	NA	NA	NA	NA	NA	NA	NA	NA	NA	NA	NA	NA	NA
NZ_JYMQ01000000	GCF_000952755.1	E. xiangfangensis	E. xiangfangensis	NonMosquito	Homo sapiens	Homo sapiens	Chavda	NA	NA	NA	NA	NA	NA	NA	NA	NA	NA	NA	NA	NA	NA	NA	NA	NA	NA	NA
NZ_JZDG01000000	GCF_000958665.1	E. xiangfangensis	E. xiangfangensis	NonMosquito	Homo sapiens	Homo sapiens	Chavda	NA	NA	NA	NA	NA	NA	NA	NA	NA	NA	NA	NA	NA	NA	NA	NA	NA	NA	NA
NZ_JYLR01000000	GCF_000952275.1	E. xiangfangensis	E. xiangfangensis	NonMosquito	Homo sapiens	Homo sapiens	Chavda	NA	NA	NA	NA	NA	NA	NA	NA	NA	NA	NA	NA	NA	NA	NA	NA	NA	NA	NA
NZ_JYLQ01000000	GCF_000952515.1	E. xiangfangensis	E. xiangfangensis	NonMosquito	Homo sapiens	Homo sapiens	Chavda	NA	NA	NA	NA	NA	NA	NA	NA	NA	NA	NA	NA	NA	NA	NA	NA	NA	NA	NA
NZ_JYLU01000000	GCF_000952285.1	E. xiangfangensis	E. xiangfangensis	NonMosquito	Homo sapiens	Homo sapiens	Chavda	NA	NA	NA	NA	NA	NA	NA	NA	NA	NA	NA	NA	NA	NA	NA	NA	NA	NA	NA
NZ_JZDD01000000	GCF_000958845.1	E. xiangfangensis	E. xiangfangensis	NonMosquito	Homo sapiens	Homo sapiens	Chavda	NA	NA	NA	NA	NA	NA	NA	NA	NA	NA	NA	NA	NA	NA	NA	NA	NA	NA	NA
NZ_JYML01000000	GCF_000952495.1	E. xiangfangensis	E. xiangfangensis	NonMosquito	Homo sapiens	Homo sapiens	Chavda	NA	NA	NA	NA	NA	NA	NA	NA	NA	NA	NA	NA	NA	NA	NA	NA	NA	NA	NA
NZ_JYLW01000000	GCF_000952665.1	E. xiangfangensis	E. xiangfangensis	NonMosquito	Homo sapiens	Homo sapiens	Chavda	NA	NA	NA	NA	NA	NA	NA	NA	NA	NA	NA	NA	NA	NA	NA	NA	NA	NA	NA
NZ_JZDB01000000	GCF_000958815.1	E. xiangfangensis	E. xiangfangensis	NonMosquito	Homo sapiens	Homo sapiens	Chavda	NA	NA	NA	NA	NA	NA	NA	NA	NA	NA	NA	NA	NA	NA	NA	NA	NA	NA	NA
NZ_JYLY01000000	GCF_000952655.1	E. xiangfangensis	E. xiangfangensis	NonMosquito	Homo sapiens	Homo sapiens	Chavda	NA	NA	NA	NA	NA	NA	NA	NA	NA	NA	NA	NA	NA	NA	NA	NA	NA	NA	NA
NZ_JZDC01000000	GCF_000958825.1	E. xiangfangensis	E. xiangfangensis	NonMosquito	Homo sapiens	Homo sapiens	Chavda	NA	NA	NA	NA	NA	NA	NA	NA	NA	NA	NA	NA	NA	NA	NA	NA	NA	NA	NA
NZ_JYMD01000000	GCF_000952195.1	E. xiangfangensis	E. xiangfangensis	NonMosquito	Homo sapiens	Homo sapiens	Chavda	NA	NA	NA	NA	NA	NA	NA	NA	NA	NA	NA	NA	NA	NA	NA	NA	NA	NA	NA
NZ_LBMV01000000	GCF_001010875.1	E. xiangfangensis	E. xiangfangensis	NonMosquito	Homo sapiens	Homo sapiens	Chavda	NA	NA	NA	NA	NA	NA	NA	NA	NA	NA	NA	NA	NA	NA	NA	NA	NA	NA	NA
NZ_JZCW01000000	GCF_000958725.1	E. xiangfangensis	E. xiangfangensis	NonMosquito	Homo sapiens	Homo sapiens	Chavda	NA	NA	NA	NA	NA	NA	NA	NA	NA	NA	NA	NA	NA	NA	NA	NA	NA	NA	NA
NZ_JZDE01000000	GCF_000958925.1	E. xiangfangensis	E. xiangfangensis	NonMosquito	Homo sapiens	Homo sapiens	Chavda	NA	NA	NA	NA	NA	NA	NA	NA	NA	NA	NA	NA	NA	NA	NA	NA	NA	NA	NA
NZ_JWRS01000000	GCF_000807535.1	E. xiangfangensis	E. xiangfangensis	NonMosquito	Homo sapiens	Homo sapiens	Chavda	NA	NA	NA	NA	NA	NA	NA	NA	NA	NA	NA	NA	NA	NA	NA	NA	NA	NA	NA
NZ_JTBZ02000000	GCF_000784035.1	E. xiangfangensis	E. xiangfangensis	NonMosquito	Homo sapiens	Homo sapiens	Chavda	NA	NA	NA	NA	NA	NA	NA	NA	NA	NA	NA	NA	NA	NA	NA	NA	NA	NA	NA
NZ_JUHW01000000	GCF_000802705.1	E. xiangfangensis	E. xiangfangensis	NonMosquito	Homo sapiens	Homo sapiens	Chavda	NA	NA	NA	NA	NA	NA	NA	NA	NA	NA	NA	NA	NA	NA	NA	NA	NA	NA	NA
NZ_JUHX01000000	GCF_000802715.1	E. xiangfangensis	E. xiangfangensis	NonMosquito	Homo sapiens	Homo sapiens	Chavda	NA	NA	NA	NA	NA	NA	NA	NA	NA	NA	NA	NA	NA	NA	NA	NA	NA	NA	NA
NZ_JTCC02000000	GCF_000784095.1	E. xiangfangensis	E. xiangfangensis	NonMosquito	Homo sapiens	Homo sapiens	Chavda	NA	NA	NA	NA	NA	NA	NA	NA	NA	NA	NA	NA	NA	NA	NA	NA	NA	NA	NA
NZ_JTCD02000000	GCF_000784115.1	E. xiangfangensis	E. xiangfangensis	NonMosquito	Homo sapiens	Homo sapiens	Chavda	NA	NA	NA	NA	NA	NA	NA	NA	NA	NA	NA	NA	NA	NA	NA	NA	NA	NA	NA
NZ_JUIB01000000	GCF_000802805.1	E. xiangfangensis	E. xiangfangensis	NonMosquito	Homo sapiens	Homo sapiens	Chavda	NA	NA	NA	NA	NA	NA	NA	NA	NA	NA	NA	NA	NA	NA	NA	NA	NA	NA	NA
NZ_JTCF02000000	GCF_000784155.1	E. xiangfangensis	E. xiangfangensis	NonMosquito	Homo sapiens	Homo sapiens	Chavda	NA	NA	NA	NA	NA	NA	NA	NA	NA	NA	NA	NA	NA	NA	NA	NA	NA	NA	NA
NZ_JTCG02000000	GCF_000784175.1	E. xiangfangensis	E. xiangfangensis	NonMosquito	Homo sapiens	Homo sapiens	Chavda	NA	NA	NA	NA	NA	NA	NA	NA	NA	NA	NA	NA	NA	NA	NA	NA	NA	NA	NA
NZ_JUID01000000	GCF_000802845.1	E. xiangfangensis	E. xiangfangensis	NonMosquito	Homo sapiens	Homo sapiens	Chavda	NA	NA	NA	NA	NA	NA	NA	NA	NA	NA	NA	NA	NA	NA	NA	NA	NA	NA	NA
NZ_JWRO01000000	GCF_000807735.1	E. xiangfangensis	E. xiangfangensis	NonMosquito	Homo sapiens	Homo sapiens	Chavda	NA	NA	NA	NA	NA	NA	NA	NA	NA	NA	NA	NA	NA	NA	NA	NA	NA	NA	NA
NZ_JUIE01000000	GCF_000802865.1	E. xiangfangensis	E. xiangfangensis	NonMosquito	Homo sapiens	Homo sapiens	Chavda	NA	NA	NA	NA	NA	NA	NA	NA	NA	NA	NA	NA	NA	NA	NA	NA	NA	NA	NA
NZ_JTCH02000000	GCF_000784195.1	E. xiangfangensis	E. xiangfangensis	NonMosquito	Homo sapiens	Homo sapiens	Chavda	NA	NA	NA	NA	NA	NA	NA	NA	NA	NA	NA	NA	NA	NA	NA	NA	NA	NA	NA
NZ_JZKC01000000	GCF_000949365.1	E. xiangfangensis	E. xiangfangensis	NonMosquito	missing	Missing	Chavda	NA	NA	NA	NA	NA	NA	NA	NA	NA	NA	NA	NA	NA	NA	NA	NA	NA	NA	NA
NZ_JTCE02000000	GCF_000784135.1	E. xiangfangensis	E. xiangfangensis	NonMosquito	Homo sapiens	Homo sapiens	Chavda	NA	NA	NA	NA	NA	NA	NA	NA	NA	NA	NA	NA	NA	NA	NA	NA	NA	NA	NA
NZ_LETO01000000	GCF_001037845.1	E. xiangfangensis	E. xiangfangensis	NonMosquito	Homo sapiens	Homo sapiens	Chavda	NA	NA	NA	NA	NA	NA	NA	NA	NA	NA	NA	NA	NA	NA	NA	NA	NA	NA	NA
NZ_LEDK01000000	GCF_001022735.1	E. xiangfangensis	E. xiangfangensis	NonMosquito	Homo sapiens	Homo sapiens	Chavda	NA	NA	NA	NA	NA	NA	NA	NA	NA	NA	NA	NA	NA	NA	NA	NA	NA	NA	NA
NZ_LEDJ01000000	GCF_001022775.1	E. xiangfangensis	E. xiangfangensis	NonMosquito	Homo sapiens	Homo sapiens	Chavda	NA	NA	NA	NA	NA	NA	NA	NA	NA	NA	NA	NA	NA	NA	NA	NA	NA	NA	NA
NZ_AXLK01000000	GCF_000474785.1	E. xiangfangensis	E. xiangfangensis	NonMosquito	Homo sapiens	Homo sapiens	Chavda	NA	NA	NA	NA	NA	NA	NA	NA	NA	NA	NA	NA	NA	NA	NA	NA	NA	NA	NA
NZ_JCLU01000000	GCF_000534755.1	E. xiangfangensis	E. xiangfangensis	NonMosquito	Homo sapiens	Homo sapiens	Chavda	NA	NA	NA	NA	NA	NA	NA	NA	NA	NA	NA	NA	NA	NA	NA	NA	NA	NA	NA
NZ_JYGA02000000	GCF_000938355.2	E. xiangfangensis	E. xiangfangensis	NonMosquito	Homo sapiens	Homo sapiens	Chavda	NA	NA	NA	NA	NA	NA	NA	NA	NA	NA	NA	NA	NA	NA	NA	NA	NA	NA	NA
NZ_JCKS01000000	GCF_000534195.1	E. xiangfangensis	E. xiangfangensis	NonMosquito	Homo sapiens	Homo sapiens	Chavda	NA	NA	NA	NA	NA	NA	NA	NA	NA	NA	NA	NA	NA	NA	NA	NA	NA	NA	NA
NZ_JCKR01000000	GCF_000534175.1	E. xiangfangensis	E. xiangfangensis	NonMosquito	Homo sapiens	Homo sapiens	Chavda	NA	NA	NA	NA	NA	NA	NA	NA	NA	NA	NA	NA	NA	NA	NA	NA	NA	NA	NA
NZ_AYIR01000000	GCF_000492715.1	E. xiangfangensis	E. xiangfangensis	NonMosquito	Homo sapiens	Homo sapiens	Chavda	NA	NA	NA	NA	NA	NA	NA	NA	NA	NA	NA	NA	NA	NA	NA	NA	NA	NA	NA
NZ_JCLF01000000	GCF_000534455.1	E. xiangfangensis	E. xiangfangensis	NonMosquito	Homo sapiens	Homo sapiens	Chavda	NA	NA	NA	NA	NA	NA	NA	NA	NA	NA	NA	NA	NA	NA	NA	NA	NA	NA	NA
NZ_LETG01000000	GCF_001037675.1	E. xiangfangensis	E. xiangfangensis	NonMosquito	Homo sapiens	Homo sapiens	Chavda	NA	NA	NA	NA	NA	NA	NA	NA	NA	NA	NA	NA	NA	NA	NA	NA	NA	NA	NA
NZ_LEDU01000000	GCF_001022515.1	E. hormaechei subsp. steigerwaltii	E. hormaechei subsp. steigerwaltii	NonMosquito	Homo sapiens	Homo sapiens	Chavda	NA	NA	NA	NA	NA	NA	NA	NA	NA	NA	NA	NA	NA	NA	NA	NA	NA	NA	NA
NZ_JRFQ01000000	GCF_000770745.1	E. hormaechei subsp. steigerwaltii	E. hormaechei subsp. steigerwaltii	NonMosquito	Homo sapiens	Homo sapiens	Chavda	NA	NA	NA	NA	NA	NA	NA	NA	NA	NA	NA	NA	NA	NA	NA	NA	NA	NA	NA
NZ_JCLO01000000	GCF_000534635.1	E. hormaechei subsp. steigerwaltii	E. hormaechei subsp. steigerwaltii	NonMosquito	Homo sapiens	Homo sapiens	Chavda	NA	NA	NA	NA	NA	NA	NA	NA	NA	NA	NA	NA	NA	NA	NA	NA	NA	NA	NA
NZ_CP008823.1	NA	E. hormaechei subsp. steigerwaltii	E. hormaechei subsp. steigerwaltii	NonMosquito	Homo sapiens	Homo sapiens	Chavda	NA	NA	NA	NA	NA	NA	NA	NA	NA	NA	NA	NA	NA	NA	NA	NA	NA	NA	NA
NZ_JCLW01000000	GCF_000534795.1	E. hormaechei subsp. steigerwaltii	E. hormaechei subsp. steigerwaltii	NonMosquito	Homo sapiens	Homo sapiens	Chavda	NA	NA	NA	NA	NA	NA	NA	NA	NA	NA	NA	NA	NA	NA	NA	NA	NA	NA	NA
NZ_JCLK01000000	GCF_000534555.1	E. hormaechei subsp. steigerwaltii	E. hormaechei subsp. steigerwaltii	NonMosquito	Homo sapiens	Homo sapiens	Chavda	NA	NA	NA	NA	NA	NA	NA	NA	NA	NA	NA	NA	NA	NA	NA	NA	NA	NA	NA
NZ_JCLR01000000	GCF_000534695.1	E. hormaechei subsp. steigerwaltii	E. hormaechei subsp. steigerwaltii	NonMosquito	Homo sapiens	Homo sapiens	Chavda	NA	NA	NA	NA	NA	NA	NA	NA	NA	NA	NA	NA	NA	NA	NA	NA	NA	NA	NA
NZ_LETK01000000	GCF_001037755.1	E. hormaechei subsp. steigerwaltii	E. hormaechei subsp. steigerwaltii	NonMosquito	Homo sapiens	Homo sapiens	Chavda	NA	NA	NA	NA	NA	NA	NA	NA	NA	NA	NA	NA	NA	NA	NA	NA	NA	NA	NA
NZ_LEEH01000000	GCF_001023345.1	E. hormaechei subsp. steigerwaltii	E. hormaechei subsp. steigerwaltii	NonMosquito	Homo sapiens	Homo sapiens	Chavda	NA	NA	NA	NA	NA	NA	NA	NA	NA	NA	NA	NA	NA	NA	NA	NA	NA	NA	NA
NZ_LEEG01000000	GCF_001023375.1	E. hormaechei subsp. steigerwaltii	E. hormaechei subsp. steigerwaltii	NonMosquito	Homo sapiens	Homo sapiens	Chavda	NA	NA	NA	NA	NA	NA	NA	NA	NA	NA	NA	NA	NA	NA	NA	NA	NA	NA	NA
NZ_LEEF01000000	GCF_001023395.1	E. hormaechei subsp. steigerwaltii	E. hormaechei subsp. steigerwaltii	NonMosquito	Homo sapiens	Homo sapiens	Chavda	NA	NA	NA	NA	NA	NA	NA	NA	NA	NA	NA	NA	NA	NA	NA	NA	NA	NA	NA
NZ_LEDY01000000	GCF_001022425.1	E. hormaechei subsp. steigerwaltii	E. hormaechei subsp. steigerwaltii	NonMosquito	Homo sapiens	Homo sapiens	Chavda	NA	NA	NA	NA	NA	NA	NA	NA	NA	NA	NA	NA	NA	NA	NA	NA	NA	NA	NA
NZ_LEDP01000000	GCF_001022605.1	E. hormaechei subsp. steigerwaltii	E. hormaechei subsp. steigerwaltii	NonMosquito	Homo sapiens	Homo sapiens	Chavda	NA	NA	NA	NA	NA	NA	NA	NA	NA	NA	NA	NA	NA	NA	NA	NA	NA	NA	NA
NZ_AYIK01000000	GCF_000492575.1	E. hormaechei subsp. steigerwaltii	E. hormaechei subsp. steigerwaltii	NonMosquito	Homo sapiens	Homo sapiens	Chavda	NA	NA	NA	NA	NA	NA	NA	NA	NA	NA	NA	NA	NA	NA	NA	NA	NA	NA	NA
NZ_LEDZ01000000	GCF_001022345.1	E. hormaechei subsp. steigerwaltii	E. hormaechei subsp. steigerwaltii	NonMosquito	Homo sapiens	Homo sapiens	Chavda	NA	NA	NA	NA	NA	NA	NA	NA	NA	NA	NA	NA	NA	NA	NA	NA	NA	NA	NA
NZ_LETD01000000	GCF_001037645.1	E. hormaechei subsp. steigerwaltii	E. hormaechei subsp. steigerwaltii	NonMosquito	Homo sapiens	Homo sapiens	Chavda	NA	NA	NA	NA	NA	NA	NA	NA	NA	NA	NA	NA	NA	NA	NA	NA	NA	NA	NA
NZ_LEEM01000000	GCF_001023215.1	E. hormaechei subsp. steigerwaltii	E. hormaechei subsp. steigerwaltii	NonMosquito	Homo sapiens	Homo sapiens	Chavda	NA	NA	NA	NA	NA	NA	NA	NA	NA	NA	NA	NA	NA	NA	NA	NA	NA	NA	NA
NZ_LEEE01000000	GCF_001023385.1	E. hormaechei subsp. steigerwaltii	E. hormaechei subsp. steigerwaltii	NonMosquito	Homo sapiens	Homo sapiens	Chavda	NA	NA	NA	NA	NA	NA	NA	NA	NA	NA	NA	NA	NA	NA	NA	NA	NA	NA	NA
NZ_LETH01000000	GCF_001037725.1	E. hormaechei subsp. steigerwaltii	E. hormaechei subsp. steigerwaltii	NonMosquito	Homo sapiens	Homo sapiens	Chavda	NA	NA	NA	NA	NA	NA	NA	NA	NA	NA	NA	NA	NA	NA	NA	NA	NA	NA	NA
NZ_JYMG01000000	GCF_000952315.1	E. hormaechei subsp. steigerwaltii	E. hormaechei subsp. steigerwaltii	NonMosquito	Homo sapiens	Homo sapiens	Chavda	NA	NA	NA	NA	NA	NA	NA	NA	NA	NA	NA	NA	NA	NA	NA	NA	NA	NA	NA
NZ_JVKL01000000	GCF_001076375.1	E. hormaechei subsp. steigerwaltii	E. hormaechei subsp. steigerwaltii	NonMosquito	Homo sapiens	Homo sapiens	Chavda	NA	NA	NA	NA	NA	NA	NA	NA	NA	NA	NA	NA	NA	NA	NA	NA	NA	NA	NA
NZ_JCLJ01000000	GCF_000534535.1	E. hormaechei subsp. steigerwaltii	E. hormaechei subsp. steigerwaltii	NonMosquito	Homo sapiens	Homo sapiens	Chavda	NA	NA	NA	NA	NA	NA	NA	NA	NA	NA	NA	NA	NA	NA	NA	NA	NA	NA	NA
NZ_LEDS01000000	GCF_001022545.1	E. hormaechei subsp. steigerwaltii	E. hormaechei subsp. steigerwaltii	NonMosquito	Homo sapiens	Homo sapiens	Chavda	NA	NA	NA	NA	NA	NA	NA	NA	NA	NA	NA	NA	NA	NA	NA	NA	NA	NA	NA
NZ_LEDO01000000	GCF_001022615.1	E. hormaechei subsp. steigerwaltii	E. hormaechei subsp. steigerwaltii	NonMosquito	Homo sapiens	Homo sapiens	Chavda	NA	NA	NA	NA	NA	NA	NA	NA	NA	NA	NA	NA	NA	NA	NA	NA	NA	NA	NA
NZ_AYIE01000000	GCF_000492455.1	E. hormaechei subsp. steigerwaltii	E. hormaechei subsp. steigerwaltii	NonMosquito	Homo sapiens	Homo sapiens	Chavda	NA	NA	NA	NA	NA	NA	NA	NA	NA	NA	NA	NA	NA	NA	NA	NA	NA	NA	NA
NZ_LEEA01000000	GCF_001022365.1	E. hormaechei subsp. steigerwaltii	E. hormaechei subsp. steigerwaltii	NonMosquito	Homo sapiens	Homo sapiens	Chavda	NA	NA	NA	NA	NA	NA	NA	NA	NA	NA	NA	NA	NA	NA	NA	NA	NA	NA	NA
NZ_AMGJ01000000	GCF_000315775.1	E. hormaechei subsp. steigerwaltii	E. hormaechei subsp. steigerwaltii	NonMosquito	Ailuropoda melanoleuca	Animal	Chavda	NA	NA	NA	NA	NA	NA	NA	NA	NA	NA	NA	NA	NA	NA	NA	NA	NA	NA	NA
NZ_JVZC01000000	GCF_001052955.1	E. hormaechei subsp. steigerwaltii	E. hormaechei subsp. steigerwaltii	NonMosquito	Homo sapiens	Homo sapiens	Chavda	NA	NA	NA	NA	NA	NA	NA	NA	NA	NA	NA	NA	NA	NA	NA	NA	NA	NA	NA
NZ_LETP01000000	GCF_001037885.1	E. hormaechei subsp. steigerwaltii	E. hormaechei subsp. steigerwaltii	NonMosquito	Homo sapiens	Homo sapiens	Chavda	NA	NA	NA	NA	NA	NA	NA	NA	NA	NA	NA	NA	NA	NA	NA	NA	NA	NA	NA
NZ_LEDE01000000	GCF_001022875.1	E. hormaechei subsp. steigerwaltii	E. hormaechei subsp. steigerwaltii	NonMosquito	Homo sapiens	Homo sapiens	Chavda	NA	NA	NA	NA	NA	NA	NA	NA	NA	NA	NA	NA	NA	NA	NA	NA	NA	NA	NA
NZ_JVYD01000000	GCF_001054135.1	E. hormaechei subsp. steigerwaltii	E. hormaechei subsp. steigerwaltii	NonMosquito	Homo sapiens	Homo sapiens	Chavda	NA	NA	NA	NA	NA	NA	NA	NA	NA	NA	NA	NA	NA	NA	NA	NA	NA	NA	NA
NZ_JVGX01000000	GCF_001056795.1	E. hormaechei subsp. steigerwaltii	E. hormaechei subsp. steigerwaltii	NonMosquito	Homo sapiens	Homo sapiens	Chavda	NA	NA	NA	NA	NA	NA	NA	NA	NA	NA	NA	NA	NA	NA	NA	NA	NA	NA	NA
NZ_JVBS01000000	GCF_001057375.1	E. hormaechei subsp. steigerwaltii	E. hormaechei subsp. steigerwaltii	NonMosquito	Homo sapiens	Homo sapiens	Chavda	NA	NA	NA	NA	NA	NA	NA	NA	NA	NA	NA	NA	NA	NA	NA	NA	NA	NA	NA
NZ_LETL01000000	GCF_001037805.1	E. hormaechei subsp. steigerwaltii	E. hormaechei subsp. steigerwaltii	NonMosquito	Homo sapiens	Homo sapiens	Chavda	NA	NA	NA	NA	NA	NA	NA	NA	NA	NA	NA	NA	NA	NA	NA	NA	NA	NA	NA
NZ_LDCD01000000	GCF_001011695.1	E. hormaechei subsp. steigerwaltii	E. hormaechei subsp. steigerwaltii	NonMosquito	Homo sapiens	Homo sapiens	Chavda	NA	NA	NA	NA	NA	NA	NA	NA	NA	NA	NA	NA	NA	NA	NA	NA	NA	NA	NA
NZ_LEEN01000000	GCF_001023225.1	E. hormaechei subsp. steigerwaltii	E. hormaechei subsp. steigerwaltii	NonMosquito	Homo sapiens	Homo sapiens	Chavda	NA	NA	NA	NA	NA	NA	NA	NA	NA	NA	NA	NA	NA	NA	NA	NA	NA	NA	NA
NZ_LEEB01000000	GCF_001022335.1	E. hormaechei subsp. steigerwaltii	E. hormaechei subsp. steigerwaltii	NonMosquito	Homo sapiens	Homo sapiens	Chavda	NA	NA	NA	NA	NA	NA	NA	NA	NA	NA	NA	NA	NA	NA	NA	NA	NA	NA	NA
NZ_LEDV01000000	GCF_001022495.1	E. hormaechei subsp. steigerwaltii	E. hormaechei subsp. steigerwaltii	NonMosquito	Homo sapiens	Homo sapiens	Chavda	NA	NA	NA	NA	NA	NA	NA	NA	NA	NA	NA	NA	NA	NA	NA	NA	NA	NA	NA
NZ_LEDD01000000	GCF_001022885.1	E. hormaechei subsp. steigerwaltii	E. hormaechei subsp. steigerwaltii	NonMosquito	Homo sapiens	Homo sapiens	Chavda	NA	NA	NA	NA	NA	NA	NA	NA	NA	NA	NA	NA	NA	NA	NA	NA	NA	NA	NA
NZ_LEDB01000000	GCF_001022935.1	E. hormaechei subsp. steigerwaltii	E. hormaechei subsp. steigerwaltii	NonMosquito	Homo sapiens	Homo sapiens	Chavda	NA	NA	NA	NA	NA	NA	NA	NA	NA	NA	NA	NA	NA	NA	NA	NA	NA	NA	NA
NZ_JCKX01000000	GCF_000534295.1	E. hormaechei subsp. steigerwaltii	E. hormaechei subsp. steigerwaltii	NonMosquito	Homo sapiens	Homo sapiens	Chavda	NA	NA	NA	NA	NA	NA	NA	NA	NA	NA	NA	NA	NA	NA	NA	NA	NA	NA	NA
NZ_JCKT01000000	GCF_000534215.1	E. hormaechei subsp. steigerwaltii	E. hormaechei subsp. steigerwaltii	NonMosquito	Homo sapiens	Homo sapiens	Chavda	NA	NA	NA	NA	NA	NA	NA	NA	NA	NA	NA	NA	NA	NA	NA	NA	NA	NA	NA
NZ_ANIA01000000	GCF_000328905.1	E. hormaechei subsp. steigerwaltii	E. hormaechei subsp. steigerwaltii	NonMosquito	Tenebrio molitor	Insect	Chavda	NA	NA	NA	NA	NA	NA	NA	NA	NA	NA	NA	NA	NA	NA	NA	NA	NA	NA	NA
NZ_ANIC01000000	GCF_000478345.1	E. hormaechei subsp. steigerwaltii	E. hormaechei subsp. steigerwaltii	NonMosquito	Tenebrio molitor	Insect	Chavda	NA	NA	NA	NA	NA	NA	NA	NA	NA	NA	NA	NA	NA	NA	NA	NA	NA	NA	NA
NZ_ANID01000000	GCF_000328885.1	E. hormaechei subsp. steigerwaltii	E. hormaechei subsp. steigerwaltii	NonMosquito	Zophobas morio	Insect	Chavda	NA	NA	NA	NA	NA	NA	NA	NA	NA	NA	NA	NA	NA	NA	NA	NA	NA	NA	NA
NZ_JVOV01000000	GCF_001054695.1	E. hormaechei subsp. steigerwaltii	E. hormaechei subsp. steigerwaltii	NonMosquito	Homo sapiens	Homo sapiens	Chavda	NA	NA	NA	NA	NA	NA	NA	NA	NA	NA	NA	NA	NA	NA	NA	NA	NA	NA	NA
NZ_JUHY01000000	GCF_000802685.1	E. hormaechei subsp. steigerwaltii	E. hormaechei subsp. steigerwaltii	NonMosquito	Homo sapiens	Homo sapiens	Chavda	NA	NA	NA	NA	NA	NA	NA	NA	NA	NA	NA	NA	NA	NA	NA	NA	NA	NA	NA
NZ_JQGO01000000	GCF_000747015.1	E. hormaechei subsp. steigerwaltii	E. hormaechei subsp. steigerwaltii	NonMosquito	Homo sapiens	Homo sapiens	Chavda	NA	NA	NA	NA	NA	NA	NA	NA	NA	NA	NA	NA	NA	NA	NA	NA	NA	NA	NA
NZ_JULZ01000000	GCF_001059905.1	E. hormaechei subsp. steigerwaltii	E. hormaechei subsp. steigerwaltii	NonMosquito	Homo sapiens	Homo sapiens	Chavda	NA	NA	NA	NA	NA	NA	NA	NA	NA	NA	NA	NA	NA	NA	NA	NA	NA	NA	NA
NZ_LETN01000000	GCF_001037835.1	E. hormaechei subsp. steigerwaltii	E. hormaechei subsp. steigerwaltii	NonMosquito	Homo sapiens	Homo sapiens	Chavda	NA	NA	NA	NA	NA	NA	NA	NA	NA	NA	NA	NA	NA	NA	NA	NA	NA	NA	NA
NZ_JCLC01000000	GCF_000534395.1	E. hormaechei subsp. steigerwaltii	E. hormaechei subsp. steigerwaltii	NonMosquito	Homo sapiens	Homo sapiens	Chavda	NA	NA	NA	NA	NA	NA	NA	NA	NA	NA	NA	NA	NA	NA	NA	NA	NA	NA	NA
NZ_LDCB01000000	GCF_001011725.1	E. hormaechei subsp. steigerwaltii	E. hormaechei subsp. steigerwaltii	NonMosquito	Homo sapiens	Homo sapiens	Chavda	NA	NA	NA	NA	NA	NA	NA	NA	NA	NA	NA	NA	NA	NA	NA	NA	NA	NA	NA
NZ_JMUT01000000	GCF_000692315.1	E. hormaechei subsp. steigerwaltii	E. hormaechei subsp. steigerwaltii	NonMosquito	Homo sapiens	Homo sapiens	Chavda	NA	NA	NA	NA	NA	NA	NA	NA	NA	NA	NA	NA	NA	NA	NA	NA	NA	NA	NA
NZ_LETF01000000	GCF_001037665.1	E. hormaechei subsp. steigerwaltii	E. hormaechei subsp. steigerwaltii	NonMosquito	Homo sapiens	Homo sapiens	Chavda	NA	NA	NA	NA	NA	NA	NA	NA	NA	NA	NA	NA	NA	NA	NA	NA	NA	NA	NA
NZ_JUXX01000000	GCF_001057845.1	E. hormaechei subsp. steigerwaltii	E. hormaechei subsp. steigerwaltii	NonMosquito	Homo sapiens	Homo sapiens	Chavda	NA	NA	NA	NA	NA	NA	NA	NA	NA	NA	NA	NA	NA	NA	NA	NA	NA	NA	NA
NZ_JCLD01000000	GCF_000534415.1	E. hormaechei subsp. steigerwaltii	E. hormaechei subsp. steigerwaltii	NonMosquito	Homo sapiens	Homo sapiens	Chavda	NA	NA	NA	NA	NA	NA	NA	NA	NA	NA	NA	NA	NA	NA	NA	NA	NA	NA	NA
NZ_LDCF01000000	GCF_001011865.1	E. hormaechei subsp. steigerwaltii	E. hormaechei subsp. steigerwaltii	NonMosquito	Homo sapiens	Homo sapiens	Chavda	NA	NA	NA	NA	NA	NA	NA	NA	NA	NA	NA	NA	NA	NA	NA	NA	NA	NA	NA
NZ_LEDG01000000	GCF_001022835.1	E. hormaechei subsp. steigerwaltii	E. hormaechei subsp. steigerwaltii	NonMosquito	Homo sapiens	Homo sapiens	Chavda	NA	NA	NA	NA	NA	NA	NA	NA	NA	NA	NA	NA	NA	NA	NA	NA	NA	NA	NA
NZ_JVZA01000000	GCF_001054075.1	E. hormaechei subsp. oharae	E. hormaechei subsp. oharae	NonMosquito	Homo sapiens	Homo sapiens	Chavda	NA	NA	NA	NA	NA	NA	NA	NA	NA	NA	NA	NA	NA	NA	NA	NA	NA	NA	NA
NZ_JUNO01000000	GCF_001075365.1	E. hormaechei subsp. oharae	E. hormaechei subsp. oharae	NonMosquito	Homo sapiens	Homo sapiens	Chavda	NA	NA	NA	NA	NA	NA	NA	NA	NA	NA	NA	NA	NA	NA	NA	NA	NA	NA	NA
NZ_LDCC01000000	GCF_001011775.1	E. hormaechei subsp. oharae	E. hormaechei subsp. oharae	NonMosquito	Homo sapiens	Homo sapiens	Chavda	NA	NA	NA	NA	NA	NA	NA	NA	NA	NA	NA	NA	NA	NA	NA	NA	NA	NA	NA
NZ_CP008897.1	NA	E. hormaechei	E. hormaechei	NonMosquito	Homo sapiens	Homo sapiens	Chavda	NA	NA	NA	NA	NA	NA	NA	NA	NA	NA	NA	NA	NA	NA	NA	NA	NA	NA	NA
NZ_CP008905.1	NA	E. hormaechei	E. hormaechei	NonMosquito	Homo sapiens	Homo sapiens	Chavda	NA	NA	NA	NA	NA	NA	NA	NA	NA	NA	NA	NA	NA	NA	NA	NA	NA	NA	NA
NZ_CP009854.1	NA	E. hormaechei	E. hormaechei	NonMosquito	unknown (sink drain)	Environmental	Chavda	NA	NA	NA	NA	NA	NA	NA	NA	NA	NA	NA	NA	NA	NA	NA	NA	NA	NA	NA
NZ_LEED01000000	GCF_001023425.1	E. hormaechei	E. hormaechei	NonMosquito	Homo sapiens	Homo sapiens	Chavda	NA	NA	NA	NA	NA	NA	NA	NA	NA	NA	NA	NA	NA	NA	NA	NA	NA	NA	NA
NZ_LETE01000000	GCF_001037655.1	E. hormaechei	E. hormaechei	NonMosquito	Homo sapiens	Homo sapiens	Chavda	NA	NA	NA	NA	NA	NA	NA	NA	NA	NA	NA	NA	NA	NA	NA	NA	NA	NA	NA
NZ_LEDF01000000	GCF_001022855.1	E. hormaechei	E. hormaechei	NonMosquito	Homo sapiens	Homo sapiens	Chavda	NA	NA	NA	NA	NA	NA	NA	NA	NA	NA	NA	NA	NA	NA	NA	NA	NA	NA	NA
NZ_JCKK01000000	GCF_000534035.1	E. hormaechei	E. hormaechei	NonMosquito	Homo sapiens	Homo sapiens	Chavda	NA	NA	NA	NA	NA	NA	NA	NA	NA	NA	NA	NA	NA	NA	NA	NA	NA	NA	NA
NZ_LBLX01000000	GCF_000981975.1	E. hormaechei	E. hormaechei	NonMosquito	Homo sapiens	Homo sapiens	Chavda	NA	NA	NA	NA	NA	NA	NA	NA	NA	NA	NA	NA	NA	NA	NA	NA	NA	NA	NA
NZ_JVNW01000000	GCF_001056175.1	E. hormaechei	E. hormaechei	NonMosquito	Homo sapiens	Homo sapiens	Chavda	NA	NA	NA	NA	NA	NA	NA	NA	NA	NA	NA	NA	NA	NA	NA	NA	NA	NA	NA
NZ_AYIM01000000	GCF_000492615.1	E. hormaechei	E. hormaechei	NonMosquito	Homo sapiens	Homo sapiens	Chavda	NA	NA	NA	NA	NA	NA	NA	NA	NA	NA	NA	NA	NA	NA	NA	NA	NA	NA	NA
NZ_AYIG01000000	GCF_000492495.1	E. hormaechei	E. hormaechei	NonMosquito	Homo sapiens	Homo sapiens	Chavda	NA	NA	NA	NA	NA	NA	NA	NA	NA	NA	NA	NA	NA	NA	NA	NA	NA	NA	NA
NZ_JCLL01000000	GCF_000534575.1	E. hormaechei	E. hormaechei	NonMosquito	Homo sapiens	Homo sapiens	Chavda	NA	NA	NA	NA	NA	NA	NA	NA	NA	NA	NA	NA	NA	NA	NA	NA	NA	NA	NA
NZ_JCLT01000000	GCF_000534735.1	E. hormaechei	E. hormaechei	NonMosquito	Homo sapiens	Homo sapiens	Chavda	NA	NA	NA	NA	NA	NA	NA	NA	NA	NA	NA	NA	NA	NA	NA	NA	NA	NA	NA
NZ_JZDA01000000	GCF_000958805.1	E. hormaechei	E. hormaechei	NonMosquito	Homo sapiens	Homo sapiens	Chavda	NA	NA	NA	NA	NA	NA	NA	NA	NA	NA	NA	NA	NA	NA	NA	NA	NA	NA	NA
NZ_JJNL01000000	GCF_000633795.1	E. hormaechei	E. hormaechei	NonMosquito	Homo sapiens	Homo sapiens	Chavda	NA	NA	NA	NA	NA	NA	NA	NA	NA	NA	NA	NA	NA	NA	NA	NA	NA	NA	NA
NZ_JCLG01000000	GCF_000534475.1	E. hormaechei	E. hormaechei	NonMosquito	Homo sapiens	Homo sapiens	Chavda	NA	NA	NA	NA	NA	NA	NA	NA	NA	NA	NA	NA	NA	NA	NA	NA	NA	NA	NA
NZ_JCLN01000000	GCF_000534615.1	E. hormaechei	E. hormaechei	NonMosquito	Homo sapiens	Homo sapiens	Chavda	NA	NA	NA	NA	NA	NA	NA	NA	NA	NA	NA	NA	NA	NA	NA	NA	NA	NA	NA
NZ_JCLM01000000	GCF_000534595.1	E. hormaechei	E. hormaechei	NonMosquito	Homo sapiens	Homo sapiens	Chavda	NA	NA	NA	NA	NA	NA	NA	NA	NA	NA	NA	NA	NA	NA	NA	NA	NA	NA	NA
NZ_JCLV01000000	GCF_000534775.1	E. hormaechei	E. hormaechei	NonMosquito	Homo sapiens	Homo sapiens	Chavda	NA	NA	NA	NA	NA	NA	NA	NA	NA	NA	NA	NA	NA	NA	NA	NA	NA	NA	NA
NZ_AYJE01000000	GCF_000492975.1	E. hormaechei	E. hormaechei	NonMosquito	Homo sapiens	Homo sapiens	Chavda	NA	NA	NA	NA	NA	NA	NA	NA	NA	NA	NA	NA	NA	NA	NA	NA	NA	NA	NA
NZ_JCLS01000000	GCF_000534715.1	E. hormaechei	E. hormaechei	NonMosquito	Homo sapiens	Homo sapiens	Chavda	NA	NA	NA	NA	NA	NA	NA	NA	NA	NA	NA	NA	NA	NA	NA	NA	NA	NA	NA
NZ_AXLJ01000000	GCF_000474805.1	E. hormaechei	E. hormaechei	NonMosquito	Homo sapiens	Homo sapiens	Chavda	NA	NA	NA	NA	NA	NA	NA	NA	NA	NA	NA	NA	NA	NA	NA	NA	NA	NA	NA
NZ_JCLP01000000	GCF_000534655.1	E. hormaechei	E. hormaechei	NonMosquito	Homo sapiens	Homo sapiens	Chavda	NA	NA	NA	NA	NA	NA	NA	NA	NA	NA	NA	NA	NA	NA	NA	NA	NA	NA	NA
NZ_LETI01000000	GCF_001037735.1	E. hormaechei	E. hormaechei	NonMosquito	Homo sapiens	Homo sapiens	Chavda	NA	NA	NA	NA	NA	NA	NA	NA	NA	NA	NA	NA	NA	NA	NA	NA	NA	NA	NA
NZ_AFHR01000000	GCF_000213995.1	E. hormaechei subsp. hormaechei	E. hormaechei subsp. hormaechei	NonMosquito	Homo sapiens	Homo sapiens	Chavda	NA	NA	NA	NA	NA	NA	NA	NA	NA	NA	NA	NA	NA	NA	NA	NA	NA	NA	NA
NZ_LEEI01000000	GCF_001023315.1	E. hormaechei subsp. hormaechei	E. hormaechei subsp. hormaechei	NonMosquito	Homo sapiens	Homo sapiens	Chavda	NA	NA	NA	NA	NA	NA	NA	NA	NA	NA	NA	NA	NA	NA	NA	NA	NA	NA	NA
NZ_AEXB01000000	GCF_000211415.1	E. mori	E. mori	NonMosquito	Morus alba L.	Plant	Chavda	NA	NA	NA	NA	NA	NA	NA	NA	NA	NA	NA	NA	NA	NA	NA	NA	NA	NA	NA
NC_014121.1	NA	E. cloacae subsp. cloacae	E. cloacae subsp. cloacae	NonMosquito	Homo sapiens	Homo sapiens	Chavda	NA	NA	NA	NA	NA	NA	NA	NA	NA	NA	NA	NA	NA	NA	NA	NA	NA	NA	NA
NZ_CP009756.1	NA	E. cloacae subsp. cloacae	E. cloacae subsp. cloacae	NonMosquito	unknown (soil isolate)	Environmental	Chavda	NA	NA	NA	NA	NA	NA	NA	NA	NA	NA	NA	NA	NA	NA	NA	NA	NA	NA	NA
NZ_JVCE01000000	GCF_001057255.1	E. cloacae subsp. cloacae	E. cloacae subsp. cloacae	NonMosquito	Homo sapiens	Homo sapiens	Chavda	NA	NA	NA	NA	NA	NA	NA	NA	NA	NA	NA	NA	NA	NA	NA	NA	NA	NA	NA
NZ_JVBY01000000	GCF_001057315.1	E. cloacae subsp. cloacae	E. cloacae subsp. cloacae	NonMosquito	Homo sapiens	Homo sapiens	Chavda	NA	NA	NA	NA	NA	NA	NA	NA	NA	NA	NA	NA	NA	NA	NA	NA	NA	NA	NA
NZ_JVBX01000000	GCF_001055365.1	E. cloacae subsp. cloacae	E. cloacae subsp. cloacae	NonMosquito	Homo sapiens	Homo sapiens	Chavda	NA	NA	NA	NA	NA	NA	NA	NA	NA	NA	NA	NA	NA	NA	NA	NA	NA	NA	NA
NZ_JXAE01000000	GCF_000818625.1	E. cloacae subsp. cloacae	E. cloacae subsp. cloacae	NonMosquito	unknown (soil isolate)	Environmental	Chavda	NA	NA	NA	NA	NA	NA	NA	NA	NA	NA	NA	NA	NA	NA	NA	NA	NA	NA	NA
NZ_LDCI01000000	GCF_001011715.1	E. cloacae subsp. cloacae	E. cloacae subsp. cloacae	NonMosquito	Homo sapiens	Homo sapiens	Chavda	NA	NA	NA	NA	NA	NA	NA	NA	NA	NA	NA	NA	NA	NA	NA	NA	NA	NA	NA
NZ_JWPX01000000	GCF_000812505.1	E. cloacae subsp. cloacae	E. cloacae subsp. cloacae	NonMosquito	unknown (water isolate)	Environmental	Chavda	NA	NA	NA	NA	NA	NA	NA	NA	NA	NA	NA	NA	NA	NA	NA	NA	NA	NA	NA
NZ_JALW01000000	GCF_000710795.1	E. cloacae subsp. cloacae	E. cloacae subsp. cloacae	NonMosquito	Homo sapiens	Homo sapiens	Chavda	NA	NA	NA	NA	NA	NA	NA	NA	NA	NA	NA	NA	NA	NA	NA	NA	NA	NA	NA
NZ_LEDL01000000	GCF_001022695.1	E. cloacae subsp. cloacae	E. cloacae subsp. cloacae	NonMosquito	Homo sapiens	Homo sapiens	Chavda	NA	NA	NA	NA	NA	NA	NA	NA	NA	NA	NA	NA	NA	NA	NA	NA	NA	NA	NA
NZ_JSWY01000000	GCF_001006645.1	E. cloacae subsp. dissolvens	E. cloacae subsp. dissolvens	NonMosquito	Momordica charantia	Plant	Chavda	NA	NA	NA	NA	NA	NA	NA	NA	NA	NA	NA	NA	NA	NA	NA	NA	NA	NA	NA
NZ_LFLH01000000	GCF_001190095.1	E. cloacae subsp. dissolvens	E. cloacae subsp. dissolvens	NonMosquito	long beans	Plant	Chavda	NA	NA	NA	NA	NA	NA	NA	NA	NA	NA	NA	NA	NA	NA	NA	NA	NA	NA	NA
NC_018079.1	NA	E. cloacae subsp. dissolvens	E. cloacae subsp. dissolvens	NonMosquito	unknown (soil isolate)	Environmental	Chavda	NA	NA	NA	NA	NA	NA	NA	NA	NA	NA	NA	NA	NA	NA	NA	NA	NA	NA	NA
NZ_LEDR01000000	GCF_001022575.1	E. cloacae subsp. dissolvens	E. cloacae subsp. dissolvens	NonMosquito	Homo sapiens	Homo sapiens	Chavda	NA	NA	NA	NA	NA	NA	NA	NA	NA	NA	NA	NA	NA	NA	NA	NA	NA	NA	NA
NC_016514.1	NA	E. ludwigii	E. ludwigii	NonMosquito	Allium cepa	Plant	Chavda	NA	NA	NA	NA	NA	NA	NA	NA	NA	NA	NA	NA	NA	NA	NA	NA	NA	NA	NA
NZ_JCLE01000000	GCF_000534435.1	E. ludwigii	E. ludwigii	NonMosquito	Homo sapiens	Homo sapiens	Chavda	NA	NA	NA	NA	NA	NA	NA	NA	NA	NA	NA	NA	NA	NA	NA	NA	NA	NA	NA
NZ_JVAG01000000	GCF_001057535.1	E. ludwigii	E. ludwigii	NonMosquito	Homo sapiens	Homo sapiens	Chavda	NA	NA	NA	NA	NA	NA	NA	NA	NA	NA	NA	NA	NA	NA	NA	NA	NA	NA	NA
NZ_JCLA01000000	GCF_000534355.1	E. ludwigii	E. ludwigii	NonMosquito	Homo sapiens	Homo sapiens	Chavda	NA	NA	NA	NA	NA	NA	NA	NA	NA	NA	NA	NA	NA	NA	NA	NA	NA	NA	NA
NZ_LEDX01000000	GCF_001022435.1	E. ludwigii	E. ludwigii	NonMosquito	Homo sapiens	Homo sapiens	Chavda	NA	NA	NA	NA	NA	NA	NA	NA	NA	NA	NA	NA	NA	NA	NA	NA	NA	NA	NA
NZ_LEER01000000	GCF_001022805.1	E. ludwigii	E. ludwigii	NonMosquito	Homo sapiens	Homo sapiens	Chavda	NA	NA	NA	NA	NA	NA	NA	NA	NA	NA	NA	NA	NA	NA	NA	NA	NA	NA	NA
NZ_JTLO01000000	GCF_000818595.1	E. ludwigii	E. ludwigii	NonMosquito	Homo sapiens	Homo sapiens	Chavda	NA	NA	NA	NA	NA	NA	NA	NA	NA	NA	NA	NA	NA	NA	NA	NA	NA	NA	NA
NZ_CP006580.1	NA	E. ludwigii	E. ludwigii	NonMosquito	Panicum virgatum	Plant	Chavda	NA	NA	NA	NA	NA	NA	NA	NA	NA	NA	NA	NA	NA	NA	NA	NA	NA	NA	NA
NZ_LGIV01000000	GCF_001263115.1	E. ludwigii	E. ludwigii	NonMosquito	Homo sapiens	Homo sapiens	Chavda	NA	NA	NA	NA	NA	NA	NA	NA	NA	NA	NA	NA	NA	NA	NA	NA	NA	NA	NA
NZ_ATCK01000000	GCF_000422225.1	E. ludwigii	E. ludwigii	NonMosquito	unknown (water isolate)	Environmental	Chavda	NA	NA	NA	NA	NA	NA	NA	NA	NA	NA	NA	NA	NA	NA	NA	NA	NA	NA	NA
NZ_LEEO01000000	GCF_001023245.1	E. ludwigii	E. ludwigii	NonMosquito	Homo sapiens	Homo sapiens	Chavda	NA	NA	NA	NA	NA	NA	NA	NA	NA	NA	NA	NA	NA	NA	NA	NA	NA	NA	NA
NZ_CP007546.1	NA	E. asburiae	E. asburiae	NonMosquito	lettice leaves	Plant	Chavda	NA	NA	NA	NA	NA	NA	NA	NA	NA	NA	NA	NA	NA	NA	NA	NA	NA	NA	NA
NZ_JWFR01000000	GCF_001053615.1	E. asburiae	E. asburiae	NonMosquito	Homo sapiens	Homo sapiens	Curated	none	clinical	intensive care units	https://journals.plos.org/plosgenetics/article?id=10.1371/journal.pgen.1005413	NA	NA	NA	NA	NA	NA	NA	NA	NA	NA	NA	NA	NA	NA	NA
NZ_JUKN01000000	GCF_001060045.1	E. asburiae	E. asburiae	NonMosquito	Homo sapiens	Homo sapiens	Curated	none	clinical	intensive care units	https://journals.plos.org/plosgenetics/article?id=10.1371/journal.pgen.1005413	NA	NA	NA	NA	NA	NA	NA	NA	NA	NA	NA	NA	NA	NA	NA
NZ_JCKL01000000	GCF_000534055.1	E. asburiae	E. asburiae	NonMosquito	Homo sapiens	Homo sapiens	Curated	urine	clinical	NA	https://img.jgi.doe.gov/cgi-bin/m/main.cgi?section=TaxonDetail&page=taxonDetail&taxon_oid=2576861188	NA	NA	NA	NA	NA	NA	NA	NA	NA	NA	NA	NA	NA	NA	NA
NZ_JWCN01000000	GCF_001052135.1	E. asburiae	E. asburiae	NonMosquito	Homo sapiens	Homo sapiens	Curated	none	clinical	intensive care units	https://journals.plos.org/plosgenetics/article?id=10.1371/journal.pgen.1005413	NA	NA	NA	NA	NA	NA	NA	NA	NA	NA	NA	NA	NA	NA	NA
NZ_JWAA01000000	GCF_001052355.1	E. asburiae	E. asburiae	NonMosquito	Homo sapiens	Homo sapiens	Curated	none	clinical	intensive care units	https://journals.plos.org/plosgenetics/article?id=10.1371/journal.pgen.1005413	NA	NA	NA	NA	NA	NA	NA	NA	NA	NA	NA	NA	NA	NA	NA
NZ_LDCE01000000	GCF_001011855.1	E. asburiae	E. asburiae	NonMosquito	Homo sapiens	Homo sapiens	Curated	none	clinical	NA	https://www.ncbi.nlm.nih.gov/pmc/articles/PMC5156309/	NA	NA	NA	NA	NA	NA	NA	NA	NA	NA	NA	NA	NA	NA	NA
NZ_LECX01000000	GCF_001023015.1	E. asburiae	E. asburiae	NonMosquito	Homo sapiens	Homo sapiens	Curated	bodily fluid	clinical	bodily fluid	https://www.ncbi.nlm.nih.gov/pmc/articles/PMC5156309/	NA	NA	NA	NA	NA	NA	NA	NA	NA	NA	NA	NA	NA	NA	NA
NZ_JYMF01000000	GCF_000952605.1	E. asburiae	E. asburiae	NonMosquito	Homo sapiens	Homo sapiens	Curated	sputum	clinical	NA	https://journals.asm.org/doi/10.1128/AAC.01291-15?url_ver=Z39.88-2003&rfr_id=ori:rid:crossref.org&rfr_dat=cr_pub%20%200pubmed	NA	NA	NA	NA	NA	NA	NA	NA	NA	NA	NA	NA	NA	NA	NA
NZ_JRUR01000000	GCF_000801755.1	E. asburiae	E. asburiae	NonMosquito	Oryza sativa	Plant	Chavda	NA	NA	NA	NA	NA	NA	NA	NA	NA	NA	NA	NA	NA	NA	NA	NA	NA	NA	NA
NZ_LDCH01000000	GCF_001011705.1	E. asburiae	E. asburiae	NonMosquito	Homo sapiens	Homo sapiens	Chavda	NA	NA	NA	NA	NA	NA	NA	NA	NA	NA	NA	NA	NA	NA	NA	NA	NA	NA	NA
NZ_LEDA01000000	GCF_001022955.1	E. asburiae	E. asburiae	NonMosquito	Homo sapiens	Homo sapiens	Chavda	NA	NA	NA	NA	NA	NA	NA	NA	NA	NA	NA	NA	NA	NA	NA	NA	NA	NA	NA
NZ_JZCX01000000	GCF_000958735.1	E. asburiae	E. asburiae	NonMosquito	Homo sapiens	Homo sapiens	Chavda	NA	NA	NA	NA	NA	NA	NA	NA	NA	NA	NA	NA	NA	NA	NA	NA	NA	NA	NA
NZ_JWGM01000000	GCF_001052645.1	E. asburiae	E. asburiae	NonMosquito	Homo sapiens	Homo sapiens	Chavda	NA	NA	NA	NA	NA	NA	NA	NA	NA	NA	NA	NA	NA	NA	NA	NA	NA	NA	NA
NZ_JWGJ01000000	GCF_001052635.1	E. asburiae	E. asburiae	NonMosquito	Homo sapiens	Homo sapiens	Chavda	NA	NA	NA	NA	NA	NA	NA	NA	NA	NA	NA	NA	NA	NA	NA	NA	NA	NA	NA
NZ_JWCF01000000	GCF_001052145.1	E. asburiae	E. asburiae	NonMosquito	Homo sapiens	Homo sapiens	Chavda	NA	NA	NA	NA	NA	NA	NA	NA	NA	NA	NA	NA	NA	NA	NA	NA	NA	NA	NA
NZ_JWBX01000000	GCF_001076295.1	E. asburiae	E. asburiae	NonMosquito	Homo sapiens	Homo sapiens	Chavda	NA	NA	NA	NA	NA	NA	NA	NA	NA	NA	NA	NA	NA	NA	NA	NA	NA	NA	NA
NZ_JUOY01000000	GCF_001059535.1	E. asburiae	E. asburiae	NonMosquito	Homo sapiens	Homo sapiens	Chavda	NA	NA	NA	NA	NA	NA	NA	NA	NA	NA	NA	NA	NA	NA	NA	NA	NA	NA	NA
NZ_JUMS01000000	GCF_001059415.1	E. asburiae	E. asburiae	NonMosquito	Homo sapiens	Homo sapiens	Chavda	NA	NA	NA	NA	NA	NA	NA	NA	NA	NA	NA	NA	NA	NA	NA	NA	NA	NA	NA
NZ_AYIP01000000	GCF_000492675.1	E. asburiae	E. asburiae	NonMosquito	Homo sapiens	Homo sapiens	Chavda	NA	NA	NA	NA	NA	NA	NA	NA	NA	NA	NA	NA	NA	NA	NA	NA	NA	NA	NA
NZ_JVLF01000000	GCF_001054905.1	E. asburiae	E. asburiae	NonMosquito	Homo sapiens	Homo sapiens	Chavda	NA	NA	NA	NA	NA	NA	NA	NA	NA	NA	NA	NA	NA	NA	NA	NA	NA	NA	NA
NZ_LEDH01000000	GCF_001022765.1	E. asburiae	E. asburiae	NonMosquito	Homo sapiens	Homo sapiens	Chavda	NA	NA	NA	NA	NA	NA	NA	NA	NA	NA	NA	NA	NA	NA	NA	NA	NA	NA	NA
NZ_JUXG01000000	GCF_001057935.1	E. asburiae	E. asburiae	NonMosquito	Homo sapiens	Homo sapiens	Chavda	none	clinical	intensive care units	https://journals.plos.org/plosgenetics/article?id=10.1371/journal.pgen.1005413	NA	NA	NA	NA	NA	NA	NA	NA	NA	NA	NA	NA	NA	NA	NA
NZ_CP011591.1	NA	E. asburiae	E. asburiae	NonMosquito	Homo sapiens	Homo sapiens	Chavda	NA	NA	NA	NA	NA	NA	NA	NA	NA	NA	NA	NA	NA	NA	NA	NA	NA	NA	NA
NZ_JYMM01000000	GCF_000952575.1	E. asburiae	E. asburiae	NonMosquito	Homo sapiens	Homo sapiens	Chavda	NA	NA	NA	NA	NA	NA	NA	NA	NA	NA	NA	NA	NA	NA	NA	NA	NA	NA	NA
NZ_AZUA01000000	GCF_000568075.1	E. asburiae	E. asburiae	NonMosquito	yellow yam	Plant	Chavda	none	plant	yam	https://pubmed.ncbi.nlm.nih.gov/24625871/	NA	NA	NA	NA	NA	NA	NA	NA	NA	NA	NA	NA	NA	NA	NA
NZ_AVOP01000000	GCF_000733275.2	E. asburiae	E. asburiae	NonMosquito	Homo sapiens	Homo sapiens	Chavda	NA	NA	NA	NA	NA	NA	NA	NA	NA	NA	NA	NA	NA	NA	NA	NA	NA	NA	NA
NZ_AYJG01000000	GCF_000493015.1	E. asburiae	E. asburiae	NonMosquito	Homo sapiens	Homo sapiens	Chavda	NA	NA	NA	NA	NA	NA	NA	NA	NA	NA	NA	NA	NA	NA	NA	NA	NA	NA	NA
NZ_JWCB01000000	GCF_001052195.1	E. cloacae complex	E. cloacae complex	NonMosquito	Homo sapiens	Homo sapiens	Chavda	NA	NA	NA	NA	NA	NA	NA	NA	NA	NA	NA	NA	NA	NA	NA	NA	NA	NA	NA
NZ_JWAV01000000	GCF_001053955.1	E. cloacae complex	E. cloacae complex	NonMosquito	Homo sapiens	Homo sapiens	Chavda	NA	NA	NA	NA	NA	NA	NA	NA	NA	NA	NA	NA	NA	NA	NA	NA	NA	NA	NA
NZ_JWAU01000000	GCF_001052295.1	E. cloacae complex	E. cloacae complex	NonMosquito	Homo sapiens	Homo sapiens	Chavda	NA	NA	NA	NA	NA	NA	NA	NA	NA	NA	NA	NA	NA	NA	NA	NA	NA	NA	NA
NZ_JACW01000000	GCF_000568175.1	E. cloacae complex	E. cloacae complex	NonMosquito	unknown (soil isolate)	Environmental	Chavda	NA	NA	NA	NA	NA	NA	NA	NA	NA	NA	NA	NA	NA	NA	NA	NA	NA	NA	NA
NZ_AZXZ01000000	GCF_000568155.1	E. cloacae complex	E. cloacae complex	NonMosquito	yellow yam	Plant	Chavda	NA	NA	NA	NA	NA	NA	NA	NA	NA	NA	NA	NA	NA	NA	NA	NA	NA	NA	NA
NZ_AZUB01000000	GCF_000568095.1	E. cloacae complex	E. cloacae complex	NonMosquito	yellow yam	Plant	Chavda	NA	NA	NA	NA	NA	NA	NA	NA	NA	NA	NA	NA	NA	NA	NA	NA	NA	NA	NA
NZ_JVIL01000000	GCF_001056585.1	E. cloacae complex	E. cloacae complex	NonMosquito	Homo sapiens	Homo sapiens	Chavda	NA	NA	NA	NA	NA	NA	NA	NA	NA	NA	NA	NA	NA	NA	NA	NA	NA	NA	NA
NZ_JVIB01000000	GCF_001055075.1	E. cloacae complex	E. cloacae complex	NonMosquito	Homo sapiens	Homo sapiens	Chavda	NA	NA	NA	NA	NA	NA	NA	NA	NA	NA	NA	NA	NA	NA	NA	NA	NA	NA	NA
NZ_LEDT01000000	GCF_001022525.1	E. cloacae complex	E. cloacae complex	NonMosquito	Homo sapiens	Homo sapiens	Chavda	NA	NA	NA	NA	NA	NA	NA	NA	NA	NA	NA	NA	NA	NA	NA	NA	NA	NA	NA
NZ_LEDN01000000	GCF_001022675.1	E. cloacae complex	E. cloacae complex	NonMosquito	Homo sapiens	Homo sapiens	Chavda	NA	NA	NA	NA	NA	NA	NA	NA	NA	NA	NA	NA	NA	NA	NA	NA	NA	NA	NA
NZ_JMUR01000000	GCF_000692275.1	E. cloacae complex	E. cloacae complex	NonMosquito	Homo sapiens	Homo sapiens	Chavda	NA	NA	NA	NA	NA	NA	NA	NA	NA	NA	NA	NA	NA	NA	NA	NA	NA	NA	NA
NZ_JMUS01000000	GCF_000692295.1	E. cloacae complex	E. cloacae complex	NonMosquito	Homo sapiens	Homo sapiens	Chavda	NA	NA	NA	NA	NA	NA	NA	NA	NA	NA	NA	NA	NA	NA	NA	NA	NA	NA	NA
NZ_LEEP01000000	GCF_001023175.1	E. cloacae complex	E. cloacae complex	NonMosquito	Homo sapiens	Homo sapiens	Chavda	NA	NA	NA	NA	NA	NA	NA	NA	NA	NA	NA	NA	NA	NA	NA	NA	NA	NA	NA
NZ_LDCK01000000	GCF_001011955.1	E. cloacae complex	E. cloacae complex	NonMosquito	Homo sapiens	Homo sapiens	Chavda	NA	NA	NA	NA	NA	NA	NA	NA	NA	NA	NA	NA	NA	NA	NA	NA	NA	NA	NA
NZ_AYJA01000000	GCF_000492895.1	E. cloacae complex	E. cloacae complex	NonMosquito	Homo sapiens	Homo sapiens	Chavda	NA	NA	NA	NA	NA	NA	NA	NA	NA	NA	NA	NA	NA	NA	NA	NA	NA	NA	NA
NZ_ALNS01000000	GCF_000286655.1	E. cloacae complex	E. cloacae complex	NonMosquito	Saccharum officinarum	Plant	Chavda	NA	NA	NA	NA	NA	NA	NA	NA	NA	NA	NA	NA	NA	NA	NA	NA	NA	NA	NA
NZ_JWGU01000000	GCF_001052055.1	E. cloacae complex	E. cloacae complex	NonMosquito	Homo sapiens	Homo sapiens	Chavda	NA	NA	NA	NA	NA	NA	NA	NA	NA	NA	NA	NA	NA	NA	NA	NA	NA	NA	NA
NZ_JWGT01000000	GCF_001052605.1	E. cloacae complex	E. cloacae complex	NonMosquito	Homo sapiens	Homo sapiens	Chavda	NA	NA	NA	NA	NA	NA	NA	NA	NA	NA	NA	NA	NA	NA	NA	NA	NA	NA	NA
NZ_JVND01000000	GCF_001054835.1	E. cloacae complex	E. cloacae complex	NonMosquito	Homo sapiens	Homo sapiens	Chavda	NA	NA	NA	NA	NA	NA	NA	NA	NA	NA	NA	NA	NA	NA	NA	NA	NA	NA	NA
NZ_JVMT01000000	GCF_001056255.1	E. cloacae complex	E. cloacae complex	NonMosquito	Homo sapiens	Homo sapiens	Chavda	NA	NA	NA	NA	NA	NA	NA	NA	NA	NA	NA	NA	NA	NA	NA	NA	NA	NA	NA
NZ_JWAF01000000	GCF_001052895.1	E. cloacae complex	E. cloacae complex	NonMosquito	Homo sapiens	Homo sapiens	Chavda	NA	NA	NA	NA	NA	NA	NA	NA	NA	NA	NA	NA	NA	NA	NA	NA	NA	NA	NA
NZ_JVWV01000000	GCF_001076175.1	E. cloacae complex	E. cloacae complex	NonMosquito	Homo sapiens	Homo sapiens	Chavda	NA	NA	NA	NA	NA	NA	NA	NA	NA	NA	NA	NA	NA	NA	NA	NA	NA	NA	NA
NZ_AYID01000000	GCF_000492435.1	E. cloacae complex	E. cloacae complex	NonMosquito	Homo sapiens	Homo sapiens	Chavda	NA	NA	NA	NA	NA	NA	NA	NA	NA	NA	NA	NA	NA	NA	NA	NA	NA	NA	NA
NZ_LEET01000000	GCF_001022415.1	E. cloacae complex	E. cloacae complex	NonMosquito	Homo sapiens	Homo sapiens	Chavda	NA	NA	NA	NA	NA	NA	NA	NA	NA	NA	NA	NA	NA	NA	NA	NA	NA	NA	NA
NZ_LEES01000000	GCF_001022655.1	E. cloacae complex	E. cloacae complex	NonMosquito	Homo sapiens	Homo sapiens	Chavda	NA	NA	NA	NA	NA	NA	NA	NA	NA	NA	NA	NA	NA	NA	NA	NA	NA	NA	NA
NZ_JMUU01000000	GCF_000692335.1	E. cloacae complex	E. cloacae complex	NonMosquito	Homo sapiens	Homo sapiens	Chavda	NA	NA	NA	NA	NA	NA	NA	NA	NA	NA	NA	NA	NA	NA	NA	NA	NA	NA	NA
NZ_JYMH01000000	GCF_000968725.1	E. cloacae complex	E. cloacae complex	NonMosquito	Homo sapiens	Homo sapiens	Chavda	NA	NA	NA	NA	NA	NA	NA	NA	NA	NA	NA	NA	NA	NA	NA	NA	NA	NA	NA
NZ_ATHX01000000	GCF_000467655.2	E. cloacae complex	E. cloacae complex	NonMosquito	Homo sapiens	Homo sapiens	Chavda	NA	NA	NA	NA	NA	NA	NA	NA	NA	NA	NA	NA	NA	NA	NA	NA	NA	NA	NA
NZ_JFHW01000000	GCF_000612205.1	E. cloacae complex	E. cloacae complex	NonMosquito	unknown (oil well)	Environmental	Chavda	NA	NA	NA	NA	NA	NA	NA	NA	NA	NA	NA	NA	NA	NA	NA	NA	NA	NA	NA
NZ_JSZC01000000	GCF_000805795.1	E. cloacae complex	E. cloacae complex	NonMosquito	Homo sapiens	Homo sapiens	Chavda	NA	NA	NA	NA	NA	NA	NA	NA	NA	NA	NA	NA	NA	NA	NA	NA	NA	NA	NA
NZ_LEDI01000000	GCF_001022755.1	E. cloacae complex	E. cloacae complex	NonMosquito	Homo sapiens	Homo sapiens	Chavda	NA	NA	NA	NA	NA	NA	NA	NA	NA	NA	NA	NA	NA	NA	NA	NA	NA	NA	NA
NZ_JWPV01000000	GCF_000812425.1	E. cloacae complex	E. cloacae complex	NonMosquito	unknown (water isolate)	Environmental	Chavda	NA	NA	NA	NA	NA	NA	NA	NA	NA	NA	NA	NA	NA	NA	NA	NA	NA	NA	NA
NZ_AYJO01000000	GCF_000493175.1	E. cloacae complex	E. cloacae complex	NonMosquito	Homo sapiens	Homo sapiens	Chavda	NA	NA	NA	NA	NA	NA	NA	NA	NA	NA	NA	NA	NA	NA	NA	NA	NA	NA	NA
NZ_JCKQ01000000	GCF_000534155.1	E. cloacae complex	E. cloacae complex	NonMosquito	Homo sapiens	Homo sapiens	Chavda	NA	NA	NA	NA	NA	NA	NA	NA	NA	NA	NA	NA	NA	NA	NA	NA	NA	NA	NA
NZ_LETR01000000	GCF_001030225.1	E. cloacae complex	E. cloacae complex	NonMosquito	Homo sapiens	Homo sapiens	Chavda	NA	NA	NA	NA	NA	NA	NA	NA	NA	NA	NA	NA	NA	NA	NA	NA	NA	NA	NA
NZ_JALR01000000	GCF_000564975.1	E. cloacae complex	E. cloacae complex	NonMosquito	Homo sapiens	Homo sapiens	Chavda	NA	NA	NA	NA	NA	NA	NA	NA	NA	NA	NA	NA	NA	NA	NA	NA	NA	NA	NA
NZ_JWGB01000000	GCF_001053595.1	E. aerogenes	E. aerogenes	NonMosquito	Homo sapiens	Homo sapiens	Chavda	NA	NA	NA	NA	NA	NA	NA	NA	NA	NA	NA	NA	NA	NA	NA	NA	NA	NA	NA
NZ_JWFZ01000000	GCF_001052095.1	E. aerogenes	E. aerogenes	NonMosquito	Homo sapiens	Homo sapiens	Chavda	NA	NA	NA	NA	NA	NA	NA	NA	NA	NA	NA	NA	NA	NA	NA	NA	NA	NA	NA
NZ_JVVV01000000	GCF_001052565.1	E. aerogenes	E. aerogenes	NonMosquito	Homo sapiens	Homo sapiens	Chavda	NA	NA	NA	NA	NA	NA	NA	NA	NA	NA	NA	NA	NA	NA	NA	NA	NA	NA	NA
NZ_JVVU01000000	GCF_001054275.1	E. aerogenes	E. aerogenes	NonMosquito	Homo sapiens	Homo sapiens	Chavda	NA	NA	NA	NA	NA	NA	NA	NA	NA	NA	NA	NA	NA	NA	NA	NA	NA	NA	NA
NZ_JVVQ01000000	GCF_001054315.1	E. aerogenes	E. aerogenes	NonMosquito	Homo sapiens	Homo sapiens	Chavda	NA	NA	NA	NA	NA	NA	NA	NA	NA	NA	NA	NA	NA	NA	NA	NA	NA	NA	NA
NZ_JVVP01000000	GCF_001053235.1	E. aerogenes	E. aerogenes	NonMosquito	Homo sapiens	Homo sapiens	Chavda	NA	NA	NA	NA	NA	NA	NA	NA	NA	NA	NA	NA	NA	NA	NA	NA	NA	NA	NA
NZ_JVSF01000000	GCF_001054405.1	E. aerogenes	E. aerogenes	NonMosquito	Homo sapiens	Homo sapiens	Chavda	NA	NA	NA	NA	NA	NA	NA	NA	NA	NA	NA	NA	NA	NA	NA	NA	NA	NA	NA
NZ_JVRL01000000	GCF_001055555.1	E. aerogenes	E. aerogenes	NonMosquito	Homo sapiens	Homo sapiens	Chavda	NA	NA	NA	NA	NA	NA	NA	NA	NA	NA	NA	NA	NA	NA	NA	NA	NA	NA	NA
NC_020181.1	NA	E. aerogenes	E. aerogenes	NonMosquito	Homo sapiens	Homo sapiens	Chavda	NA	NA	NA	NA	NA	NA	NA	NA	NA	NA	NA	NA	NA	NA	NA	NA	NA	NA	NA
NZ_LDAZ01000000	GCF_001011415.1	E. aerogenes	E. aerogenes	NonMosquito	Homo sapiens	Homo sapiens	Chavda	NA	NA	NA	NA	NA	NA	NA	NA	NA	NA	NA	NA	NA	NA	NA	NA	NA	NA	NA
NZ_LDBB01000000	GCF_001011185.1	E. aerogenes	E. aerogenes	NonMosquito	Homo sapiens	Homo sapiens	Chavda	NA	NA	NA	NA	NA	NA	NA	NA	NA	NA	NA	NA	NA	NA	NA	NA	NA	NA	NA
NZ_LDBE01000000	GCF_001011205.1	E. aerogenes	E. aerogenes	NonMosquito	Homo sapiens	Homo sapiens	Chavda	NA	NA	NA	NA	NA	NA	NA	NA	NA	NA	NA	NA	NA	NA	NA	NA	NA	NA	NA
NZ_LDBF01000000	GCF_001011455.1	E. aerogenes	E. aerogenes	NonMosquito	Homo sapiens	Homo sapiens	Chavda	NA	NA	NA	NA	NA	NA	NA	NA	NA	NA	NA	NA	NA	NA	NA	NA	NA	NA	NA
NZ_LDBG01000000	GCF_001011265.1	E. aerogenes	E. aerogenes	NonMosquito	Homo sapiens	Homo sapiens	Chavda	NA	NA	NA	NA	NA	NA	NA	NA	NA	NA	NA	NA	NA	NA	NA	NA	NA	NA	NA
NZ_LDBQ01000000	GCF_001011175.1	E. aerogenes	E. aerogenes	NonMosquito	Homo sapiens	Homo sapiens	Chavda	NA	NA	NA	NA	NA	NA	NA	NA	NA	NA	NA	NA	NA	NA	NA	NA	NA	NA	NA
NZ_LDBU01000000	GCF_001011575.1	E. aerogenes	E. aerogenes	NonMosquito	Homo sapiens	Homo sapiens	Chavda	NA	NA	NA	NA	NA	NA	NA	NA	NA	NA	NA	NA	NA	NA	NA	NA	NA	NA	NA
NZ_JMUN01000000	GCF_000692195.1	E. aerogenes	E. aerogenes	NonMosquito	Homo sapiens	Homo sapiens	Chavda	NA	NA	NA	NA	NA	NA	NA	NA	NA	NA	NA	NA	NA	NA	NA	NA	NA	NA	NA
NZ_JMUO01000000	GCF_000692215.1	E. aerogenes	E. aerogenes	NonMosquito	Homo sapiens	Homo sapiens	Chavda	NA	NA	NA	NA	NA	NA	NA	NA	NA	NA	NA	NA	NA	NA	NA	NA	NA	NA	NA
NZ_JCKZ01000000	GCF_000534335.1	E. aerogenes	E. aerogenes	NonMosquito	Homo sapiens	Homo sapiens	Chavda	NA	NA	NA	NA	NA	NA	NA	NA	NA	NA	NA	NA	NA	NA	NA	NA	NA	NA	NA
NZ_JCKY01000000	GCF_000534315.1	E. aerogenes	E. aerogenes	NonMosquito	Homo sapiens	Homo sapiens	Chavda	NA	NA	NA	NA	NA	NA	NA	NA	NA	NA	NA	NA	NA	NA	NA	NA	NA	NA	NA
NZ_JCKO01000000	GCF_000534115.1	E. aerogenes	E. aerogenes	NonMosquito	Homo sapiens	Homo sapiens	Chavda	NA	NA	NA	NA	NA	NA	NA	NA	NA	NA	NA	NA	NA	NA	NA	NA	NA	NA	NA
NZ_JCKN01000000	GCF_000534095.1	E. aerogenes	E. aerogenes	NonMosquito	Homo sapiens	Homo sapiens	Chavda	NA	NA	NA	NA	NA	NA	NA	NA	NA	NA	NA	NA	NA	NA	NA	NA	NA	NA	NA
NZ_JCKM01000000	GCF_000534075.1	E. aerogenes	E. aerogenes	NonMosquito	Homo sapiens	Homo sapiens	Chavda	NA	NA	NA	NA	NA	NA	NA	NA	NA	NA	NA	NA	NA	NA	NA	NA	NA	NA	NA
NZ_JULT01000000	GCF_001059975.1	E. aerogenes	E. aerogenes	NonMosquito	Homo sapiens	Homo sapiens	Chavda	NA	NA	NA	NA	NA	NA	NA	NA	NA	NA	NA	NA	NA	NA	NA	NA	NA	NA	NA
NZ_LDAY01000000	GCF_001011385.1	E. aerogenes	E. aerogenes	NonMosquito	Homo sapiens	Homo sapiens	Chavda	NA	NA	NA	NA	NA	NA	NA	NA	NA	NA	NA	NA	NA	NA	NA	NA	NA	NA	NA
NZ_LDBJ01000000	GCF_001011425.1	E. aerogenes	E. aerogenes	NonMosquito	Homo sapiens	Homo sapiens	Chavda	NA	NA	NA	NA	NA	NA	NA	NA	NA	NA	NA	NA	NA	NA	NA	NA	NA	NA	NA
NZ_LDBP01000000	GCF_001011615.1	E. aerogenes	E. aerogenes	NonMosquito	Homo sapiens	Homo sapiens	Chavda	NA	NA	NA	NA	NA	NA	NA	NA	NA	NA	NA	NA	NA	NA	NA	NA	NA	NA	NA
NZ_LDBR01000000	GCF_001011355.1	E. aerogenes	E. aerogenes	NonMosquito	Homo sapiens	Homo sapiens	Chavda	NA	NA	NA	NA	NA	NA	NA	NA	NA	NA	NA	NA	NA	NA	NA	NA	NA	NA	NA
NZ_LDBS01000000	GCF_001011545.1	E. aerogenes	E. aerogenes	NonMosquito	Homo sapiens	Homo sapiens	Chavda	NA	NA	NA	NA	NA	NA	NA	NA	NA	NA	NA	NA	NA	NA	NA	NA	NA	NA	NA
NZ_LDCA01000000	GCF_001011815.1	E. aerogenes	E. aerogenes	NonMosquito	Homo sapiens	Homo sapiens	Chavda	NA	NA	NA	NA	NA	NA	NA	NA	NA	NA	NA	NA	NA	NA	NA	NA	NA	NA	NA
NC_015663.1	NA	E. aerogenes	E. aerogenes	NonMosquito	missing	Missing	Chavda	NA	NA	NA	NA	NA	NA	NA	NA	NA	NA	NA	NA	NA	NA	NA	NA	NA	NA	NA
NZ_JUXH01000000	GCF_001057945.1	E. aerogenes	E. aerogenes	NonMosquito	Homo sapiens	Homo sapiens	Chavda	NA	NA	NA	NA	NA	NA	NA	NA	NA	NA	NA	NA	NA	NA	NA	NA	NA	NA	NA
NZ_JUQG01000000	GCF_001058645.1	E. aerogenes	E. aerogenes	NonMosquito	Homo sapiens	Homo sapiens	Chavda	NA	NA	NA	NA	NA	NA	NA	NA	NA	NA	NA	NA	NA	NA	NA	NA	NA	NA	NA
NZ_LDBV01000000	GCF_001011595.1	E. aerogenes	E. aerogenes	NonMosquito	Homo sapiens	Homo sapiens	Chavda	NA	NA	NA	NA	NA	NA	NA	NA	NA	NA	NA	NA	NA	NA	NA	NA	NA	NA	NA
NZ_ARTC01000000	GCF_000383335.1	E. aerogenes	E. aerogenes	NonMosquito	Homo sapiens	Homo sapiens	Chavda	NA	NA	NA	NA	NA	NA	NA	NA	NA	NA	NA	NA	NA	NA	NA	NA	NA	NA	NA
NZ_LDBH01000000	GCF_001011295.1	E. aerogenes	E. aerogenes	NonMosquito	Homo sapiens	Homo sapiens	Chavda	NA	NA	NA	NA	NA	NA	NA	NA	NA	NA	NA	NA	NA	NA	NA	NA	NA	NA	NA
NZ_LESY01000000	GCF_001030055.1	E. aerogenes	E. aerogenes	NonMosquito	Homo sapiens	Homo sapiens	Chavda	NA	NA	NA	NA	NA	NA	NA	NA	NA	NA	NA	NA	NA	NA	NA	NA	NA	NA	NA
NZ_JSWV01000000	GCF_001006555.1	E. aerogenes	E. aerogenes	NonMosquito	Momordica charantia	Plant	Chavda	NA	NA	NA	NA	NA	NA	NA	NA	NA	NA	NA	NA	NA	NA	NA	NA	NA	NA	NA
NZ_LDBA01000000	GCF_001011375.1	E. aerogenes	E. aerogenes	NonMosquito	Homo sapiens	Homo sapiens	Chavda	NA	NA	NA	NA	NA	NA	NA	NA	NA	NA	NA	NA	NA	NA	NA	NA	NA	NA	NA
NZ_LDBC01000000	GCF_001011255.1	E. aerogenes	E. aerogenes	NonMosquito	Homo sapiens	Homo sapiens	Chavda	NA	NA	NA	NA	NA	NA	NA	NA	NA	NA	NA	NA	NA	NA	NA	NA	NA	NA	NA
NZ_LDBD01000000	GCF_001011195.1	E. aerogenes	E. aerogenes	NonMosquito	Homo sapiens	Homo sapiens	Chavda	NA	NA	NA	NA	NA	NA	NA	NA	NA	NA	NA	NA	NA	NA	NA	NA	NA	NA	NA
NZ_LDBI01000000	GCF_001011305.1	E. aerogenes	E. aerogenes	NonMosquito	Homo sapiens	Homo sapiens	Chavda	NA	NA	NA	NA	NA	NA	NA	NA	NA	NA	NA	NA	NA	NA	NA	NA	NA	NA	NA
NZ_LDBK01000000	GCF_001011475.1	E. aerogenes	E. aerogenes	NonMosquito	Homo sapiens	Homo sapiens	Chavda	NA	NA	NA	NA	NA	NA	NA	NA	NA	NA	NA	NA	NA	NA	NA	NA	NA	NA	NA
NZ_LDBM01000000	GCF_001011535.1	E. aerogenes	E. aerogenes	NonMosquito	Homo sapiens	Homo sapiens	Chavda	NA	NA	NA	NA	NA	NA	NA	NA	NA	NA	NA	NA	NA	NA	NA	NA	NA	NA	NA
NZ_LDBW01000000	GCF_001011335.1	E. aerogenes	E. aerogenes	NonMosquito	Homo sapiens	Homo sapiens	Chavda	NA	NA	NA	NA	NA	NA	NA	NA	NA	NA	NA	NA	NA	NA	NA	NA	NA	NA	NA
NZ_LDBX01000000	GCF_001011935.1	E. aerogenes	E. aerogenes	NonMosquito	Homo sapiens	Homo sapiens	Chavda	NA	NA	NA	NA	NA	NA	NA	NA	NA	NA	NA	NA	NA	NA	NA	NA	NA	NA	NA
NZ_JCKV01000000	GCF_000534255.1	E. aerogenes	E. aerogenes	NonMosquito	Homo sapiens	Homo sapiens	Chavda	NA	NA	NA	NA	NA	NA	NA	NA	NA	NA	NA	NA	NA	NA	NA	NA	NA	NA	NA
NZ_JCKU01000000	GCF_000534235.1	E. aerogenes	E. aerogenes	NonMosquito	Homo sapiens	Homo sapiens	Chavda	NA	NA	NA	NA	NA	NA	NA	NA	NA	NA	NA	NA	NA	NA	NA	NA	NA	NA	NA
NZ_JCKP01000000	GCF_000534135.1	E. aerogenes	E. aerogenes	NonMosquito	Homo sapiens	Homo sapiens	Chavda	NA	NA	NA	NA	NA	NA	NA	NA	NA	NA	NA	NA	NA	NA	NA	NA	NA	NA	NA
NZ_LDBL01000000	GCF_001011495.1	E. aerogenes	E. aerogenes	NonMosquito	Homo sapiens	Homo sapiens	Chavda	NA	NA	NA	NA	NA	NA	NA	NA	NA	NA	NA	NA	NA	NA	NA	NA	NA	NA	NA
NZ_LDBN01000000	GCF_001011515.1	E. aerogenes	E. aerogenes	NonMosquito	Homo sapiens	Homo sapiens	Chavda	NA	NA	NA	NA	NA	NA	NA	NA	NA	NA	NA	NA	NA	NA	NA	NA	NA	NA	NA
NZ_LDBY01000000	GCF_001011795.1	E. aerogenes	E. aerogenes	NonMosquito	Homo sapiens	Homo sapiens	Chavda	NA	NA	NA	NA	NA	NA	NA	NA	NA	NA	NA	NA	NA	NA	NA	NA	NA	NA	NA
NZ_JUHZ01000000	GCF_000802765.1	E. aerogenes	E. aerogenes	NonMosquito	Homo sapiens	Homo sapiens	Chavda	NA	NA	NA	NA	NA	NA	NA	NA	NA	NA	NA	NA	NA	NA	NA	NA	NA	NA	NA
NZ_LDBT01000000	GCF_001011645.1	E. aerogenes	E. aerogenes	NonMosquito	Homo sapiens	Homo sapiens	Chavda	NA	NA	NA	NA	NA	NA	NA	NA	NA	NA	NA	NA	NA	NA	NA	NA	NA	NA	NA
NZ_LDBZ01000000	GCF_001011915.1	E. aerogenes	E. aerogenes	NonMosquito	Homo sapiens	Homo sapiens	Chavda	NA	NA	NA	NA	NA	NA	NA	NA	NA	NA	NA	NA	NA	NA	NA	NA	NA	NA	NA
NZ_JMUM01000000	GCF_000692175.1	E. aerogenes	E. aerogenes	NonMosquito	Homo sapiens	Homo sapiens	Chavda	NA	NA	NA	NA	NA	NA	NA	NA	NA	NA	NA	NA	NA	NA	NA	NA	NA	NA	NA
NZ_LDBO01000000	GCF_001011625.1	E. aerogenes	E. aerogenes	NonMosquito	Homo sapiens	Homo sapiens	Chavda	NA	NA	NA	NA	NA	NA	NA	NA	NA	NA	NA	NA	NA	NA	NA	NA	NA	NA	NA
NZ_JMUL01000000	GCF_000692155.1	E. aerogenes	E. aerogenes	NonMosquito	Homo sapiens	Homo sapiens	Chavda	NA	NA	NA	NA	NA	NA	NA	NA	NA	NA	NA	NA	NA	NA	NA	NA	NA	NA	NA
NZ_LECZ01000000	GCF_001022965.1	E. cloacae complex	E. cloacae complex	NonMosquito	Homo sapiens	Homo sapiens	Chavda	NA	NA	NA	NA	NA	NA	NA	NA	NA	NA	NA	NA	NA	NA	NA	NA	NA	NA	NA
NZ_JUZQ01000000	GCF_001057675.1	E. cloacae complex	E. cloacae complex	NonMosquito	Homo sapiens	Homo sapiens	Chavda	NA	NA	NA	NA	NA	NA	NA	NA	NA	NA	NA	NA	NA	NA	NA	NA	NA	NA	NA
NZ_JUZJ01000000	GCF_001077015.1	E. cloacae complex	E. cloacae complex	NonMosquito	Homo sapiens	Homo sapiens	Chavda	NA	NA	NA	NA	NA	NA	NA	NA	NA	NA	NA	NA	NA	NA	NA	NA	NA	NA	NA
NZ_JDWH01000000	GCF_000686185.1	E. cloacae complex	E. cloacae complex	NonMosquito	missing	Missing	Chavda	NA	NA	NA	NA	NA	NA	NA	NA	NA	NA	NA	NA	NA	NA	NA	NA	NA	NA	NA
NZ_JDWG01000000	GCF_000686165.1	E. cloacae complex	E. cloacae complex	NonMosquito	missing	Missing	Chavda	NA	NA	NA	NA	NA	NA	NA	NA	NA	NA	NA	NA	NA	NA	NA	NA	NA	NA	NA
NZ_JWFJ01000000	GCF_001053635.1	E. kobei	E. kobei	NonMosquito	Homo sapiens	Homo sapiens	Chavda	NA	NA	NA	NA	NA	NA	NA	NA	NA	NA	NA	NA	NA	NA	NA	NA	NA	NA	NA
NZ_JWET01000000	GCF_001053725.1	E. kobei	E. kobei	NonMosquito	Homo sapiens	Homo sapiens	Chavda	NA	NA	NA	NA	NA	NA	NA	NA	NA	NA	NA	NA	NA	NA	NA	NA	NA	NA	NA
NZ_LEEC01000000	GCF_001022355.1	E. kobei	E. kobei	NonMosquito	Homo sapiens	Homo sapiens	Chavda	NA	NA	NA	NA	NA	NA	NA	NA	NA	NA	NA	NA	NA	NA	NA	NA	NA	NA	NA
NC_018405.1	NA	E. kobei	E. kobei	NonMosquito	Capsicum annuum	Plant	Chavda	NA	NA	NA	NA	NA	NA	NA	NA	NA	NA	NA	NA	NA	NA	NA	NA	NA	NA	NA
NZ_JUTR01000000	GCF_001058415.1	E. kobei	E. kobei	NonMosquito	Homo sapiens	Homo sapiens	Chavda	NA	NA	NA	NA	NA	NA	NA	NA	NA	NA	NA	NA	NA	NA	NA	NA	NA	NA	NA
NZ_JUQP01000000	GCF_001058605.1	E. kobei	E. kobei	NonMosquito	Homo sapiens	Homo sapiens	Chavda	NA	NA	NA	NA	NA	NA	NA	NA	NA	NA	NA	NA	NA	NA	NA	NA	NA	NA	NA
NZ_LEEQ01000000	GCF_001023195.1	E. kobei	E. kobei	NonMosquito	Homo sapiens	Homo sapiens	Chavda	NA	NA	NA	NA	NA	NA	NA	NA	NA	NA	NA	NA	NA	NA	NA	NA	NA	NA	NA
NZ_LEEK01000000	GCF_001023235.1	E. kobei	E. kobei	NonMosquito	Homo sapiens	Homo sapiens	Chavda	NA	NA	NA	NA	NA	NA	NA	NA	NA	NA	NA	NA	NA	NA	NA	NA	NA	NA	NA
NZ_LEDW01000000	GCF_001022445.1	E. kobei	E. kobei	NonMosquito	Homo sapiens	Homo sapiens	Chavda	NA	NA	NA	NA	NA	NA	NA	NA	NA	NA	NA	NA	NA	NA	NA	NA	NA	NA	NA
NZ_AYJH01000000	GCF_000493035.1	E. kobei	E. kobei	NonMosquito	Homo sapiens	Homo sapiens	Chavda	NA	NA	NA	NA	NA	NA	NA	NA	NA	NA	NA	NA	NA	NA	NA	NA	NA	NA	NA
NZ_LFLG01000000	GCF_001190105.1	E. kobei	E. kobei	NonMosquito	cabbage	Plant	Chavda	NA	NA	NA	NA	NA	NA	NA	NA	NA	NA	NA	NA	NA	NA	NA	NA	NA	NA	NA
NZ_JVAE01000000	GCF_001057545.1	E. kobei	E. kobei	NonMosquito	Homo sapiens	Homo sapiens	Chavda	NA	NA	NA	NA	NA	NA	NA	NA	NA	NA	NA	NA	NA	NA	NA	NA	NA	NA	NA
NZ_JUZK01000000	GCF_001057735.1	E. kobei	E. kobei	NonMosquito	Homo sapiens	Homo sapiens	Chavda	NA	NA	NA	NA	NA	NA	NA	NA	NA	NA	NA	NA	NA	NA	NA	NA	NA	NA	NA
NZ_JVTR01000000	GCF_001053395.1	E. kobei	E. kobei	NonMosquito	Homo sapiens	Homo sapiens	Chavda	NA	NA	NA	NA	NA	NA	NA	NA	NA	NA	NA	NA	NA	NA	NA	NA	NA	NA	NA
NZ_LEDC01000000	GCF_001022915.1	E. kobei	E. kobei	NonMosquito	Homo sapiens	Homo sapiens	Chavda	NA	NA	NA	NA	NA	NA	NA	NA	NA	NA	NA	NA	NA	NA	NA	NA	NA	NA	NA
NZ_AYJF01000000	GCF_000492995.1	E. kobei	E. kobei	NonMosquito	Homo sapiens	Homo sapiens	Chavda	NA	NA	NA	NA	NA	NA	NA	NA	NA	NA	NA	NA	NA	NA	NA	NA	NA	NA	NA
NZ_JCLI01000000	GCF_000534515.1	E. kobei	E. kobei	NonMosquito	Homo sapiens	Homo sapiens	Chavda	NA	NA	NA	NA	NA	NA	NA	NA	NA	NA	NA	NA	NA	NA	NA	NA	NA	NA	NA
NZ_LDCL01000000	GCF_001011975.1	E. kobei	E. kobei	NonMosquito	Homo sapiens	Homo sapiens	Chavda	NA	NA	NA	NA	NA	NA	NA	NA	NA	NA	NA	NA	NA	NA	NA	NA	NA	NA	NA
NZ_CP009850.1	NA	E. kobei	E. kobei	NonMosquito	unknown (sink drain)	Environmental	Chavda	NA	NA	NA	NA	NA	NA	NA	NA	NA	NA	NA	NA	NA	NA	NA	NA	NA	NA	NA
NZ_JVFX01000000	GCF_001055165.1	E. kobei	E. kobei	NonMosquito	Homo sapiens	Homo sapiens	Chavda	NA	NA	NA	NA	NA	NA	NA	NA	NA	NA	NA	NA	NA	NA	NA	NA	NA	NA	NA
NZ_JMUQ01000000	GCF_000692255.1	E. kobei	E. kobei	NonMosquito	Homo sapiens	Homo sapiens	Chavda	NA	NA	NA	NA	NA	NA	NA	NA	NA	NA	NA	NA	NA	NA	NA	NA	NA	NA	NA
NZ_LDCJ01000000	GCF_001011785.1	E. kobei	E. kobei	NonMosquito	Homo sapiens	Homo sapiens	Chavda	NA	NA	NA	NA	NA	NA	NA	NA	NA	NA	NA	NA	NA	NA	NA	NA	NA	NA	NA
NZ_LEEL01000000	GCF_001023295.1	E. kobei	E. kobei	NonMosquito	Homo sapiens	Homo sapiens	Chavda	NA	NA	NA	NA	NA	NA	NA	NA	NA	NA	NA	NA	NA	NA	NA	NA	NA	NA	NA
NZ_LECY01000000	GCF_001022995.1	E. kobei	E. kobei	NonMosquito	Homo sapiens	Homo sapiens	Chavda	NA	NA	NA	NA	NA	NA	NA	NA	NA	NA	NA	NA	NA	NA	NA	NA	NA	NA	NA
NZ_AYJI01000000	GCF_000493055.1	E. kobei	E. kobei	NonMosquito	Homo sapiens	Homo sapiens	Chavda	NA	NA	NA	NA	NA	NA	NA	NA	NA	NA	NA	NA	NA	NA	NA	NA	NA	NA	NA
NZ_JYME01000000	GCF_000952375.1	E. kobei	E. kobei	NonMosquito	Homo sapiens	Homo sapiens	Chavda	NA	NA	NA	NA	NA	NA	NA	NA	NA	NA	NA	NA	NA	NA	NA	NA	NA	NA	NA
NZ_JCKW01000000	GCF_000534275.1	E. kobei	E. kobei	NonMosquito	Homo sapiens	Homo sapiens	Chavda	NA	NA	NA	NA	NA	NA	NA	NA	NA	NA	NA	NA	NA	NA	NA	NA	NA	NA	NA
NZ_JMUV01000000	GCF_000692355.1	E. kobei	E. kobei	NonMosquito	Homo sapiens	Homo sapiens	Chavda	NA	NA	NA	NA	NA	NA	NA	NA	NA	NA	NA	NA	NA	NA	NA	NA	NA	NA	NA
NZ_JVSD01000000	GCF_001054435.1	E. cloacae complex	E. cloacae complex	NonMosquito	Homo sapiens	Homo sapiens	Chavda	NA	NA	NA	NA	NA	NA	NA	NA	NA	NA	NA	NA	NA	NA	NA	NA	NA	NA	NA
NZ_JCLB01000000	GCF_000534375.1	E. cloacae complex	E. cloacae complex	NonMosquito	Homo sapiens	Homo sapiens	Chavda	NA	NA	NA	NA	NA	NA	NA	NA	NA	NA	NA	NA	NA	NA	NA	NA	NA	NA	NA
NZ_LEEJ01000000	GCF_001023305.1	E. cloacae complex	E. cloacae complex	NonMosquito	Homo sapiens	Homo sapiens	Chavda	NA	NA	NA	NA	NA	NA	NA	NA	NA	NA	NA	NA	NA	NA	NA	NA	NA	NA	NA
NZ_AZXO01000000	GCF_000515295.1	E. cloacae complex	E. cloacae complex	NonMosquito	plant leaves	Plant	Chavda	NA	NA	NA	NA	NA	NA	NA	NA	NA	NA	NA	NA	NA	NA	NA	NA	NA	NA	NA
NZ_LEDQ01000000	GCF_001022595.1	E. cloacae complex	E. cloacae complex	NonMosquito	Homo sapiens	Homo sapiens	Chavda	NA	NA	NA	NA	NA	NA	NA	NA	NA	NA	NA	NA	NA	NA	NA	NA	NA	NA	NA
NZ_JVRK01000000	GCF_001054505.1	E. cloacae complex	E. cloacae complex	NonMosquito	Homo sapiens	Homo sapiens	Chavda	NA	NA	NA	NA	NA	NA	NA	NA	NA	NA	NA	NA	NA	NA	NA	NA	NA	NA	NA
NZ_JVQZ01000000	GCF_001055645.1	E. cloacae complex	E. cloacae complex	NonMosquito	Homo sapiens	Homo sapiens	Chavda	NA	NA	NA	NA	NA	NA	NA	NA	NA	NA	NA	NA	NA	NA	NA	NA	NA	NA	NA
NZ_JVQL01000000	GCF_001055805.1	E. cloacae complex	E. cloacae complex	NonMosquito	Homo sapiens	Homo sapiens	Chavda	NA	NA	NA	NA	NA	NA	NA	NA	NA	NA	NA	NA	NA	NA	NA	NA	NA	NA	NA
NZ_JVQI01000000	GCF_001055835.1	E. cloacae complex	E. cloacae complex	NonMosquito	Homo sapiens	Homo sapiens	Chavda	NA	NA	NA	NA	NA	NA	NA	NA	NA	NA	NA	NA	NA	NA	NA	NA	NA	NA	NA
NZ_JVPP01000000	GCF_001054625.1	E. cloacae complex	E. cloacae complex	NonMosquito	Homo sapiens	Homo sapiens	Chavda	NA	NA	NA	NA	NA	NA	NA	NA	NA	NA	NA	NA	NA	NA	NA	NA	NA	NA	NA
NZ_JUZN01000000	GCF_001055515.1	E. cloacae complex	E. cloacae complex	NonMosquito	Homo sapiens	Homo sapiens	Chavda	NA	NA	NA	NA	NA	NA	NA	NA	NA	NA	NA	NA	NA	NA	NA	NA	NA	NA	NA
NZ_JUZL01000000	GCF_001057695.1	E. cloacae complex	E. cloacae complex	NonMosquito	Homo sapiens	Homo sapiens	Chavda	NA	NA	NA	NA	NA	NA	NA	NA	NA	NA	NA	NA	NA	NA	NA	NA	NA	NA	NA
NZ_JZDF01000000	GCF_000958885.1	E. cloacae complex	E. cloacae complex	NonMosquito	Homo sapiens	Homo sapiens	Chavda	NA	NA	NA	NA	NA	NA	NA	NA	NA	NA	NA	NA	NA	NA	NA	NA	NA	NA	NA
NZ_CP010384	GCF_000814225.1	E. xiangfangensis	E. xiangfangensis	NonMosquito	NA	Missing	Chavda	NA	NA	NA	NA	NA	NA	NA	NA	NA	NA	NA	NA	NA	NA	NA	NA	NA	NA	NA
NZ_CP010376	GCF_000814125.3	E. hormaechei subsp. steigerwaltii	E. hormaechei subsp. steigerwaltii	NonMosquito	NA	Missing	Chavda	NA	NA	NA	NA	NA	NA	NA	NA	NA	NA	NA	NA	NA	NA	NA	NA	NA	NA	NA
NZ_CP012165	GCF_000807405.2	E. xiangfangensis	E. xiangfangensis	NonMosquito	NA	Missing	Chavda	NA	NA	NA	NA	NA	NA	NA	NA	NA	NA	NA	NA	NA	NA	NA	NA	NA	NA	NA
NZ_CP010377	GCF_000814205.1	E. hormaechei subsp. hormaechei	E. hormaechei subsp. hormaechei	NonMosquito	NA	Missing	Chavda	NA	NA	NA	NA	NA	NA	NA	NA	NA	NA	NA	NA	NA	NA	NA	NA	NA	NA	NA
NZ_CP012167	GCF_000807425.2	E. hormaechei subsp. steigerwaltii	E. hormaechei subsp. steigerwaltii	NonMosquito	NA	Missing	Chavda	NA	NA	NA	NA	NA	NA	NA	NA	NA	NA	NA	NA	NA	NA	NA	NA	NA	NA	NA
NZ_CP012162	GCF_000807415.2	E. cloacae complex 'Hoffmann cluster IV'	E. cloacae complex 'Hoffmann cluster IV'	NonMosquito	NA	Missing	Chavda	NA	NA	NA	NA	NA	NA	NA	NA	NA	NA	NA	NA	NA	NA	NA	NA	NA	NA	NA
NZ_LABD01000000	GCF_000957415.1	E. cloacae complex 'Hoffmann cluster IV'	E. cloacae complex 'Hoffmann cluster IV'	NonMosquito	NA	Missing	Chavda	NA	NA	NA	NA	NA	NA	NA	NA	NA	NA	NA	NA	NA	NA	NA	NA	NA	NA	NA
NZ_LABC01000000	GCF_000956645.1	E. xiangfangensis	E. xiangfangensis	NonMosquito	NA	Missing	Chavda	NA	NA	NA	NA	NA	NA	NA	NA	NA	NA	NA	NA	NA	NA	NA	NA	NA	NA	NA
NZ_LABB01000000	GCF_000957445.1	E. hormaechei subsp. steigerwaltii	E. hormaechei subsp. steigerwaltii	NonMosquito	NA	Missing	Chavda	NA	NA	NA	NA	NA	NA	NA	NA	NA	NA	NA	NA	NA	NA	NA	NA	NA	NA	NA
NZ_LABA01000000	GCF_000957465.1	E. xiangfangensis	E. xiangfangensis	NonMosquito	NA	Missing	Chavda	NA	NA	NA	NA	NA	NA	NA	NA	NA	NA	NA	NA	NA	NA	NA	NA	NA	NA	NA
NZ_LAAZ01000000	GCF_000956675.1	E. xiangfangensis	E. xiangfangensis	NonMosquito	NA	Missing	Chavda	NA	NA	NA	NA	NA	NA	NA	NA	NA	NA	NA	NA	NA	NA	NA	NA	NA	NA	NA
NZ_LAAY01000000	GCF_000956655.1	E. hormaechei subsp. steigerwaltii	E. hormaechei subsp. steigerwaltii	NonMosquito	NA	Missing	Chavda	NA	NA	NA	NA	NA	NA	NA	NA	NA	NA	NA	NA	NA	NA	NA	NA	NA	NA	NA
NZ_LAAX01000000	GCF_000957485.1	E. aerogenes	E. aerogenes	NonMosquito	NA	Missing	Chavda	NA	NA	NA	NA	NA	NA	NA	NA	NA	NA	NA	NA	NA	NA	NA	NA	NA	NA	NA
NZ_LAAW01000000	GCF_000956665.1	E. xiangfangensis	E. xiangfangensis	NonMosquito	NA	Missing	Chavda	NA	NA	NA	NA	NA	NA	NA	NA	NA	NA	NA	NA	NA	NA	NA	NA	NA	NA	NA
NZ_LAAV01000000	GCF_000957505.1	E. xiangfangensis	E. xiangfangensis	NonMosquito	NA	Missing	Chavda	NA	NA	NA	NA	NA	NA	NA	NA	NA	NA	NA	NA	NA	NA	NA	NA	NA	NA	NA
NZ_LAAU01000000	GCF_000957525.1	E. aerogenes	E. aerogenes	NonMosquito	NA	Missing	Chavda	NA	NA	NA	NA	NA	NA	NA	NA	NA	NA	NA	NA	NA	NA	NA	NA	NA	NA	NA
NZ_LAAT01000000	GCF_000957545.1	E. xiangfangensis	E. xiangfangensis	NonMosquito	NA	Missing	Chavda	NA	NA	NA	NA	NA	NA	NA	NA	NA	NA	NA	NA	NA	NA	NA	NA	NA	NA	NA
NZ_LAAS01000000	GCF_000956725.1	E. xiangfangensis	E. xiangfangensis	NonMosquito	NA	Missing	Chavda	NA	NA	NA	NA	NA	NA	NA	NA	NA	NA	NA	NA	NA	NA	NA	NA	NA	NA	NA
NZ_LAAR01000000	GCF_000956745.1	E. xiangfangensis	E. xiangfangensis	NonMosquito	NA	Missing	Chavda	NA	NA	NA	NA	NA	NA	NA	NA	NA	NA	NA	NA	NA	NA	NA	NA	NA	NA	NA
NZ_LAAQ01000000	GCF_000957565.1	E. xiangfangensis	E. xiangfangensis	NonMosquito	NA	Missing	Chavda	NA	NA	NA	NA	NA	NA	NA	NA	NA	NA	NA	NA	NA	NA	NA	NA	NA	NA	NA
NZ_LAAP01000000	GCF_000956765.1	E. asburiae	E. asburiae	NonMosquito	NA	Missing	Chavda	NA	NA	NA	NA	NA	NA	NA	NA	NA	NA	NA	NA	NA	NA	NA	NA	NA	NA	NA
NZ_LAAO01000000	GCF_000956775.1	E. aerogenes	E. aerogenes	NonMosquito	NA	Missing	Chavda	NA	NA	NA	NA	NA	NA	NA	NA	NA	NA	NA	NA	NA	NA	NA	NA	NA	NA	NA
NZ_LAAN01000000	GCF_000956805.1	E. hormaechei subsp. steigerwaltii	E. hormaechei subsp. steigerwaltii	NonMosquito	NA	Missing	Chavda	NA	NA	NA	NA	NA	NA	NA	NA	NA	NA	NA	NA	NA	NA	NA	NA	NA	NA	NA
NZ_LAAM01000000	GCF_000957585.1	E. xiangfangensis	E. xiangfangensis	NonMosquito	NA	Missing	Chavda	NA	NA	NA	NA	NA	NA	NA	NA	NA	NA	NA	NA	NA	NA	NA	NA	NA	NA	NA
NZ_LAAL01000000	GCF_000957595.1	E. xiangfangensis	E. xiangfangensis	NonMosquito	NA	Missing	Chavda	NA	NA	NA	NA	NA	NA	NA	NA	NA	NA	NA	NA	NA	NA	NA	NA	NA	NA	NA
NZ_LAAK01000000	GCF_000957625.1	E. xiangfangensis	E. xiangfangensis	NonMosquito	NA	Missing	Chavda	NA	NA	NA	NA	NA	NA	NA	NA	NA	NA	NA	NA	NA	NA	NA	NA	NA	NA	NA
NZ_LAAJ01000000	GCF_000956825.1	E. xiangfangensis	E. xiangfangensis	NonMosquito	NA	Missing	Chavda	NA	NA	NA	NA	NA	NA	NA	NA	NA	NA	NA	NA	NA	NA	NA	NA	NA	NA	NA
NZ_LAAI01000000	GCF_000956845.1	E. xiangfangensis	E. xiangfangensis	NonMosquito	NA	Missing	Chavda	NA	NA	NA	NA	NA	NA	NA	NA	NA	NA	NA	NA	NA	NA	NA	NA	NA	NA	NA
NZ_LAAH01000000	GCF_000956855.1	E. xiangfangensis	E. xiangfangensis	NonMosquito	NA	Missing	Chavda	NA	NA	NA	NA	NA	NA	NA	NA	NA	NA	NA	NA	NA	NA	NA	NA	NA	NA	NA
NZ_LAAG01000000	GCF_000957645.1	E. xiangfangensis	E. xiangfangensis	NonMosquito	NA	Missing	Chavda	NA	NA	NA	NA	NA	NA	NA	NA	NA	NA	NA	NA	NA	NA	NA	NA	NA	NA	NA
NZ_LAAF01000000	GCF_000956885.1	E. xiangfangensis	E. xiangfangensis	NonMosquito	NA	Missing	Chavda	NA	NA	NA	NA	NA	NA	NA	NA	NA	NA	NA	NA	NA	NA	NA	NA	NA	NA	NA
NZ_LAAE01000000	GCF_000957655.1	E. hormaechei subsp. steigerwaltii	E. hormaechei subsp. steigerwaltii	NonMosquito	NA	Missing	Chavda	NA	NA	NA	NA	NA	NA	NA	NA	NA	NA	NA	NA	NA	NA	NA	NA	NA	NA	NA
NZ_LAAD01000000	GCF_000957685.1	E. hormaechei subsp. steigerwaltii	E. hormaechei subsp. steigerwaltii	NonMosquito	NA	Missing	Chavda	NA	NA	NA	NA	NA	NA	NA	NA	NA	NA	NA	NA	NA	NA	NA	NA	NA	NA	NA
NZ_LAAC01000000	GCF_000957705.1	E. aerogenes	E. aerogenes	NonMosquito	NA	Missing	Chavda	NA	NA	NA	NA	NA	NA	NA	NA	NA	NA	NA	NA	NA	NA	NA	NA	NA	NA	NA
NZ_LAAA01000000	GCF_000957715.1	E. aerogenes	E. aerogenes	NonMosquito	NA	Missing	Chavda	NA	NA	NA	NA	NA	NA	NA	NA	NA	NA	NA	NA	NA	NA	NA	NA	NA	NA	NA
NZ_JZZZ01000000	GCF_000957725.1	E. aerogenes	E. aerogenes	NonMosquito	NA	Missing	Chavda	NA	NA	NA	NA	NA	NA	NA	NA	NA	NA	NA	NA	NA	NA	NA	NA	NA	NA	NA
NZ_JZZY01000000	GCF_000956895.1	E. aerogenes	E. aerogenes	NonMosquito	NA	Missing	Chavda	NA	NA	NA	NA	NA	NA	NA	NA	NA	NA	NA	NA	NA	NA	NA	NA	NA	NA	NA
NZ_JZZX01000000	GCF_000957765.1	E. cloacae complex 'Hoffmann cluster IV'	E. cloacae complex 'Hoffmann cluster IV'	NonMosquito	NA	Missing	Chavda	NA	NA	NA	NA	NA	NA	NA	NA	NA	NA	NA	NA	NA	NA	NA	NA	NA	NA	NA
NZ_JZZW01000000	GCF_000957775.1	E. hormaechei subsp. steigerwaltii	E. hormaechei subsp. steigerwaltii	NonMosquito	NA	Missing	Chavda	NA	NA	NA	NA	NA	NA	NA	NA	NA	NA	NA	NA	NA	NA	NA	NA	NA	NA	NA
NZ_JZZV01000000	GCF_000957805.1	E. xiangfangensis	E. xiangfangensis	NonMosquito	NA	Missing	Chavda	NA	NA	NA	NA	NA	NA	NA	NA	NA	NA	NA	NA	NA	NA	NA	NA	NA	NA	NA
NZ_JZZU01000000	GCF_000957825.1	E. hormaechei subsp. steigerwaltii	E. hormaechei subsp. steigerwaltii	NonMosquito	NA	Missing	Chavda	NA	NA	NA	NA	NA	NA	NA	NA	NA	NA	NA	NA	NA	NA	NA	NA	NA	NA	NA
NZ_JZZT01000000	GCF_000956925.1	E. cloacae complex 'Hoffmann cluster III'	E. cloacae complex 'Hoffmann cluster III'	NonMosquito	NA	Missing	Chavda	NA	NA	NA	NA	NA	NA	NA	NA	NA	NA	NA	NA	NA	NA	NA	NA	NA	NA	NA
NZ_JZZS01000000	GCF_000957835.1	E. xiangfangensis	E. xiangfangensis	NonMosquito	NA	Missing	Chavda	NA	NA	NA	NA	NA	NA	NA	NA	NA	NA	NA	NA	NA	NA	NA	NA	NA	NA	NA
NZ_JZZR01000000	GCF_000957865.1	E. xiangfangensis	E. xiangfangensis	NonMosquito	NA	Missing	Chavda	NA	NA	NA	NA	NA	NA	NA	NA	NA	NA	NA	NA	NA	NA	NA	NA	NA	NA	NA
NZ_JZZQ01000000	GCF_000957885.1	E. cloacae complex 'Hoffmann cluster III'	E. cloacae complex 'Hoffmann cluster III'	NonMosquito	NA	Missing	Chavda	NA	NA	NA	NA	NA	NA	NA	NA	NA	NA	NA	NA	NA	NA	NA	NA	NA	NA	NA
NZ_JZZP01000000	GCF_000957895.1	E. hormaechei subsp. hormaechei	E. hormaechei subsp. hormaechei	NonMosquito	NA	Missing	Chavda	NA	NA	NA	NA	NA	NA	NA	NA	NA	NA	NA	NA	NA	NA	NA	NA	NA	NA	NA
NZ_JZZO01000000	GCF_000957925.1	E. cloacae complex 'Hoffmann cluster III'	E. cloacae complex 'Hoffmann cluster III'	NonMosquito	NA	Missing	Chavda	NA	NA	NA	NA	NA	NA	NA	NA	NA	NA	NA	NA	NA	NA	NA	NA	NA	NA	NA
NZ_JZZN01000000	GCF_000957945.1	E. cloacae complex 'Hoffmann cluster III'	E. cloacae complex 'Hoffmann cluster III'	NonMosquito	NA	Missing	Chavda	NA	NA	NA	NA	NA	NA	NA	NA	NA	NA	NA	NA	NA	NA	NA	NA	NA	NA	NA
NZ_JZZM01000000	GCF_000957955.1	E. xiangfangensis	E. xiangfangensis	NonMosquito	NA	Missing	Chavda	NA	NA	NA	NA	NA	NA	NA	NA	NA	NA	NA	NA	NA	NA	NA	NA	NA	NA	NA
NZ_JZZL01000000	GCF_000956935.1	E. xiangfangensis	E. xiangfangensis	NonMosquito	NA	Missing	Chavda	NA	NA	NA	NA	NA	NA	NA	NA	NA	NA	NA	NA	NA	NA	NA	NA	NA	NA	NA
NZ_JZZK01000000	GCF_000957965.1	E. xiangfangensis	E. xiangfangensis	NonMosquito	NA	Missing	Chavda	NA	NA	NA	NA	NA	NA	NA	NA	NA	NA	NA	NA	NA	NA	NA	NA	NA	NA	NA
NZ_JZZJ01000000	GCF_000958005.1	E. hormaechei subsp. steigerwaltii	E. hormaechei subsp. steigerwaltii	NonMosquito	NA	Missing	Chavda	NA	NA	NA	NA	NA	NA	NA	NA	NA	NA	NA	NA	NA	NA	NA	NA	NA	NA	NA
NZ_JZZI01000000	GCF_000956965.1	E. cloacae complex 'Hoffmann cluster IV'	E. cloacae complex 'Hoffmann cluster IV'	NonMosquito	NA	Missing	Chavda	NA	NA	NA	NA	NA	NA	NA	NA	NA	NA	NA	NA	NA	NA	NA	NA	NA	NA	NA
NZ_JZZH01000000	GCF_000956985.1	E. hormaechei subsp. steigerwaltii	E. hormaechei subsp. steigerwaltii	NonMosquito	NA	Missing	Chavda	NA	NA	NA	NA	NA	NA	NA	NA	NA	NA	NA	NA	NA	NA	NA	NA	NA	NA	NA
NZ_JZZG01000000	GCF_000957005.1	E. asburiae	E. asburiae	NonMosquito	NA	Missing	Chavda	NA	NA	NA	NA	NA	NA	NA	NA	NA	NA	NA	NA	NA	NA	NA	NA	NA	NA	NA
NZ_JZZF01000000	GCF_000958015.1	E. cloacae complex 'Hoffmann cluster IV'	E. cloacae complex 'Hoffmann cluster IV'	NonMosquito	NA	Missing	Chavda	NA	NA	NA	NA	NA	NA	NA	NA	NA	NA	NA	NA	NA	NA	NA	NA	NA	NA	NA
NZ_JZZE01000000	GCF_000958025.1	E. hormaechei subsp. steigerwaltii	E. hormaechei subsp. steigerwaltii	NonMosquito	NA	Missing	Chavda	NA	NA	NA	NA	NA	NA	NA	NA	NA	NA	NA	NA	NA	NA	NA	NA	NA	NA	NA
NZ_JZZD01000000	GCF_000957015.1	E. hormaechei subsp. steigerwaltii	E. hormaechei subsp. steigerwaltii	NonMosquito	NA	Missing	Chavda	NA	NA	NA	NA	NA	NA	NA	NA	NA	NA	NA	NA	NA	NA	NA	NA	NA	NA	NA
NZ_JZZC01000000	GCF_000957025.1	E. hormaechei subsp. hormaechei	E. hormaechei subsp. hormaechei	NonMosquito	NA	Missing	Chavda	NA	NA	NA	NA	NA	NA	NA	NA	NA	NA	NA	NA	NA	NA	NA	NA	NA	NA	NA
NZ_JZZB01000000	GCF_000957065.1	E. cloacae complex	E. cloacae complex	NonMosquito	NA	Missing	Chavda	NA	NA	NA	NA	NA	NA	NA	NA	NA	NA	NA	NA	NA	NA	NA	NA	NA	NA	NA
NZ_JZZA01000000	GCF_000957085.1	E. xiangfangensis	E. xiangfangensis	NonMosquito	NA	Missing	Chavda	NA	NA	NA	NA	NA	NA	NA	NA	NA	NA	NA	NA	NA	NA	NA	NA	NA	NA	NA
NZ_JZYZ01000000	GCF_000957095.1	E. hormaechei subsp. steigerwaltii	E. hormaechei subsp. steigerwaltii	NonMosquito	NA	Missing	Chavda	NA	NA	NA	NA	NA	NA	NA	NA	NA	NA	NA	NA	NA	NA	NA	NA	NA	NA	NA
NZ_JZYY01000000	GCF_000957105.1	E. cloacae complex 'Hoffmann cluster III'	E. cloacae complex 'Hoffmann cluster III'	NonMosquito	NA	Missing	Chavda	NA	NA	NA	NA	NA	NA	NA	NA	NA	NA	NA	NA	NA	NA	NA	NA	NA	NA	NA
NZ_JZYX01000000	GCF_000958085.1	E. cloacae complex	E. cloacae complex	NonMosquito	NA	Missing	Chavda	NA	NA	NA	NA	NA	NA	NA	NA	NA	NA	NA	NA	NA	NA	NA	NA	NA	NA	NA
NZ_JZYW01000000	GCF_000958095.1	E. hormaechei subsp. steigerwaltii	E. hormaechei subsp. steigerwaltii	NonMosquito	NA	Missing	Chavda	NA	NA	NA	NA	NA	NA	NA	NA	NA	NA	NA	NA	NA	NA	NA	NA	NA	NA	NA
NZ_JZYV01000000	GCF_000958075.1	E. aerogenes	E. cloacae complex 'Hoffmann cluster III'	NonMosquito	NA	Missing	Chavda	NA	NA	NA	NA	NA	NA	NA	NA	NA	NA	NA	NA	NA	NA	NA	NA	NA	NA	NA
NZ_JZYU01000000	GCF_000957135.1	E. xiangfangensis	E. xiangfangensis	NonMosquito	NA	Missing	Chavda	NA	NA	NA	NA	NA	NA	NA	NA	NA	NA	NA	NA	NA	NA	NA	NA	NA	NA	NA
NZ_JZYT01000000	GCF_000957165.1	E. hormaechei subsp. steigerwaltii	E. hormaechei subsp. steigerwaltii	NonMosquito	NA	Missing	Chavda	NA	NA	NA	NA	NA	NA	NA	NA	NA	NA	NA	NA	NA	NA	NA	NA	NA	NA	NA
NZ_JZYS01000000	GCF_000957175.1	E. kobei	E. kobei	NonMosquito	NA	Missing	Chavda	NA	NA	NA	NA	NA	NA	NA	NA	NA	NA	NA	NA	NA	NA	NA	NA	NA	NA	NA
NZ_JZYR01000000	GCF_000957195.1	E. cloacae complex 'Hoffmann cluster IV'	E. cloacae complex 'Hoffmann cluster IV'	NonMosquito	NA	Missing	Chavda	NA	NA	NA	NA	NA	NA	NA	NA	NA	NA	NA	NA	NA	NA	NA	NA	NA	NA	NA
NZ_JZYQ01000000	GCF_000958405.1	E. cloacae complex 'Hoffmann cluster III'	E. cloacae complex 'Hoffmann cluster III'	NonMosquito	NA	Missing	Chavda	NA	NA	NA	NA	NA	NA	NA	NA	NA	NA	NA	NA	NA	NA	NA	NA	NA	NA	NA
NZ_JZYP01000000	GCF_000957225.1	E. hormaechei subsp. steigerwaltii	E. hormaechei subsp. steigerwaltii	NonMosquito	NA	Missing	Chavda	NA	NA	NA	NA	NA	NA	NA	NA	NA	NA	NA	NA	NA	NA	NA	NA	NA	NA	NA
NZ_JZYO01000000	GCF_000958145.1	E. xiangfangensis	E. xiangfangensis	NonMosquito	NA	Missing	Chavda	NA	NA	NA	NA	NA	NA	NA	NA	NA	NA	NA	NA	NA	NA	NA	NA	NA	NA	NA
NZ_JZYN01000000	GCF_000958155.1	E. xiangfangensis	E. xiangfangensis	NonMosquito	NA	Missing	Chavda	NA	NA	NA	NA	NA	NA	NA	NA	NA	NA	NA	NA	NA	NA	NA	NA	NA	NA	NA
NZ_JZYM01000000	GCF_000958165.1	E. hormaechei subsp. steigerwaltii	E. hormaechei subsp. steigerwaltii	NonMosquito	NA	Missing	Chavda	NA	NA	NA	NA	NA	NA	NA	NA	NA	NA	NA	NA	NA	NA	NA	NA	NA	NA	NA
NZ_JZYL00000000	NA	Pluralibacter (formerly Enterobacter) gergoviae	Pluarlibacter	NonMosquito	NA	Missing	Chavda	NA	NA	NA	NA	NA	NA	NA	NA	NA	NA	NA	NA	NA	NA	NA	NA	NA	NA	NA
NZ_JZYK01000000	GCF_000957255.1	E. xiangfangensis	E. xiangfangensis	NonMosquito	NA	Missing	Chavda	NA	NA	NA	NA	NA	NA	NA	NA	NA	NA	NA	NA	NA	NA	NA	NA	NA	NA	NA
NZ_JZYJ01000000	GCF_000958425.1	E. roggenkampii	E. roggenkampii	NonMosquito	NA	Missing	Chavda	NA	NA	NA	NA	NA	NA	NA	NA	NA	NA	NA	NA	NA	NA	NA	NA	NA	NA	NA
NZ_JZYI01000000	GCF_000957275.1	E. aerogenes	E. aerogenes	NonMosquito	NA	Missing	Chavda	NA	NA	NA	NA	NA	NA	NA	NA	NA	NA	NA	NA	NA	NA	NA	NA	NA	NA	NA
NZ_JZYH01000000	GCF_000958445.1	E. kobei	E. kobei	NonMosquito	NA	Missing	Chavda	NA	NA	NA	NA	NA	NA	NA	NA	NA	NA	NA	NA	NA	NA	NA	NA	NA	NA	NA
NZ_JZYG01000000	GCF_000958205.1	E. cloacae subsp. cloacae	E. cloacae subsp. cloacae	NonMosquito	NA	Missing	Chavda	NA	NA	NA	NA	NA	NA	NA	NA	NA	NA	NA	NA	NA	NA	NA	NA	NA	NA	NA
NZ_JZYF01000000	GCF_000958225.1	E. xiangfangensis	E. xiangfangensis	NonMosquito	NA	Missing	Chavda	NA	NA	NA	NA	NA	NA	NA	NA	NA	NA	NA	NA	NA	NA	NA	NA	NA	NA	NA
NZ_JZYE01000000	GCF_000957305.1	E. xiangfangensis	E. xiangfangensis	NonMosquito	NA	Missing	Chavda	NA	NA	NA	NA	NA	NA	NA	NA	NA	NA	NA	NA	NA	NA	NA	NA	NA	NA	NA
NZ_JZYD01000000	GCF_000957335.1	E. xiangfangensis	E. xiangfangensis	NonMosquito	NA	Missing	Chavda	NA	NA	NA	NA	NA	NA	NA	NA	NA	NA	NA	NA	NA	NA	NA	NA	NA	NA	NA
NZ_JZYC01000000	GCF_000957315.1	E. cloacae complex 'Hoffmann cluster IV'	E. cloacae complex 'Hoffmann cluster IV'	NonMosquito	NA	Missing	Chavda	NA	NA	NA	NA	NA	NA	NA	NA	NA	NA	NA	NA	NA	NA	NA	NA	NA	NA	NA
NZ_JZYB01000000	GCF_000958245.1	E. xiangfangensis	E. xiangfangensis	NonMosquito	NA	Missing	Chavda	NA	NA	NA	NA	NA	NA	NA	NA	NA	NA	NA	NA	NA	NA	NA	NA	NA	NA	NA
NZ_JZYA01000000	GCF_000958265.1	E. cloacae complex	E. cloacae complex	NonMosquito	NA	Missing	Chavda	NA	NA	NA	NA	NA	NA	NA	NA	NA	NA	NA	NA	NA	NA	NA	NA	NA	NA	NA
NZ_JZXZ01000000	GCF_000958285.1	E. cloacae complex	E. cloacae complex	NonMosquito	NA	Missing	Chavda	NA	NA	NA	NA	NA	NA	NA	NA	NA	NA	NA	NA	NA	NA	NA	NA	NA	NA	NA
NZ_JZXY01000000	GCF_000958305.1	E. aerogenes	E. aerogenes	NonMosquito	NA	Missing	Chavda	NA	NA	NA	NA	NA	NA	NA	NA	NA	NA	NA	NA	NA	NA	NA	NA	NA	NA	NA
NZ_JZXX01000000	GCF_000958325.1	E. hormaechei subsp. steigerwaltii	E. hormaechei subsp. steigerwaltii	NonMosquito	NA	Missing	Chavda	NA	NA	NA	NA	NA	NA	NA	NA	NA	NA	NA	NA	NA	NA	NA	NA	NA	NA	NA
NZ_JZXW01000000	GCF_000958345.1	E. hormaechei subsp. steigerwaltii	E. hormaechei subsp. steigerwaltii	NonMosquito	NA	Missing	Chavda	NA	NA	NA	NA	NA	NA	NA	NA	NA	NA	NA	NA	NA	NA	NA	NA	NA	NA	NA
NZ_JZXV01000000	GCF_000958365.1	E. xiangfangensis	E. xiangfangensis	NonMosquito	NA	Missing	Chavda	NA	NA	NA	NA	NA	NA	NA	NA	NA	NA	NA	NA	NA	NA	NA	NA	NA	NA	NA
NZ_JZXU01000000	GCF_000958385.1	E. hormaechei subsp. steigerwaltii	E. hormaechei subsp. steigerwaltii	NonMosquito	NA	Missing	Chavda	NA	NA	NA	NA	NA	NA	NA	NA	NA	NA	NA	NA	NA	NA	NA	NA	NA	NA	NA
NZ_JZXT01000000	GCF_000957325.1	E. xiangfangensis	E. xiangfangensis	NonMosquito	NA	Missing	Chavda	NA	NA	NA	NA	NA	NA	NA	NA	NA	NA	NA	NA	NA	NA	NA	NA	NA	NA	NA
NZ_JZXS01000000	GCF_000958065.1	E. hormaechei subsp. steigerwaltii	E. hormaechei subsp. steigerwaltii	NonMosquito	NA	Missing	Chavda	NA	NA	NA	NA	NA	NA	NA	NA	NA	NA	NA	NA	NA	NA	NA	NA	NA	NA	NA
NZ_JZXR01000000	GCF_000957385.1	E. kobei	E. kobei	NonMosquito	NA	Missing	Chavda	NA	NA	NA	NA	NA	NA	NA	NA	NA	NA	NA	NA	NA	NA	NA	NA	NA	NA	NA
NZ_JZXQ01000000	GCF_000957405.1	E. xiangfangensis	E. xiangfangensis	NonMosquito	NA	Missing	Chavda	NA	NA	NA	NA	NA	NA	NA	NA	NA	NA	NA	NA	NA	NA	NA	NA	NA	NA	NA
NZ_CP017180	GCF_001729705.1	E. hormaechei subsp. oharae	E. hormaechei subsp. oharae	NonMosquito	NA	Missing	Chavda	NA	NA	NA	NA	NA	NA	NA	NA	NA	NA	NA	NA	NA	NA	NA	NA	NA	NA	NA
NZ_CP017179	GCF_001729725.1	E. hormaechei subsp. steigerwaltii	E. hormaechei subsp. steigerwaltii	NonMosquito	NA	Missing	Chavda	NA	NA	NA	NA	NA	NA	NA	NA	NA	NA	NA	NA	NA	NA	NA	NA	NA	NA	NA
NZ_CP017186	GCF_001729745.1	E. cloacae complex 'Hoffmann cluster III'	E. cloacae complex 'Hoffmann cluster III'	NonMosquito	NA	Missing	Chavda	NA	NA	NA	NA	NA	NA	NA	NA	NA	NA	NA	NA	NA	NA	NA	NA	NA	NA	NA
NZ_CP017181	GCF_001729765.1	E. kobei	E. kobei	NonMosquito	NA	Missing	Chavda	NA	NA	NA	NA	NA	NA	NA	NA	NA	NA	NA	NA	NA	NA	NA	NA	NA	NA	NA
NZ_CP017183	GCF_001729785.1	E. xiangfangensis	E. xiangfangensis	NonMosquito	NA	Missing	Chavda	NA	NA	NA	NA	NA	NA	NA	NA	NA	NA	NA	NA	NA	NA	NA	NA	NA	NA	NA
NZ_CP017184	GCF_001729805.1	Enterobacter roggenkampii	Enterobacter roggenkampii	NonMosquito	NA	Missing	Chavda	NA	NA	NA	NA	NA	NA	NA	NA	NA	NA	NA	NA	NA	NA	NA	NA	NA	NA	NA
NA	GCA_037152435.1	Enterobacter hormaechei_A	E. hormaechei subsp. hormaechei	Mosquito	mosquito_larval_water	MosquitoLarvalWater	MosAIC	NA	NA	NA	NA	AS091	Coon_Kerri	Cook_County,IL,USA;North_America	mosquito_larval_water	field	NA	NA	NA	NA	NA	NA	NA	NA	NA	NA
NA	GCA_037152295.1	Enterobacter roggenkampii	E. roggenkampii	Mosquito	mosquito_larval_water	MosquitoLarvalWater	MosAIC	NA	NA	NA	NA	AS124	Coon_Kerri	Madison,WI,USA;North_America	mosquito_larval_water	lab	NA	NA	NA	NA	NA	NA	NA	NA	NA	NA
NA	GCA_037151915.1	Enterobacter roggenkampii	E. roggenkampii	Mosquito	mosquito	Mosquito	MosAIC	NA	NA	NA	NA	HN007	Coon_Kerri	Madison,WI,USA;North_America	mosquito	lab	NA	NA	NA	NA	Aedes_aegypti	Liverpool	adults	female	non_blood_fed	midgut
NA	GCA_037151655.1	Enterobacter roggenkampii	E. roggenkampii	Mosquito	mosquito_larval_water	MosquitoLarvalWater	MosAIC	NA	NA	NA	NA	HN049	Coon_Kerri	Madison,WI,USA;North_America	mosquito_larval_water	lab	NA	NA	NA	NA	NA	NA	NA	NA	NA	NA
NA	GCA_037151675.1	Enterobacter roggenkampii	E. roggenkampii	Mosquito	mosquito_larval_water	MosquitoLarvalWater	MosAIC	NA	NA	NA	NA	HN065	Coon_Kerri	Madison,WI,USA;North_America	mosquito_larval_water	lab	NA	NA	NA	NA	NA	NA	NA	NA	NA	NA
NA	GCA_037151575.1	Enterobacter asburiae_B	E. asburiae	Mosquito	mosquito_larval_water	MosquitoLarvalWater	MosAIC	NA	NA	NA	NA	HN069	Coon_Kerri	Madison,WI,USA;North_America	mosquito_larval_water	lab	NA	NA	NA	NA	NA	NA	NA	NA	NA	NA
NA	GCA_037151615.1	Enterobacter asburiae_B	E. asburiae	Mosquito	mosquito_larval_water	MosquitoLarvalWater	MosAIC	NA	NA	NA	NA	HN073	Coon_Kerri	Madison,WI,USA;North_America	mosquito_larval_water	lab	NA	NA	NA	NA	NA	NA	NA	NA	NA	NA
NA	GCA_037151255.1	Enterobacter asburiae_B	E. asburiae	Mosquito	mosquito	Mosquito	MosAIC	NA	NA	NA	NA	HN120	Strand_Michael	Athens,GA,USA;North_America	mosquito	lab	NA	NA	NA	NA	Aedes_aegypti	UGAL	eggs	unk	NA	NA
NA	GCA_037151295.1	Enterobacter asburiae_B	E. asburiae	Mosquito	mosquito	Mosquito	MosAIC	NA	NA	NA	NA	HN124	Strand_Michael	Athens,GA,USA;North_America	mosquito	lab	NA	NA	NA	NA	Aedes_atropalpus	Bass Rock	larvae	unk	NA	whole_body
NA	GCA_037151195.1	Enterobacter asburiae_B	E. asburiae	Mosquito	mosquito	Mosquito	MosAIC	NA	NA	NA	NA	HN125	Strand_Michael	Athens,GA,USA;North_America	mosquito	lab	NA	NA	NA	NA	Aedes_atropalpus	Bass Rock	larvae	unk	NA	whole_body
NA	GCA_037151535.1	Enterobacter asburiae_B	E. asburiae	Mosquito	mosquito_larval_water	MosquitoLarvalWater	MosAIC	NA	NA	NA	NA	HN087	Coon_Kerri	Madison,WI,USA;North_America	mosquito_larval_water	lab	NA	NA	NA	NA	NA	NA	NA	NA	NA	NA
NA	GCA_037151455.1	Enterobacter asburiae_B	E. asburiae	Mosquito	mosquito_larval_water	MosquitoLarvalWater	MosAIC	NA	NA	NA	NA	HN091	Coon_Kerri	Madison,WI,USA;North_America	mosquito_larval_water	lab	NA	NA	NA	NA	NA	NA	NA	NA	NA	NA
NA	GCA_037151475.1	Enterobacter roggenkampii	E. roggenkampii	Mosquito	mosquito_larval_water	MosquitoLarvalWater	MosAIC	NA	NA	NA	NA	HN100	Coon_Kerri	Madison,WI,USA;North_America	mosquito_larval_water	lab	NA	NA	NA	NA	NA	NA	NA	NA	NA	NA
NA	GCA_037151395.1	Enterobacter roggenkampii	E. roggenkampii	Mosquito	mosquito	Mosquito	MosAIC	NA	NA	NA	NA	HN109	Coon_Kerri	Madison,WI,USA;North_America	mosquito	lab	NA	NA	NA	NA	Aedes_aegypti	Liverpool	adults	female	blood_fed	midgut
NA	GCA_037151375.1	Enterobacter roggenkampii	E. roggenkampii	Mosquito	mosquito	Mosquito	MosAIC	NA	NA	NA	NA	HN110	Coon_Kerri	Madison,WI,USA;North_America	mosquito	lab	NA	NA	NA	NA	Aedes_aegypti	Liverpool	adults	female	blood_fed	midgut
NA	GCA_037151035.1	Enterobacter roggenkampii	E. roggenkampii	Mosquito	mosquito_larval_water	MosquitoLarvalWater	MosAIC	NA	NA	NA	NA	HN176	Coon_Kerri	Madison,WI,USA;North_America	mosquito_larval_water	lab	NA	NA	NA	NA	NA	NA	NA	NA	NA	NA
NA	GCA_037145355.1	Enterobacter mori	E. mori	Mosquito	mosquito	Mosquito	MosAIC	NA	NA	NA	NA	USHLN167	ValienteMoro_Claire	Ankazobe,MD;Africa	mosquito	field	NA	NA	NA	NA	Aedes_albopictus	NA	adults	male	NA	whole_body
NA	GCA_037145315.1	Enterobacter asburiae	E. asburiae	Mosquito	mosquito	Mosquito	MosAIC	NA	NA	NA	NA	USHLN177	ValienteMoro_Claire	Tamatave,MD;Africa	mosquito	field	NA	NA	NA	NA	Aedes_albopictus	NA	adults	female	non_blood_fed	whole_body
NA	GCA_037145255.1	Enterobacter asburiae	E. asburiae	Mosquito	mosquito	Mosquito	MosAIC	NA	NA	NA	NA	USHLN179	ValienteMoro_Claire	Tamatave,MD;Africa	mosquito	field	NA	NA	NA	NA	Aedes_albopictus	NA	adults	male	NA	whole_body
NA	GCA_037145135.1	Enterobacter asburiae	E. asburiae	Mosquito	mosquito	Mosquito	MosAIC	NA	NA	NA	NA	USHLN184	ValienteMoro_Claire	Tamatave,MD;Africa	mosquito	field	NA	NA	NA	NA	Aedes_albopictus	NA	adults	male	NA	whole_body
NA	GCA_037149695.1	Enterobacter hormaechei_A	E. hormaechei subsp. hormaechei	Mosquito	mosquito	Mosquito	MosAIC	NA	NA	NA	NA	USHLN270	Lampe_Dave	Harrisburg,PA,USA;North_America	mosquito	field	NA	NA	NA	NA	Anopheles_quadrimaculatus	NA	adults	female	non_blood_fed	midgut
NA	GCA_037152165.1	Enterobacter hormaechei_A	E. hormaechei subsp. hormaechei	NonMosquito	non_mosquito_Diptera_host	Insect	MosAIC	NA	NA	NA	NA	AS212	Coon_Kerri	Arlington,WI,USA;North_America	non_mosquito_Diptera_host	field	Stomoxys_sp	adults	unk	whole_body	NA	NA	NA	NA	NA	whole_body
NA	GCA_037146525.1	Enterobacter asburiae_B	E. asburiae	Mosquito	mosquito_larval_water	MosquitoLarvalWater	MosAIC	NA	NA	NA	NA	MMO-37	UW_Capstone_Students	Madison,WI,USA;North_America	mosquito_larval_water	lab	NA	NA	NA	NA	NA	NA	NA	NA	NA	NA
NA	GCA_037146495.1	Enterobacter asburiae_B	E. asburiae	Mosquito	mosquito_larval_water	MosquitoLarvalWater	MosAIC	NA	NA	NA	NA	MMO-38	UW_Capstone_Students	Madison,WI,USA;North_America	mosquito_larval_water	lab	NA	NA	NA	NA	NA	NA	NA	NA	NA	NA
NA	GCA_037146325.1	Enterobacter roggenkampii	E. roggenkampii	Mosquito	mosquito_larval_water	MosquitoLarvalWater	MosAIC	NA	NA	NA	NA	MMO-43	UW_Capstone_Students	Madison,WI,USA;North_America	mosquito_larval_water	lab	NA	NA	NA	NA	NA	NA	NA	NA	NA	NA
NA	GCA_037146295.1	Enterobacter roggenkampii	E. roggenkampii	Mosquito	mosquito_larval_water	MosquitoLarvalWater	MosAIC	NA	NA	NA	NA	MMO-45	UW_Capstone_Students	Madison,WI,USA;North_America	mosquito_larval_water	lab	NA	NA	NA	NA	NA	NA	NA	NA	NA	NA
NA	GCA_037145875.1	Enterobacter roggenkampii	E. roggenkampii	Mosquito	mosquito	Mosquito	MosAIC	NA	NA	NA	NA	MMO-83	UW_Capstone_Students	Madison,WI,USA;North_America	mosquito	lab	NA	NA	NA	NA	Aedes_aegypti	Liverpool	adults	female	blood_fed	whole_body
NA	GCA_037145895.1	Enterobacter roggenkampii	E. roggenkampii	Mosquito	mosquito	Mosquito	MosAIC	NA	NA	NA	NA	MMO-84	UW_Capstone_Students	Madison,WI,USA;North_America	mosquito	lab	NA	NA	NA	NA	Aedes_aegypti	Liverpool	adults	female	blood_fed	whole_body
NA	GCA_037145835.1	Enterobacter roggenkampii	E. roggenkampii	Mosquito	mosquito	Mosquito	MosAIC	NA	NA	NA	NA	MMO-88	UW_Capstone_Students	Madison,WI,USA;North_America	mosquito	lab	NA	NA	NA	NA	Aedes_aegypti	Liverpool	adults	female	blood_fed	whole_body
NA	GCA_037145815.1	Enterobacter roggenkampii	E. roggenkampii	Mosquito	mosquito	Mosquito	MosAIC	NA	NA	NA	NA	MMO-89	UW_Capstone_Students	Madison,WI,USA;North_America	mosquito	lab	NA	NA	NA	NA	Aedes_aegypti	Liverpool	adults	female	blood_fed	whole_body
NA	GCA_037145795.1	Enterobacter roggenkampii	E. roggenkampii	Mosquito	mosquito	Mosquito	MosAIC	NA	NA	NA	NA	MMO-90	UW_Capstone_Students	Madison,WI,USA;North_America	mosquito	lab	NA	NA	NA	NA	Aedes_aegypti	Liverpool	adults	female	blood_fed	whole_body
NA	GCA_037145775.1	Enterobacter roggenkampii	E. roggenkampii	Mosquito	mosquito	Mosquito	MosAIC	NA	NA	NA	NA	MMO-94	UW_Capstone_Students	Madison,WI,USA;North_America	mosquito	lab	NA	NA	NA	NA	Aedes_aegypti	Liverpool	adults	female	blood_fed	whole_body
NA	GCA_037148575.1	Enterobacter asburiae_B	E. asburiae	Mosquito	mosquito	Mosquito	MosAIC	NA	NA	NA	NA	MMO-110	UW_Capstone_Students	Madison,WI,USA;North_America	mosquito	lab	NA	NA	NA	NA	Aedes_aegypti	Liverpool	adults	female	blood_fed	whole_body
NA	GCA_037148515.1	Enterobacter asburiae_B	E. asburiae	Mosquito	mosquito	Mosquito	MosAIC	NA	NA	NA	NA	MMO-116	UW_Capstone_Students	Madison,WI,USA;North_America	mosquito	lab	NA	NA	NA	NA	Aedes_aegypti	Liverpool	adults	female	blood_fed	whole_body
NA	GCA_037148495.1	Enterobacter asburiae_B	E. asburiae	Mosquito	mosquito	Mosquito	MosAIC	NA	NA	NA	NA	MMO-119	UW_Capstone_Students	Madison,WI,USA;North_America	mosquito	lab	NA	NA	NA	NA	Aedes_aegypti	Liverpool	adults	female	blood_fed	whole_body
NA	GCA_037148475.1	Enterobacter roggenkampii	E. roggenkampii	Mosquito	mosquito	Mosquito	MosAIC	NA	NA	NA	NA	MMO-120	UW_Capstone_Students	Madison,WI,USA;North_America	mosquito	lab	NA	NA	NA	NA	Aedes_aegypti	Liverpool	adults	female	blood_fed	whole_body
NA	GCA_037148455.1	Enterobacter asburiae_B	E. asburiae	Mosquito	mosquito	Mosquito	MosAIC	NA	NA	NA	NA	MMO-122	UW_Capstone_Students	Madison,WI,USA;North_America	mosquito	lab	NA	NA	NA	NA	Aedes_aegypti	Liverpool	adults	female	blood_fed	whole_body
NA	GCA_037148375.1	Enterobacter roggenkampii	E. roggenkampii	Mosquito	mosquito_larval_water	MosquitoLarvalWater	MosAIC	NA	NA	NA	NA	MMO-126	UW_Capstone_Students	Madison,WI,USA;North_America	mosquito_larval_water	lab	NA	NA	NA	NA	NA	NA	NA	NA	NA	NA
NA	GCA_037149075.1	Enterobacter asburiae_B	E. asburiae	Mosquito	mosquito	Mosquito	MosAIC	NA	NA	NA	NA	USMM051	Povelones_Michael	Philadelphia,PA,USA;North_America	mosquito	lab	NA	NA	NA	NA	Anopheles_gambiae	G3	adults	female	non_blood_fed	midgut
NA	GCA_037149055.1	Enterobacter asburiae_B	E. asburiae	Mosquito	mosquito	Mosquito	MosAIC	NA	NA	NA	NA	USMM053	Povelones_Michael	Philadelphia,PA,USA;North_America	mosquito	lab	NA	NA	NA	NA	Anopheles_gambiae	G3	adults	female	non_blood_fed	midgut
NA	GCA_037149115.1	Enterobacter asburiae_B	E. asburiae	Mosquito	mosquito	Mosquito	MosAIC	NA	NA	NA	NA	USMM054	Povelones_Michael	Philadelphia,PA,USA;North_America	mosquito	lab	NA	NA	NA	NA	Anopheles_gambiae	G3	adults	female	blood_fed	midgut
NA	GCA_037149015.1	Enterobacter asburiae_B	E. asburiae	Mosquito	mosquito	Mosquito	MosAIC	NA	NA	NA	NA	USMM055	Povelones_Michael	Philadelphia,PA,USA;North_America	mosquito	lab	NA	NA	NA	NA	Anopheles_gambiae	G3	adults	female	blood_fed	midgut
NA	GCA_037148975.1	Enterobacter asburiae_B	E. asburiae	Mosquito	mosquito	Mosquito	MosAIC	NA	NA	NA	NA	USMM058	Povelones_Michael	Philadelphia,PA,USA;North_America	mosquito	lab	NA	NA	NA	NA	Anopheles_gambiae	G3	adults	female	blood_fed	midgut
NA	GCA_037148955.1	Enterobacter asburiae_B	E. asburiae	Mosquito	mosquito	Mosquito	MosAIC	NA	NA	NA	NA	USMM059	Povelones_Michael	Philadelphia,PA,USA;North_America	mosquito	lab	NA	NA	NA	NA	Anopheles_gambiae	G3	adults	female	blood_fed	midgut
NA	GCA_037148915.1	Enterobacter asburiae_B	E. asburiae	Mosquito	mosquito	Mosquito	MosAIC	NA	NA	NA	NA	USMM061	Povelones_Michael	Philadelphia,PA,USA;North_America	mosquito	lab	NA	NA	NA	NA	Aedes_aegypti	Liverpool	adults	female	non_blood_fed	midgut
NA	GCA_037148895.1	Enterobacter asburiae_B	E. asburiae	Mosquito	mosquito	Mosquito	MosAIC	NA	NA	NA	NA	USMM062	Povelones_Michael	Philadelphia,PA,USA;North_America	mosquito	lab	NA	NA	NA	NA	Aedes_aegypti	Liverpool	adults	female	non_blood_fed	midgut
NA	GCA_037148875.1	Enterobacter asburiae_B	E. asburiae	Mosquito	mosquito	Mosquito	MosAIC	NA	NA	NA	NA	USMM063	Povelones_Michael	Philadelphia,PA,USA;North_America	mosquito	lab	NA	NA	NA	NA	Aedes_aegypti	Liverpool	adults	female	blood_fed	midgut
NA	GCA_037148835.1	Enterobacter asburiae_B	E. asburiae	Mosquito	mosquito	Mosquito	MosAIC	NA	NA	NA	NA	USMM064	Povelones_Michael	Philadelphia,PA,USA;North_America	mosquito	lab	NA	NA	NA	NA	Aedes_aegypti	Liverpool	adults	female	blood_fed	midgut
NA	GCA_037148815.1	Enterobacter asburiae_B	E. asburiae	Mosquito	mosquito	Mosquito	MosAIC	NA	NA	NA	NA	USMM072	Povelones_Michael	Philadelphia,PA,USA;North_America	mosquito	lab	NA	NA	NA	NA	Aedes_aegypti	Liverpool	adults	female	blood_fed	midgut
NA	GCA_037149795.1	Enterobacter hormaechei_A	E. hormaechei subsp. hormaechei	Mosquito	mosquito	Mosquito	MosAIC	NA	NA	NA	NA	USHLN262	Lampe_Dave	Harrisburg,PA,USA;North_America	mosquito	field	NA	NA	NA	NA	Anopheles_quadrimaculatus	NA	adults	female	non_blood_fed	midgut
NA	GCA_037149675.1	Enterobacter hormaechei_A	E. hormaechei subsp. hormaechei	Mosquito	mosquito	Mosquito	MosAIC	NA	NA	NA	NA	USHLN271	Lampe_Dave	Harrisburg,PA,USA;North_America	mosquito	field	NA	NA	NA	NA	Anopheles_quadrimaculatus	NA	adults	female	non_blood_fed	midgut
NA	GCA_037149495.1	Enterobacter hormaechei_A	E. hormaechei subsp. hormaechei	Mosquito	mosquito	Mosquito	MosAIC	NA	NA	NA	NA	USHLN291	Lampe_Dave	Harrisburg,PA,USA;North_America	mosquito	field	NA	NA	NA	NA	Anopheles_quadrimaculatus	NA	adults	female	non_blood_fed	midgut
NA	GCA_037149375.1	Enterobacter hormaechei_A	E. hormaechei subsp. hormaechei	Mosquito	mosquito	Mosquito	MosAIC	NA	NA	NA	NA	USHLN296	Lampe_Dave	Harrisburg,PA,USA;North_America	mosquito	field	NA	NA	NA	NA	Anopheles_quadrimaculatus	NA	adults	female	non_blood_fed	midgut
NA	GCA_037150375.1	Enterobacter cloacae	E. cloacae	Mosquito	mosquito	Mosquito	MosAIC	NA	NA	NA	NA	VD12	Hughes_Grant/Heinz_Eva	Liverpool_L3_5QA,UK;Europe	mosquito	lab	NA	NA	NA	NA	Aedes_aegypti	Liverpool	eggs	unk	NA	NA
NA	GCA_037149995.1	Enterobacter cloacae	E. cloacae	Mosquito	mosquito	Mosquito	MosAIC	NA	NA	NA	NA	VD5	Hughes_Grant/Heinz_Eva	Liverpool_L3_5QA,UK;Europe	mosquito	lab	NA	NA	NA	NA	Aedes_aegypti	Thai	adults	female	non_blood_fed	whole_body
NA	GCF_001473075.1	E. xiangfangensis	E. xiangfangensis	NonMosquito	human	Homo sapiens	Chavda	NA	NA	NA	NA	NA	NA	NA	NA	NA	NA	NA	NA	NA	NA	NA	NA	NA	NA	NA
NA	GCF_001471935.1	E. xiangfangensis	E. xiangfangensis	NonMosquito	clinical	Clinical	Chavda	NA	NA	NA	NA	NA	NA	NA	NA	NA	NA	NA	NA	NA	NA	NA	NA	NA	NA	NA
NA	GCF_001472685.1	E. xiangfangensis	E. xiangfangensis	NonMosquito	clinical	Clinical	Chavda	NA	NA	NA	NA	NA	NA	NA	NA	NA	NA	NA	NA	NA	NA	NA	NA	NA	NA	NA
NA	GCF_001472175.1	E. xiangfangensis	E. xiangfangensis	NonMosquito	plant	Plant	Chavda	NA	NA	NA	NA	NA	NA	NA	NA	NA	NA	NA	NA	NA	NA	NA	NA	NA	NA	NA
NA	GCF_001472795.1	E. xiangfangensis	E. xiangfangensis	NonMosquito	clinical	Clinical	Chavda	NA	NA	NA	NA	NA	NA	NA	NA	NA	NA	NA	NA	NA	NA	NA	NA	NA	NA	NA
NA	GCF_001472215.1	E. xiangfangensis	E. xiangfangensis	NonMosquito	environmental	Environmental	Chavda	NA	NA	NA	NA	NA	NA	NA	NA	NA	NA	NA	NA	NA	NA	NA	NA	NA	NA	NA
NA	GCF_001473175.1	E. xiangfangensis	E. xiangfangensis	NonMosquito	environmental	Environmental	Chavda	NA	NA	NA	NA	NA	NA	NA	NA	NA	NA	NA	NA	NA	NA	NA	NA	NA	NA	NA
NA	GCF_001472765.1	E. xiangfangensis	E. xiangfangensis	NonMosquito	clinical	Clinical	Chavda	NA	NA	NA	NA	NA	NA	NA	NA	NA	NA	NA	NA	NA	NA	NA	NA	NA	NA	NA
NA	GCF_001472375.1	E. xiangfangensis	E. xiangfangensis	NonMosquito	NA	Missing	Chavda	NA	NA	NA	NA	NA	NA	NA	NA	NA	NA	NA	NA	NA	NA	NA	NA	NA	NA	NA
NA	GCF_001475415.1	E. xiangfangensis	E. xiangfangensis	NonMosquito	animal	Animal	Chavda	NA	NA	NA	NA	NA	NA	NA	NA	NA	NA	NA	NA	NA	NA	NA	NA	NA	NA	NA
NA	GCF_001471215.1	E. xiangfangensis	E. xiangfangensis	NonMosquito	NA	Missing	Chavda	NA	NA	NA	NA	NA	NA	NA	NA	NA	NA	NA	NA	NA	NA	NA	NA	NA	NA	NA
NA	GCF_001472455.1	E. xiangfangensis	E. xiangfangensis	NonMosquito	Human	Homo sapiens	Chavda	NA	NA	NA	NA	NA	NA	NA	NA	NA	NA	NA	NA	NA	NA	NA	NA	NA	NA	NA
NA	GCF_001472815.1	E. xiangfangensis	E. xiangfangensis	NonMosquito	environmental	Environmental	Chavda	NA	NA	NA	NA	NA	NA	NA	NA	NA	NA	NA	NA	NA	NA	NA	NA	NA	NA	NA
NA	GCF_001472335.1	E. xiangfangensis	E. xiangfangensis	NonMosquito	environmental	Environmental	Chavda	NA	NA	NA	NA	NA	NA	NA	NA	NA	NA	NA	NA	NA	NA	NA	NA	NA	NA	NA
NA	GCF_001473015.1	E. xiangfangensis	E. xiangfangensis	NonMosquito	human	Homo sapiens	Chavda	NA	NA	NA	NA	NA	NA	NA	NA	NA	NA	NA	NA	NA	NA	NA	NA	NA	NA	NA
NA	GCF_001473285.1	E. xiangfangensis	E. xiangfangensis	NonMosquito	plant	Plant	Chavda	NA	NA	NA	NA	NA	NA	NA	NA	NA	NA	NA	NA	NA	NA	NA	NA	NA	NA	NA
NA	GCF_001472035.1	E. xiangfangensis	E. xiangfangensis	NonMosquito	clinical	Clinical	Chavda	NA	NA	NA	NA	NA	NA	NA	NA	NA	NA	NA	NA	NA	NA	NA	NA	NA	NA	NA
NA	GCF_001472675.1	E. xiangfangensis	E. xiangfangensis	NonMosquito	plant	Plant	Chavda	NA	NA	NA	NA	NA	NA	NA	NA	NA	NA	NA	NA	NA	NA	NA	NA	NA	NA	NA
NA	GCF_001472645.1	E. xiangfangensis	E. xiangfangensis	NonMosquito	plant	Plant	Chavda	NA	NA	NA	NA	NA	NA	NA	NA	NA	NA	NA	NA	NA	NA	NA	NA	NA	NA	NA
NA	GCF_001472225.1	E. xiangfangensis	E. xiangfangensis	NonMosquito	animal	Animal	Chavda	NA	NA	NA	NA	NA	NA	NA	NA	NA	NA	NA	NA	NA	NA	NA	NA	NA	NA	NA
NA	GCF_001471885.1	E. xiangfangensis	E. xiangfangensis	NonMosquito	environmental	Environmental	Chavda	NA	NA	NA	NA	NA	NA	NA	NA	NA	NA	NA	NA	NA	NA	NA	NA	NA	NA	NA
NA	GCF_001475425.1	E. xiangfangensis	E. xiangfangensis	NonMosquito	insect	Insect	Chavda	NA	NA	NA	NA	NA	NA	NA	NA	NA	NA	NA	NA	NA	NA	NA	NA	NA	NA	NA
NA	GCF_001472605.1	E. xiangfangensis	E. xiangfangensis	NonMosquito	environmental	Environmental	Chavda	NA	NA	NA	NA	NA	NA	NA	NA	NA	NA	NA	NA	NA	NA	NA	NA	NA	NA	NA
NA	GCF_001473055.1	E. xiangfangensis	E. xiangfangensis	NonMosquito	clinical	Clinical	Chavda	NA	NA	NA	NA	NA	NA	NA	NA	NA	NA	NA	NA	NA	NA	NA	NA	NA	NA	NA
NA	GCF_001471225.1	E. xiangfangensis	E. xiangfangensis	NonMosquito	environmental	Environmental	Chavda	NA	NA	NA	NA	NA	NA	NA	NA	NA	NA	NA	NA	NA	NA	NA	NA	NA	NA	NA
NA	GCF_001471875.1	E. hormaechei subsp. hoffmannii	E. hormaechei subsp. hoffmannii	NonMosquito	environmental	Environmental	Chavda	NA	NA	NA	NA	NA	NA	NA	NA	NA	NA	NA	NA	NA	NA	NA	NA	NA	NA	NA
NA	GCF_001472515.1	E. hormaechei subsp. hoffmannii	E. hormaechei subsp. hoffmannii	NonMosquito	human	Homo sapiens	Chavda	NA	NA	NA	NA	NA	NA	NA	NA	NA	NA	NA	NA	NA	NA	NA	NA	NA	NA	NA
NA	GCF_001472085.1	E. xiangfangensis	E. xiangfangensis	NonMosquito	clinical	Clinical	Chavda	NA	NA	NA	NA	NA	NA	NA	NA	NA	NA	NA	NA	NA	NA	NA	NA	NA	NA	NA
NA	GCF_001475475.1	E. xiangfangensis	E. xiangfangensis	NonMosquito	clinical	Clinical	Chavda	NA	NA	NA	NA	NA	NA	NA	NA	NA	NA	NA	NA	NA	NA	NA	NA	NA	NA	NA
NA	GCF_001472005.1	E. xiangfangensis	E. xiangfangensis	NonMosquito	plant	Plant	Chavda	NA	NA	NA	NA	NA	NA	NA	NA	NA	NA	NA	NA	NA	NA	NA	NA	NA	NA	NA
NA	GCF_001471955.1	E. xiangfangensis	E. xiangfangensis	NonMosquito	plant	Plant	Chavda	NA	NA	NA	NA	NA	NA	NA	NA	NA	NA	NA	NA	NA	NA	NA	NA	NA	NA	NA
NA	GCF_001022685.1	Citrobacter braakii	Citrobacter braakii	NonMosquito	clinical	Clinical	Chavda	NA	NA	NA	NA	NA	NA	NA	NA	NA	NA	NA	NA	NA	NA	NA	NA	NA	NA	NA
NA	GCF_000957245.1	Pluralibacter gergoviae	Pluarlibacter	NonMosquito	NA	Missing	Chavda	NA	NA	NA	NA	NA	NA	NA	NA	NA	NA	NA	NA	NA	NA	NA	NA	NA	NA	NA
NA	GCF_001518055.1	E. aerogenes	E. aerogenes	NonMosquito	clinical	Clinical	Chavda	NA	NA	NA	NA	NA	NA	NA	NA	NA	NA	NA	NA	NA	NA	NA	NA	NA	NA	NA
NA	GCF_001472725.1	E. aerogenes	E. aerogenes	NonMosquito	animal	Animal	Chavda	NA	NA	NA	NA	NA	NA	NA	NA	NA	NA	NA	NA	NA	NA	NA	NA	NA	NA	NA
NA	GCF_001472755.1	E. aerogenes	E. aerogenes	NonMosquito	clinical	Clinical	Chavda	NA	NA	NA	NA	NA	NA	NA	NA	NA	NA	NA	NA	NA	NA	NA	NA	NA	NA	NA
NA	GCF_001472155.1	E. aerogenes	E. aerogenes	NonMosquito	clinical	Clinical	Chavda	NA	NA	NA	NA	NA	NA	NA	NA	NA	NA	NA	NA	NA	NA	NA	NA	NA	NA	NA
NA	GCF_001472935.1	E. aerogenes	E. aerogenes	NonMosquito	clinical	Clinical	Chavda	NA	NA	NA	NA	NA	NA	NA	NA	NA	NA	NA	NA	NA	NA	NA	NA	NA	NA	NA
NA	GCF_001518035.1	E. aerogenes	E. aerogenes	NonMosquito	blood	Homo sapiens	Chavda	NA	NA	NA	NA	NA	NA	NA	NA	NA	NA	NA	NA	NA	NA	NA	NA	NA	NA	NA
NA	GCF_001472275.1	E. aerogenes	E. aerogenes	NonMosquito	environmental	Environmental	Chavda	NA	NA	NA	NA	NA	NA	NA	NA	NA	NA	NA	NA	NA	NA	NA	NA	NA	NA	NA
NA	GCF_001473095.1	E. aerogenes	E. aerogenes	NonMosquito	clinical	Clinical	Chavda	NA	NA	NA	NA	NA	NA	NA	NA	NA	NA	NA	NA	NA	NA	NA	NA	NA	NA	NA
NA	GCF_001472415.1	E. aerogenes	E. aerogenes	NonMosquito	plant	Plant	Chavda	NA	NA	NA	NA	NA	NA	NA	NA	NA	NA	NA	NA	NA	NA	NA	NA	NA	NA	NA
NA	GCF_001471995.1	E. roggenkampii	E. roggenkampii	NonMosquito	Human	Homo sapiens	Chavda	NA	NA	NA	NA	NA	NA	NA	NA	NA	NA	NA	NA	NA	NA	NA	NA	NA	NA	NA
NA	GCF_001472995.1	E. roggenkampii	E. roggenkampii	NonMosquito	plant	Plant	Chavda	NA	NA	NA	NA	NA	NA	NA	NA	NA	NA	NA	NA	NA	NA	NA	NA	NA	NA	NA
NA	GCF_001472305.1	E. roggenkampii	E. roggenkampii	NonMosquito	NA	Missing	Chavda	NA	NA	NA	NA	NA	NA	NA	NA	NA	NA	NA	NA	NA	NA	NA	NA	NA	NA	NA
NA	GCF_001472715.1	E. roggenkampii	E. roggenkampii	NonMosquito	NA	Missing	Chavda	NA	NA	NA	NA	NA	NA	NA	NA	NA	NA	NA	NA	NA	NA	NA	NA	NA	NA	NA
NA	GCF_001022525.2	E. chengduensis	E. chengduensis	NonMosquito	environmental	Environmental	Chavda	NA	NA	NA	NA	NA	NA	NA	NA	NA	NA	NA	NA	NA	NA	NA	NA	NA	NA	NA
NA	GCF_001518045.1	E. asburiae	E. asburiae	NonMosquito	clinical	Clinical	Chavda	NA	NA	NA	NA	NA	NA	NA	NA	NA	NA	NA	NA	NA	NA	NA	NA	NA	NA	NA
NA	GCF_001022495.2	E. kobei	E. kobei	NonMosquito	environmental	Environmental	Chavda	NA	NA	NA	NA	NA	NA	NA	NA	NA	NA	NA	NA	NA	NA	NA	NA	NA	NA	NA
NA	GCF_001472595.1	E. kobei	E. kobei	NonMosquito	clinical	Clinical	Chavda	NA	NA	NA	NA	NA	NA	NA	NA	NA	NA	NA	NA	NA	NA	NA	NA	NA	NA	NA
NA	GCF_001022445.2	E. ludwigii	E. ludwigii	NonMosquito	NA	Missing	Chavda	NA	NA	NA	NA	NA	NA	NA	NA	NA	NA	NA	NA	NA	NA	NA	NA	NA	NA	NA
NA	GCF_001472845.1	E. cloacae subsp. Cloacae	E. cloacae subsp. cloacae	NonMosquito	animal	Animal	Chavda	NA	NA	NA	NA	NA	NA	NA	NA	NA	NA	NA	NA	NA	NA	NA	NA	NA	NA	NA
NA	GCF_001472555.1	E. cloacae subsp. Cloacae	E. cloacae subsp. cloacae	NonMosquito	clinical	Clinical	Chavda	NA	NA	NA	NA	NA	NA	NA	NA	NA	NA	NA	NA	NA	NA	NA	NA	NA	NA	NA
NA	GCF_001473135.1	E. cloacae subsp. Cloacae	E. cloacae subsp. cloacae	NonMosquito	plant	Plant	Chavda	NA	NA	NA	NA	NA	NA	NA	NA	NA	NA	NA	NA	NA	NA	NA	NA	NA	NA	NA
NA	GCF_001473155.1	E. cloacae subsp. Cloacae	E. cloacae subsp. cloacae	NonMosquito	NA	Missing	Chavda	NA	NA	NA	NA	NA	NA	NA	NA	NA	NA	NA	NA	NA	NA	NA	NA	NA	NA	NA
NA	GCF_001472895.1	E. cloacae subsp. Cloacae	E. cloacae subsp. cloacae	NonMosquito	plant	Plant	Chavda	NA	NA	NA	NA	NA	NA	NA	NA	NA	NA	NA	NA	NA	NA	NA	NA	NA	NA	NA
NA	GCF_001472955.1	E. cloacae subsp. Cloacae	E. cloacae subsp. cloacae	NonMosquito	environmental	Environmental	Chavda	NA	NA	NA	NA	NA	NA	NA	NA	NA	NA	NA	NA	NA	NA	NA	NA	NA	NA	NA
NA	GCF_001472135.1	E. cloacae subsp. Cloacae	E. cloacae subsp. cloacae	NonMosquito	clinical	Clinical	Chavda	NA	NA	NA	NA	NA	NA	NA	NA	NA	NA	NA	NA	NA	NA	NA	NA	NA	NA	NA
NA	GCF_001471915.1	E. hormaechei subsp. Oharae	E. hormaechei subsp. oharae	NonMosquito	NA	Missing	Chavda	NA	NA	NA	NA	NA	NA	NA	NA	NA	NA	NA	NA	NA	NA	NA	NA	NA	NA	NA
NA	GCF_001471975.1	E. hormaechei subsp. Oharae	E. hormaechei subsp. oharae	NonMosquito	environmental	Environmental	Chavda	NA	NA	NA	NA	NA	NA	NA	NA	NA	NA	NA	NA	NA	NA	NA	NA	NA	NA	NA
NA	GCF_001475395.1	E. hormaechei subsp. Steigerwaltii	E. hormaechei subsp. steigerwaltii	NonMosquito	clinical	Clinical	Chavda	NA	NA	NA	NA	NA	NA	NA	NA	NA	NA	NA	NA	NA	NA	NA	NA	NA	NA	NA
NA	GCF_001472295.1	E. hormaechei subsp. Steigerwaltii	E. hormaechei subsp. steigerwaltii	NonMosquito	clinical	Clinical	Chavda	NA	NA	NA	NA	NA	NA	NA	NA	NA	NA	NA	NA	NA	NA	NA	NA	NA	NA	NA
NA	GCF_001472575.1	E. hormaechei subsp. Steigerwaltii	E. hormaechei subsp. steigerwaltii	NonMosquito	clinical	Clinical	Chavda	NA	NA	NA	NA	NA	NA	NA	NA	NA	NA	NA	NA	NA	NA	NA	NA	NA	NA	NA
NA	GCF_001475405.1	E. hormaechei subsp. Steigerwaltii	E. hormaechei subsp. steigerwaltii	NonMosquito	clinical	Clinical	Chavda	NA	NA	NA	NA	NA	NA	NA	NA	NA	NA	NA	NA	NA	NA	NA	NA	NA	NA	NA
NA	GCF_001472355.1	E. hormaechei subsp. Steigerwaltii	E. hormaechei subsp. steigerwaltii	NonMosquito	animal	Animal	Chavda	NA	NA	NA	NA	NA	NA	NA	NA	NA	NA	NA	NA	NA	NA	NA	NA	NA	NA	NA
NA	GCF_001022435.2	E. hormaechei subsp. Steigerwaltii	E. hormaechei subsp. steigerwaltii	NonMosquito	animal	Animal	Chavda	NA	NA	NA	NA	NA	NA	NA	NA	NA	NA	NA	NA	NA	NA	NA	NA	NA	NA	NA
NA	GCF_001472635.1	E. hormaechei subsp. Steigerwaltii	E. hormaechei subsp. steigerwaltii	NonMosquito	clinical	Clinical	Chavda	NA	NA	NA	NA	NA	NA	NA	NA	NA	NA	NA	NA	NA	NA	NA	NA	NA	NA	NA
NA	GCF_001473025.1	E. hormaechei subsp. Steigerwaltii	E. hormaechei subsp. steigerwaltii	NonMosquito	human	Homo sapiens	Chavda	NA	NA	NA	NA	NA	NA	NA	NA	NA	NA	NA	NA	NA	NA	NA	NA	NA	NA	NA
NA	GCF_001472385.1	E. hormaechei subsp. Steigerwaltii	E. hormaechei subsp. steigerwaltii	NonMosquito	human	Homo sapiens	Chavda	NA	NA	NA	NA	NA	NA	NA	NA	NA	NA	NA	NA	NA	NA	NA	NA	NA	NA	NA
NA	GCF_001473115.1	E. hormaechei subsp. Steigerwaltii	E. hormaechei subsp. steigerwaltii	NonMosquito	environmental	Environmental	Chavda	NA	NA	NA	NA	NA	NA	NA	NA	NA	NA	NA	NA	NA	NA	NA	NA	NA	NA	NA
NA	GCF_001518065.1	E. hormaechei subsp. Steigerwaltii	E. hormaechei subsp. steigerwaltii	NonMosquito	NA	Missing	Chavda	NA	NA	NA	NA	NA	NA	NA	NA	NA	NA	NA	NA	NA	NA	NA	NA	NA	NA	NA
NA	GCF_001472075.1	E. hormaechei subsp. Steigerwaltii	E. hormaechei subsp. steigerwaltii	NonMosquito	clinical	Clinical	Chavda	NA	NA	NA	NA	NA	NA	NA	NA	NA	NA	NA	NA	NA	NA	NA	NA	NA	NA	NA
NA	GCF_001472435.1	E. hormaechei subsp. Steigerwaltii	E. hormaechei subsp. steigerwaltii	NonMosquito	plant	Plant	Chavda	NA	NA	NA	NA	NA	NA	NA	NA	NA	NA	NA	NA	NA	NA	NA	NA	NA	NA	NA
NA	GCF_001472875.1	E. hormaechei subsp. Steigerwaltii	E. hormaechei subsp. steigerwaltii	NonMosquito	environmental	Environmental	Chavda	NA	NA	NA	NA	NA	NA	NA	NA	NA	NA	NA	NA	NA	NA	NA	NA	NA	NA	NA
NA	GCF_001472115.1	E. hormaechei subsp. Steigerwaltii	E. hormaechei subsp. steigerwaltii	NonMosquito	blood	Homo sapiens	Chavda	NA	NA	NA	NA	NA	NA	NA	NA	NA	NA	NA	NA	NA	NA	NA	NA	NA	NA	NA
NA	GCF_001472835.1	E. hormaechei subsp. Steigerwaltii	E. hormaechei subsp. steigerwaltii	NonMosquito	NA	Missing	Chavda	NA	NA	NA	NA	NA	NA	NA	NA	NA	NA	NA	NA	NA	NA	NA	NA	NA	NA	NA
NA	GCF_001472475.1	E. hormaechei subsp. Steigerwaltii	E. hormaechei subsp. steigerwaltii	NonMosquito	clinical	Clinical	Chavda	NA	NA	NA	NA	NA	NA	NA	NA	NA	NA	NA	NA	NA	NA	NA	NA	NA	NA	NA
NA	GCF_001472535.1	E. hormaechei subsp. Steigerwaltii	E. hormaechei subsp. steigerwaltii	NonMosquito	environmental	Environmental	Chavda	NA	NA	NA	NA	NA	NA	NA	NA	NA	NA	NA	NA	NA	NA	NA	NA	NA	NA	NA
NA	GCF_001472195.1	E. hormaechei subsp. Steigerwaltii	E. hormaechei subsp. steigerwaltii	NonMosquito	NA	Missing	Chavda	NA	NA	NA	NA	NA	NA	NA	NA	NA	NA	NA	NA	NA	NA	NA	NA	NA	NA	NA
NA	GCF_001472975.1	E. hormaechei subsp. Steigerwaltii	E. hormaechei subsp. steigerwaltii	NonMosquito	NA	Missing	Chavda	NA	NA	NA	NA	NA	NA	NA	NA	NA	NA	NA	NA	NA	NA	NA	NA	NA	NA	NA
NA	GCF_001471255.1	E. hormaechei subsp. Steigerwaltii	E. hormaechei subsp. steigerwaltii	NonMosquito	NA	Missing	Chavda	NA	NA	NA	NA	NA	NA	NA	NA	NA	NA	NA	NA	NA	NA	NA	NA	NA	NA	NA
NA	GCF_001472915.1	E. xiangfangensis	E. xiangfangensis	NonMosquito	NA	Missing	Chavda	NA	NA	NA	NA	NA	NA	NA	NA	NA	NA	NA	NA	NA	NA	NA	NA	NA	NA	NA
NA	GCF_001472055.1	E. xiangfangensis	E. xiangfangensis	NonMosquito	clinical	Clinical	Chavda	NA	NA	NA	NA	NA	NA	NA	NA	NA	NA	NA	NA	NA	NA	NA	NA	NA	NA	NA
NA	GCF_001472495.1	E. xiangfangensis	E. xiangfangensis	NonMosquito	plant	Plant	Chavda	NA	NA	NA	NA	NA	NA	NA	NA	NA	NA	NA	NA	NA	NA	NA	NA	NA	NA	NA
NA	GCF_001472255.1	E. xiangfangensis	E. xiangfangensis	NonMosquito	plant	Plant	Chavda	NA	NA	NA	NA	NA	NA	NA	NA	NA	NA	NA	NA	NA	NA	NA	NA	NA	NA	NA
NA	GCA_018373055.1	Enterobacter cloacae	E. cloacae	NonMosquito	environmental	Environmental	Curated	none	human	infant_gut	https://www.ncbi.nlm.nih.gov/nuccore/JAHAHV000000000.1/	NA	NA	NA	NA	NA	NA	NA	NA	NA	NA	NA	NA	NA	NA	NA
NA	GCF_001060045.1	Enterobacter asburiae	E. asburiae	NonMosquito	clinical	Clinical	Curated	none	clinical	intensive care units	https://journals.plos.org/plosgenetics/article?id=10.1371/journal.pgen.1005413	NA	NA	NA	NA	NA	NA	NA	NA	NA	NA	NA	NA	NA	NA	NA
NA	GCF_001482625.1	Enterobacter asburiae	E. asburiae	NonMosquito	clinical	Clinical	Curated	urine	clinical	urine	https://www.ncbi.nlm.nih.gov/pmc/articles/PMC5740310/	NA	NA	NA	NA	NA	NA	NA	NA	NA	NA	NA	NA	NA	NA	NA
NA	GCF_004362415.1	Enterobacter sp. AG326	Enterobacter sp	NonMosquito	environmental	Environmental	Curated	none	plant	rice endophyte	https://gold.jgi.doe.gov/project?id=Gp0255592	NA	NA	NA	NA	NA	NA	NA	NA	NA	NA	NA	NA	NA	NA	NA
NA	GCF_015701065.1	Enterobacter asburiae	E. asburiae	NonMosquito	human	Homo sapiens	Curated	none	clinical	healthcare associated pathogens	https://www.ncbi.nlm.nih.gov/pmc/articles/PMC9427134/	NA	NA	NA	NA	NA	NA	NA	NA	NA	NA	NA	NA	NA	NA	NA
NA	GCF_016771675.1	Enterobacter asburiae	E. asburiae	NonMosquito	human	Homo sapiens	Curated	none	environmental	water-borne	https://journals.asm.org/doi/10.1128/MRA.00622-21	NA	NA	NA	NA	NA	NA	NA	NA	NA	NA	NA	NA	NA	NA	NA
NA	GCF_016771805.1	Enterobacter asburiae	E. asburiae	NonMosquito	human	Homo sapiens	Curated	none	environmental	water-borne	https://journals.asm.org/doi/10.1128/MRA.00622-21	NA	NA	NA	NA	NA	NA	NA	NA	NA	NA	NA	NA	NA	NA	NA
NA	GCF_018445745.1	Enterobacter asburiae	E. asburiae	NonMosquito	Homo sapiens	Homo sapiens	Curated	none	clinical	NA	https://www.frontiersin.org/articles/10.3389/fcimb.2021.744431/full	NA	NA	NA	NA	NA	NA	NA	NA	NA	NA	NA	NA	NA	NA	NA
NA	GCF_000965825.1	Enterobacter asburiae	E. asburiae	NonMosquito	NA	Missing	Chavda	Excreted bodily substance	NA	NA	NA	NA	NA	NA	NA	NA	NA	NA	NA	NA	NA	NA	NA	NA	NA	NA
NA	GCF_017151305.1	Enterobacter asburiae	E. asburiae	NonMosquito	NA	Animal	Curated	none	animal	goose	https://www.ncbi.nlm.nih.gov/pmc/articles/PMC8117775/	NA	NA	NA	NA	NA	NA	NA	NA	NA	NA	NA	NA	NA	NA	NA
NA	GCF_002863825.1	Enterobacter sp. Crenshaw	Enterobacter sp	NonMosquito	NA	Missing	Chavda	none	NA	NA	NA	NA	NA	NA	NA	NA	NA	NA	NA	NA	NA	NA	NA	NA	NA	NA
NA	GCF_003964705.1	Enterobacter asburiae	E. asburiae	NonMosquito	Homo sapiens	Homo sapiens	Curated	none	Human	NA	https://pubmed.ncbi.nlm.nih.gov/30387707/	NA	NA	NA	NA	NA	NA	NA	NA	NA	NA	NA	NA	NA	NA	NA
NA	GCF_013782005.1	Enterobacter asburiae	E. asburiae	NonMosquito	NA	Environmental	Curated	none	environmental	waste-water	https://www.microbiologyresearch.org/content/journal/mgen/10.1099/mgen.0.000630#tab2	NA	NA	NA	NA	NA	NA	NA	NA	NA	NA	NA	NA	NA	NA	NA
NA	GCF_014103775.1	Enterobacter asburiae	E. asburiae	NonMosquito	wastewater	Environmental	Curated	none	environmental	waste-water	https://www.microbiologyresearch.org/content/journal/mgen/10.1099/mgen.0.000630#tab2	NA	NA	NA	NA	NA	NA	NA	NA	NA	NA	NA	NA	NA	NA	NA
NA	GCF_018597625.1	Enterobacter asburiae	E. asburiae	NonMosquito	NA	Homo sapiens	Curated	none	human	urine	https://www.microbiologyresearch.org/content/journal/ijsem/10.1099/ijsem.0.003089#tab2	NA	NA	NA	NA	NA	NA	NA	NA	NA	NA	NA	NA	NA	NA	NA
NA	GCF_000632395.1	Enterobacter asburiae L1	E. asburiae	NonMosquito	NA	Plant	Curated	lettuce	plant	lettuce	https://www.mdpi.com/1424-8220/14/8/13913	NA	NA	NA	NA	NA	NA	NA	NA	NA	NA	NA	NA	NA	NA	NA
NA	GCF_001052135.1	Enterobacter asburiae	E. asburiae	NonMosquito	NA	Clinical	Curated	none	clinical	intensive care units	https://journals.plos.org/plosgenetics/article?id=10.1371/journal.pgen.1005413	NA	NA	NA	NA	NA	NA	NA	NA	NA	NA	NA	NA	NA	NA	NA
NA	GCF_001719105.1	Enterobacter sp. HK169	Enterobacter sp	NonMosquito	plant	Plant	Curated	Tomato roots	plant	Tomato root	https://www.jmb.or.kr/journal/view.html?doi=10.4014/jmb.1801.01021	NA	NA	NA	NA	NA	NA	NA	NA	NA	NA	NA	NA	NA	NA	NA
NA	GCF_003688655.1	Enterobacter sp. WP_7_2	Enterobacter sp	NonMosquito	NA	Plant	Curated	none	plant	NA	https://genome.jgi.doe.gov/portal/EntspWPL_7_2_FD/EntspWPL_7_2_FD.info.html	NA	NA	NA	NA	NA	NA	NA	NA	NA	NA	NA	NA	NA	NA	NA
NA	GCF_009811935.1	Enterobacter sp. SM3	Enterobacter sp	NonMosquito	NA	Animal	Curated	none	animal	mouse faecal	https://www.ncbi.nlm.nih.gov/pmc/articles/PMC8601393/	NA	NA	NA	NA	NA	NA	NA	NA	NA	NA	NA	NA	NA	NA	NA
NA	GCF_016771735.1	Enterobacter asburiae	E. asburiae	NonMosquito	wastewater	Environmental	Curated	none	environmental	water-borne	https://journals.asm.org/doi/10.1128/MRA.00622-21	NA	NA	NA	NA	NA	NA	NA	NA	NA	NA	NA	NA	NA	NA	NA
NA	GCF_018257775.1	Enterobacter asburiae	E. asburiae	NonMosquito	drosophila	Insect	Curated	none	insect	drosophila	https://academic.oup.com/gbe/article/13/8/evab127/6291655	NA	NA	NA	NA	NA	NA	NA	NA	NA	NA	NA	NA	NA	NA	NA
NA	GCA_013705185.1	Enterobacter cloacae	E. cloacae	NonMosquito	NA	Environmental	Curated	none	environmental	fresh-water	https://www.microbiologyresearch.org/content/journal/mgen/10.1099/mgen.0.000630#tab2	NA	NA	NA	NA	NA	NA	NA	NA	NA	NA	NA	NA	NA	NA	NA
NA	GCF_000952605.1	Enterobacter asburiae	E. asburiae	NonMosquito	NA	Clinical	Curated	sputum	clinical	NA	https://journals.asm.org/doi/10.1128/AAC.01291-15?url_ver=Z39.88-2003&rfr_id=ori:rid:crossref.org&rfr_dat=cr_pub%20%200pubmed	NA	NA	NA	NA	NA	NA	NA	NA	NA	NA	NA	NA	NA	NA	NA
NA	GCF_015208395.1	Enterobacter asburiae	E. asburiae	NonMosquito	NA	Environmental	Curated	none	environmental	waste-water	https://www.ncbi.nlm.nih.gov/nuccore/JAANZS000000000.1/	NA	NA	NA	NA	NA	NA	NA	NA	NA	NA	NA	NA	NA	NA	NA
NA	GCF_016771775.1	Enterobacter asburiae	E. asburiae	NonMosquito	NA	Environmental	Curated	none	environmental	water-borne	https://journals.asm.org/doi/10.1128/MRA.00622-21	NA	NA	NA	NA	NA	NA	NA	NA	NA	NA	NA	NA	NA	NA	NA
NA	GCF_018599065.1	Enterobacter asburiae	E. asburiae	NonMosquito	Homo sapiens	Homo sapiens	Curated	none	human	urine	https://www.microbiologyresearch.org/content/journal/ijsem/10.1099/ijsem.0.003089#tab2	NA	NA	NA	NA	NA	NA	NA	NA	NA	NA	NA	NA	NA	NA	NA
NA	GCF_019048485.1	Enterobacter asburiae	E. asburiae	NonMosquito	NA	Clinical	Curated	none	clinical	healthcare associated pathogens	https://www.ncbi.nlm.nih.gov/pmc/articles/PMC6658474/	NA	NA	NA	NA	NA	NA	NA	NA	NA	NA	NA	NA	NA	NA	NA
NA	GCF_900077695.1	Enterobacter cloacae	E. cloacae	NonMosquito	NA	Clinical	Curated	blood	clinical	MDR	https://www.ncbi.nlm.nih.gov/pmc/articles/PMC4971767/	NA	NA	NA	NA	NA	NA	NA	NA	NA	NA	NA	NA	NA	NA	NA
NA	GCF_000498635.1	Enterobacter asburiae L1	E. asburiae	NonMosquito	NA	Plant	Curated	lettuce leaf	plant	lettuce	https://www.ncbi.nlm.nih.gov/pmc/articles/PMC3859116/	NA	NA	NA	NA	NA	NA	NA	NA	NA	NA	NA	NA	NA	NA	NA
NA	GCF_000799205.1	Enterobacter asburiae	E. asburiae	NonMosquito	NA	Plant	Curated	none	plant	populus root	https://genome.jgi.doe.gov/portal/EntasbPDN3/EntasbPDN3.info.html	NA	NA	NA	NA	NA	NA	NA	NA	NA	NA	NA	NA	NA	NA	NA
NA	GCF_001463035.1	Enterobacter sp. K66-74	Enterobacter sp	NonMosquito	Homo sapiens	Homo sapiens	Curated	Rectal swab	clinical	rectal swab	https://www.ncbi.nlm.nih.gov/pmc/articles/PMC5687771/	NA	NA	NA	NA	NA	NA	NA	NA	NA	NA	NA	NA	NA	NA	NA
NA	GCF_001661155.1	Enterobacter asburiae	E. asburiae	NonMosquito	NA	Missing	Chavda	none	NA	NA	NA	NA	NA	NA	NA	NA	NA	NA	NA	NA	NA	NA	NA	NA	NA	NA
NA	GCF_016411885.1	Enterobacter asburiae	E. asburiae	NonMosquito	NA	Clinical	Curated	none	clinical	NA	https://www.ncbi.nlm.nih.gov/pmc/articles/PMC8169972/	NA	NA	NA	NA	NA	NA	NA	NA	NA	NA	NA	NA	NA	NA	NA
NA	GCF_017151375.1	Enterobacter asburiae	E. asburiae	NonMosquito	goose	Animal	Curated	none	animal	goose	https://www.ncbi.nlm.nih.gov/pmc/articles/PMC8117775/	NA	NA	NA	NA	NA	NA	NA	NA	NA	NA	NA	NA	NA	NA	NA
NA	GCF_000534055.1	Enterobacter asburiae	E. asburiae	NonMosquito	NA	Clinical	Curated	urine	clinical	NA	https://img.jgi.doe.gov/cgi-bin/m/main.cgi?section=TaxonDetail&page=taxonDetail&taxon_oid=2576861188	NA	NA	NA	NA	NA	NA	NA	NA	NA	NA	NA	NA	NA	NA	NA
NA	GCF_001052355.1	Enterobacter asburiae	E. asburiae	NonMosquito	NA	Clinical	Curated	none	clinical	intensive care units	https://journals.plos.org/plosgenetics/article?id=10.1371/journal.pgen.1005413	NA	NA	NA	NA	NA	NA	NA	NA	NA	NA	NA	NA	NA	NA	NA
NA	GCF_001482465.1	Enterobacter asburiae	E. asburiae	NonMosquito	Homo sapiens	Homo sapiens	Curated	urine	clinical	urine	https://www.ncbi.nlm.nih.gov/pmc/articles/PMC5740310/	NA	NA	NA	NA	NA	NA	NA	NA	NA	NA	NA	NA	NA	NA	NA
NA	GCF_015704455.1	Enterobacter asburiae	E. asburiae	NonMosquito	Homo sapiens	Homo sapiens	Curated	none	blood	NA	https://www.jstage.jst.go.jp/article/yoken/75/1/75_JJID.2021.141/_article	NA	NA	NA	NA	NA	NA	NA	NA	NA	NA	NA	NA	NA	NA	NA
NA	GCF_016771055.1	Enterobacter asburiae	E. asburiae	NonMosquito	NA	Environmental	Curated	none	environmental	water-borne	https://journals.asm.org/doi/10.1128/MRA.00622-21	NA	NA	NA	NA	NA	NA	NA	NA	NA	NA	NA	NA	NA	NA	NA
NA	GCF_018067525.1	Enterobacter asburiae	E. asburiae	NonMosquito	Homo sapiens	Homo sapiens	Curated	none	clinical	Urine	https://www.cambridge.org/core/journals/infection-control-and-hospital-epidemiology/article/abs/epidemiology-of-extendedspectrum-lactamaseproducing-enterobacterales-in-five-us-sites-participating-in-the-emerging-infections-program-2017/FB5448D7E2509BC00A5431283B936319#access-block	NA	NA	NA	NA	NA	NA	NA	NA	NA	NA	NA	NA	NA	NA	NA
NA	GCF_903970955.1	Enterobacter asburiae	E. asburiae	NonMosquito	Homo sapiens	Homo sapiens	Curated	none	plant	leaf endophyte	https://academic.oup.com/femsec/article/96/9/fiaa147/5876344	NA	NA	NA	NA	NA	NA	NA	NA	NA	NA	NA	NA	NA	NA	NA
NA	GCF_003986715.1	Enterobacter asburiae	E. asburiae	NonMosquito	Homo sapiens	Homo sapiens	Curated	none	Human	NA	https://pubmed.ncbi.nlm.nih.gov/30387707/	NA	NA	NA	NA	NA	NA	NA	NA	NA	NA	NA	NA	NA	NA	NA
NA	GCF_004368735.1	Enterobacter asburiae	E. asburiae	NonMosquito	NA	Plant	Curated	none	plant	root endophyte	https://gold.jgi.doe.gov/projects?id=104795	NA	NA	NA	NA	NA	NA	NA	NA	NA	NA	NA	NA	NA	NA	NA
NA	GCF_007035645.1	Enterobacter asburiae	E. asburiae	NonMosquito	NA	Missing	Chavda	none	NA	NA	NA	NA	NA	NA	NA	NA	NA	NA	NA	NA	NA	NA	NA	NA	NA	NA
NA	GCF_009821655.1	Enterobacter asburiae	E. asburiae	NonMosquito	NA	Missing	Chavda	none	NA	NA	NA	NA	NA	NA	NA	NA	NA	NA	NA	NA	NA	NA	NA	NA	NA	NA
NA	GCF_014104215.1	Enterobacter asburiae	E. asburiae	NonMosquito	wastewater	Environmental	Curated	none	environmental	waste-water	https://www.microbiologyresearch.org/content/journal/mgen/10.1099/mgen.0.000630#tab2	NA	NA	NA	NA	NA	NA	NA	NA	NA	NA	NA	NA	NA	NA	NA
NA	GCF_016403185.1	Enterobacter asburiae	E. asburiae	NonMosquito	NA	Clinical	Curated	none	clinical	healthcare associated pathogens	https://www.ncbi.nlm.nih.gov/pmc/articles/PMC6658474/	NA	NA	NA	NA	NA	NA	NA	NA	NA	NA	NA	NA	NA	NA	NA
NA	GCF_016771035.1	Enterobacter asburiae	E. asburiae	NonMosquito	NA	Environmental	Curated	none	environmental	water-borne	https://journals.asm.org/doi/10.1128/MRA.00622-21	NA	NA	NA	NA	NA	NA	NA	NA	NA	NA	NA	NA	NA	NA	NA
NA	GCF_001011855.1	Enterobacter asburiae	E. asburiae	NonMosquito	Homo sapiens	Homo sapiens	Curated	none	clinical	NA	https://www.ncbi.nlm.nih.gov/pmc/articles/PMC5156309/	NA	NA	NA	NA	NA	NA	NA	NA	NA	NA	NA	NA	NA	NA	NA
NA	GCF_007035805.1	Enterobacter asburiae	E. asburiae	NonMosquito	NA	Missing	Chavda	none	NA	NA	NA	NA	NA	NA	NA	NA	NA	NA	NA	NA	NA	NA	NA	NA	NA	NA
NA	GCF_009811955.1	Enterobacter sp. SM1	Enterobacter sp	NonMosquito	NA	Animal	Curated	none	animal	mouse faecal	https://www.ncbi.nlm.nih.gov/pmc/articles/PMC8601393/	NA	NA	NA	NA	NA	NA	NA	NA	NA	NA	NA	NA	NA	NA	NA
NA	GCF_016027695.1	Enterobacter asburiae	E. asburiae	NonMosquito	NA	Clinical	Curated	none	clinical	NA	https://www.ncbi.nlm.nih.gov/pmc/articles/PMC6658474/	NA	NA	NA	NA	NA	NA	NA	NA	NA	NA	NA	NA	NA	NA	NA
NA	GCF_018299585.1	Enterobacter asburiae	E. asburiae	NonMosquito	NA	Plant	Curated	none	plant	rhizosphere	https://www.ncbi.nlm.nih.gov/pmc/articles/PMC8411915/	NA	NA	NA	NA	NA	NA	NA	NA	NA	NA	NA	NA	NA	NA	NA
NA	GCF_018394395.1	Enterobacter asburiae	E. asburiae	NonMosquito	NA	Missing	Chavda	none	NA	NA	NA	NA	NA	NA	NA	NA	NA	NA	NA	NA	NA	NA	NA	NA	NA	NA
NA	GCF_000568075.1	Enterobacter sp. DC1	Enterobacter sp	NonMosquito	NA	Missing	Curated	none	plant	yam	https://pubmed.ncbi.nlm.nih.gov/24625871/	NA	NA	NA	NA	NA	NA	NA	NA	NA	NA	NA	NA	NA	NA	NA
NA	GCF_000801755.2	Enterobacter sp. E20	Enterobacter sp	NonMosquito	NA	Environmental	Curated	glyphosate polluted soil	environmental	polluted soil	https://gold.jgi.doe.gov/organism?id=Go0114026	NA	NA	NA	NA	NA	NA	NA	NA	NA	NA	NA	NA	NA	NA	NA
NA	GCF_001482565.1	Enterobacter asburiae	E. asburiae	NonMosquito	NA	Clinical	Curated	expectorate	clinical	expectorate	https://www.ncbi.nlm.nih.gov/pmc/articles/PMC5740310/	NA	NA	NA	NA	NA	NA	NA	NA	NA	NA	NA	NA	NA	NA	NA
NA	GCF_008080435.1	Enterobacter asburiae	E. asburiae	NonMosquito	NA	Missing	Chavda	none	NA	NA	NA	NA	NA	NA	NA	NA	NA	NA	NA	NA	NA	NA	NA	NA	NA	NA
NA	GCF_016771835.1	Enterobacter asburiae	E. asburiae	NonMosquito	NA	Environmental	Curated	none	environmental	water-borne	https://journals.asm.org/doi/10.1128/MRA.00622-21	NA	NA	NA	NA	NA	NA	NA	NA	NA	NA	NA	NA	NA	NA	NA
NA	GCF_017169075.1	Enterobacter asburiae	E. asburiae	NonMosquito	Homo sapiens	Homo sapiens	Curated	none	clinical	MDR	https://journals.plos.org/plosone/article?id=10.1371/journal.pone.0246937	NA	NA	NA	NA	NA	NA	NA	NA	NA	NA	NA	NA	NA	NA	NA
NA	GCF_900075425.1_	Enterobacter cloacae	E. cloacae	NonMosquito	NA	Missing	Chavda	NA	NA	NA	NA	NA	NA	NA	NA	NA	NA	NA	NA	NA	NA	NA	NA	NA	NA	NA
NA	GCF_003289415.1	Enterobacter asburiae	E. asburiae	NonMosquito	Homo sapiens	Homo sapiens	Curated	none	clinical	rectal swab	https://www.ncbi.nlm.nih.gov/pmc/articles/PMC6496075/	NA	NA	NA	NA	NA	NA	NA	NA	NA	NA	NA	NA	NA	NA	NA
NA	GCF_004151605.1	Enterobacter cloacae	E. cloacae	NonMosquito	Homo sapiens	Homo sapiens	Curated	none	clinical	wound	https://www.sciencedirect.com/science/article/pii/S2213716519301390	NA	NA	NA	NA	NA	NA	NA	NA	NA	NA	NA	NA	NA	NA	NA
NA	GCF_012102335.1	Enterobacter asburiae	E. asburiae	NonMosquito	Bos indicus	Animal	Curated	none	animal	Bos indicus	https://www.ncbi.nlm.nih.gov/pmc/articles/PMC8940275/	NA	NA	NA	NA	NA	NA	NA	NA	NA	NA	NA	NA	NA	NA	NA
NA	GCF_012843805.1	Enterobacter asburiae	E. asburiae	NonMosquito	NA	Animal	Curated	none	animal	boar	https://bacdive.dsmz.de/strain/159472#ref66295	NA	NA	NA	NA	NA	NA	NA	NA	NA	NA	NA	NA	NA	NA	NA
NA	GCF_018442005.1	Enterobacter asburiae	E. asburiae	NonMosquito	Homo sapiens	Homo sapiens	Curated	none	clinical	NA	https://www.frontiersin.org/articles/10.3389/fcimb.2021.744431/full	NA	NA	NA	NA	NA	NA	NA	NA	NA	NA	NA	NA	NA	NA	NA
NA	GCF_018598075.1	Enterobacter asburiae	E. asburiae	NonMosquito	NA	Homo sapiens	Curated	none	human	urine	https://www.microbiologyresearch.org/content/journal/ijsem/10.1099/ijsem.0.003089#tab2	NA	NA	NA	NA	NA	NA	NA	NA	NA	NA	NA	NA	NA	NA	NA
NA	GCF_902387985.1	Enterobacter asburiae	E. asburiae	NonMosquito	Homo sapiens	Homo sapiens	Curated	none	human	gut	https://www.nature.com/articles/s41587-020-0603-3	NA	NA	NA	NA	NA	NA	NA	NA	NA	NA	NA	NA	NA	NA	NA
NA	GCA_001898735.1	Enterobacter sp. 56-7	Enterobacter sp	NonMosquito	NA	Environmental	Curated	Ammonium sulfate bioreactor	environmental	bioreactor	https://pubs.acs.org/doi/10.1021/acs.est.6b04477?cookieSet=1	NA	NA	NA	NA	NA	NA	NA	NA	NA	NA	NA	NA	NA	NA	NA
NA	GCA_003512405.1	Enterobacter asburiae	E. asburiae	NonMosquito	NA	Missing	Chavda	none	NA	NA	NA	NA	NA	NA	NA	NA	NA	NA	NA	NA	NA	NA	NA	NA	NA	NA
NA	GCF_002264125.1	Enterobacter asburiae	E. asburiae	NonMosquito	Homo sapiens	Homo sapiens	Curated	none	clinical	NA	https://www.sciencedirect.com/science/article/pii/S2095809920303763	NA	NA	NA	NA	NA	NA	NA	NA	NA	NA	NA	NA	NA	NA	NA
NA	GCF_003688535.1	Enterobacter sp. WP_7_1	Enterobacter sp	NonMosquito	NA	Plant	Curated	none	plant	NA	https://gold.jgi.doe.gov/project?id=Gp0119967	NA	NA	NA	NA	NA	NA	NA	NA	NA	NA	NA	NA	NA	NA	NA
NA	GCF_014169635.1	Enterobacter cloacae	E. cloacae	NonMosquito	NA	Environmental	Curated	none	environmental	waste-water	https://www.mdpi.com/2079-6382/11/10/1283	NA	NA	NA	NA	NA	NA	NA	NA	NA	NA	NA	NA	NA	NA	NA
NA	GCF_016771105.1	Enterobacter asburiae	E. asburiae	NonMosquito	NA	Clinical	Curated	none	blood	NA	https://www.jstage.jst.go.jp/article/yoken/75/1/75_JJID.2021.141/_article	NA	NA	NA	NA	NA	NA	NA	NA	NA	NA	NA	NA	NA	NA	NA
NA	GCF_009821635.1	Enterobacter asburiae	E. asburiae	NonMosquito	NA	Missing	Chavda	none	NA	NA	NA	NA	NA	NA	NA	NA	NA	NA	NA	NA	NA	NA	NA	NA	NA	NA
NA	GCF_014930495.1	Enterobacter cloacae complex sp. S3	E. cloacae complex	NonMosquito	Homo sapiens	Homo sapiens	Curated	none	clinical	healthcare associated pathogens	https://www.sciencedirect.com/science/article/pii/S2666524721000987?via%3Dihub	NA	NA	NA	NA	NA	NA	NA	NA	NA	NA	NA	NA	NA	NA	NA
NA	GCF_015138375.1	Enterobacter cloacae	E. cloacae	NonMosquito	wastewater	Environmental	Curated	none	environmental	waste-water	https://www.mdpi.com/2079-6382/11/10/1283	NA	NA	NA	NA	NA	NA	NA	NA	NA	NA	NA	NA	NA	NA	NA
NA	GCF_017347425.1	Enterobacter asburiae	E. asburiae	NonMosquito	NA	Missing	Chavda	none	NA	NA	NA	NA	NA	NA	NA	NA	NA	NA	NA	NA	NA	NA	NA	NA	NA	NA
NA	GCF_900129625.1	Pantoea sesami	P. sesami	NonMosquito	NA	Missing	Chavda	none	NA	NA	NA	NA	NA	NA	NA	NA	NA	NA	NA	NA	NA	NA	NA	NA	NA	NA
NA	GCF_002185225.2	Enterobacter asburiae	E. asburiae	NonMosquito	NA	Missing	Chavda	none	NA	NA	NA	NA	NA	NA	NA	NA	NA	NA	NA	NA	NA	NA	NA	NA	NA	NA
NA	GCF_014902595.1	Enterobacter asburiae	E. asburiae	NonMosquito	NA	Missing	Chavda	none	NA	NA	NA	NA	NA	NA	NA	NA	NA	NA	NA	NA	NA	NA	NA	NA	NA	NA
NA	GCF_001521715.1	Enterobacter asburiae	E. asburiae	NonMosquito	NA	Clinical	Curated	physical	clinical	human pathogenic	https://www.sciencedirect.com/science/article/pii/S2213716517300048?via%3Dihub	NA	NA	NA	NA	NA	NA	NA	NA	NA	NA	NA	NA	NA	NA	NA
NA	GCF_003634515.1	Enterobacter asburiae	E. asburiae	NonMosquito	NA	Plant	Curated	none	plant	rice endophyte	https://gold.jgi.doe.gov/project?id=Gp0255592	NA	NA	NA	NA	NA	NA	NA	NA	NA	NA	NA	NA	NA	NA	NA
NA	GCF_011758755.1	Enterobacter asburiae	E. asburiae	NonMosquito	NA	Plant	Curated	none	plant	NA	https://gold.jgi.doe.gov/projects?id=Gp0393778	NA	NA	NA	NA	NA	NA	NA	NA	NA	NA	NA	NA	NA	NA	NA
NA	GCF_016771715.1	Enterobacter asburiae	E. asburiae	NonMosquito	NA	Environmental	Curated	none	environmental	water-borne	https://journals.asm.org/doi/10.1128/MRA.00622-21	NA	NA	NA	NA	NA	NA	NA	NA	NA	NA	NA	NA	NA	NA	NA
NA	GCF_001023015.1	Enterobacter asburiae	E. asburiae	NonMosquito	Homo sapiens	Homo sapiens	Curated	bodily fluid	clinical	bodily fluid	https://www.ncbi.nlm.nih.gov/pmc/articles/PMC5156309/	NA	NA	NA	NA	NA	NA	NA	NA	NA	NA	NA	NA	NA	NA	NA
NA	GCF_011396735.1	Enterobacter asburiae	E. asburiae	NonMosquito	NA	Clinical	Curated	none	clinical	NA	https://bmcinfectdis.biomedcentral.com/articles/10.1186/s12879-020-05021-7	NA	NA	NA	NA	NA	NA	NA	NA	NA	NA	NA	NA	NA	NA	NA
NA	GCF_014101235.1	Enterobacter asburiae	E. asburiae	NonMosquito	wastewater	Environmental	Curated	none	environmental	fresh-water	https://www.microbiologyresearch.org/content/journal/mgen/10.1099/mgen.0.000630#tab2	NA	NA	NA	NA	NA	NA	NA	NA	NA	NA	NA	NA	NA	NA	NA
NA	GCF_018383635.1	Enterobacter sp. 120016	Enterobacter sp	NonMosquito	NA	Homo sapiens	Curated	none	human	urine	https://www.microbiologyresearch.org/content/journal/ijsem/10.1099/ijsem.0.003089#tab2	NA	NA	NA	NA	NA	NA	NA	NA	NA	NA	NA	NA	NA	NA	NA
NA	GCF_018596525.1	Enterobacter asburiae	E. asburiae	NonMosquito	NA	Homo sapiens	Curated	none	human	urine	https://www.microbiologyresearch.org/content/journal/ijsem/10.1099/ijsem.0.003089#tab2	NA	NA	NA	NA	NA	NA	NA	NA	NA	NA	NA	NA	NA	NA	NA
NA	GCF_018597205.1	Enterobacter asburiae	E. asburiae	NonMosquito	Homo sapiens	Homo sapiens	Curated	none	human	urine	https://www.microbiologyresearch.org/content/journal/ijsem/10.1099/ijsem.0.003089#tab2	NA	NA	NA	NA	NA	NA	NA	NA	NA	NA	NA	NA	NA	NA	NA
NA	GCF_001525045.1	E. xiangfangensis	E. xiangfangensis	NonMosquito	Homo sapiens	Homo sapiens	Chavda	NA	NA	NA	NA	NA	NA	NA	NA	NA	NA	NA	NA	NA	NA	NA	NA	NA	NA	NA
NA	GCF_001525125.1	E. xiangfangensis	E. xiangfangensis	NonMosquito	Homo sapiens	Homo sapiens	Chavda	NA	NA	NA	NA	NA	NA	NA	NA	NA	NA	NA	NA	NA	NA	NA	NA	NA	NA	NA
NA	GCF_001631125.1	E. xiangfangensis	E. xiangfangensis	NonMosquito	Homo sapiens	Homo sapiens	Chavda	NA	NA	NA	NA	NA	NA	NA	NA	NA	NA	NA	NA	NA	NA	NA	NA	NA	NA	NA
NA	GCF_001518195.1	E. xiangfangensis	E. xiangfangensis	NonMosquito	Homo sapiens	Homo sapiens	Chavda	NA	NA	NA	NA	NA	NA	NA	NA	NA	NA	NA	NA	NA	NA	NA	NA	NA	NA	NA
NA	GCF_001518515.1	E. xiangfangensis	E. xiangfangensis	NonMosquito	Homo sapiens	Homo sapiens	Chavda	NA	NA	NA	NA	NA	NA	NA	NA	NA	NA	NA	NA	NA	NA	NA	NA	NA	NA	NA
NA	GCF_001524975.1	E. xiangfangensis	E. xiangfangensis	NonMosquito	Homo sapiens	Homo sapiens	Chavda	NA	NA	NA	NA	NA	NA	NA	NA	NA	NA	NA	NA	NA	NA	NA	NA	NA	NA	NA
NA	GCF_001518145.1	E. xiangfangensis	E. xiangfangensis	NonMosquito	Homo sapiens	Homo sapiens	Chavda	NA	NA	NA	NA	NA	NA	NA	NA	NA	NA	NA	NA	NA	NA	NA	NA	NA	NA	NA
NA	GCF_001518325.1	E. xiangfangensis	E. xiangfangensis	NonMosquito	Homo sapiens	Homo sapiens	Chavda	NA	NA	NA	NA	NA	NA	NA	NA	NA	NA	NA	NA	NA	NA	NA	NA	NA	NA	NA
NA	GCF_001525405.1	E. xiangfangensis	E. xiangfangensis	NonMosquito	Homo sapiens	Homo sapiens	Chavda	NA	NA	NA	NA	NA	NA	NA	NA	NA	NA	NA	NA	NA	NA	NA	NA	NA	NA	NA
NA	GCF_001526015.1	E. xiangfangensis	E. xiangfangensis	NonMosquito	Homo sapiens	Homo sapiens	Chavda	NA	NA	NA	NA	NA	NA	NA	NA	NA	NA	NA	NA	NA	NA	NA	NA	NA	NA	NA
NA	GCF_001526005.1	E. hormaechei subsp. hoffmannii	E. hormaechei subsp. hoffmannii	NonMosquito	Homo sapiens	Homo sapiens	Chavda	NA	NA	NA	NA	NA	NA	NA	NA	NA	NA	NA	NA	NA	NA	NA	NA	NA	NA	NA
NA	GCF_001525445.1	E. hormaechei subsp. hoffmannii	E. hormaechei subsp. hoffmannii	NonMosquito	Homo sapiens	Homo sapiens	Chavda	NA	NA	NA	NA	NA	NA	NA	NA	NA	NA	NA	NA	NA	NA	NA	NA	NA	NA	NA
NA	GCF_001631805.1	E. cloacae complex	E. cloacae complex	NonMosquito	Homo sapiens	Homo sapiens	Chavda	NA	NA	NA	NA	NA	NA	NA	NA	NA	NA	NA	NA	NA	NA	NA	NA	NA	NA	NA
NA	GCF_001631845.1	E. aerogenes	E. aerogenes	NonMosquito	Homo sapiens	Homo sapiens	Chavda	NA	NA	NA	NA	NA	NA	NA	NA	NA	NA	NA	NA	NA	NA	NA	NA	NA	NA	NA
NA	GCF_001631605.1	E. aerogenes	E. aerogenes	NonMosquito	Homo sapiens	Homo sapiens	Chavda	NA	NA	NA	NA	NA	NA	NA	NA	NA	NA	NA	NA	NA	NA	NA	NA	NA	NA	NA
NA	GCF_001518435.1	E. aerogenes	E. aerogenes	NonMosquito	Homo sapiens	Homo sapiens	Chavda	NA	NA	NA	NA	NA	NA	NA	NA	NA	NA	NA	NA	NA	NA	NA	NA	NA	NA	NA
NA	GCF_001631215.1	E. aerogenes	E. aerogenes	NonMosquito	Homo sapiens	Homo sapiens	Chavda	NA	NA	NA	NA	NA	NA	NA	NA	NA	NA	NA	NA	NA	NA	NA	NA	NA	NA	NA
NA	GCF_001631655.1	E. aerogenes	E. aerogenes	NonMosquito	Homo sapiens	Homo sapiens	Chavda	NA	NA	NA	NA	NA	NA	NA	NA	NA	NA	NA	NA	NA	NA	NA	NA	NA	NA	NA
NA	GCF_001631345.1	E. aerogenes	E. aerogenes	NonMosquito	Homo sapiens	Homo sapiens	Chavda	NA	NA	NA	NA	NA	NA	NA	NA	NA	NA	NA	NA	NA	NA	NA	NA	NA	NA	NA
NA	GCF_001631645.1	E. aerogenes	E. aerogenes	NonMosquito	Homo sapiens	Homo sapiens	Chavda	NA	NA	NA	NA	NA	NA	NA	NA	NA	NA	NA	NA	NA	NA	NA	NA	NA	NA	NA
NA	GCF_001631895.1	E. aerogenes	E. aerogenes	NonMosquito	Homo sapiens	Homo sapiens	Chavda	NA	NA	NA	NA	NA	NA	NA	NA	NA	NA	NA	NA	NA	NA	NA	NA	NA	NA	NA
NA	GCF_001631815.1	E. aerogenes	E. aerogenes	NonMosquito	Homo sapiens	Homo sapiens	Chavda	NA	NA	NA	NA	NA	NA	NA	NA	NA	NA	NA	NA	NA	NA	NA	NA	NA	NA	NA
NA	GCF_001525265.1	E. aerogenes	E. aerogenes	NonMosquito	Homo sapiens	Homo sapiens	Chavda	NA	NA	NA	NA	NA	NA	NA	NA	NA	NA	NA	NA	NA	NA	NA	NA	NA	NA	NA
NA	GCF_001525505.1	E. aerogenes	E. aerogenes	NonMosquito	Homo sapiens	Homo sapiens	Chavda	NA	NA	NA	NA	NA	NA	NA	NA	NA	NA	NA	NA	NA	NA	NA	NA	NA	NA	NA
NA	GCF_001518125.1	E. aerogenes	E. aerogenes	NonMosquito	Homo sapiens	Homo sapiens	Chavda	NA	NA	NA	NA	NA	NA	NA	NA	NA	NA	NA	NA	NA	NA	NA	NA	NA	NA	NA
NA	GCF_001518675.1	E. aerogenes	E. aerogenes	NonMosquito	Homo sapiens	Homo sapiens	Chavda	NA	NA	NA	NA	NA	NA	NA	NA	NA	NA	NA	NA	NA	NA	NA	NA	NA	NA	NA
NA	GCF_001518115.1	E. aerogenes	E. aerogenes	NonMosquito	Homo sapiens	Homo sapiens	Chavda	NA	NA	NA	NA	NA	NA	NA	NA	NA	NA	NA	NA	NA	NA	NA	NA	NA	NA	NA
NA	GCF_001631305.1	E. aerogenes	E. aerogenes	NonMosquito	Homo sapiens	Homo sapiens	Chavda	NA	NA	NA	NA	NA	NA	NA	NA	NA	NA	NA	NA	NA	NA	NA	NA	NA	NA	NA
NA	GCF_001631755.1	E. aerogenes	E. aerogenes	NonMosquito	Homo sapiens	Homo sapiens	Chavda	NA	NA	NA	NA	NA	NA	NA	NA	NA	NA	NA	NA	NA	NA	NA	NA	NA	NA	NA
NA	GCF_001631315.1	E. aerogenes	E. aerogenes	NonMosquito	Homo sapiens	Homo sapiens	Chavda	NA	NA	NA	NA	NA	NA	NA	NA	NA	NA	NA	NA	NA	NA	NA	NA	NA	NA	NA
NA	GCF_001631185.1	E. aerogenes	E. aerogenes	NonMosquito	Homo sapiens	Homo sapiens	Chavda	NA	NA	NA	NA	NA	NA	NA	NA	NA	NA	NA	NA	NA	NA	NA	NA	NA	NA	NA
NA	GCF_001631735.1	E. aerogenes	E. aerogenes	NonMosquito	Homo sapiens	Homo sapiens	Chavda	NA	NA	NA	NA	NA	NA	NA	NA	NA	NA	NA	NA	NA	NA	NA	NA	NA	NA	NA
NA	GCF_001631725.1	E. aerogenes	E. aerogenes	NonMosquito	Homo sapiens	Homo sapiens	Chavda	NA	NA	NA	NA	NA	NA	NA	NA	NA	NA	NA	NA	NA	NA	NA	NA	NA	NA	NA
NA	GCF_001631565.1	E. aerogenes	E. aerogenes	NonMosquito	Homo sapiens	Homo sapiens	Chavda	NA	NA	NA	NA	NA	NA	NA	NA	NA	NA	NA	NA	NA	NA	NA	NA	NA	NA	NA
NA	GCF_001525245.1	E. aerogenes	E. aerogenes	NonMosquito	Homo sapiens	Homo sapiens	Chavda	NA	NA	NA	NA	NA	NA	NA	NA	NA	NA	NA	NA	NA	NA	NA	NA	NA	NA	NA
NA	GCF_001631445.1	E. cloacae complex	E. cloacae complex	NonMosquito	Homo sapiens	Homo sapiens	Chavda	NA	NA	NA	NA	NA	NA	NA	NA	NA	NA	NA	NA	NA	NA	NA	NA	NA	NA	NA
NA	GCF_001518635.1	E. cloacae complex	E. cloacae complex	NonMosquito	Homo sapiens	Homo sapiens	Chavda	NA	NA	NA	NA	NA	NA	NA	NA	NA	NA	NA	NA	NA	NA	NA	NA	NA	NA	NA
NA	GCF_001631745.1	Enterobacter roggenkampii	E. roggenkampii	NonMosquito	Homo sapiens	Homo sapiens	Chavda	NA	NA	NA	NA	NA	NA	NA	NA	NA	NA	NA	NA	NA	NA	NA	NA	NA	NA	NA
NA	GCF_001631695.1	Enterobacter roggenkampii	E. roggenkampii	NonMosquito	NA	Missing	Chavda	NA	NA	NA	NA	NA	NA	NA	NA	NA	NA	NA	NA	NA	NA	NA	NA	NA	NA	NA
NA	GCF_001518455.1	Enterobacter roggenkampii	E. roggenkampii	NonMosquito	NA	Missing	Chavda	NA	NA	NA	NA	NA	NA	NA	NA	NA	NA	NA	NA	NA	NA	NA	NA	NA	NA	NA
NA	GCF_001631035.1	Enterobacter roggenkampii	E. roggenkampii	NonMosquito	NA	Missing	Chavda	NA	NA	NA	NA	NA	NA	NA	NA	NA	NA	NA	NA	NA	NA	NA	NA	NA	NA	NA
NA	GCF_001631535.1	Enterobacter roggenkampii	E. roggenkampii	NonMosquito	NA	Missing	Chavda	NA	NA	NA	NA	NA	NA	NA	NA	NA	NA	NA	NA	NA	NA	NA	NA	NA	NA	NA
NA	GCF_001518535.1	Enterobacter roggenkampii	E. roggenkampii	NonMosquito	NA	Missing	Chavda	NA	NA	NA	NA	NA	NA	NA	NA	NA	NA	NA	NA	NA	NA	NA	NA	NA	NA	NA
NA	GCF_001631105.1	E. chengduensis	E. chengduensis	NonMosquito	Homo sapiens	Homo sapiens	Chavda	NA	NA	NA	NA	NA	NA	NA	NA	NA	NA	NA	NA	NA	NA	NA	NA	NA	NA	NA
NA	GCF_016634385.1	E. asburiae	E. asburiae	NonMosquito	NA	Clinical	Curated	none	clinical	NA	https://academic.oup.com/jac/article-abstract/77/4/944/6511698?redirectedFrom=fulltext&login=true	NA	NA	NA	NA	NA	NA	NA	NA	NA	NA	NA	NA	NA	NA	NA
NA	GCF_016427865.1	E. asburiae	E. asburiae	NonMosquito	NA	Clinical	Curated	none	clinical	NA	https://academic.oup.com/jac/article-abstract/77/4/944/6511698?redirectedFrom=fulltext&login=true	NA	NA	NA	NA	NA	NA	NA	NA	NA	NA	NA	NA	NA	NA	NA
NA	GCF_016427805.1	E. asburiae	E. asburiae	NonMosquito	Homo sapiens	Homo sapiens	Curated	none	clinical	NA	https://academic.oup.com/jac/article-abstract/77/4/944/6511698?redirectedFrom=fulltext&login=true	NA	NA	NA	NA	NA	NA	NA	NA	NA	NA	NA	NA	NA	NA	NA
NA	GCF_008640815.1	E. asburiae	E. asburiae	NonMosquito	NA	Clinical	Curated	none	clinical	anal	https://www.frontiersin.org/articles/10.3389/fmicb.2019.02582/full	NA	NA	NA	NA	NA	NA	NA	NA	NA	NA	NA	NA	NA	NA	NA
NA	GCF_002334005.1	E. asburiae	E. asburiae	NonMosquito	NA	Clinical	Curated	none	clinical	NA	https://www.ncbi.nlm.nih.gov/pmc/articles/PMC5826111/	NA	NA	NA	NA	NA	NA	NA	NA	NA	NA	NA	NA	NA	NA	NA
NA	GCF_001525135.1	E. asburiae	E. asburiae	NonMosquito	NA	Missing	Chavda	NA	NA	NA	NA	NA	NA	NA	NA	NA	NA	NA	NA	NA	NA	NA	NA	NA	NA	NA
NA	GCF_001518285.1	E. asburiae	E. asburiae	NonMosquito	NA	Missing	Chavda	NA	NA	NA	NA	NA	NA	NA	NA	NA	NA	NA	NA	NA	NA	NA	NA	NA	NA	NA
NA	GCF_001631385.1	E. asburiae	E. asburiae	NonMosquito	NA	Missing	Chavda	NA	NA	NA	NA	NA	NA	NA	NA	NA	NA	NA	NA	NA	NA	NA	NA	NA	NA	NA
NA	GCF_001525055.1	E. asburiae	E. asburiae	NonMosquito	NA	Missing	Chavda	NA	NA	NA	NA	NA	NA	NA	NA	NA	NA	NA	NA	NA	NA	NA	NA	NA	NA	NA
NA	GCF_001631885.1	E. asburiae	E. asburiae	NonMosquito	NA	Missing	Chavda	NA	NA	NA	NA	NA	NA	NA	NA	NA	NA	NA	NA	NA	NA	NA	NA	NA	NA	NA
NA	GCF_900075425.1	E. cloacae complex	E. cloacae complex	NonMosquito	Homo sapiens	Homo sapiens	Curated	blood	clinical	MDR	https://www.ncbi.nlm.nih.gov/pmc/articles/PMC4971767/	NA	NA	NA	NA	NA	NA	NA	NA	NA	NA	NA	NA	NA	NA	NA
NA	GCF_001631525.1	E. kobei	E. kobei	NonMosquito	NA	Missing	Chavda	NA	NA	NA	NA	NA	NA	NA	NA	NA	NA	NA	NA	NA	NA	NA	NA	NA	NA	NA
NA	GCF_001518165.1	E. kobei	E. kobei	NonMosquito	NA	Missing	Chavda	NA	NA	NA	NA	NA	NA	NA	NA	NA	NA	NA	NA	NA	NA	NA	NA	NA	NA	NA
NA	GCF_001518245.1	E. kobei	E. kobei	NonMosquito	NA	Missing	Chavda	NA	NA	NA	NA	NA	NA	NA	NA	NA	NA	NA	NA	NA	NA	NA	NA	NA	NA	NA
NA	GCF_001631025.1	E. kobei	E. kobei	NonMosquito	NA	Missing	Chavda	NA	NA	NA	NA	NA	NA	NA	NA	NA	NA	NA	NA	NA	NA	NA	NA	NA	NA	NA
NA	GCF_001518525.1	E. kobei	E. kobei	NonMosquito	NA	Missing	Chavda	NA	NA	NA	NA	NA	NA	NA	NA	NA	NA	NA	NA	NA	NA	NA	NA	NA	NA	NA
NA	GCF_001518315.1	Enterobacter bugandensis	E. bugandensis	NonMosquito	NA	Missing	Chavda	NA	NA	NA	NA	NA	NA	NA	NA	NA	NA	NA	NA	NA	NA	NA	NA	NA	NA	NA
NA	GCF_001631115.1	Enterobacter bugandensis	E. bugandensis	NonMosquito	NA	Missing	Chavda	NA	NA	NA	NA	NA	NA	NA	NA	NA	NA	NA	NA	NA	NA	NA	NA	NA	NA	NA
NA	GCF_001518395.1	Enterobacter bugandensis	E. bugandensis	NonMosquito	NA	Missing	Chavda	NA	NA	NA	NA	NA	NA	NA	NA	NA	NA	NA	NA	NA	NA	NA	NA	NA	NA	NA
NA	GCF_001518205.1	E. ludwigii	E. ludwigii	NonMosquito	NA	Missing	Chavda	NA	NA	NA	NA	NA	NA	NA	NA	NA	NA	NA	NA	NA	NA	NA	NA	NA	NA	NA
NA	GCF_001631555.1	E. ludwigii	E. ludwigii	NonMosquito	NA	Missing	Chavda	NA	NA	NA	NA	NA	NA	NA	NA	NA	NA	NA	NA	NA	NA	NA	NA	NA	NA	NA
NA	GCF_001631365.1	Enterobacter cloacae subsp. dissolvens	E. cloacae subsp. dissolvens	NonMosquito	NA	Missing	Chavda	NA	NA	NA	NA	NA	NA	NA	NA	NA	NA	NA	NA	NA	NA	NA	NA	NA	NA	NA
NA	GCF_001631195.1	Enterobacter cloacae subsp. dissolvens	E. cloacae subsp. dissolvens	NonMosquito	NA	Missing	Chavda	NA	NA	NA	NA	NA	NA	NA	NA	NA	NA	NA	NA	NA	NA	NA	NA	NA	NA	NA
NA	GCF_001525175.1	E. cloacae subsp. cloacae	E. cloacae subsp. cloacae	NonMosquito	NA	Missing	Chavda	NA	NA	NA	NA	NA	NA	NA	NA	NA	NA	NA	NA	NA	NA	NA	NA	NA	NA	NA
NA	GCF_001525285.1	E. cloacae subsp. cloacae	E. cloacae subsp. cloacae	NonMosquito	NA	Missing	Chavda	NA	NA	NA	NA	NA	NA	NA	NA	NA	NA	NA	NA	NA	NA	NA	NA	NA	NA	NA
NA	GCF_001518605.1	E. hormaechei subsp. oharae	E. hormaechei subsp. oharae	NonMosquito	NA	Missing	Chavda	NA	NA	NA	NA	NA	NA	NA	NA	NA	NA	NA	NA	NA	NA	NA	NA	NA	NA	NA
NA	GCF_001518225.1	E. hormaechei subsp. oharae	E. hormaechei subsp. oharae	NonMosquito	NA	Missing	Chavda	NA	NA	NA	NA	NA	NA	NA	NA	NA	NA	NA	NA	NA	NA	NA	NA	NA	NA	NA
NA	GCF_001524915.1	E. hormaechei subsp. oharae	E. hormaechei subsp. oharae	NonMosquito	NA	Missing	Chavda	NA	NA	NA	NA	NA	NA	NA	NA	NA	NA	NA	NA	NA	NA	NA	NA	NA	NA	NA
NA	GCF_001525225.1	E. hormaechei subsp. steigerwaltii	E. hormaechei subsp. steigerwaltii	NonMosquito	NA	Missing	Chavda	NA	NA	NA	NA	NA	NA	NA	NA	NA	NA	NA	NA	NA	NA	NA	NA	NA	NA	NA
NA	GCF_001631145.1	E. hormaechei subsp. steigerwaltii	E. hormaechei subsp. steigerwaltii	NonMosquito	NA	Missing	Chavda	NA	NA	NA	NA	NA	NA	NA	NA	NA	NA	NA	NA	NA	NA	NA	NA	NA	NA	NA
NA	GCF_001518415.1	E. hormaechei subsp. steigerwaltii	E. hormaechei subsp. steigerwaltii	NonMosquito	NA	Missing	Chavda	NA	NA	NA	NA	NA	NA	NA	NA	NA	NA	NA	NA	NA	NA	NA	NA	NA	NA	NA
NA	GCF_001526115.1	E. hormaechei subsp. steigerwaltii	E. hormaechei subsp. steigerwaltii	NonMosquito	NA	Missing	Chavda	NA	NA	NA	NA	NA	NA	NA	NA	NA	NA	NA	NA	NA	NA	NA	NA	NA	NA	NA
NA	GCF_001525205.1	E. hormaechei subsp. steigerwaltii	E. hormaechei subsp. steigerwaltii	NonMosquito	NA	Missing	Chavda	NA	NA	NA	NA	NA	NA	NA	NA	NA	NA	NA	NA	NA	NA	NA	NA	NA	NA	NA
NA	GCF_001518595.1	E. hormaechei subsp. steigerwaltii	E. hormaechei subsp. steigerwaltii	NonMosquito	NA	Missing	Chavda	NA	NA	NA	NA	NA	NA	NA	NA	NA	NA	NA	NA	NA	NA	NA	NA	NA	NA	NA
NA	GCF_001631055.1	E. hormaechei subsp. steigerwaltii	E. hormaechei subsp. steigerwaltii	NonMosquito	NA	Missing	Chavda	NA	NA	NA	NA	NA	NA	NA	NA	NA	NA	NA	NA	NA	NA	NA	NA	NA	NA	NA
NA	GCF_001518625.1	E. hormaechei subsp. steigerwaltii	E. hormaechei subsp. steigerwaltii	NonMosquito	NA	Missing	Chavda	NA	NA	NA	NA	NA	NA	NA	NA	NA	NA	NA	NA	NA	NA	NA	NA	NA	NA	NA
NA	GCF_001631615.1	E. hormaechei subsp. steigerwaltii	E. hormaechei subsp. steigerwaltii	NonMosquito	NA	Missing	Chavda	NA	NA	NA	NA	NA	NA	NA	NA	NA	NA	NA	NA	NA	NA	NA	NA	NA	NA	NA
NA	GCF_001631275.1	E. hormaechei subsp. steigerwaltii	E. hormaechei subsp. steigerwaltii	NonMosquito	NA	Missing	Chavda	NA	NA	NA	NA	NA	NA	NA	NA	NA	NA	NA	NA	NA	NA	NA	NA	NA	NA	NA
NA	GCF_001526105.1	E. hormaechei subsp. steigerwaltii	E. hormaechei subsp. steigerwaltii	NonMosquito	NA	Missing	Chavda	NA	NA	NA	NA	NA	NA	NA	NA	NA	NA	NA	NA	NA	NA	NA	NA	NA	NA	NA
NA	GCF_001526145.1	E. hormaechei subsp. steigerwaltii	E. hormaechei subsp. steigerwaltii	NonMosquito	NA	Missing	Chavda	NA	NA	NA	NA	NA	NA	NA	NA	NA	NA	NA	NA	NA	NA	NA	NA	NA	NA	NA
NA	GCF_001525345.1	E. hormaechei subsp. steigerwaltii	E. hormaechei subsp. steigerwaltii	NonMosquito	NA	Missing	Chavda	NA	NA	NA	NA	NA	NA	NA	NA	NA	NA	NA	NA	NA	NA	NA	NA	NA	NA	NA
NA	GCF_001631045.1	E. hormaechei subsp. steigerwaltii	E. hormaechei subsp. steigerwaltii	NonMosquito	NA	Missing	Chavda	NA	NA	NA	NA	NA	NA	NA	NA	NA	NA	NA	NA	NA	NA	NA	NA	NA	NA	NA
NA	GCF_001525085.1	E. hormaechei subsp. steigerwaltii	E. hormaechei subsp. steigerwaltii	NonMosquito	NA	Missing	Chavda	NA	NA	NA	NA	NA	NA	NA	NA	NA	NA	NA	NA	NA	NA	NA	NA	NA	NA	NA
NA	GCF_001631505.1	E. hormaechei subsp. steigerwaltii	E. hormaechei subsp. steigerwaltii	NonMosquito	NA	Missing	Chavda	NA	NA	NA	NA	NA	NA	NA	NA	NA	NA	NA	NA	NA	NA	NA	NA	NA	NA	NA
NA	GCF_001631835.1	E. hormaechei subsp. steigerwaltii	E. hormaechei subsp. steigerwaltii	NonMosquito	NA	Missing	Chavda	NA	NA	NA	NA	NA	NA	NA	NA	NA	NA	NA	NA	NA	NA	NA	NA	NA	NA	NA
NA	GCF_001525425.1	E. hormaechei subsp. steigerwaltii	E. hormaechei subsp. steigerwaltii	NonMosquito	NA	Missing	Chavda	NA	NA	NA	NA	NA	NA	NA	NA	NA	NA	NA	NA	NA	NA	NA	NA	NA	NA	NA
NA	GCF_001525475.1	E. hormaechei subsp. steigerwaltii	E. hormaechei subsp. steigerwaltii	NonMosquito	NA	Missing	Chavda	NA	NA	NA	NA	NA	NA	NA	NA	NA	NA	NA	NA	NA	NA	NA	NA	NA	NA	NA
NA	GCF_001525095.1	E. hormaechei subsp. steigerwaltii	E. hormaechei subsp. steigerwaltii	NonMosquito	NA	Missing	Chavda	NA	NA	NA	NA	NA	NA	NA	NA	NA	NA	NA	NA	NA	NA	NA	NA	NA	NA	NA
NA	GCF_001525465.1	E. hormaechei subsp. steigerwaltii	E. hormaechei subsp. steigerwaltii	NonMosquito	NA	Missing	Chavda	NA	NA	NA	NA	NA	NA	NA	NA	NA	NA	NA	NA	NA	NA	NA	NA	NA	NA	NA
NA	GCF_001631405.1	E. hormaechei subsp. steigerwaltii	E. hormaechei subsp. steigerwaltii	NonMosquito	NA	Missing	Chavda	NA	NA	NA	NA	NA	NA	NA	NA	NA	NA	NA	NA	NA	NA	NA	NA	NA	NA	NA
NA	GCF_001526035.1	E. hormaechei subsp. steigerwaltii	E. hormaechei subsp. steigerwaltii	NonMosquito	NA	Missing	Chavda	NA	NA	NA	NA	NA	NA	NA	NA	NA	NA	NA	NA	NA	NA	NA	NA	NA	NA	NA
NA	GCF_001524965.1	E. hormaechei subsp. steigerwaltii	E. hormaechei subsp. steigerwaltii	NonMosquito	NA	Missing	Chavda	NA	NA	NA	NA	NA	NA	NA	NA	NA	NA	NA	NA	NA	NA	NA	NA	NA	NA	NA
NA	GCF_001631685.1	E. hormaechei subsp. steigerwaltii	E. hormaechei subsp. steigerwaltii	NonMosquito	NA	Missing	Chavda	NA	NA	NA	NA	NA	NA	NA	NA	NA	NA	NA	NA	NA	NA	NA	NA	NA	NA	NA
NA	GCF_001631235.1	E. hormaechei subsp. steigerwaltii	E. hormaechei subsp. steigerwaltii	NonMosquito	NA	Missing	Chavda	NA	NA	NA	NA	NA	NA	NA	NA	NA	NA	NA	NA	NA	NA	NA	NA	NA	NA	NA
NA	GCF_001525015.1	E. hormaechei subsp. steigerwaltii	E. hormaechei subsp. steigerwaltii	NonMosquito	NA	Missing	Chavda	NA	NA	NA	NA	NA	NA	NA	NA	NA	NA	NA	NA	NA	NA	NA	NA	NA	NA	NA
NA	GCF_001526025.1	E. hormaechei subsp. steigerwaltii	E. hormaechei subsp. steigerwaltii	NonMosquito	NA	Missing	Chavda	NA	NA	NA	NA	NA	NA	NA	NA	NA	NA	NA	NA	NA	NA	NA	NA	NA	NA	NA
NA	GCF_001631455.1	E. hormaechei subsp. steigerwaltii	E. hormaechei subsp. steigerwaltii	NonMosquito	NA	Missing	Chavda	NA	NA	NA	NA	NA	NA	NA	NA	NA	NA	NA	NA	NA	NA	NA	NA	NA	NA	NA
NA	GCF_001524995.1	E. hormaechei subsp. steigerwaltii	E. hormaechei subsp. steigerwaltii	NonMosquito	NA	Missing	Chavda	NA	NA	NA	NA	NA	NA	NA	NA	NA	NA	NA	NA	NA	NA	NA	NA	NA	NA	NA
NA	GCF_001631485.1	E. hormaechei subsp. steigerwaltii	E. hormaechei subsp. steigerwaltii	NonMosquito	NA	Missing	Chavda	NA	NA	NA	NA	NA	NA	NA	NA	NA	NA	NA	NA	NA	NA	NA	NA	NA	NA	NA
NA	GCF_001631425.1	E. hormaechei subsp. steigerwaltii	E. hormaechei subsp. steigerwaltii	NonMosquito	NA	Missing	Chavda	NA	NA	NA	NA	NA	NA	NA	NA	NA	NA	NA	NA	NA	NA	NA	NA	NA	NA	NA
NA	GCF_001631925.1	E. hormaechei subsp. steigerwaltii	E. hormaechei subsp. steigerwaltii	NonMosquito	NA	Missing	Chavda	NA	NA	NA	NA	NA	NA	NA	NA	NA	NA	NA	NA	NA	NA	NA	NA	NA	NA	NA
NA	GCF_001518275.1	E. xiangfangensis	E. xiangfangensis	NonMosquito	NA	Missing	Chavda	NA	NA	NA	NA	NA	NA	NA	NA	NA	NA	NA	NA	NA	NA	NA	NA	NA	NA	NA
NA	GCF_001631265.1	E. xiangfangensis	E. xiangfangensis	NonMosquito	NA	Missing	Chavda	NA	NA	NA	NA	NA	NA	NA	NA	NA	NA	NA	NA	NA	NA	NA	NA	NA	NA	NA
NA	GCF_001526085.1	E. xiangfangensis	E. xiangfangensis	NonMosquito	NA	Missing	Chavda	NA	NA	NA	NA	NA	NA	NA	NA	NA	NA	NA	NA	NA	NA	NA	NA	NA	NA	NA
NA	GCF_001525365.1	E. xiangfangensis	E. xiangfangensis	NonMosquito	NA	Missing	Chavda	NA	NA	NA	NA	NA	NA	NA	NA	NA	NA	NA	NA	NA	NA	NA	NA	NA	NA	NA
NA	GCF_001525385.1	E. xiangfangensis	E. xiangfangensis	NonMosquito	NA	Missing	Chavda	NA	NA	NA	NA	NA	NA	NA	NA	NA	NA	NA	NA	NA	NA	NA	NA	NA	NA	NA
NA	GCF_001525155.1	E. xiangfangensis	E. xiangfangensis	NonMosquito	NA	Missing	Chavda	NA	NA	NA	NA	NA	NA	NA	NA	NA	NA	NA	NA	NA	NA	NA	NA	NA	NA	NA
NA	GCF_001525305.1	E. xiangfangensis	E. xiangfangensis	NonMosquito	NA	Missing	Chavda	NA	NA	NA	NA	NA	NA	NA	NA	NA	NA	NA	NA	NA	NA	NA	NA	NA	NA	NA
NA	GCF_001525325.1	E. xiangfangensis	E. xiangfangensis	NonMosquito	NA	Missing	Chavda	NA	NA	NA	NA	NA	NA	NA	NA	NA	NA	NA	NA	NA	NA	NA	NA	NA	NA	NA
NA	GCF_001526185.1	E. xiangfangensis	E. xiangfangensis	NonMosquito	NA	Missing	Chavda	NA	NA	NA	NA	NA	NA	NA	NA	NA	NA	NA	NA	NA	NA	NA	NA	NA	NA	NA
NA	GCF_001526165.1	E. xiangfangensis	E. xiangfangensis	NonMosquito	NA	Missing	Chavda	NA	NA	NA	NA	NA	NA	NA	NA	NA	NA	NA	NA	NA	NA	NA	NA	NA	NA	NA
NA	GCF_001518545.1	E. xiangfangensis	E. xiangfangensis	NonMosquito	NA	Missing	Chavda	NA	NA	NA	NA	NA	NA	NA	NA	NA	NA	NA	NA	NA	NA	NA	NA	NA	NA	NA

## Sheet: Elizabethkingia
Table S6. Metadata for previously sequenced (i.e., external to MosAIC) Elizabethkingia genomes retrieved from GenBank and manually curated from the GTDB. Data adapted from doi:10.1080/22221751.2022.2132880.
assembly_id	File_prefix	biosample	Species	source	lineage_mosquito_or_not	host	host_simple	isolation_year	region	Collection	MosAIC_internal_id	MosAIC_source_lab	MosAIC_sample_location	MosAIC_sample_source	MosAIC_lab_field_derived	MosAIC_host_species_non_mosquito	MosAIC_life_stage_non_mosquito	MosAIC_sex_non_mosquito	MosAIC_tissue_non_mosquito	MosAIC_mosquito_species	MosAIC_mosquito_strain_lab	MosAIC_mosquito_life_stage	MosAIC_mosquito_sex	MosAIC_mosquito_female_feeding_status	MosAIC_mosquito_tissue
SKLX001947	GCA_025197685.1	SAMN15461063	Elizabethkingia anophelis	Sputum	NonMosquito	Homo sapiens	Homo sapiens	2011	Asia	Hu	NA	NA	NA	NA	NA	NA	NA	NA	NA	NA	NA	NA	NA	NA	NA
SKLX003417	GCA_025197665.1	SAMN15461064	Elizabethkingia anophelis	Sputum	NonMosquito	Homo sapiens	Homo sapiens	2011	Asia	Hu	NA	NA	NA	NA	NA	NA	NA	NA	NA	NA	NA	NA	NA	NA	NA
SKLX003829	GCA_025197605.1	SAMN15461065	Elizabethkingia anophelis	Sputum	NonMosquito	Homo sapiens	Homo sapiens	2011	Asia	Hu	NA	NA	NA	NA	NA	NA	NA	NA	NA	NA	NA	NA	NA	NA	NA
SKLX005747	GCA_025197625.1	SAMN15461066	Elizabethkingia anophelis	Sputum	NonMosquito	Homo sapiens	Homo sapiens	2012	Asia	Hu	NA	NA	NA	NA	NA	NA	NA	NA	NA	NA	NA	NA	NA	NA	NA
SKLX006878	GCA_025197635.1	SAMN15461067	Elizabethkingia anophelis	Sputum	NonMosquito	Homo sapiens	Homo sapiens	2012	Asia	Hu	NA	NA	NA	NA	NA	NA	NA	NA	NA	NA	NA	NA	NA	NA	NA
SKLX007682	GCA_025197585.1	SAMN15461068	Elizabethkingia anophelis	Sputum	NonMosquito	Homo sapiens	Homo sapiens	2012	Asia	Hu	NA	NA	NA	NA	NA	NA	NA	NA	NA	NA	NA	NA	NA	NA	NA
SKLX009292	GCA_025197515.1	SAMN15461069	Elizabethkingia anophelis	Sputum	NonMosquito	Homo sapiens	Homo sapiens	2013	Asia	Hu	NA	NA	NA	NA	NA	NA	NA	NA	NA	NA	NA	NA	NA	NA	NA
SKLX010714	GCA_025197535.1	SAMN15461070	Elizabethkingia anophelis	Sputum	NonMosquito	Homo sapiens	Homo sapiens	2013	Asia	Hu	NA	NA	NA	NA	NA	NA	NA	NA	NA	NA	NA	NA	NA	NA	NA
SKLX011433	GCA_025197505.1	SAMN15461071	Elizabethkingia anophelis	Sputum	NonMosquito	Homo sapiens	Homo sapiens	2013	Asia	Hu	NA	NA	NA	NA	NA	NA	NA	NA	NA	NA	NA	NA	NA	NA	NA
SKLX012239	GCA_025197525.1	SAMN15461072	Elizabethkingia anophelis	Abdominal fluid	NonMosquito	Homo sapiens	Homo sapiens	2013	Asia	Hu	NA	NA	NA	NA	NA	NA	NA	NA	NA	NA	NA	NA	NA	NA	NA
SKLX012265	GCA_025197485.1	SAMN15461073	Elizabethkingia anophelis	Sputum	NonMosquito	Homo sapiens	Homo sapiens	2013	Asia	Hu	NA	NA	NA	NA	NA	NA	NA	NA	NA	NA	NA	NA	NA	NA	NA
SKLX012439	GCA_025197465.1	SAMN15461074	Elizabethkingia anophelis	Urine	NonMosquito	Homo sapiens	Homo sapiens	2013	Asia	Hu	NA	NA	NA	NA	NA	NA	NA	NA	NA	NA	NA	NA	NA	NA	NA
SKLX013456	GCA_025197425.1	SAMN15461075	Elizabethkingia anophelis	Sputum	NonMosquito	Homo sapiens	Homo sapiens	2013	Asia	Hu	NA	NA	NA	NA	NA	NA	NA	NA	NA	NA	NA	NA	NA	NA	NA
SKLX013563	GCA_025197435.1	SAMN15461076	Elizabethkingia anophelis	Sputum	NonMosquito	Homo sapiens	Homo sapiens	2013	Asia	Hu	NA	NA	NA	NA	NA	NA	NA	NA	NA	NA	NA	NA	NA	NA	NA
SKLX014141	GCA_025197405.1	SAMN15461077	Elizabethkingia anophelis	Sputum	NonMosquito	Homo sapiens	Homo sapiens	2013	Asia	Hu	NA	NA	NA	NA	NA	NA	NA	NA	NA	NA	NA	NA	NA	NA	NA
SKLX014219	GCA_025197305.1	SAMN15461078	Elizabethkingia anophelis	Blood	NonMosquito	Homo sapiens	Homo sapiens	2013	Asia	Hu	NA	NA	NA	NA	NA	NA	NA	NA	NA	NA	NA	NA	NA	NA	NA
SKLX014283	GCA_025197335.1	SAMN15461079	Elizabethkingia anophelis	Sputum	NonMosquito	Homo sapiens	Homo sapiens	2013	Asia	Hu	NA	NA	NA	NA	NA	NA	NA	NA	NA	NA	NA	NA	NA	NA	NA
SKLX014470	GCA_025197325.1	SAMN15461080	Elizabethkingia anophelis	Blood	NonMosquito	Homo sapiens	Homo sapiens	2013	Asia	Hu	NA	NA	NA	NA	NA	NA	NA	NA	NA	NA	NA	NA	NA	NA	NA
SKLX014507	GCA_025197365.1	SAMN15461081	Elizabethkingia anophelis	Blood	NonMosquito	Homo sapiens	Homo sapiens	2013	Asia	Hu	NA	NA	NA	NA	NA	NA	NA	NA	NA	NA	NA	NA	NA	NA	NA
SKLX014884	GCA_025197285.1	SAMN15461082	Elizabethkingia anophelis	Sputum	NonMosquito	Homo sapiens	Homo sapiens	2013	Asia	Hu	NA	NA	NA	NA	NA	NA	NA	NA	NA	NA	NA	NA	NA	NA	NA
SKLX015274	GCA_025197245.1	SAMN15461083	Elizabethkingia anophelis	Sputum	NonMosquito	Homo sapiens	Homo sapiens	2013	Asia	Hu	NA	NA	NA	NA	NA	NA	NA	NA	NA	NA	NA	NA	NA	NA	NA
SKLX015513	GCA_025197385.1	SAMN15461084	Elizabethkingia anophelis	Sputum	NonMosquito	Homo sapiens	Homo sapiens	2013	Asia	Hu	NA	NA	NA	NA	NA	NA	NA	NA	NA	NA	NA	NA	NA	NA	NA
SKLX015688	GCA_025197225.1	SAMN15461085	Elizabethkingia anophelis	Sputum	NonMosquito	Homo sapiens	Homo sapiens	2013	Asia	Hu	NA	NA	NA	NA	NA	NA	NA	NA	NA	NA	NA	NA	NA	NA	NA
SKLX017907	GCA_025197205.1	SAMN15461086	Elizabethkingia anophelis	Sputum	NonMosquito	Homo sapiens	Homo sapiens	2014	Asia	Hu	NA	NA	NA	NA	NA	NA	NA	NA	NA	NA	NA	NA	NA	NA	NA
SKLX018915	GCA_025197185.1	SAMN15461087	Elizabethkingia anophelis	Sputum	NonMosquito	Homo sapiens	Homo sapiens	2014	Asia	Hu	NA	NA	NA	NA	NA	NA	NA	NA	NA	NA	NA	NA	NA	NA	NA
SKLX019261	GCA_025197145.1	SAMN15461088	Elizabethkingia anophelis	Sputum	NonMosquito	Homo sapiens	Homo sapiens	2014	Asia	Hu	NA	NA	NA	NA	NA	NA	NA	NA	NA	NA	NA	NA	NA	NA	NA
SKLX019341	GCA_025197125.1	SAMN15461089	Elizabethkingia anophelis	Sputum	NonMosquito	Homo sapiens	Homo sapiens	2014	Asia	Hu	NA	NA	NA	NA	NA	NA	NA	NA	NA	NA	NA	NA	NA	NA	NA
SKLX019345	GCA_025197105.1	SAMN15461090	Elizabethkingia anophelis	Sputum	NonMosquito	Homo sapiens	Homo sapiens	2014	Asia	Hu	NA	NA	NA	NA	NA	NA	NA	NA	NA	NA	NA	NA	NA	NA	NA
SKLX019385	GCA_025197165.1	SAMN15461091	Elizabethkingia anophelis	Sputum	NonMosquito	Homo sapiens	Homo sapiens	2014	Asia	Hu	NA	NA	NA	NA	NA	NA	NA	NA	NA	NA	NA	NA	NA	NA	NA
SKLX023954	GCA_025197255.1	SAMN15461092	Elizabethkingia anophelis	Sputum	NonMosquito	Homo sapiens	Homo sapiens	2014	Asia	Hu	NA	NA	NA	NA	NA	NA	NA	NA	NA	NA	NA	NA	NA	NA	NA
SKLX024812	GCA_025197085.1	SAMN15461093	Elizabethkingia anophelis	Blood	NonMosquito	Homo sapiens	Homo sapiens	2014	Asia	Hu	NA	NA	NA	NA	NA	NA	NA	NA	NA	NA	NA	NA	NA	NA	NA
SKLX025023	GCA_025197065.1	SAMN15461094	Elizabethkingia anophelis	Blood	NonMosquito	Homo sapiens	Homo sapiens	2014	Asia	Hu	NA	NA	NA	NA	NA	NA	NA	NA	NA	NA	NA	NA	NA	NA	NA
SKLX025035	GCA_025197045.1	SAMN15461095	Elizabethkingia anophelis	Blood	NonMosquito	Homo sapiens	Homo sapiens	2014	Asia	Hu	NA	NA	NA	NA	NA	NA	NA	NA	NA	NA	NA	NA	NA	NA	NA
SKLX025194	GCA_025197025.1	SAMN15461096	Elizabethkingia anophelis	Sputum	NonMosquito	Homo sapiens	Homo sapiens	2014	Asia	Hu	NA	NA	NA	NA	NA	NA	NA	NA	NA	NA	NA	NA	NA	NA	NA
SKLX025651	GCA_025196965.1	SAMN15461097	Elizabethkingia anophelis	Sputum	NonMosquito	Homo sapiens	Homo sapiens	2014	Asia	Hu	NA	NA	NA	NA	NA	NA	NA	NA	NA	NA	NA	NA	NA	NA	NA
SKLX026315	GCA_025196975.1	SAMN15461098	Elizabethkingia anophelis	Sputum	NonMosquito	Homo sapiens	Homo sapiens	2014	Asia	Hu	NA	NA	NA	NA	NA	NA	NA	NA	NA	NA	NA	NA	NA	NA	NA
SKLX026729	GCA_025197005.1	SAMN15461099	Elizabethkingia anophelis	Sputum	NonMosquito	Homo sapiens	Homo sapiens	2014	Asia	Hu	NA	NA	NA	NA	NA	NA	NA	NA	NA	NA	NA	NA	NA	NA	NA
SKLX026968	GCA_025196925.1	SAMN15461100	Elizabethkingia anophelis	Blood	NonMosquito	Homo sapiens	Homo sapiens	2014	Asia	Hu	NA	NA	NA	NA	NA	NA	NA	NA	NA	NA	NA	NA	NA	NA	NA
SKLX027606	GCA_025196905.1	SAMN15461101	Elizabethkingia anophelis	Sputum	NonMosquito	Homo sapiens	Homo sapiens	2015	Asia	Hu	NA	NA	NA	NA	NA	NA	NA	NA	NA	NA	NA	NA	NA	NA	NA
SKLX027793	GCA_025196875.1	SAMN15461102	Elizabethkingia anophelis	Sputum	NonMosquito	Homo sapiens	Homo sapiens	2015	Asia	Hu	NA	NA	NA	NA	NA	NA	NA	NA	NA	NA	NA	NA	NA	NA	NA
SKLX028902	GCA_025196865.1	SAMN15461103	Elizabethkingia anophelis	Sputum	NonMosquito	Homo sapiens	Homo sapiens	2015	Asia	Hu	NA	NA	NA	NA	NA	NA	NA	NA	NA	NA	NA	NA	NA	NA	NA
SKLX029095	GCA_025196825.1	SAMN15461104	Elizabethkingia anophelis	Sputum	NonMosquito	Homo sapiens	Homo sapiens	2015	Asia	Hu	NA	NA	NA	NA	NA	NA	NA	NA	NA	NA	NA	NA	NA	NA	NA
SKLX030086	GCA_025196945.1	SAMN15461105	Elizabethkingia anophelis	Bile	NonMosquito	Homo sapiens	Homo sapiens	2015	Asia	Hu	NA	NA	NA	NA	NA	NA	NA	NA	NA	NA	NA	NA	NA	NA	NA
SKLX030402	GCA_025196805.1	SAMN15461106	Elizabethkingia anophelis	Sputum	NonMosquito	Homo sapiens	Homo sapiens	2015	Asia	Hu	NA	NA	NA	NA	NA	NA	NA	NA	NA	NA	NA	NA	NA	NA	NA
SKLX030436	GCA_025196845.1	SAMN15461107	Elizabethkingia anophelis	Sputum	NonMosquito	Homo sapiens	Homo sapiens	2015	Asia	Hu	NA	NA	NA	NA	NA	NA	NA	NA	NA	NA	NA	NA	NA	NA	NA
SKLX030456	GCA_025196785.1	SAMN15461108	Elizabethkingia anophelis	Blood	NonMosquito	Homo sapiens	Homo sapiens	2015	Asia	Hu	NA	NA	NA	NA	NA	NA	NA	NA	NA	NA	NA	NA	NA	NA	NA
SKLX031550	GCA_025196745.1	SAMN15461109	Elizabethkingia anophelis	Sputum	NonMosquito	Homo sapiens	Homo sapiens	2015	Asia	Hu	NA	NA	NA	NA	NA	NA	NA	NA	NA	NA	NA	NA	NA	NA	NA
SKLX031666	GCA_025196725.1	SAMN15461110	Elizabethkingia anophelis	Sputum	NonMosquito	Homo sapiens	Homo sapiens	2015	Asia	Hu	NA	NA	NA	NA	NA	NA	NA	NA	NA	NA	NA	NA	NA	NA	NA
SKLX031969	GCA_025196755.1	SAMN15461111	Elizabethkingia anophelis	Sputum	NonMosquito	Homo sapiens	Homo sapiens	2015	Asia	Hu	NA	NA	NA	NA	NA	NA	NA	NA	NA	NA	NA	NA	NA	NA	NA
SKLX032131	GCA_025196695.1	SAMN15461112	Elizabethkingia anophelis	Sputum	NonMosquito	Homo sapiens	Homo sapiens	2015	Asia	Hu	NA	NA	NA	NA	NA	NA	NA	NA	NA	NA	NA	NA	NA	NA	NA
SKLX033031	GCA_025196685.1	SAMN15461113	Elizabethkingia anophelis	Sputum	NonMosquito	Homo sapiens	Homo sapiens	2015	Asia	Hu	NA	NA	NA	NA	NA	NA	NA	NA	NA	NA	NA	NA	NA	NA	NA
SKLX033378	GCA_025196625.1	SAMN15461114	Elizabethkingia anophelis	Sputum	NonMosquito	Homo sapiens	Homo sapiens	2015	Asia	Hu	NA	NA	NA	NA	NA	NA	NA	NA	NA	NA	NA	NA	NA	NA	NA
SKLX033437	GCA_025196645.1	SAMN15461115	Elizabethkingia anophelis	Sputum	NonMosquito	Homo sapiens	Homo sapiens	2015	Asia	Hu	NA	NA	NA	NA	NA	NA	NA	NA	NA	NA	NA	NA	NA	NA	NA
SKLX033658	GCA_025196655.1	SAMN15461116	Elizabethkingia anophelis	Sputum	NonMosquito	Homo sapiens	Homo sapiens	2015	Asia	Hu	NA	NA	NA	NA	NA	NA	NA	NA	NA	NA	NA	NA	NA	NA	NA
SKLX033668	GCA_025196585.1	SAMN15461117	Elizabethkingia anophelis	Sputum	NonMosquito	Homo sapiens	Homo sapiens	2015	Asia	Hu	NA	NA	NA	NA	NA	NA	NA	NA	NA	NA	NA	NA	NA	NA	NA
SKLX033674	GCA_025196605.1	SAMN15461118	Elizabethkingia anophelis	Sputum	NonMosquito	Homo sapiens	Homo sapiens	2015	Asia	Hu	NA	NA	NA	NA	NA	NA	NA	NA	NA	NA	NA	NA	NA	NA	NA
SKLX033938	GCA_025196545.1	SAMN15461119	Elizabethkingia anophelis	Sputum	NonMosquito	Homo sapiens	Homo sapiens	2015	Asia	Hu	NA	NA	NA	NA	NA	NA	NA	NA	NA	NA	NA	NA	NA	NA	NA
SKLX034061	GCA_025196485.1	SAMN15461120	Elizabethkingia anophelis	Sputum	NonMosquito	Homo sapiens	Homo sapiens	2015	Asia	Hu	NA	NA	NA	NA	NA	NA	NA	NA	NA	NA	NA	NA	NA	NA	NA
SKLX035318	GCA_025196535.1	SAMN15461121	Elizabethkingia anophelis	Blood	NonMosquito	Homo sapiens	Homo sapiens	2015	Asia	Hu	NA	NA	NA	NA	NA	NA	NA	NA	NA	NA	NA	NA	NA	NA	NA
SKLX036434	GCA_025196495.1	SAMN15461122	Elizabethkingia anophelis	Sputum	NonMosquito	Homo sapiens	Homo sapiens	2016	Asia	Hu	NA	NA	NA	NA	NA	NA	NA	NA	NA	NA	NA	NA	NA	NA	NA
SKLX036455	GCA_025196525.1	SAMN15461123	Elizabethkingia anophelis	Sputum	NonMosquito	Homo sapiens	Homo sapiens	2016	Asia	Hu	NA	NA	NA	NA	NA	NA	NA	NA	NA	NA	NA	NA	NA	NA	NA
SKLX036966	GCA_025196465.1	SAMN15461124	Elizabethkingia anophelis	Sputum	NonMosquito	Homo sapiens	Homo sapiens	2016	Asia	Hu	NA	NA	NA	NA	NA	NA	NA	NA	NA	NA	NA	NA	NA	NA	NA
SKLX037417	GCA_025196425.1	SAMN15461125	Elizabethkingia anophelis	Sputum	NonMosquito	Homo sapiens	Homo sapiens	2016	Asia	Hu	NA	NA	NA	NA	NA	NA	NA	NA	NA	NA	NA	NA	NA	NA	NA
SKLX039221	GCA_025196435.1	SAMN15461126	Elizabethkingia anophelis	Body fluid	NonMosquito	Homo sapiens	Homo sapiens	2016	Asia	Hu	NA	NA	NA	NA	NA	NA	NA	NA	NA	NA	NA	NA	NA	NA	NA
SKLX039531	GCA_025196405.1	SAMN15461127	Elizabethkingia anophelis	Sputum	NonMosquito	Homo sapiens	Homo sapiens	2016	Asia	Hu	NA	NA	NA	NA	NA	NA	NA	NA	NA	NA	NA	NA	NA	NA	NA
SKLX041241	GCA_025196385.1	SAMN15461128	Elizabethkingia anophelis	Sputum	NonMosquito	Homo sapiens	Homo sapiens	2016	Asia	Hu	NA	NA	NA	NA	NA	NA	NA	NA	NA	NA	NA	NA	NA	NA	NA
SKLX041566	GCA_025196365.1	SAMN15461129	Elizabethkingia anophelis	Sputum	NonMosquito	Homo sapiens	Homo sapiens	2016	Asia	Hu	NA	NA	NA	NA	NA	NA	NA	NA	NA	NA	NA	NA	NA	NA	NA
SKLX041685	GCA_025196325.1	SAMN15461130	Elizabethkingia anophelis	Blood	NonMosquito	Homo sapiens	Homo sapiens	2016	Asia	Hu	NA	NA	NA	NA	NA	NA	NA	NA	NA	NA	NA	NA	NA	NA	NA
SKLX041885	GCA_025196295.1	SAMN15461131	Elizabethkingia anophelis	Sputum	NonMosquito	Homo sapiens	Homo sapiens	2016	Asia	Hu	NA	NA	NA	NA	NA	NA	NA	NA	NA	NA	NA	NA	NA	NA	NA
SKLX041980	GCA_025196285.1	SAMN15461132	Elizabethkingia anophelis	Blood	NonMosquito	Homo sapiens	Homo sapiens	2016	Asia	Hu	NA	NA	NA	NA	NA	NA	NA	NA	NA	NA	NA	NA	NA	NA	NA
SKLX042015	GCA_025196345.1	SAMN15461133	Elizabethkingia anophelis	CSF	NonMosquito	Homo sapiens	Homo sapiens	2016	Asia	Hu	NA	NA	NA	NA	NA	NA	NA	NA	NA	NA	NA	NA	NA	NA	NA
SKLX042112	GCA_025196265.1	SAMN15461134	Elizabethkingia anophelis	Sputum	NonMosquito	Homo sapiens	Homo sapiens	2016	Asia	Hu	NA	NA	NA	NA	NA	NA	NA	NA	NA	NA	NA	NA	NA	NA	NA
SKLX042392	GCA_025196245.1	SAMN15461135	Elizabethkingia anophelis	Blood	NonMosquito	Homo sapiens	Homo sapiens	2016	Asia	Hu	NA	NA	NA	NA	NA	NA	NA	NA	NA	NA	NA	NA	NA	NA	NA
SKLX042405	GCA_025196205.1	SAMN15461136	Elizabethkingia anophelis	Throat	NonMosquito	Homo sapiens	Homo sapiens	2016	Asia	Hu	NA	NA	NA	NA	NA	NA	NA	NA	NA	NA	NA	NA	NA	NA	NA
SKLX042517	GCA_025196165.1	SAMN15461137	Elizabethkingia anophelis	Heart valve	NonMosquito	Homo sapiens	Homo sapiens	2016	Asia	Hu	NA	NA	NA	NA	NA	NA	NA	NA	NA	NA	NA	NA	NA	NA	NA
SKLX042610	GCA_025196145.1	SAMN15461138	Elizabethkingia anophelis	Blood	NonMosquito	Homo sapiens	Homo sapiens	2016	Asia	Hu	NA	NA	NA	NA	NA	NA	NA	NA	NA	NA	NA	NA	NA	NA	NA
SKLX042646	GCA_025196215.1	SAMN15461139	Elizabethkingia anophelis	BAL	NonMosquito	Homo sapiens	Homo sapiens	2016	Asia	Hu	NA	NA	NA	NA	NA	NA	NA	NA	NA	NA	NA	NA	NA	NA	NA
SKLX042758	GCA_025196125.1	SAMN15461140	Elizabethkingia anophelis	Sputum	NonMosquito	Homo sapiens	Homo sapiens	2016	Asia	Hu	NA	NA	NA	NA	NA	NA	NA	NA	NA	NA	NA	NA	NA	NA	NA
SKLX042932	GCA_025196185.1	SAMN15461141	Elizabethkingia anophelis	Sputum	NonMosquito	Homo sapiens	Homo sapiens	2016	Asia	Hu	NA	NA	NA	NA	NA	NA	NA	NA	NA	NA	NA	NA	NA	NA	NA
SKLX043046	GCA_025196105.1	SAMN15461142	Elizabethkingia anophelis	Sputum	NonMosquito	Homo sapiens	Homo sapiens	2016	Asia	Hu	NA	NA	NA	NA	NA	NA	NA	NA	NA	NA	NA	NA	NA	NA	NA
SKLX043061	GCA_025196065.1	SAMN15461143	Elizabethkingia anophelis	Sputum	NonMosquito	Homo sapiens	Homo sapiens	2016	Asia	Hu	NA	NA	NA	NA	NA	NA	NA	NA	NA	NA	NA	NA	NA	NA	NA
SKLX043253	GCA_025196045.1	SAMN15461144	Elizabethkingia anophelis	BAL	NonMosquito	Homo sapiens	Homo sapiens	2016	Asia	Hu	NA	NA	NA	NA	NA	NA	NA	NA	NA	NA	NA	NA	NA	NA	NA
SKLX043464	GCA_025196085.1	SAMN15461145	Elizabethkingia anophelis	Sputum	NonMosquito	Homo sapiens	Homo sapiens	2016	Asia	Hu	NA	NA	NA	NA	NA	NA	NA	NA	NA	NA	NA	NA	NA	NA	NA
SKLX043571	GCA_025196025.1	SAMN15461146	Elizabethkingia anophelis	Sputum	NonMosquito	Homo sapiens	Homo sapiens	2016	Asia	Hu	NA	NA	NA	NA	NA	NA	NA	NA	NA	NA	NA	NA	NA	NA	NA
SKLX043863	GCA_025195985.1	SAMN15461147	Elizabethkingia anophelis	Sputum	NonMosquito	Homo sapiens	Homo sapiens	2016	Asia	Hu	NA	NA	NA	NA	NA	NA	NA	NA	NA	NA	NA	NA	NA	NA	NA
SKLX044294	GCA_025196005.1	SAMN15461148	Elizabethkingia anophelis	Sputum	NonMosquito	Homo sapiens	Homo sapiens	2017	Asia	Hu	NA	NA	NA	NA	NA	NA	NA	NA	NA	NA	NA	NA	NA	NA	NA
SKLX044409	GCA_025195965.1	SAMN15461149	Elizabethkingia anophelis	Sputum	NonMosquito	Homo sapiens	Homo sapiens	2017	Asia	Hu	NA	NA	NA	NA	NA	NA	NA	NA	NA	NA	NA	NA	NA	NA	NA
SKLX044472	GCA_025195925.1	SAMN15461150	Elizabethkingia anophelis	Sputum	NonMosquito	Homo sapiens	Homo sapiens	2017	Asia	Hu	NA	NA	NA	NA	NA	NA	NA	NA	NA	NA	NA	NA	NA	NA	NA
SKLX046790	GCA_025195905.1	SAMN15461151	Elizabethkingia anophelis	Sputum	NonMosquito	Homo sapiens	Homo sapiens	2017	Asia	Hu	NA	NA	NA	NA	NA	NA	NA	NA	NA	NA	NA	NA	NA	NA	NA
SKLX047617	GCA_025195945.1	SAMN15461152	Elizabethkingia anophelis	BAL	NonMosquito	Homo sapiens	Homo sapiens	2017	Asia	Hu	NA	NA	NA	NA	NA	NA	NA	NA	NA	NA	NA	NA	NA	NA	NA
SKLX048961	GCA_025195885.1	SAMN15461153	Elizabethkingia anophelis	Blood	NonMosquito	Homo sapiens	Homo sapiens	2017	Asia	Hu	NA	NA	NA	NA	NA	NA	NA	NA	NA	NA	NA	NA	NA	NA	NA
SKLX048973	GCA_025195865.1	SAMN15461154	Elizabethkingia anophelis	Sputum	NonMosquito	Homo sapiens	Homo sapiens	2017	Asia	Hu	NA	NA	NA	NA	NA	NA	NA	NA	NA	NA	NA	NA	NA	NA	NA
SKLX049674	GCA_025195845.1	SAMN15461155	Elizabethkingia anophelis	Sputum	NonMosquito	Homo sapiens	Homo sapiens	2017	Asia	Hu	NA	NA	NA	NA	NA	NA	NA	NA	NA	NA	NA	NA	NA	NA	NA
SKLX049701	GCA_025195825.1	SAMN15461156	Elizabethkingia anophelis	Sputum	NonMosquito	Homo sapiens	Homo sapiens	2017	Asia	Hu	NA	NA	NA	NA	NA	NA	NA	NA	NA	NA	NA	NA	NA	NA	NA
SKLX051060	GCA_025195805.1	SAMN15461157	Elizabethkingia anophelis	Blood	NonMosquito	Homo sapiens	Homo sapiens	2014	Asia	Hu	NA	NA	NA	NA	NA	NA	NA	NA	NA	NA	NA	NA	NA	NA	NA
SKLX051737	GCA_025195785.1	SAMN15461158	Elizabethkingia anophelis	Blood	NonMosquito	Homo sapiens	Homo sapiens	2014	Asia	Hu	NA	NA	NA	NA	NA	NA	NA	NA	NA	NA	NA	NA	NA	NA	NA
SKLX055445	GCA_025195765.1	SAMN15461159	Elizabethkingia anophelis	Blood	NonMosquito	Homo sapiens	Homo sapiens	2016	Asia	Hu	NA	NA	NA	NA	NA	NA	NA	NA	NA	NA	NA	NA	NA	NA	NA
SKLX055448	GCA_025195745.1	SAMN15461160	Elizabethkingia anophelis	Blood	NonMosquito	Homo sapiens	Homo sapiens	2016	Asia	Hu	NA	NA	NA	NA	NA	NA	NA	NA	NA	NA	NA	NA	NA	NA	NA
SKLX055450	GCA_025195725.1	SAMN15461161	Elizabethkingia anophelis	Blood	NonMosquito	Homo sapiens	Homo sapiens	2016	Asia	Hu	NA	NA	NA	NA	NA	NA	NA	NA	NA	NA	NA	NA	NA	NA	NA
SKLX057676	GCA_025195685.1	SAMN15461162	Elizabethkingia anophelis	Blood	NonMosquito	Homo sapiens	Homo sapiens	2016	Asia	Hu	NA	NA	NA	NA	NA	NA	NA	NA	NA	NA	NA	NA	NA	NA	NA
SKLX059526	GCA_025195705.1	SAMN15461163	Elizabethkingia anophelis	Blood	NonMosquito	Homo sapiens	Homo sapiens	2017	Asia	Hu	NA	NA	NA	NA	NA	NA	NA	NA	NA	NA	NA	NA	NA	NA	NA
SKLX064161	GCA_025195665.1	SAMN15461164	Elizabethkingia anophelis	Sputum	NonMosquito	Homo sapiens	Homo sapiens	2017	Asia	Hu	NA	NA	NA	NA	NA	NA	NA	NA	NA	NA	NA	NA	NA	NA	NA
SKLX064365	GCA_025195625.1	SAMN15461165	Elizabethkingia anophelis	Sputum	NonMosquito	Homo sapiens	Homo sapiens	2017	Asia	Hu	NA	NA	NA	NA	NA	NA	NA	NA	NA	NA	NA	NA	NA	NA	NA
SKLX064367	GCA_025195645.1	SAMN15461166	Elizabethkingia anophelis	Swab	NonMosquito	Homo sapiens	Homo sapiens	2017	Asia	Hu	NA	NA	NA	NA	NA	NA	NA	NA	NA	NA	NA	NA	NA	NA	NA
SKLX064655	GCA_025195565.1	SAMN15461167	Elizabethkingia anophelis	Peripheral catheter	NonMosquito	Homo sapiens	Homo sapiens	2017	Asia	Hu	NA	NA	NA	NA	NA	NA	NA	NA	NA	NA	NA	NA	NA	NA	NA
SKLX065047	GCA_025195585.1	SAMN15461168	Elizabethkingia anophelis	Sputum	NonMosquito	Homo sapiens	Homo sapiens	2017	Asia	Hu	NA	NA	NA	NA	NA	NA	NA	NA	NA	NA	NA	NA	NA	NA	NA
SKLX065467	GCA_025195595.1	SAMN15461169	Elizabethkingia anophelis	Sputum	NonMosquito	Homo sapiens	Homo sapiens	2017	Asia	Hu	NA	NA	NA	NA	NA	NA	NA	NA	NA	NA	NA	NA	NA	NA	NA
SKLX065558	GCA_025195525.1	SAMN15461170	Elizabethkingia anophelis	Bile	NonMosquito	Homo sapiens	Homo sapiens	2017	Asia	Hu	NA	NA	NA	NA	NA	NA	NA	NA	NA	NA	NA	NA	NA	NA	NA
SKLX065563	GCA_025195535.1	SAMN15461171	Elizabethkingia anophelis	Blood	NonMosquito	Homo sapiens	Homo sapiens	2017	Asia	Hu	NA	NA	NA	NA	NA	NA	NA	NA	NA	NA	NA	NA	NA	NA	NA
SKLX066053	GCA_025195495.1	SAMN15461172	Elizabethkingia anophelis	Sputum	NonMosquito	Homo sapiens	Homo sapiens	2017	Asia	Hu	NA	NA	NA	NA	NA	NA	NA	NA	NA	NA	NA	NA	NA	NA	NA
SKLX066128	GCA_025195465.1	SAMN15461173	Elizabethkingia anophelis	Sputum	NonMosquito	Homo sapiens	Homo sapiens	2017	Asia	Hu	NA	NA	NA	NA	NA	NA	NA	NA	NA	NA	NA	NA	NA	NA	NA
SKLX066195	GCA_025195485.1	SAMN15461174	Elizabethkingia anophelis	Sputum	NonMosquito	Homo sapiens	Homo sapiens	2017	Asia	Hu	NA	NA	NA	NA	NA	NA	NA	NA	NA	NA	NA	NA	NA	NA	NA
SKLX066253	GCA_025195445.1	SAMN15461175	Elizabethkingia anophelis	Sputum	NonMosquito	Homo sapiens	Homo sapiens	2017	Asia	Hu	NA	NA	NA	NA	NA	NA	NA	NA	NA	NA	NA	NA	NA	NA	NA
SKLX066626	GCA_025195385.1	SAMN15461176	Elizabethkingia anophelis	Sputum	NonMosquito	Homo sapiens	Homo sapiens	2017	Asia	Hu	NA	NA	NA	NA	NA	NA	NA	NA	NA	NA	NA	NA	NA	NA	NA
SKLX066664	GCA_025195415.1	SAMN15461177	Elizabethkingia anophelis	Sputum	NonMosquito	Homo sapiens	Homo sapiens	2017	Asia	Hu	NA	NA	NA	NA	NA	NA	NA	NA	NA	NA	NA	NA	NA	NA	NA
SKLX066925	GCA_025195405.1	SAMN15461178	Elizabethkingia anophelis	Sputum	NonMosquito	Homo sapiens	Homo sapiens	2017	Asia	Hu	NA	NA	NA	NA	NA	NA	NA	NA	NA	NA	NA	NA	NA	NA	NA
SKLX066982	GCA_025195365.1	SAMN15461179	Elizabethkingia anophelis	Sputum	NonMosquito	Homo sapiens	Homo sapiens	2017	Asia	Hu	NA	NA	NA	NA	NA	NA	NA	NA	NA	NA	NA	NA	NA	NA	NA
SKLX067015	GCA_025195345.1	SAMN15461180	Elizabethkingia anophelis	Sputum	NonMosquito	Homo sapiens	Homo sapiens	2017	Asia	Hu	NA	NA	NA	NA	NA	NA	NA	NA	NA	NA	NA	NA	NA	NA	NA
SKLX067888	GCA_025195305.1	SAMN15461181	Elizabethkingia anophelis	Sputum	NonMosquito	Homo sapiens	Homo sapiens	2017	Asia	Hu	NA	NA	NA	NA	NA	NA	NA	NA	NA	NA	NA	NA	NA	NA	NA
SKLX068131	GCA_025195285.1	SAMN15461182	Elizabethkingia anophelis	Sputum	NonMosquito	Homo sapiens	Homo sapiens	2017	Asia	Hu	NA	NA	NA	NA	NA	NA	NA	NA	NA	NA	NA	NA	NA	NA	NA
SKLX068154	GCA_025195325.1	SAMN15461183	Elizabethkingia anophelis	Sputum	NonMosquito	Homo sapiens	Homo sapiens	2017	Asia	Hu	NA	NA	NA	NA	NA	NA	NA	NA	NA	NA	NA	NA	NA	NA	NA
SKLX068287	GCA_025195265.1	SAMN15461184	Elizabethkingia anophelis	BAL	NonMosquito	Homo sapiens	Homo sapiens	2017	Asia	Hu	NA	NA	NA	NA	NA	NA	NA	NA	NA	NA	NA	NA	NA	NA	NA
SKLX068413	GCA_025195245.1	SAMN15461185	Elizabethkingia anophelis	Sputum	NonMosquito	Homo sapiens	Homo sapiens	2017	Asia	Hu	NA	NA	NA	NA	NA	NA	NA	NA	NA	NA	NA	NA	NA	NA	NA
SKLX068512	GCA_025195205.1	SAMN15461186	Elizabethkingia anophelis	Sputum	NonMosquito	Homo sapiens	Homo sapiens	2017	Asia	Hu	NA	NA	NA	NA	NA	NA	NA	NA	NA	NA	NA	NA	NA	NA	NA
SKLX068607	GCA_025193455.1	SAMN15461187	Elizabethkingia anophelis	Sputum	NonMosquito	Homo sapiens	Homo sapiens	2017	Asia	Hu	NA	NA	NA	NA	NA	NA	NA	NA	NA	NA	NA	NA	NA	NA	NA
SKLX068973	GCA_025193405.1	SAMN15461188	Elizabethkingia anophelis	Sputum	NonMosquito	Homo sapiens	Homo sapiens	2018	Asia	Hu	NA	NA	NA	NA	NA	NA	NA	NA	NA	NA	NA	NA	NA	NA	NA
SKLX069007	GCA_025195185.1	SAMN15461189	Elizabethkingia anophelis	Sputum	NonMosquito	Homo sapiens	Homo sapiens	2018	Asia	Hu	NA	NA	NA	NA	NA	NA	NA	NA	NA	NA	NA	NA	NA	NA	NA
SKLX069183	GCA_025195225.1	SAMN15461190	Elizabethkingia anophelis	Sputum	NonMosquito	Homo sapiens	Homo sapiens	2018	Asia	Hu	NA	NA	NA	NA	NA	NA	NA	NA	NA	NA	NA	NA	NA	NA	NA
SKLX069295	GCA_025195145.1	SAMN15461191	Elizabethkingia anophelis	Pleural fluid	NonMosquito	Homo sapiens	Homo sapiens	2018	Asia	Hu	NA	NA	NA	NA	NA	NA	NA	NA	NA	NA	NA	NA	NA	NA	NA
SKLX069338	GCA_025193385.1	SAMN15461192	Elizabethkingia anophelis	Abscess	NonMosquito	Homo sapiens	Homo sapiens	2018	Asia	Hu	NA	NA	NA	NA	NA	NA	NA	NA	NA	NA	NA	NA	NA	NA	NA
SKLX069436	GCA_025193325.1	SAMN15461193	Elizabethkingia anophelis	Pleural fluid	NonMosquito	Homo sapiens	Homo sapiens	2018	Asia	Hu	NA	NA	NA	NA	NA	NA	NA	NA	NA	NA	NA	NA	NA	NA	NA
SKLX069555	GCA_025193365.1	SAMN15461194	Elizabethkingia anophelis	Sputum	NonMosquito	Homo sapiens	Homo sapiens	2018	Asia	Hu	NA	NA	NA	NA	NA	NA	NA	NA	NA	NA	NA	NA	NA	NA	NA
SKLX069902	GCA_025193305.1	SAMN15461195	Elizabethkingia anophelis	Sputum	NonMosquito	Homo sapiens	Homo sapiens	2018	Asia	Hu	NA	NA	NA	NA	NA	NA	NA	NA	NA	NA	NA	NA	NA	NA	NA
SKLX070255	GCA_025193345.1	SAMN15461196	Elizabethkingia anophelis	Sputum	NonMosquito	Homo sapiens	Homo sapiens	2018	Asia	Hu	NA	NA	NA	NA	NA	NA	NA	NA	NA	NA	NA	NA	NA	NA	NA
SKLX070663	GCA_025193285.1	SAMN15461197	Elizabethkingia anophelis	Sputum	NonMosquito	Homo sapiens	Homo sapiens	2018	Asia	Hu	NA	NA	NA	NA	NA	NA	NA	NA	NA	NA	NA	NA	NA	NA	NA
SKLX070861	GCA_025193265.1	SAMN15461198	Elizabethkingia anophelis	Sputum	NonMosquito	Homo sapiens	Homo sapiens	2018	Asia	Hu	NA	NA	NA	NA	NA	NA	NA	NA	NA	NA	NA	NA	NA	NA	NA
SKLX071365	GCA_025193225.1	SAMN15461199	Elizabethkingia anophelis	Sputum	NonMosquito	Homo sapiens	Homo sapiens	2018	Asia	Hu	NA	NA	NA	NA	NA	NA	NA	NA	NA	NA	NA	NA	NA	NA	NA
SKLX071831	GCA_025193235.1	SAMN15461200	Elizabethkingia anophelis	Sputum	NonMosquito	Homo sapiens	Homo sapiens	2018	Asia	Hu	NA	NA	NA	NA	NA	NA	NA	NA	NA	NA	NA	NA	NA	NA	NA
SKLX072651	GCA_025193205.1	SAMN15461201	Elizabethkingia anophelis	Sputum	NonMosquito	Homo sapiens	Homo sapiens	2018	Asia	Hu	NA	NA	NA	NA	NA	NA	NA	NA	NA	NA	NA	NA	NA	NA	NA
SKLX072656	GCA_025193175.1	SAMN15461202	Elizabethkingia anophelis	Sputum	NonMosquito	Homo sapiens	Homo sapiens	2018	Asia	Hu	NA	NA	NA	NA	NA	NA	NA	NA	NA	NA	NA	NA	NA	NA	NA
SKLX072757	GCA_025193165.1	SAMN15461203	Elizabethkingia anophelis	Throat	NonMosquito	Homo sapiens	Homo sapiens	2018	Asia	Hu	NA	NA	NA	NA	NA	NA	NA	NA	NA	NA	NA	NA	NA	NA	NA
SKLX073203	GCA_025193145.1	SAMN15461204	Elizabethkingia anophelis	Sputum	NonMosquito	Homo sapiens	Homo sapiens	2018	Asia	Hu	NA	NA	NA	NA	NA	NA	NA	NA	NA	NA	NA	NA	NA	NA	NA
SKLX073315	GCA_025193125.1	SAMN15461205	Elizabethkingia anophelis	Sputum	NonMosquito	Homo sapiens	Homo sapiens	2018	Asia	Hu	NA	NA	NA	NA	NA	NA	NA	NA	NA	NA	NA	NA	NA	NA	NA
SKLX073324	GCA_025193105.1	SAMN15461206	Elizabethkingia anophelis	Sputum	NonMosquito	Homo sapiens	Homo sapiens	2018	Asia	Hu	NA	NA	NA	NA	NA	NA	NA	NA	NA	NA	NA	NA	NA	NA	NA
SKLX073385	GCA_025193065.1	SAMN15461207	Elizabethkingia anophelis	CSF	NonMosquito	Homo sapiens	Homo sapiens	2018	Asia	Hu	NA	NA	NA	NA	NA	NA	NA	NA	NA	NA	NA	NA	NA	NA	NA
SKLX073431	GCA_025193085.1	SAMN15461208	Elizabethkingia anophelis	CSF	NonMosquito	Homo sapiens	Homo sapiens	2018	Asia	Hu	NA	NA	NA	NA	NA	NA	NA	NA	NA	NA	NA	NA	NA	NA	NA
SKLX073657	GCA_025193025.1	SAMN15461209	Elizabethkingia anophelis	CSF	NonMosquito	Homo sapiens	Homo sapiens	2018	Asia	Hu	NA	NA	NA	NA	NA	NA	NA	NA	NA	NA	NA	NA	NA	NA	NA
SKLX073670	GCA_025193005.1	SAMN15461210	Elizabethkingia anophelis	Sputum	NonMosquito	Homo sapiens	Homo sapiens	2018	Asia	Hu	NA	NA	NA	NA	NA	NA	NA	NA	NA	NA	NA	NA	NA	NA	NA
SKLX074705	GCA_025193035.1	SAMN15461211	Elizabethkingia anophelis	Sputum	NonMosquito	Homo sapiens	Homo sapiens	2018	Asia	Hu	NA	NA	NA	NA	NA	NA	NA	NA	NA	NA	NA	NA	NA	NA	NA
SKLX074855	GCA_025192965.1	SAMN15461212	Elizabethkingia anophelis	Sputum	NonMosquito	Homo sapiens	Homo sapiens	2018	Asia	Hu	NA	NA	NA	NA	NA	NA	NA	NA	NA	NA	NA	NA	NA	NA	NA
SKLX075001	GCA_025192975.1	SAMN15461213	Elizabethkingia anophelis	Sputum	NonMosquito	Homo sapiens	Homo sapiens	2018	Asia	Hu	NA	NA	NA	NA	NA	NA	NA	NA	NA	NA	NA	NA	NA	NA	NA
SKLX075169	GCA_025192945.1	SAMN15461214	Elizabethkingia anophelis	Sputum	NonMosquito	Homo sapiens	Homo sapiens	2018	Asia	Hu	NA	NA	NA	NA	NA	NA	NA	NA	NA	NA	NA	NA	NA	NA	NA
SKLX075320	GCA_025192915.1	SAMN15461215	Elizabethkingia anophelis	Sputum	NonMosquito	Homo sapiens	Homo sapiens	2018	Asia	Hu	NA	NA	NA	NA	NA	NA	NA	NA	NA	NA	NA	NA	NA	NA	NA
SKLX075622	GCA_025192905.1	SAMN15461216	Elizabethkingia anophelis	Sputum	NonMosquito	Homo sapiens	Homo sapiens	2018	Asia	Hu	NA	NA	NA	NA	NA	NA	NA	NA	NA	NA	NA	NA	NA	NA	NA
SKLX075970	GCA_025192885.1	SAMN15461217	Elizabethkingia anophelis	Sputum	NonMosquito	Homo sapiens	Homo sapiens	2018	Asia	Hu	NA	NA	NA	NA	NA	NA	NA	NA	NA	NA	NA	NA	NA	NA	NA
SKLX076485	GCA_025192845.1	SAMN15461218	Elizabethkingia anophelis	Blood	NonMosquito	Homo sapiens	Homo sapiens	2018	Asia	Hu	NA	NA	NA	NA	NA	NA	NA	NA	NA	NA	NA	NA	NA	NA	NA
SKLX076613	GCA_025192855.1	SAMN15461219	Elizabethkingia anophelis	Sputum	NonMosquito	Homo sapiens	Homo sapiens	2018	Asia	Hu	NA	NA	NA	NA	NA	NA	NA	NA	NA	NA	NA	NA	NA	NA	NA
SKLX076642	GCA_025192805.1	SAMN15461220	Elizabethkingia anophelis	Blood	NonMosquito	Homo sapiens	Homo sapiens	2018	Asia	Hu	NA	NA	NA	NA	NA	NA	NA	NA	NA	NA	NA	NA	NA	NA	NA
SKLX077460	GCA_025192815.1	SAMN15461221	Elizabethkingia anophelis	CSF	NonMosquito	Homo sapiens	Homo sapiens	2018	Asia	Hu	NA	NA	NA	NA	NA	NA	NA	NA	NA	NA	NA	NA	NA	NA	NA
SKLX077520	GCA_025192765.1	SAMN15461222	Elizabethkingia anophelis	Scretion	NonMosquito	Homo sapiens	Homo sapiens	2018	Asia	Hu	NA	NA	NA	NA	NA	NA	NA	NA	NA	NA	NA	NA	NA	NA	NA
SKLX077734	GCA_025192745.1	SAMN15461223	Elizabethkingia anophelis	Sputum	NonMosquito	Homo sapiens	Homo sapiens	2018	Asia	Hu	NA	NA	NA	NA	NA	NA	NA	NA	NA	NA	NA	NA	NA	NA	NA
SKLX078283	GCA_025192785.1	SAMN15461224	Elizabethkingia anophelis	Burns	NonMosquito	Homo sapiens	Homo sapiens	2018	Asia	Hu	NA	NA	NA	NA	NA	NA	NA	NA	NA	NA	NA	NA	NA	NA	NA
SKLX078702	GCA_025192705.1	SAMN15461225	Elizabethkingia anophelis	The central catheter	NonMosquito	Homo sapiens	Homo sapiens	2018	Asia	Hu	NA	NA	NA	NA	NA	NA	NA	NA	NA	NA	NA	NA	NA	NA	NA
SKLX078726	GCA_025192725.1	SAMN15461226	Elizabethkingia anophelis	Drainage	NonMosquito	Homo sapiens	Homo sapiens	2018	Asia	Hu	NA	NA	NA	NA	NA	NA	NA	NA	NA	NA	NA	NA	NA	NA	NA
SKLX078880	GCA_025192645.1	SAMN15461227	Elizabethkingia anophelis	The central catheter	NonMosquito	Homo sapiens	Homo sapiens	2018	Asia	Hu	NA	NA	NA	NA	NA	NA	NA	NA	NA	NA	NA	NA	NA	NA	NA
SKLX080137	GCA_025192685.1	SAMN15461228	Elizabethkingia anophelis	Abdominal fluid	NonMosquito	Homo sapiens	Homo sapiens	2018	Asia	Hu	NA	NA	NA	NA	NA	NA	NA	NA	NA	NA	NA	NA	NA	NA	NA
SKLX080160	GCA_025192665.1	SAMN15461229	Elizabethkingia anophelis	Sputum	NonMosquito	Homo sapiens	Homo sapiens	2018	Asia	Hu	NA	NA	NA	NA	NA	NA	NA	NA	NA	NA	NA	NA	NA	NA	NA
SKLX080177	GCA_025192605.1	SAMN15461230	Elizabethkingia anophelis	Sputum	NonMosquito	Homo sapiens	Homo sapiens	2018	Asia	Hu	NA	NA	NA	NA	NA	NA	NA	NA	NA	NA	NA	NA	NA	NA	NA
SKLX080199	GCA_025192615.1	SAMN15461231	Elizabethkingia anophelis	Abdominal fluid	NonMosquito	Homo sapiens	Homo sapiens	2018	Asia	Hu	NA	NA	NA	NA	NA	NA	NA	NA	NA	NA	NA	NA	NA	NA	NA
SKLX080226	GCA_025192575.1	SAMN15461232	Elizabethkingia anophelis	Sputum	NonMosquito	Homo sapiens	Homo sapiens	2018	Asia	Hu	NA	NA	NA	NA	NA	NA	NA	NA	NA	NA	NA	NA	NA	NA	NA
SKLX080445	GCA_025192565.1	SAMN15461233	Elizabethkingia anophelis	Sputum	NonMosquito	Homo sapiens	Homo sapiens	2018	Asia	Hu	NA	NA	NA	NA	NA	NA	NA	NA	NA	NA	NA	NA	NA	NA	NA
SKLX080604	GCA_025192505.1	SAMN15461234	Elizabethkingia anophelis	Sputum	NonMosquito	Homo sapiens	Homo sapiens	2018	Asia	Hu	NA	NA	NA	NA	NA	NA	NA	NA	NA	NA	NA	NA	NA	NA	NA
SKLX080744	GCA_025192535.1	SAMN15461235	Elizabethkingia anophelis	Abdominal fluid	NonMosquito	Homo sapiens	Homo sapiens	2018	Asia	Hu	NA	NA	NA	NA	NA	NA	NA	NA	NA	NA	NA	NA	NA	NA	NA
SKLX081181	GCA_025192525.1	SAMN15461236	Elizabethkingia anophelis	Sputum	NonMosquito	Homo sapiens	Homo sapiens	2018	Asia	Hu	NA	NA	NA	NA	NA	NA	NA	NA	NA	NA	NA	NA	NA	NA	NA
SKLX081229	GCA_025192485.1	SAMN15461237	Elizabethkingia anophelis	Abdominal fluid	NonMosquito	Homo sapiens	Homo sapiens	2018	Asia	Hu	NA	NA	NA	NA	NA	NA	NA	NA	NA	NA	NA	NA	NA	NA	NA
SKLX081378	GCA_025192415.1	SAMN15461238	Elizabethkingia anophelis	Abdominal fluid	NonMosquito	Homo sapiens	Homo sapiens	2018	Asia	Hu	NA	NA	NA	NA	NA	NA	NA	NA	NA	NA	NA	NA	NA	NA	NA
SKLX081450	GCA_025192445.1	SAMN15461239	Elizabethkingia anophelis	Sputum	NonMosquito	Homo sapiens	Homo sapiens	2018	Asia	Hu	NA	NA	NA	NA	NA	NA	NA	NA	NA	NA	NA	NA	NA	NA	NA
SKLX081569	GCA_025192405.1	SAMN15461240	Elizabethkingia anophelis	Sputum	NonMosquito	Homo sapiens	Homo sapiens	2018	Asia	Hu	NA	NA	NA	NA	NA	NA	NA	NA	NA	NA	NA	NA	NA	NA	NA
SKLX081580	GCA_025192385.1	SAMN15461241	Elizabethkingia anophelis	Sputum	NonMosquito	Homo sapiens	Homo sapiens	2018	Asia	Hu	NA	NA	NA	NA	NA	NA	NA	NA	NA	NA	NA	NA	NA	NA	NA
SKLX081683	GCA_025192465.1	SAMN15461242	Elizabethkingia anophelis	Sputum	NonMosquito	Homo sapiens	Homo sapiens	2018	Asia	Hu	NA	NA	NA	NA	NA	NA	NA	NA	NA	NA	NA	NA	NA	NA	NA
SKLX081759	GCA_025192355.1	SAMN15461243	Elizabethkingia anophelis	Abdominal fluid	NonMosquito	Homo sapiens	Homo sapiens	2018	Asia	Hu	NA	NA	NA	NA	NA	NA	NA	NA	NA	NA	NA	NA	NA	NA	NA
SKLX084268	GCA_025192305.1	SAMN15461244	Elizabethkingia anophelis	Sputum	NonMosquito	Homo sapiens	Homo sapiens	2018	Asia	Hu	NA	NA	NA	NA	NA	NA	NA	NA	NA	NA	NA	NA	NA	NA	NA
SKLX084294	GCA_025192325.1	SAMN15461245	Elizabethkingia anophelis	Sputum	NonMosquito	Homo sapiens	Homo sapiens	2018	Asia	Hu	NA	NA	NA	NA	NA	NA	NA	NA	NA	NA	NA	NA	NA	NA	NA
SKLX084350	GCA_025192295.1	SAMN15461246	Elizabethkingia anophelis	Sputum	NonMosquito	Homo sapiens	Homo sapiens	2018	Asia	Hu	NA	NA	NA	NA	NA	NA	NA	NA	NA	NA	NA	NA	NA	NA	NA
SKLX084438	GCA_025192285.1	SAMN15461247	Elizabethkingia anophelis	Sputum	NonMosquito	Homo sapiens	Homo sapiens	2018	Asia	Hu	NA	NA	NA	NA	NA	NA	NA	NA	NA	NA	NA	NA	NA	NA	NA
SKLX084666	GCA_025192265.1	SAMN15461248	Elizabethkingia anophelis	Sputum	NonMosquito	Homo sapiens	Homo sapiens	2018	Asia	Hu	NA	NA	NA	NA	NA	NA	NA	NA	NA	NA	NA	NA	NA	NA	NA
SKLX085012	GCA_025192215.1	SAMN15461249	Elizabethkingia anophelis	Sputum	NonMosquito	Homo sapiens	Homo sapiens	2018	Asia	Hu	NA	NA	NA	NA	NA	NA	NA	NA	NA	NA	NA	NA	NA	NA	NA
SKLX085088	GCA_025192235.1	SAMN15461250	Elizabethkingia anophelis	Blood	NonMosquito	Homo sapiens	Homo sapiens	2018	Asia	Hu	NA	NA	NA	NA	NA	NA	NA	NA	NA	NA	NA	NA	NA	NA	NA
SKLX085277	GCA_025192185.1	SAMN15461251	Elizabethkingia anophelis	Sputum	NonMosquito	Homo sapiens	Homo sapiens	2018	Asia	Hu	NA	NA	NA	NA	NA	NA	NA	NA	NA	NA	NA	NA	NA	NA	NA
SKLX085580	GCA_025192195.1	SAMN15461252	Elizabethkingia anophelis	Sputum	NonMosquito	Homo sapiens	Homo sapiens	2018	Asia	Hu	NA	NA	NA	NA	NA	NA	NA	NA	NA	NA	NA	NA	NA	NA	NA
SKLX086225	GCA_025192165.1	SAMN15461253	Elizabethkingia anophelis	Sputum	NonMosquito	Homo sapiens	Homo sapiens	2018	Asia	Hu	NA	NA	NA	NA	NA	NA	NA	NA	NA	NA	NA	NA	NA	NA	NA
SKLX086518	GCA_025192145.1	SAMN15461254	Elizabethkingia anophelis	BAL	NonMosquito	Homo sapiens	Homo sapiens	2018	Asia	Hu	NA	NA	NA	NA	NA	NA	NA	NA	NA	NA	NA	NA	NA	NA	NA
SKLX087053	GCA_025192125.1	SAMN15461255	Elizabethkingia anophelis	Sputum	NonMosquito	Homo sapiens	Homo sapiens	2018	Asia	Hu	NA	NA	NA	NA	NA	NA	NA	NA	NA	NA	NA	NA	NA	NA	NA
SKLX087092	GCA_025192085.1	SAMN15461256	Elizabethkingia anophelis	Sputum	NonMosquito	Homo sapiens	Homo sapiens	2018	Asia	Hu	NA	NA	NA	NA	NA	NA	NA	NA	NA	NA	NA	NA	NA	NA	NA
SKLX088099	GCA_025192065.1	SAMN15461257	Elizabethkingia anophelis	Sputum	NonMosquito	Homo sapiens	Homo sapiens	2019	Asia	Hu	NA	NA	NA	NA	NA	NA	NA	NA	NA	NA	NA	NA	NA	NA	NA
SKLX68519	GCA_025192025.1	SAMN15461258	Elizabethkingia anophelis	Sputum	NonMosquito	Homo sapiens	Homo sapiens	2017	Asia	Hu	NA	NA	NA	NA	NA	NA	NA	NA	NA	NA	NA	NA	NA	NA	NA
SKLX68684	GCA_025192045.1	SAMN15461259	Elizabethkingia anophelis	Sputum	NonMosquito	Homo sapiens	Homo sapiens	2017	Asia	Hu	NA	NA	NA	NA	NA	NA	NA	NA	NA	NA	NA	NA	NA	NA	NA
GCA_003006795.1	GCA_003006795.1	SAMN08667458	NA	sputum	NonMosquito	Homo sapiens	Homo sapiens	2017	Asia	Hu	NA	NA	NA	NA	NA	NA	NA	NA	NA	NA	NA	NA	NA	NA	NA
GCA_000331815.1	GCA_000331815.1	SAMN02470677	NA	environmental	NonMosquito	Anopheles gambiae	Mosquito	2006	Europe	Hu	NA	NA	NA	NA	NA	NA	NA	NA	NA	NA	NA	NA	NA	NA	NA
GCA_001521815.1	GCA_001521815.1	SAMN04254539	NA	blood	NonMosquito	Homo sapiens	Homo sapiens	1950	North America	Hu	NA	NA	NA	NA	NA	NA	NA	NA	NA	NA	NA	NA	NA	NA	NA
GCA_002023105.1	GCA_001596175.2	SAMN04567744	Elizabethkingia anophelis	Unavailable	NonMosquito	Homo sapiens	Homo sapiens	2016	North America	Hu	NA	NA	NA	NA	NA	NA	NA	NA	NA	NA	NA	NA	NA	NA	NA
GCA_002023135.1	GCA_002023135.1	SAMN05255122	NA	Zea mays	NonMosquito	environmental	Environmental	2011	North America	Hu	NA	NA	NA	NA	NA	NA	NA	NA	NA	NA	NA	NA	NA	NA	NA
GCA_002023145.1	GCA_002023145.1	SAMN05273152	NA	Unavailable	NonMosquito	Homo sapiens	Homo sapiens	1957	North America	Hu	NA	NA	NA	NA	NA	NA	NA	NA	NA	NA	NA	NA	NA	NA	NA
GCA_002023175.1	GCA_002023175.1	SAMN04482309	NA	CSF	NonMosquito	Homo sapiens	Homo sapiens	1982	North America	Hu	NA	NA	NA	NA	NA	NA	NA	NA	NA	NA	NA	NA	NA	NA	NA
GCA_002023195.1	GCA_002023195.1	SAMN05277779	NA	Unavailable	NonMosquito	Homo sapiens	Homo sapiens	1982	Asia	Hu	NA	NA	NA	NA	NA	NA	NA	NA	NA	NA	NA	NA	NA	NA	NA
GCA_003971175.1	GCA_003971175.1	SAMN10589623	NA	environmental	NonMosquito	Anopheles coluzzii	Mosquito	2006	Africa	Hu	NA	NA	NA	NA	NA	NA	NA	NA	NA	NA	NA	NA	NA	NA	NA
GCA_900092085.1	GCA_900092085.1	SAMEA4051572	NA	environmental	NonMosquito	environmental	Environmental	2011	Europe	Hu	NA	NA	NA	NA	NA	NA	NA	NA	NA	NA	NA	NA	NA	NA	NA
GCA_900157025.1	GCA_900157025.1	SAMEA50777668	NA	environmental	NonMosquito	environmental/other	Environmental	2017	Europe	Hu	NA	NA	NA	NA	NA	NA	NA	NA	NA	NA	NA	NA	NA	NA	NA
GCA_900156995.1	GCA_900156995.1	SAMEA50774668	NA	environmental	NonMosquito	environmental/other	Environmental	2017	Europe	Hu	NA	NA	NA	NA	NA	NA	NA	NA	NA	NA	NA	NA	NA	NA	NA
GCA_900156985.1	GCA_900156985.1	SAMEA50775418	NA	environmental	NonMosquito	environmental/other	Environmental	2017	Europe	Hu	NA	NA	NA	NA	NA	NA	NA	NA	NA	NA	NA	NA	NA	NA	NA
GCA_900156945.1	GCA_900156945.1	SAMEA4026800	NA	environmental	NonMosquito	Cyprinus carpio	Animal	2004	Europe	Hu	NA	NA	NA	NA	NA	NA	NA	NA	NA	NA	NA	NA	NA	NA	NA
GCA_900092065.1	GCA_900092065.1	SAMEA4051571	NA	environmental	NonMosquito	environmental/other	Environmental	2016	Europe	Hu	NA	NA	NA	NA	NA	NA	NA	NA	NA	NA	NA	NA	NA	NA	NA
GCA_003293835.1	GCA_003293835.1	SAMN09514290	NA	Blood	NonMosquito	Homo sapiens	Homo sapiens	2017	North America	Hu	NA	NA	NA	NA	NA	NA	NA	NA	NA	NA	NA	NA	NA	NA	NA
GCA_003293825.1	GCA_003293825.1	SAMN09514291	NA	Blood	NonMosquito	Homo sapiens	Homo sapiens	2016	North America	Hu	NA	NA	NA	NA	NA	NA	NA	NA	NA	NA	NA	NA	NA	NA	NA
GCA_002995725.1	GCA_002995725.1	SAMN07626221	NA	Urine	NonMosquito	Homo sapiens	Homo sapiens	2017	North America	Hu	NA	NA	NA	NA	NA	NA	NA	NA	NA	NA	NA	NA	NA	NA	NA
GCA_002995695.1	GCA_002995695.1	SAMN07626194	NA	Blood	NonMosquito	Homo sapiens	Homo sapiens	2016	North America	Hu	NA	NA	NA	NA	NA	NA	NA	NA	NA	NA	NA	NA	NA	NA	NA
GCA_002995685.1	GCA_002995685.1	SAMN07626220	NA	Blood	NonMosquito	Homo sapiens	Homo sapiens	2016	North America	Hu	NA	NA	NA	NA	NA	NA	NA	NA	NA	NA	NA	NA	NA	NA	NA
GCA_002951455.1	GCA_002951455.1	SAMN03996278	NA	Endotracheal aspirate	NonMosquito	Homo sapiens	Homo sapiens	2014	North America	Hu	NA	NA	NA	NA	NA	NA	NA	NA	NA	NA	NA	NA	NA	NA	NA
GCA_002951395.1	GCA_002951395.1	SAMN03996277	NA	Endotracheal aspirate	NonMosquito	Homo sapiens	Homo sapiens	2014	North America	Hu	NA	NA	NA	NA	NA	NA	NA	NA	NA	NA	NA	NA	NA	NA	NA
GCA_002888615.1	GCA_002888615.1	SAMEA3158473	NA	environmental	NonMosquito	environmental/other	Environmental	2012	Asia	Hu	NA	NA	NA	NA	NA	NA	NA	NA	NA	NA	NA	NA	NA	NA	NA
GCA_002843945.1	GCA_002843945.1	SAMN08100549	NA	environmental	NonMosquito	Equus ferus caballus	Animal	2016	North America	Hu	NA	NA	NA	NA	NA	NA	NA	NA	NA	NA	NA	NA	NA	NA	NA
GCA_002843925.1	GCA_002843925.1	SAMN08100548	NA	environmental	NonMosquito	environmental/other	Environmental	2016	North America	Hu	NA	NA	NA	NA	NA	NA	NA	NA	NA	NA	NA	NA	NA	NA	NA
GCA_002310535.1	GCA_002310535.1	SAMN07625921	NA	environmental	NonMosquito	Anopheles sinensis	Mosquito	2015	Asia	Hu	NA	NA	NA	NA	NA	NA	NA	NA	NA	NA	NA	NA	NA	NA	NA
GCA_002310515.1	GCA_002310515.1	SAMN07625922	NA	environmental	NonMosquito	Anopheles sinensis	Mosquito	2015	Asia	Hu	NA	NA	NA	NA	NA	NA	NA	NA	NA	NA	NA	NA	NA	NA	NA
GCA_002277995.2	GCA_002277995.2	SAMN04875535	NA	Blood	NonMosquito	Homo sapiens	Homo sapiens	2016	Europe	Hu	NA	NA	NA	NA	NA	NA	NA	NA	NA	NA	NA	NA	NA	NA	NA
GCA_002024825.1	GCA_002024825.1	SAMN04482309	NA	CSF	NonMosquito	Homo sapiens	Homo sapiens	1982	North America	Hu	NA	NA	NA	NA	NA	NA	NA	NA	NA	NA	NA	NA	NA	NA	NA
GCA_002023705.1	GCA_002023705.1	SAMN05277596	NA	Unavailable	NonMosquito	Homo sapiens	Homo sapiens	2016	North America	Hu	NA	NA	NA	NA	NA	NA	NA	NA	NA	NA	NA	NA	NA	NA	NA
GCA_002023695.1	GCA_002023695.1	SAMN05275369	NA	Unavailable	NonMosquito	Homo sapiens	Homo sapiens	2016	North America	Hu	NA	NA	NA	NA	NA	NA	NA	NA	NA	NA	NA	NA	NA	NA	NA
GCA_002023665.2	GCA_002023665.2	SAMN02470677	NA	environmental	NonMosquito	Anopheles gambiae lab colony	Mosquito	2006	Europe	Hu	NA	NA	NA	NA	NA	NA	NA	NA	NA	NA	NA	NA	NA	NA	NA
GCA_002023645.1	GCA_002023645.1	SAMN05275358	NA	Unavailable	NonMosquito	Homo sapiens	Homo sapiens	2016	North America	Hu	NA	NA	NA	NA	NA	NA	NA	NA	NA	NA	NA	NA	NA	NA	NA
GCA_002023625.1	GCA_002023625.1	SAMN05256625	NA	Unavailable	NonMosquito	Homo sapiens	Homo sapiens	2016	North America	Hu	NA	NA	NA	NA	NA	NA	NA	NA	NA	NA	NA	NA	NA	NA	NA
GCA_002023565.1	GCA_002023565.1	SAMN05256551	NA	Unavailable	NonMosquito	Homo sapiens	Homo sapiens	2016	North America	Hu	NA	NA	NA	NA	NA	NA	NA	NA	NA	NA	NA	NA	NA	NA	NA
GCA_002023425.1	GCA_002023425.1	SAMN05256530	NA	Unavailable	NonMosquito	Homo sapiens	Homo sapiens	2016	North America	Hu	NA	NA	NA	NA	NA	NA	NA	NA	NA	NA	NA	NA	NA	NA	NA
GCA_002023325.1	GCA_002023325.1	SAMN05255124	NA	Unavailable	NonMosquito	Homo sapiens	Homo sapiens	2016	North America	Hu	NA	NA	NA	NA	NA	NA	NA	NA	NA	NA	NA	NA	NA	NA	NA
GCA_002023235.2	GCA_002023235.2	SAMN04482265	NA	Blood	NonMosquito	Homo sapiens	Homo sapiens	1979	North America	Hu	NA	NA	NA	NA	NA	NA	NA	NA	NA	NA	NA	NA	NA	NA	NA
GCA_002022085.1	GCA_002022085.1	SAMN05277779	NA	CSF	NonMosquito	Homo sapiens	Homo sapiens	1982	Asia	Hu	NA	NA	NA	NA	NA	NA	NA	NA	NA	NA	NA	NA	NA	NA	NA
GCA_002022065.1	GCA_002022065.1	SAMN05273152	NA	Unavailable	NonMosquito	Homo sapiens	Homo sapiens	1957	North America	Hu	NA	NA	NA	NA	NA	NA	NA	NA	NA	NA	NA	NA	NA	NA	NA
GCA_002022045.1	GCA_002022045.1	SAMN05255122	NA	environmental	NonMosquito	Zea mays	Plant	2011	North America	Hu	NA	NA	NA	NA	NA	NA	NA	NA	NA	NA	NA	NA	NA	NA	NA
GCA_002022025.1	GCA_002022025.1	SAMN04254539	NA	Blood	NonMosquito	Homo sapiens	Homo sapiens	1950	North America	Hu	NA	NA	NA	NA	NA	NA	NA	NA	NA	NA	NA	NA	NA	NA	NA
GCA_001703835.1	GCA_001703835.1	SAMN04599207	NA	Blood	NonMosquito	Homo sapiens	Homo sapiens	2010	Asia	Hu	NA	NA	NA	NA	NA	NA	NA	NA	NA	NA	NA	NA	NA	NA	NA
GCA_001618545.2	GCA_001618545.2	SAMN04567745	Elizabethkingia anophelis	Blood	NonMosquito	Homo sapiens	Homo sapiens	2016	North America	Hu	NA	NA	NA	NA	NA	NA	NA	NA	NA	NA	NA	NA	NA	NA	NA
GCA_001618505.2	GCA_001618505.2	SAMN04567738	Elizabethkingia anophelis	BAL	NonMosquito	Homo sapiens	Homo sapiens	2016	North America	Hu	NA	NA	NA	NA	NA	NA	NA	NA	NA	NA	NA	NA	NA	NA	NA
GCA_001618465.2	GCA_001618465.2	SAMN04590540	Elizabethkingia anophelis	Blood	NonMosquito	Homo sapiens	Homo sapiens	2016	North America	Hu	NA	NA	NA	NA	NA	NA	NA	NA	NA	NA	NA	NA	NA	NA	NA
GCA_001482795.1	GCA_001482795.1	SAMN04272205	NA	sputum	NonMosquito	Homo sapiens	Homo sapiens	2009	Asia	Hu	NA	NA	NA	NA	NA	NA	NA	NA	NA	NA	NA	NA	NA	NA	NA
GCA_001051975.1	GCA_001051975.1	SAMN03491119	NA	environmental	NonMosquito	Anopheles gambiae	Mosquito	2013	North America	Hu	NA	NA	NA	NA	NA	NA	NA	NA	NA	NA	NA	NA	NA	NA	NA
GCA_001050935.1	GCA_001050935.1	SAMEA3158491	NA	environmental	NonMosquito	environmental/other	Environmental	2012	Asia	Hu	NA	NA	NA	NA	NA	NA	NA	NA	NA	NA	NA	NA	NA	NA	NA
GCA_001011675.1	GCA_001011675.1	SAMN03704061	NA	environmental	NonMosquito	environmental/other	Environmental	2015	Asia	Hu	NA	NA	NA	NA	NA	NA	NA	NA	NA	NA	NA	NA	NA	NA	NA
GCA_000982575.1	GCA_000982575.1	SAMEA3158465	NA	environmental	NonMosquito	environmental/other	Environmental	2012	Asia	Hu	NA	NA	NA	NA	NA	NA	NA	NA	NA	NA	NA	NA	NA	NA	NA
GCA_000735205.1	GCA_000735205.1	SAMN02797821	NA	environmental	NonMosquito	environmental/other	Environmental	2013	Asia	Hu	NA	NA	NA	NA	NA	NA	NA	NA	NA	NA	NA	NA	NA	NA	NA
GCA_000689515.1	GCA_000689515.1	SAMEA3139014	NA	environmental	NonMosquito	environmental/other	Environmental	2006	Africa	Hu	NA	NA	NA	NA	NA	NA	NA	NA	NA	NA	NA	NA	NA	NA	NA
GCA_000689455.1	GCA_000689455.1	SAMEA3139011	NA	environmental	NonMosquito	environmental/other	Environmental	2011	Africa	Hu	NA	NA	NA	NA	NA	NA	NA	NA	NA	NA	NA	NA	NA	NA	NA
GCA_000496055.1	GCA_000496055.1	SAMN02470986	NA	environmental	NonMosquito	environmental/other	Environmental	2012	Asia	Hu	NA	NA	NA	NA	NA	NA	NA	NA	NA	NA	NA	NA	NA	NA	NA
GCA_000496035.1	GCA_000496035.1	SAMN02470990	NA	environmental	NonMosquito	environmental/other	Environmental	2012	Asia	Hu	NA	NA	NA	NA	NA	NA	NA	NA	NA	NA	NA	NA	NA	NA	NA
GCA_000496015.1	GCA_000496015.1	SAMN02470992	NA	environmental	NonMosquito	environmental/other	Environmental	2012	Asia	Hu	NA	NA	NA	NA	NA	NA	NA	NA	NA	NA	NA	NA	NA	NA	NA
GCA_000495995.1	GCA_000495995.1	SAMN02470987	NA	environmental	NonMosquito	environmental/other	Environmental	2012	Asia	Hu	NA	NA	NA	NA	NA	NA	NA	NA	NA	NA	NA	NA	NA	NA	NA
GCA_000495975.1	GCA_000495975.1	SAMN02470991	NA	Cardio-thoracic	NonMosquito	Homo sapiens	Homo sapiens	2012	Asia	Hu	NA	NA	NA	NA	NA	NA	NA	NA	NA	NA	NA	NA	NA	NA	NA
GCA_000495955.1	GCA_000495955.1	SAMN02470989	NA	Cardio-thoracic	NonMosquito	Homo sapiens	Homo sapiens	2012	Asia	Hu	NA	NA	NA	NA	NA	NA	NA	NA	NA	NA	NA	NA	NA	NA	NA
GCA_000495935.2	GCA_000495935.2	SAMN02470988	NA	Cardio-thoracic	NonMosquito	Homo sapiens	Homo sapiens	2012	Asia	Hu	NA	NA	NA	NA	NA	NA	NA	NA	NA	NA	NA	NA	NA	NA	NA
GCA_000447375.1	GCA_000447375.1	SAMN02471026	NA	Wound swab	NonMosquito	Homo sapiens	Homo sapiens	2012	Europe	Hu	NA	NA	NA	NA	NA	NA	NA	NA	NA	NA	NA	NA	NA	NA	NA
GCA_000240095.3	GCA_000240095.3	SAMN02470679	NA	environmental	NonMosquito	Anopheles gambiae	Mosquito	2010	North America	Hu	NA	NA	NA	NA	NA	NA	NA	NA	NA	NA	NA	NA	NA	NA	NA
GCA_000773465.1	GCA_000773465.1	SAMN03107819	NA	Vitreous fluid	NonMosquito	Homo sapiens	Homo sapiens	2014	Asia	Hu	NA	NA	NA	NA	NA	NA	NA	NA	NA	NA	NA	NA	NA	NA	NA
SRR3240403	GCA_016076955.1	SAMN04567736	Elizabethkingia anophelis	Blood	NonMosquito	Homo sapiens	Homo sapiens	2016	North America	Hu	NA	NA	NA	NA	NA	NA	NA	NA	NA	NA	NA	NA	NA	NA	NA
SRR3240402	GCA_016088475.2	SAMN04567735	Elizabethkingia anophelis	Blood	NonMosquito	Homo sapiens	Homo sapiens	2016	North America	Hu	NA	NA	NA	NA	NA	NA	NA	NA	NA	NA	NA	NA	NA	NA	NA
SRR3240401	GCA_016088495.2	SAMN04567734	Elizabethkingia anophelis	Blood	NonMosquito	Homo sapiens	Homo sapiens	2016	North America	Hu	NA	NA	NA	NA	NA	NA	NA	NA	NA	NA	NA	NA	NA	NA	NA
SRR3710656	GCA_016088455.2	SAMN04567732	Elizabethkingia anophelis	Blood	NonMosquito	Homo sapiens	Homo sapiens	2016	North America	Hu	NA	NA	NA	NA	NA	NA	NA	NA	NA	NA	NA	NA	NA	NA	NA
SRR3465861	GCA_016088555.2	SAMN04913769	Elizabethkingia anophelis	Unavailable	NonMosquito	Homo sapiens	Homo sapiens	2016	North America	Hu	NA	NA	NA	NA	NA	NA	NA	NA	NA	NA	NA	NA	NA	NA	NA
SRR3465881	GCA_016087525.2	SAMN04913789	Elizabethkingia anophelis	Chest Mediport Pocket swab	NonMosquito	Homo sapiens	Homo sapiens	2016	North America	Hu	NA	NA	NA	NA	NA	NA	NA	NA	NA	NA	NA	NA	NA	NA	NA
SRR3465882	GCA_016087515.2	SAMN04913790	Elizabethkingia anophelis	BAL	NonMosquito	Homo sapiens	Homo sapiens	2016	North America	Hu	NA	NA	NA	NA	NA	NA	NA	NA	NA	NA	NA	NA	NA	NA	NA
SRR3465895	GCA_016087465.2	SAMN04913791	Elizabethkingia anophelis	Blood	NonMosquito	Homo sapiens	Homo sapiens	2016	North America	Hu	NA	NA	NA	NA	NA	NA	NA	NA	NA	NA	NA	NA	NA	NA	NA
SRR3465899	GCA_016087495.2	SAMN04913792	Elizabethkingia anophelis	Nose	NonMosquito	Homo sapiens	Homo sapiens	2016	North America	Hu	NA	NA	NA	NA	NA	NA	NA	NA	NA	NA	NA	NA	NA	NA	NA
SRR3465924	GCA_016087335.2	SAMN04913794	Elizabethkingia anophelis	Blood	NonMosquito	Homo sapiens	Homo sapiens	2016	North America	Hu	NA	NA	NA	NA	NA	NA	NA	NA	NA	NA	NA	NA	NA	NA	NA
SRR3465925	GCA_016087415.2	SAMN04913795	Elizabethkingia anophelis	BAL	NonMosquito	Homo sapiens	Homo sapiens	2016	North America	Hu	NA	NA	NA	NA	NA	NA	NA	NA	NA	NA	NA	NA	NA	NA	NA
SRR3465926	GCA_016087435.2	SAMN04913796	Elizabethkingia anophelis	Blood	NonMosquito	Homo sapiens	Homo sapiens	2016	North America	Hu	NA	NA	NA	NA	NA	NA	NA	NA	NA	NA	NA	NA	NA	NA	NA
SRR3465865	GCA_016088415.2	SAMN04913773	Elizabethkingia anophelis	Synovial	NonMosquito	Homo sapiens	Homo sapiens	2016	North America	Hu	NA	NA	NA	NA	NA	NA	NA	NA	NA	NA	NA	NA	NA	NA	NA
SRR3465866	GCA_016088395.2	SAMN04913774	Elizabethkingia anophelis	Blood	NonMosquito	Homo sapiens	Homo sapiens	2016	North America	Hu	NA	NA	NA	NA	NA	NA	NA	NA	NA	NA	NA	NA	NA	NA	NA
SRR3465867	GCA_016088315.2	SAMN04913775	Elizabethkingia anophelis	Sputum	NonMosquito	Homo sapiens	Homo sapiens	2016	North America	Hu	NA	NA	NA	NA	NA	NA	NA	NA	NA	NA	NA	NA	NA	NA	NA
SRR3465868	GCA_016088195.2	SAMN04913776	Elizabethkingia anophelis	Blood	NonMosquito	Homo sapiens	Homo sapiens	2016	North America	Hu	NA	NA	NA	NA	NA	NA	NA	NA	NA	NA	NA	NA	NA	NA	NA
SRR3465869	GCA_016087365.2	SAMN04913777	Elizabethkingia anophelis	Sputum	NonMosquito	Homo sapiens	Homo sapiens	2016	North America	Hu	NA	NA	NA	NA	NA	NA	NA	NA	NA	NA	NA	NA	NA	NA	NA
SRR3465870	GCA_016088015.2	SAMN04913778	Elizabethkingia anophelis	Blood	NonMosquito	Homo sapiens	Homo sapiens	2016	North America	Hu	NA	NA	NA	NA	NA	NA	NA	NA	NA	NA	NA	NA	NA	NA	NA
SRR3465862	GCA_016087555.2	SAMN04913770	Elizabethkingia anophelis	Unavailable	NonMosquito	Homo sapiens	Homo sapiens	2016	North America	Hu	NA	NA	NA	NA	NA	NA	NA	NA	NA	NA	NA	NA	NA	NA	NA
SRR3465863	GCA_016087595.2	SAMN04913771	Elizabethkingia anophelis	Unavailable	NonMosquito	Homo sapiens	Homo sapiens	2016	North America	Hu	NA	NA	NA	NA	NA	NA	NA	NA	NA	NA	NA	NA	NA	NA	NA
SRR3465864	GCA_016087575.2	SAMN04913772	Elizabethkingia anophelis	Blood	NonMosquito	Homo sapiens	Homo sapiens	2016	North America	Hu	NA	NA	NA	NA	NA	NA	NA	NA	NA	NA	NA	NA	NA	NA	NA
SRR3313005	GCA_016087675.2	SAMN04590541	Elizabethkingia anophelis	Blood	NonMosquito	Homo sapiens	Homo sapiens	2016	North America	Hu	NA	NA	NA	NA	NA	NA	NA	NA	NA	NA	NA	NA	NA	NA	NA
SRR3313003	GCA_016087645.2	SAMN04590539	Elizabethkingia anophelis	Blood	NonMosquito	Homo sapiens	Homo sapiens	2016	North America	Hu	NA	NA	NA	NA	NA	NA	NA	NA	NA	NA	NA	NA	NA	NA	NA
SRR3312988	GCA_016087935.2	SAMN04590524	Elizabethkingia anophelis	Blood	NonMosquito	Homo sapiens	Homo sapiens	2016	North America	Hu	NA	NA	NA	NA	NA	NA	NA	NA	NA	NA	NA	NA	NA	NA	NA
SRR3312991	GCA_016087875.2	SAMN04590527	Elizabethkingia anophelis	Blood	NonMosquito	Homo sapiens	Homo sapiens	2016	North America	Hu	NA	NA	NA	NA	NA	NA	NA	NA	NA	NA	NA	NA	NA	NA	NA
SRR3312992	GCA_016087915.2	SAMN04590528	Elizabethkingia anophelis	Blood	NonMosquito	Homo sapiens	Homo sapiens	2016	North America	Hu	NA	NA	NA	NA	NA	NA	NA	NA	NA	NA	NA	NA	NA	NA	NA
SRR3312993	GCA_016087855.2	SAMN04590529	Elizabethkingia anophelis	Blood	NonMosquito	Homo sapiens	Homo sapiens	2016	North America	Hu	NA	NA	NA	NA	NA	NA	NA	NA	NA	NA	NA	NA	NA	NA	NA
SRR3312994	GCA_016087835.2	SAMN04590530	Elizabethkingia anophelis	Blood	NonMosquito	Homo sapiens	Homo sapiens	2016	North America	Hu	NA	NA	NA	NA	NA	NA	NA	NA	NA	NA	NA	NA	NA	NA	NA
SRR3312995	GCA_016087815.2	SAMN04590531	Elizabethkingia anophelis	Blood	NonMosquito	Homo sapiens	Homo sapiens	2016	North America	Hu	NA	NA	NA	NA	NA	NA	NA	NA	NA	NA	NA	NA	NA	NA	NA
SRR3312996	GCA_016087775.2	SAMN04590532	Elizabethkingia anophelis	Blood	NonMosquito	Homo sapiens	Homo sapiens	2016	North America	Hu	NA	NA	NA	NA	NA	NA	NA	NA	NA	NA	NA	NA	NA	NA	NA
SRR3312997	GCA_016087795.2	SAMN04590533	Elizabethkingia anophelis	Blood	NonMosquito	Homo sapiens	Homo sapiens	2016	North America	Hu	NA	NA	NA	NA	NA	NA	NA	NA	NA	NA	NA	NA	NA	NA	NA
SRR3312998	GCA_016087755.2	SAMN04590534	Elizabethkingia anophelis	Blood	NonMosquito	Homo sapiens	Homo sapiens	2016	North America	Hu	NA	NA	NA	NA	NA	NA	NA	NA	NA	NA	NA	NA	NA	NA	NA
SRR3312999	GCA_016087735.2	SAMN04590535	Elizabethkingia anophelis	Blood	NonMosquito	Homo sapiens	Homo sapiens	2016	North America	Hu	NA	NA	NA	NA	NA	NA	NA	NA	NA	NA	NA	NA	NA	NA	NA
SRR3313000	GCA_016087695.2	SAMN04590536	Elizabethkingia anophelis	Blood	NonMosquito	Homo sapiens	Homo sapiens	2016	North America	Hu	NA	NA	NA	NA	NA	NA	NA	NA	NA	NA	NA	NA	NA	NA	NA
SRR3313001	GCA_016087715.2	SAMN04590537	Elizabethkingia anophelis	Blood	NonMosquito	Homo sapiens	Homo sapiens	2016	North America	Hu	NA	NA	NA	NA	NA	NA	NA	NA	NA	NA	NA	NA	NA	NA	NA
SRR3313002	GCA_016087615.2	SAMN04590538	Elizabethkingia anophelis	Blood	NonMosquito	Homo sapiens	Homo sapiens	2016	North America	Hu	NA	NA	NA	NA	NA	NA	NA	NA	NA	NA	NA	NA	NA	NA	NA
SRR3240397	GCA_016088795.2	SAMN04567729	Elizabethkingia anophelis	Blood	NonMosquito	Homo sapiens	Homo sapiens	2016	North America	Hu	NA	NA	NA	NA	NA	NA	NA	NA	NA	NA	NA	NA	NA	NA	NA
SRR3240398	GCA_016088775.2	SAMN04567730	Elizabethkingia anophelis	Blood	NonMosquito	Homo sapiens	Homo sapiens	2016	North America	Hu	NA	NA	NA	NA	NA	NA	NA	NA	NA	NA	NA	NA	NA	NA	NA
SRR3240405	GCA_016088715.2	SAMN04567737	Elizabethkingia anophelis	Blood	NonMosquito	Homo sapiens	Homo sapiens	2016	North America	Hu	NA	NA	NA	NA	NA	NA	NA	NA	NA	NA	NA	NA	NA	NA	NA
SRR3240407	GCA_016088665.2	SAMN04567739	Elizabethkingia anophelis	Sputum	NonMosquito	Homo sapiens	Homo sapiens	2016	North America	Hu	NA	NA	NA	NA	NA	NA	NA	NA	NA	NA	NA	NA	NA	NA	NA
SRR3240408	GCA_016088675.2	SAMN04567740	Elizabethkingia anophelis	Blood	NonMosquito	Homo sapiens	Homo sapiens	2016	North America	Hu	NA	NA	NA	NA	NA	NA	NA	NA	NA	NA	NA	NA	NA	NA	NA
SRR3240409	GCA_016088635.2	SAMN04567741	Elizabethkingia anophelis	Unavailable	NonMosquito	Homo sapiens	Homo sapiens	2016	North America	Hu	NA	NA	NA	NA	NA	NA	NA	NA	NA	NA	NA	NA	NA	NA	NA
SRR3240410	GCA_016088615.2	SAMN04567742	Elizabethkingia anophelis	Blood	NonMosquito	Homo sapiens	Homo sapiens	2016	North America	Hu	NA	NA	NA	NA	NA	NA	NA	NA	NA	NA	NA	NA	NA	NA	NA
SRR3240411	GCA_016088595.2	SAMN04567743	Elizabethkingia anophelis	Blood	NonMosquito	Homo sapiens	Homo sapiens	2016	North America	Hu	NA	NA	NA	NA	NA	NA	NA	NA	NA	NA	NA	NA	NA	NA	NA
SRR3240414	GCA_016088535.2	SAMN04567746	Elizabethkingia anophelis	Blood	NonMosquito	Homo sapiens	Homo sapiens	2016	North America	Hu	NA	NA	NA	NA	NA	NA	NA	NA	NA	NA	NA	NA	NA	NA	NA
SRR3240400	GCA_016088435.2	SAMN04567733	Elizabethkingia anophelis	Blood	NonMosquito	Homo sapiens	Homo sapiens	2016	North America	Hu	NA	NA	NA	NA	NA	NA	NA	NA	NA	NA	NA	NA	NA	NA	NA
NA	GCA_037148015.1	NA	Elizabethkingia anophelis	larval water	Mosquito	mosquito_larval_water	MosquitoLarvalWater	2022	NA	MosAIC	MMO-16	UW_Capstone_Students	Madison,WI,USA;North_America	mosquito_larval_water	lab	NA	NA	NA	NA	NA	NA	NA	NA	NA	NA
NA	GCA_037147715.1	NA	Elizabethkingia anophelis	larval water	Mosquito	mosquito_larval_water	MosquitoLarvalWater	2022	NA	MosAIC	MMO-21	UW_Capstone_Students	Madison,WI,USA;North_America	mosquito_larval_water	lab	NA	NA	NA	NA	NA	NA	NA	NA	NA	NA
NA	GCA_037148615.1	NA	Elizabethkingia anophelis	Mosquito	Mosquito	mosquito	Mosquito	2022	NA	MosAIC	MMO-105	UW_Capstone_Students	Madison,WI,USA;North_America	mosquito	lab	NA	NA	NA	NA	Toxorhynchites_amboinensis	unk	adults	female	non_blood_fed	whole_body
NA	GCA_037149095.1	NA	Elizabethkingia meningoseptica	Mosquito	Mosquito	mosquito	Mosquito	2022	NA	MosAIC	USMM049	Povelones_Michael	Philadelphia,PA,USA;North_America	mosquito	lab	NA	NA	NA	NA	Anopheles_gambiae	G3	adults	female	non_blood_fed	midgut
NA	GCA_037149035.1	NA	Elizabethkingia meningoseptica	Mosquito	Mosquito	mosquito	Mosquito	2022	NA	MosAIC	USMM050	Povelones_Michael	Philadelphia,PA,USA;North_America	mosquito	lab	NA	NA	NA	NA	Anopheles_gambiae	G3	adults	female	non_blood_fed	midgut
NA	GCA_037148995.1	NA	Elizabethkingia meningoseptica	Mosquito	Mosquito	mosquito	Mosquito	2022	NA	MosAIC	USMM056	Povelones_Michael	Philadelphia,PA,USA;North_America	mosquito	lab	NA	NA	NA	NA	Anopheles_gambiae	G3	adults	female	blood_fed	midgut
NA	GCA_037148935.1	NA	Elizabethkingia meningoseptica	Mosquito	Mosquito	mosquito	Mosquito	2022	NA	MosAIC	USMM057	Povelones_Michael	Philadelphia,PA,USA;North_America	mosquito	lab	NA	NA	NA	NA	Anopheles_gambiae	G3	adults	female	blood_fed	midgut
NA	GCA_037152895.1	NA	Elizabethkingia anophelis	Mosquito	Mosquito	mosquito	Mosquito	2022	NA	MosAIC	USMM094	Caragata_Eric	Vero_Beach,FL,USA;North_America	mosquito	lab	NA	NA	NA	NA	Aedes_aegypti	Palmetto	adults	female	non_blood_fed	whole_body
NA	GCA_037152855.1	NA	Elizabethkingia anophelis	Mosquito	Mosquito	mosquito	Mosquito	2022	NA	MosAIC	USMM095	Caragata_Eric	Vero_Beach,FL,USA;North_America	mosquito	lab	NA	NA	NA	NA	Aedes_aegypti	Palmetto	adults	female	non_blood_fed	whole_body
NA	GCA_037152755.1	NA	Elizabethkingia anophelis	Mosquito	Mosquito	mosquito	Mosquito	2022	NA	MosAIC	USMM096	Caragata_Eric	Vero_Beach,FL,USA;North_America	mosquito	lab	NA	NA	NA	NA	Aedes_albopictus	IndianRiver	adults	female	non_blood_fed	whole_body
NA	GCA_037152815.1	NA	Elizabethkingia anophelis	Mosquito	Mosquito	mosquito	Mosquito	2022	NA	MosAIC	USMM097	Caragata_Eric	Vero_Beach,FL,USA;North_America	mosquito	lab	NA	NA	NA	NA	Aedes_albopictus	IndianRiver	adults	female	non_blood_fed	whole_body
NA	GCA_037150955.1	NA	Elizabethkingia meningoseptica	Mosquito	Mosquito	mosquito	Mosquito	2022	NA	MosAIC	LB11	Hughes_Grant/Heinz_Eva	Liverpool_L3_5QA,UK;Europe	mosquito	lab	NA	NA	NA	NA	Aedes_aegypti	Thai	adults	female	non_blood_fed	whole_body
NA	GCA_037150875.1	NA	Elizabethkingia meningoseptica	Mosquito	Mosquito	mosquito	Mosquito	2022	NA	MosAIC	LB15	Hughes_Grant/Heinz_Eva	Liverpool_L3_5QA,UK;Europe	mosquito	lab	NA	NA	NA	NA	Aedes_aegypti	Thai	adults	female	non_blood_fed	whole_body
NA	GCA_037150795.1	NA	Elizabethkingia meningoseptica	Mosquito	Mosquito	mosquito	Mosquito	2022	NA	MosAIC	LB26	Hughes_Grant/Heinz_Eva	Liverpool_L3_5QA,UK;Europe	mosquito	lab	NA	NA	NA	NA	Aedes_aegypti	Thai	adults	female	non_blood_fed	whole_body

## Sheet: Serratia
Table S6. Metadata for previously sequenced (i.e., external to MosAIC) Serratia genomes retrieved from GenBank and manually curated from the GTDB. Data adapted from doi:10.1038/s41467-022-32929-2.
File_prefix	new_file_prefix	File	Strain.name	Assembly	Locus	BioSample	BioProject	Source	Paper	Dataset	Host	Generic_host	host_simple	Strain	Location	Country	Altered.Collection.Date	Collection.Date	Submission.Date	Species	Short.species	Assembly.Method	Genome.Representation	Largest.contig	Total.length	X..contigs.....0.bp.	Genome.Coverage	Sequencing.Technology	Assembly.Length	Journal	Authors	Title	X..contigs.....1000.bp.	X..contigs.....5000.bp.	X..contigs.....10000.bp.	X..contigs.....25000.bp.	X..contigs.....50000.bp.	Total.length.....0.bp.	Total.length.....1000.bp.	Total.length.....5000.bp.	Total.length.....10000.bp.	Total.length.....25000.bp.	Total.length.....50000.bp.	X..contigs	GC....	N50	N75	L50	L75
26968_7_1	26968_7_1	NA	4026	NA	NA	NA	NA	Caprifig	Grimont collection (Institut Pasteur)	Grimont collection (Institut Pasteur)	Caprifig	Plant	Plant	4026	USA: California:Winters	USA	NA	September; 1977	NA	Serratia ficaria	Serratia ficaria	Method :: Sanger Pathogens Assembly Pipeline	Representation :: Draft	1310817	5160177	24	NA	Technology :: Illumina MiSeq	5162389	NA	NA	Grimont; P. A. D.; Grimont; F. and Starr; M. P. (1979) ÈóÇÂÇôËÉ∂Èçã„Ñ©Â¥ïÈèå„É•ŒßÁºÅÂèâÁ¨ßratia ficaria sp. nov.; a bacterial species associated with Smyrna figs and the fig wasp Blastophaga psenesÈóÇ; Current Microbiology; 2(5); pp. 277ÈóÇ282. doi: 10.1007/BF02602859.	16	13	13	13	10	5162389	5158904	5151295	5151295	5151295	5045072	18	60.18	581386	452793	3	5
26968_7_10	26968_7_10	NA	5492	NA	NA	NA	NA	NA	Grimont collection (Institut Pasteur)	Grimont collection (Institut Pasteur)	NA	NA	Missing	5492	NA	Unknown	NA	NA	NA	Serratia ficaria	Serratia ficaria	Method :: Sanger Pathogens Assembly Pipeline	Representation :: Draft	364280	5319816	69	NA	Technology :: Illumina MiSeq	5321316	NA	NA	NA	59	48	42	37	28	5321316	5315525	5285040	5246303	5155930	4839246	65	60.08	226442	115031	9	17
26968_7_100	26968_7_100	NA	9904872	NA	NA	NA	NA	NA	Grimont collection (Institut Pasteur)	Grimont collection (Institut Pasteur)	NA	NA	Missing	9904872	NA	Unknown	NA	NA	NA	Serratia liquefaciens	Serratia liquefaciens	Method :: Sanger Pathogens Assembly Pipeline	Representation :: Draft	695293	5603565	46	NA	Technology :: Illumina MiSeq	5605141	NA	NA	NA	41	35	30	27	21	5605141	5602759	5590555	5553058	5505268	5302047	42	55.21	323777	171441	6	12
26968_7_101	26968_7_101	NA	4364	NA	NA	NA	NA	Mushroom	Grimont collection (Institut Pasteur)	Grimont collection (Institut Pasteur)	Mushroom	Plant	Plant	4364	NA	Unknown	NA	NA	NA	Serratia proteamaculans	Serratia proteamaculans	Method :: Sanger Pathogens Assembly Pipeline	Representation :: Draft	1515101	5809385	53	NA	Technology :: Illumina MiSeq	5816080	NA	NA	Grimont; P. A. D.; Grimont; F. and Irino; K. (1982) ÈóÇÂÇôËÉ∂Èçã„Ñ©Â¥ïÈèå„É•Œßochemical characterization of Serratia liquefaciens sensu stricto; Serratia proteamaculans; and Serratia grimesii sp. nov.ÈóÇ; Current Microbiology; 7(2); pp. 69ÈóÇ74. doi: 10.1007/BF01568416.	30	24	18	16	13	5816080	5806368	5795613	5750244	5719997	5622186	35	54.72	692795	310809	3	6
26968_7_102	26968_7_102	NA	336	NA	NA	NA	NA	NA	Grimont collection (Institut Pasteur)	Grimont collection (Institut Pasteur)	NA	NA	Missing	336	NA	Unknown	NA	NA	NA	Serratia entomophila	Serratia entomophila	Method :: Sanger Pathogens Assembly Pipeline	Representation :: Draft	1188634	5560674	22	NA	Technology :: Illumina MiSeq	5561448	NA	NA	NA	19	18	17	16	11	5561448	5559999	5558566	5553507	5533654	5376748	20	54.87	910803	291681	3	5
26968_7_104	26968_7_104	NA	9107435	NA	NA	NA	NA	NA	Grimont collection (Institut Pasteur)	Grimont collection (Institut Pasteur)	NA	NA	Missing	9107435	NA	Unknown	NA	NA	NA	Serratia entomophila	Serratia entomophila	Method :: Sanger Pathogens Assembly Pipeline	Representation :: Draft	970054	4932856	49	NA	Technology :: Illumina MiSeq	4936795	NA	NA	NA	34	26	23	21	19	4936795	4929355	4912869	4892281	4860870	4790737	39	59.25	359206	161666	5	10
26968_7_105	26968_7_105	NA	9107443	NA	NA	NA	NA	NA	Grimont collection (Institut Pasteur)	Grimont collection (Institut Pasteur)	NA	NA	Missing	9107443	NA	Unknown	NA	NA	NA	Serratia entomophila	Serratia entomophila	Method :: Sanger Pathogens Assembly Pipeline	Representation :: Draft	657960	5157636	56	NA	Technology :: Illumina MiSeq	5159281	NA	NA	NA	47	37	33	31	25	5159281	5154504	5123527	5091607	5049362	4845253	52	58.81	250688	128788	7	14
26968_7_106	26968_7_106	NA	BC+B	NA	NA	NA	NA	NA	Grimont collection (Institut Pasteur)	Grimont collection (Institut Pasteur)	NA	NA	Missing	BC+B	NA	Unknown	NA	NA	NA	Serratia entomophila	Serratia entomophila	Method :: Sanger Pathogens Assembly Pipeline	Representation :: Draft	766368	5083696	44	NA	Technology :: Illumina MiSeq	5086893	NA	NA	NA	33	26	24	22	19	5086893	5081603	5064808	5051800	5027357	4923255	36	58.99	358814	164605	5	11
26968_7_107	26968_7_107	NA	A14	NA	NA	NA	NA	Montalto (Canterbury; New Zealand); mature pasture; 122 grass grubs/m2; 32% diseased	Grimont collection (Institut Pasteur)	Grimont collection (Institut Pasteur)	NA	Costelytra zealandica	Insect	A14	New Zealand: Canterbury:Montalto	New Zealand	NA	NA	NA	Serratia entomophila	Serratia entomophila	Method :: Sanger Pathogens Assembly Pipeline	Representation :: Draft	1337362	4958247	23	NA	Technology :: Illumina MiSeq	4960185	NA	NA	Grimont; P. a. D. et al. (1988) ÈóÇÂÇôËÉ∂Èçã„Ñ©Â¥ïÈèå„É•ŒßÁºÅÂèâÁ¨ßratia entomophila sp. nov. Associated with Amber Disease in the New Zealand Grass Grub Costelytra zealandicaÈóÇ; International Journal of Systematic Bacteriology; 38(1); pp. 1ÈóÇ6. doi: 10.1099/00207713-38-1-1.	15	13	13	13	10	4960185	4955894	4952702	4952702	4952702	4831587	18	59.09	1271879	335728	2	5
26968_7_108	26968_7_108	NA	3.88	NA	NA	NA	NA	NA	Grimont collection (Institut Pasteur)	Grimont collection (Institut Pasteur)	NA	NA	Missing	3.88	NA	Unknown	NA	NA	NA	Serratia liquefaciens	Serratia liquefaciens	Method :: Sanger Pathogens Assembly Pipeline	Representation :: Draft	3179973	5150370	10	NA	Technology :: Illumina MiSeq	5150684	NA	NA	NA	9	9	8	8	6	5150684	5150370	5150370	5143357	5143357	5085286	9	55.43	3179973	692731	1	2
26968_7_109	26968_7_109	NA	3894	NA	NA	NA	NA	NA	Grimont collection (Institut Pasteur)	Grimont collection (Institut Pasteur)	NA	NA	Missing	3894	NA	Unknown	NA	NA	NA	Serratia proteamaculans	Serratia proteamaculans	Method :: Sanger Pathogens Assembly Pipeline	Representation :: Draft	1344675	5429248	20	NA	Technology :: Illumina MiSeq	5429675	NA	NA	NA	15	14	14	14	13	5429675	5426848	5424820	5424820	5424820	5387704	19	55.23	560619	304348	3	7
26968_7_11	26968_7_11	NA	A13	NA	NA	NA	NA	Wakanui (Canterbury; New Zealand); mature pasture; 100-200 grass grubslm2; 3% diseased	Grimont collection (Institut Pasteur)	Grimont collection (Institut Pasteur)	NA	Costelytra zealandica	Insect	A13	New Zealand: Canterbury; Wakanui	New Zealand	NA	NA	NA	Serratia entomophila	Serratia entomophila	Method :: Sanger Pathogens Assembly Pipeline	Representation :: Draft	630197	4974155	47	NA	Technology :: Illumina MiSeq	4977556	NA	NA	Grimont; P. a. D. et al. (1988) ÈóÇÂÇôËÉ∂Èçã„Ñ©Â¥ïÈèå„É•ŒßÁºÅÂèâÁ¨ßratia entomophila sp. nov. Associated with Amber Disease in the New Zealand Grass Grub Costelytra zealandicaÈóÇ; International Journal of Systematic Bacteriology; 38(1); pp. 1ÈóÇ6. doi: 10.1099/00207713-38-1-1.	35	30	29	26	22	4977556	4971988	4960880	4954227	4912401	4756264	38	59.21	235599	149087	7	14
26968_7_110	26968_7_110	NA	337	NA	NA	NA	NA	NA	Grimont collection (Institut Pasteur)	Grimont collection (Institut Pasteur)	NA	NA	Missing	337	NA	Unknown	NA	NA	NA	Serratia entomophila	Serratia entomophila	Method :: Sanger Pathogens Assembly Pipeline	Representation :: Draft	1399004	5629878	24	NA	Technology :: Illumina MiSeq	5631011	NA	NA	NA	20	19	18	13	12	5631011	5629208	5627774	5621790	5544486	5511743	21	54.8	907411	294643	3	6
26968_7_111	26968_7_111	NA	398	NA	NA	NA	NA	NA	Grimont collection (Institut Pasteur)	Grimont collection (Institut Pasteur)	NA	NA	Missing	398	NA	Unknown	NA	NA	NA	Serratia entomophila	Serratia entomophila	Method :: Sanger Pathogens Assembly Pipeline	Representation :: Draft	1299770	5090663	44	NA	Technology :: Illumina MiSeq	5094018	NA	NA	NA	34	30	27	23	18	5094018	5089484	5080131	5064359	5010456	4822698	36	59.03	328240	158231	4	10
26968_7_112	26968_7_112	NA	9107436	NA	NA	NA	NA	NA	Grimont collection (Institut Pasteur)	Grimont collection (Institut Pasteur)	NA	NA	Missing	9107436	NA	Unknown	NA	NA	NA	Serratia entomophila	Serratia entomophila	Method :: Sanger Pathogens Assembly Pipeline	Representation :: Draft	592412	4982966	47	NA	Technology :: Illumina MiSeq	4986530	NA	NA	NA	36	33	32	27	23	4986530	4981255	4976077	4967348	4897570	4734603	38	59.19	222113	150573	8	15
26968_7_113	26968_7_113	NA	9107465	NA	NA	NA	NA	NA	Grimont collection (Institut Pasteur)	Grimont collection (Institut Pasteur)	NA	NA	Missing	9107465	NA	Unknown	NA	NA	NA	Serratia entomophila	Serratia entomophila	Method :: Sanger Pathogens Assembly Pipeline	Representation :: Draft	1240742	5084130	36	NA	Technology :: Illumina MiSeq	5088648	NA	NA	NA	19	14	14	14	12	5088648	5081127	5067339	5067339	5067339	4981371	23	58.91	556174	287406	3	6
26968_7_114	26968_7_114	NA	201	NA	NA	NA	NA	NA	Grimont collection (Institut Pasteur)	Grimont collection (Institut Pasteur)	NA	NA	Missing	201	NA	Unknown	NA	NA	NA	Serratia entomophila	Serratia entomophila	Method :: Sanger Pathogens Assembly Pipeline	Representation :: Draft	955449	4910534	48	NA	Technology :: Illumina MiSeq	4914386	NA	NA	NA	36	26	22	20	18	4914386	4908515	4890975	4869139	4839168	4780767	39	59.3	327918	177494	5	10
26968_7_115	26968_7_115	NA	A2	NA	NA	NA	NA	Montalto (Canterbury; New Zealand); mature pasture; 122 grass grubs/m2; 32% diseased	Grimont collection (Institut Pasteur)	Grimont collection (Institut Pasteur)	NA	Costelytra zealandica	Insect	A2	New Zealand: Canterbury: Montalto	New Zealand	NA	NA	NA	Serratia entomophila	Serratia entomophila	Method :: Sanger Pathogens Assembly Pipeline	Representation :: Draft	766372	5075048	39	NA	Technology :: Illumina MiSeq	5077249	NA	NA	Grimont; P. a. D. et al. (1988) ÈóÇÂÇôËÉ∂Èçã„Ñ©Â¥ïÈèå„É•ŒßÁºÅÂèâÁ¨ßratia entomophila sp. nov. Associated with Amber Disease in the New Zealand Grass Grub Costelytra zealandicaÈóÇ; International Journal of Systematic Bacteriology; 38(1); pp. 1ÈóÇ6. doi: 10.1099/00207713-38-1-1.	29	26	25	23	21	5077249	5071947	5067000	5060943	5033786	4966671	33	58.98	304817	169578	6	12
26968_7_116	26968_7_116	NA	4364	NA	NA	NA	NA	Mushroom	Grimont collection (Institut Pasteur)	Grimont collection (Institut Pasteur)	NA	Plant	Plant	4364	NA	Unknown	NA	NA	NA	Serratia proteamaculans	Serratia proteamaculans	Method :: Sanger Pathogens Assembly Pipeline	Representation :: Draft	1953979	5660679	21	NA	Technology :: Illumina MiSeq	5663606	NA	NA	Grimont; P. A. D.; Grimont; F. and Irino; K. (1982) ÈóÇÂÇôËÉ∂Èçã„Ñ©Â¥ïÈèå„É•Œßochemical characterization of Serratia liquefaciens sensu stricto; Serratia proteamaculans; and Serratia grimesii sp. nov.ÈóÇ; Current Microbiology; 7(2); pp. 69ÈóÇ74. doi: 10.1007/BF01568416.	12	11	11	11	9	5663606	5659976	5658628	5658628	5658628	5585367	13	54.8	1097605	551782	2	4
26968_7_117	26968_7_117	NA	358	NA	NA	NA	NA	NA	Grimont collection (Institut Pasteur)	Grimont collection (Institut Pasteur)	NA	NA	Missing	358	NA	Unknown	NA	NA	NA	Serratia entomophila	Serratia entomophila	Method :: Sanger Pathogens Assembly Pipeline	Representation :: Draft	2471031	5318875	18	NA	Technology :: Illumina MiSeq	5319669	NA	NA	NA	14	14	13	13	10	5319669	5317645	5317645	5311929	5311929	5217776	16	54.98	606780	386309	2	5
26968_7_118	26968_7_118	NA	430	NA	NA	NA	NA	NA	Grimont collection (Institut Pasteur)	Grimont collection (Institut Pasteur)	NA	NA	Missing	430	NA	Unknown	NA	NA	NA	Serratia entomophila	Serratia entomophila	Method :: Sanger Pathogens Assembly Pipeline	Representation :: Draft	519588	4914622	40	NA	Technology :: Illumina MiSeq	4918548	NA	NA	NA	27	25	23	21	18	4918548	4911800	4907927	4897177	4867234	4749185	31	59.3	344966	177789	6	11
26968_7_119	26968_7_119	NA	9107476	NA	NA	NA	NA	NA	Grimont collection (Institut Pasteur)	Grimont collection (Institut Pasteur)	NA	NA	Missing	9107476	NA	Unknown	NA	NA	NA	Serratia entomophila	Serratia entomophila	Method :: Sanger Pathogens Assembly Pipeline	Representation :: Draft	887504	5085762	37	NA	Technology :: Illumina MiSeq	5087577	NA	NA	NA	31	23	22	20	18	5087577	5085087	5067826	5062207	5037698	4970240	32	59.02	519777	177642	4	9
26968_7_12	26968_7_12	NA	5680	NA	NA	NA	NA	NA	Grimont collection (Institut Pasteur)	Grimont collection (Institut Pasteur)	NA	NA	Missing	5680	NA	Unknown	NA	NA	NA	Serratia fonticola	Serratia fonticola	Method :: Sanger Pathogens Assembly Pipeline	Representation :: Draft	685905	5963675	52	NA	Technology :: Illumina MiSeq	5966755	NA	NA	NA	41	39	39	36	31	5966755	5961591	5956727	5956727	5914794	5729096	44	53.79	268100	106593	7	17
26968_7_120	26968_7_120	NA	9107474	NA	NA	NA	NA	NA	Grimont collection (Institut Pasteur)	Grimont collection (Institut Pasteur)	NA	NA	Missing	9107474	NA	Unknown	NA	NA	NA	Serratia entomophila	Serratia entomophila	Method :: Sanger Pathogens Assembly Pipeline	Representation :: Draft	766378	5070733	43	NA	Technology :: Illumina MiSeq	5074378	NA	NA	NA	30	26	24	22	20	5074378	5067923	5057452	5046282	5016198	4929894	34	59.08	328262	163823	5	11
26968_7_121	26968_7_121	NA	197	NA	NA	NA	NA	NA	Grimont collection (Institut Pasteur)	Grimont collection (Institut Pasteur)	NA	NA	Missing	197	NA	Unknown	NA	NA	NA	Serratia entomophila	Serratia entomophila	Method :: Sanger Pathogens Assembly Pipeline	Representation :: Draft	1661109	5342357	40	NA	Technology :: Illumina MiSeq	5345219	NA	NA	NA	26	19	16	12	10	5345219	5337621	5324241	5303844	5238929	5185153	32	54.95	1477642	346810	2	4
26968_7_122	26968_7_122	NA	A11	NA	NA	NA	NA	NA	Grimont collection (Institut Pasteur)	Grimont collection (Institut Pasteur)	NA	NA	Missing	A11	NA	Unknown	NA	NA	NA	Serratia entomophila	Serratia entomophila	Method :: Sanger Pathogens Assembly Pipeline	Representation :: Draft	1659566	4922011	31	NA	Technology :: Illumina MiSeq	4924446	NA	NA	NA	17	16	15	14	12	4924446	4916912	4915364	4905557	4889540	4818759	25	59.29	1067115	221127	2	4
26968_7_123	26968_7_123	NA	3980	NA	NA	NA	NA	NA	Grimont collection (Institut Pasteur)	Grimont collection (Institut Pasteur)	NA	NA	Missing	3980	NA	Unknown	NA	NA	NA	Serratia ficaria	Serratia ficaria	Method :: Sanger Pathogens Assembly Pipeline	Representation :: Draft	1307003	5259553	24	NA	Technology :: Illumina MiSeq	5261115	NA	NA	NA	20	16	16	15	14	5261115	5259553	5249397	5249397	5236284	5202237	20	60.05	654336	281371	3	7
26968_7_124	26968_7_124	NA	1450	NA	NA	NA	NA	NA	Grimont collection (Institut Pasteur)	Grimont collection (Institut Pasteur)	NA	NA	Missing	1450	NA	Unknown	NA	NA	NA	Serratia proteamaculans	Serratia proteamaculans	Method :: Sanger Pathogens Assembly Pipeline	Representation :: Draft	3102374	5351589	11	NA	Technology :: Illumina MiSeq	5351899	NA	NA	NA	9	8	8	8	7	5351899	5350972	5346387	5346387	5346387	5309595	10	55.29	3102374	554148	1	3
26968_7_125	26968_7_125	NA	4121	NA	NA	NA	NA	NA	Grimont collection (Institut Pasteur)	Grimont collection (Institut Pasteur)	NA	NA	Missing	4121	NA	Unknown	NA	NA	NA	Serratia proteamaculans	Serratia proteamaculans	Method :: Sanger Pathogens Assembly Pipeline	Representation :: Draft	598226	5340255	36	NA	Technology :: Illumina MiSeq	5343005	NA	NA	NA	26	24	24	23	19	5343005	5338092	5335551	5335551	5323058	5162247	29	55.07	403720	218515	6	11
26968_7_126	26968_7_126	NA	493	NA	NA	NA	NA	NA	Grimont collection (Institut Pasteur)	Grimont collection (Institut Pasteur)	NA	NA	Missing	493	NA	Unknown	NA	NA	NA	Serratia entomophila	Serratia entomophila	Method :: Sanger Pathogens Assembly Pipeline	Representation :: Draft	3033107	4929461	13	NA	Technology :: Illumina MiSeq	4930949	NA	NA	NA	8	7	7	7	6	4930949	4928699	4925372	4925372	4925372	4888423	9	59.87	3033107	551311	1	3
26968_7_127	26968_7_127	NA	9107477	NA	NA	NA	NA	NA	Grimont collection (Institut Pasteur)	Grimont collection (Institut Pasteur)	NA	NA	Missing	9107477	NA	Unknown	NA	NA	NA	Serratia entomophila	Serratia entomophila	Method :: Sanger Pathogens Assembly Pipeline	Representation :: Draft	630124	4975625	43	NA	Technology :: Illumina MiSeq	4978664	NA	NA	NA	34	27	27	24	19	4978664	4974865	4959585	4959585	4914889	4700553	35	59.21	300446	162065	5	11
26968_7_128	26968_7_128	NA	8806219	NA	NA	NA	NA	NA	Grimont collection (Institut Pasteur)	Grimont collection (Institut Pasteur)	NA	NA	Missing	8806219	NA	Unknown	NA	NA	NA	Serratia entomophila	Serratia entomophila	Method :: Sanger Pathogens Assembly Pipeline	Representation :: Draft	2658517	4867860	30	NA	Technology :: Illumina MiSeq	4869581	NA	NA	NA	20	14	13	12	11	4869581	4864079	4851459	4843931	4828046	4790604	25	59.36	2658517	253272	1	4
26968_7_129	26968_7_129	NA	201	NA	NA	NA	NA	NA	Grimont collection (Institut Pasteur)	Grimont collection (Institut Pasteur)	NA	NA	Missing	201	NA	Unknown	NA	NA	NA	Serratia entomophila	Serratia entomophila	Method :: Sanger Pathogens Assembly Pipeline	Representation :: Draft	2403826	5285795	14	NA	Technology :: Illumina MiSeq	5286936	NA	NA	NA	8	8	8	8	7	5286936	5283715	5283715	5283715	5283715	5251070	11	55.09	835356	591291	2	4
26968_7_13	26968_7_13	NA	A12	NA	NA	NA	NA	Wakanui (Canterbury; New Zealand); mature pasture; 100-200 grass grubslm2; 3% diseased	Grimont collection (Institut Pasteur)	Grimont collection (Institut Pasteur)	NA	Costelytra zealandica	Insect	A12	New Zealand: Canterbury; Wakanui	New Zealand	NA	NA	NA	Serratia entomophila	Serratia entomophila	Method :: Sanger Pathogens Assembly Pipeline	Representation :: Draft	1092874	5135735	36	NA	Technology :: Illumina MiSeq	5138007	NA	NA	Grimont; P. a. D. et al. (1988) ÈóÇÂÇôËÉ∂Èçã„Ñ©Â¥ïÈèå„É•ŒßÁºÅÂèâÁ¨ßratia entomophila sp. nov. Associated with Amber Disease in the New Zealand Grass Grub Costelytra zealandicaÈóÇ; International Journal of Systematic Bacteriology; 38(1); pp. 1ÈóÇ6. doi: 10.1099/00207713-38-1-1.	27	22	22	18	15	5138007	5133840	5119542	5119542	5060500	4942606	30	58.94	508073	274706	4	7
26968_7_130	26968_7_130	NA	A1	NA	NA	NA	NA	Fairton (Canterbury; New Zealand); mature pasture; 550 grass grubs/m2; 65% diseased	Grimont collection (Institut Pasteur)	Grimont collection (Institut Pasteur)	NA	Costelytra zealandica	Insect	A1	New Zealand: Canterbury; Fairton	New Zealand	NA	NA	NA	Serratia entomophila	Serratia entomophila	Method :: Sanger Pathogens Assembly Pipeline	Representation :: Draft	877032	5085395	47	NA	Technology :: Illumina MiSeq	5088046	NA	NA	Grimont; P. a. D. et al. (1988) ÈóÇÂÇôËÉ∂Èçã„Ñ©Â¥ïÈèå„É•ŒßÁºÅÂèâÁ¨ßratia entomophila sp. nov. Associated with Amber Disease in the New Zealand Grass Grub Costelytra zealandicaÈóÇ; International Journal of Systematic Bacteriology; 38(1); pp. 1ÈóÇ6. doi: 10.1099/00207713-38-1-1.	35	25	24	23	22	5088046	5081513	5057660	5052367	5038506	5000000	40	58.98	238133	156865	6	13
26968_7_131	26968_7_131	NA	4742	NA	NA	NA	NA	Black fig	Grimont collection (Institut Pasteur)	Grimont collection (Institut Pasteur)	NA	Plant	Plant	4742	Silicy: Acate	Sicily	NA	NA	NA	Serratia ficaria	Serratia ficaria	Method :: Sanger Pathogens Assembly Pipeline	Representation :: Draft	359173	5292565	113	NA	Technology :: Illumina MiSeq	5293885	NA	NA	NA	98	68	58	39	31	5293885	5283186	5215325	5147252	4832100	4529436	110	59.92	160177	80849	11	23
26968_7_132	26968_7_132	NA	3883	NA	NA	NA	NA	NA	Grimont collection (Institut Pasteur)	Grimont collection (Institut Pasteur)	NA	NA	Missing	3883	NA	Unknown	NA	NA	NA	Serratia proteamaculans	Serratia proteamaculans	Method :: Sanger Pathogens Assembly Pipeline	Representation :: Draft	1818603	5243200	16	NA	Technology :: Illumina MiSeq	5244177	NA	NA	NA	12	11	11	11	10	5244177	5242697	5240571	5240571	5240571	5204095	13	55.04	1231418	424774	2	4
26968_7_133	26968_7_133	NA	371	NA	NA	NA	NA	NA	Grimont collection (Institut Pasteur)	Grimont collection (Institut Pasteur)	NA	NA	Missing	371	NA	Unknown	NA	NA	NA	Serratia entomophila	Serratia entomophila	Method :: Sanger Pathogens Assembly Pipeline	Representation :: Draft	3027633	5481643	16	NA	Technology :: Illumina MiSeq	5481643	NA	NA	NA	15	13	12	12	10	5481643	5481027	5475952	5470101	5470101	5400220	16	55.15	3027633	317281	1	4
26968_7_134	26968_7_134	NA	494	NA	NA	NA	NA	NA	Grimont collection (Institut Pasteur)	Grimont collection (Institut Pasteur)	NA	NA	Missing	494	NA	Unknown	NA	NA	NA	Serratia entomophila	Serratia entomophila	Method :: Sanger Pathogens Assembly Pipeline	Representation :: Draft	3036230	4930959	16	NA	Technology :: Illumina MiSeq	4932002	NA	NA	NA	11	9	8	8	6	4932002	4929669	4924090	4918032	4918032	4861674	13	59.87	3036230	550830	1	3
26968_7_135	26968_7_135	NA	9107480	NA	NA	NA	NA	NA	Grimont collection (Institut Pasteur)	Grimont collection (Institut Pasteur)	NA	NA	Missing	9107480	NA	Unknown	NA	NA	NA	Serratia entomophila	Serratia entomophila	Method :: Sanger Pathogens Assembly Pipeline	Representation :: Draft	1178775	4910376	34	NA	Technology :: Illumina MiSeq	4911552	NA	NA	NA	25	17	17	16	13	4911552	4906000	4888425	4888425	4871584	4752646	31	59.25	609554	221018	3	6
26968_7_136	26968_7_136	NA	9107482	NA	NA	NA	NA	NA	Grimont collection (Institut Pasteur)	Grimont collection (Institut Pasteur)	NA	NA	Missing	9107482	NA	Unknown	NA	NA	NA	Serratia entomophila	Serratia entomophila	Method :: Sanger Pathogens Assembly Pipeline	Representation :: Draft	772775	4982931	42	NA	Technology :: Illumina MiSeq	4983991	NA	NA	NA	38	30	29	26	22	4983991	4982375	4966976	4961032	4919646	4749128	39	59.2	233984	155702	7	14
26968_7_137	26968_7_137	NA	301	NA	NA	NA	NA	NA	Grimont collection (Institut Pasteur)	Grimont collection (Institut Pasteur)	NA	NA	Missing	301	NA	Unknown	NA	NA	NA	Serratia entomophila	Serratia entomophila	Method :: Sanger Pathogens Assembly Pipeline	Representation :: Draft	1188659	5631644	22	NA	Technology :: Illumina MiSeq	5631644	NA	NA	NA	21	17	17	16	12	5631644	5631016	5622303	5622303	5609918	5469909	22	54.8	907419	310284	3	6
26968_7_138	26968_7_138	NA	4027	NA	NA	NA	NA	Caprifig	Grimont collection (Institut Pasteur)	Grimont collection (Institut Pasteur)	NA	Plant	Plant	4027	USA: California:Winters	USA	NA	September; 1977	NA	Serratia ficaria	Serratia ficaria	Method :: Sanger Pathogens Assembly Pipeline	Representation :: Draft	1941632	5155838	26	NA	Technology :: Illumina MiSeq	5158078	NA	NA	Grimont; P. A. D.; Grimont; F. and Starr; M. P. (1979) ÈóÇÂÇôËÉ∂Èçã„Ñ©Â¥ïÈèå„É•ŒßÁºÅÂèâÁ¨ßratia ficaria sp. nov.; a bacterial species associated with Smyrna figs and the fig wasp Blastophaga psenesÈóÇ; Current Microbiology; 2(5); pp. 277ÈóÇ282. doi: 10.1007/BF02602859.	19	15	15	12	10	5158078	5154885	5147579	5147579	5086514	5011400	20	60.12	1087254	366780	2	4
26968_7_139	26968_7_139	NA	3888	NA	NA	NA	NA	NA	Grimont collection (Institut Pasteur)	Grimont collection (Institut Pasteur)	NA	NA	Missing	3888	NA	Unknown	NA	NA	NA	Serratia proteamaculans	Serratia proteamaculans	Method :: Sanger Pathogens Assembly Pipeline	Representation :: Draft	241723	5236891	95	NA	Technology :: Illumina MiSeq	5238464	NA	NA	NA	88	79	73	54	37	5238464	5234444	5208203	5171620	4836463	4208803	91	54.52	107652	61192	17	33
26968_7_14	26968_7_14	NA	91 3248	NA	NA	NA	NA	NA	Grimont collection (Institut Pasteur)	Grimont collection (Institut Pasteur)	NA	NA	Missing	91 3248	NA	Unknown	NA	NA	NA	Serratia ficaria	Serratia ficaria	Method :: Sanger Pathogens Assembly Pipeline	Representation :: Draft	579468	5647242	77	NA	Technology :: Illumina MiSeq	5649670	NA	NA	NA	65	48	42	32	26	5649670	5643620	5599113	5556459	5400332	5194615	70	59.59	314581	149957	7	14
26968_7_140	26968_7_140	NA	372	NA	NA	NA	NA	NA	Grimont collection (Institut Pasteur)	Grimont collection (Institut Pasteur)	NA	NA	Missing	372	NA	Unknown	NA	NA	NA	Serratia entomophila	Serratia entomophila	Method :: Sanger Pathogens Assembly Pipeline	Representation :: Draft	979263	5206964	29	NA	Technology :: Illumina MiSeq	5207970	NA	NA	NA	22	19	19	17	15	5207970	5204119	5199418	5199418	5157153	5081343	26	54.94	376795	272013	5	9
26968_7_141	26968_7_141	NA	505	NA	NA	NA	NA	NA	Grimont collection (Institut Pasteur)	Grimont collection (Institut Pasteur)	NA	NA	Missing	505	NA	Unknown	NA	NA	NA	Serratia entomophila	Serratia entomophila	Method :: Sanger Pathogens Assembly Pipeline	Representation :: Draft	3175520	5081572	19	NA	Technology :: Illumina MiSeq	5082639	NA	NA	NA	15	12	12	12	9	5082639	5080849	5072017	5072017	5072017	4973478	16	59.74	3175520	278815	1	3
26968_7_142	26968_7_142	NA	8806192	NA	NA	NA	NA	NA	Grimont collection (Institut Pasteur)	Grimont collection (Institut Pasteur)	NA	NA	Missing	8806192	NA	Unknown	NA	NA	NA	Serratia entomophila	Serratia entomophila	Method :: Sanger Pathogens Assembly Pipeline	Representation :: Draft	2614990	4826219	26	NA	Technology :: Illumina MiSeq	4827239	NA	NA	NA	19	15	13	12	10	4827239	4823612	4816134	4804285	4785915	4699668	23	59.36	2614990	252827	1	4
26968_7_143	26968_7_143	NA	8904306	NA	NA	NA	NA	NA	Grimont collection (Institut Pasteur)	Grimont collection (Institut Pasteur)	NA	NA	Missing	8904306	NA	Unknown	NA	NA	NA	Serratia entomophila	Serratia entomophila	Method :: Sanger Pathogens Assembly Pipeline	Representation :: Draft	1975740	4911382	20	NA	Technology :: Illumina MiSeq	4912507	NA	NA	NA	14	12	12	12	11	4912507	4909354	4905656	4905656	4905656	4868315	17	59.17	752441	284526	2	5
26968_7_144	26968_7_144	NA	314	NA	NA	NA	NA	NA	Grimont collection (Institut Pasteur)	Grimont collection (Institut Pasteur)	NA	NA	Missing	314	NA	Unknown	NA	NA	NA	Serratia entomophila	Serratia entomophila	Method :: Sanger Pathogens Assembly Pipeline	Representation :: Draft	2617953	4842061	25	NA	Technology :: Illumina MiSeq	4844387	NA	NA	NA	15	13	12	12	10	4844387	4839819	4836315	4830811	4830811	4747396	19	59.32	2617953	269362	1	4
26968_7_145	26968_7_145	NA	CI1	NA	NA	NA	NA	Chatham Islands (Canterbury; New Zealand); mature pasture; 100-200 grass grubs/m2; 3% diseased	Grimont collection (Institut Pasteur)	Grimont collection (Institut Pasteur)	NA	Costelytra zealandica	Insect	CI1	New Zealand: Canterbury; Chatham Islands	New Zealand	NA	NA	NA	Serratia sp.	Serratia sp.	Method :: Sanger Pathogens Assembly Pipeline	Representation :: Draft	668885	5157309	55	NA	Technology :: Illumina MiSeq	5159640	NA	NA	Grimont; P. a. D. et al. (1988) ÈóÇÂÇôËÉ∂Èçã„Ñ©Â¥ïÈèå„É•ŒßÁºÅÂèâÁ¨ßratia entomophila sp. nov. Associated with Amber Disease in the New Zealand Grass Grub Costelytra zealandicaÈóÇ; International Journal of Systematic Bacteriology; 38(1); pp. 1ÈóÇ6. doi: 10.1099/00207713-38-1-1.	48	39	35	33	25	5159640	5156570	5134600	5105319	5063139	4785765	49	58.81	227519	125041	8	15
26968_7_146	26968_7_146	NA	4751	NA	NA	NA	NA	White fig	Grimont collection (Institut Pasteur)	Grimont collection (Institut Pasteur)	NA	Plant	Plant	4751	Sicily: Nicosia	Sicily	NA	NA	NA	Serratia ficaria	Serratia ficaria	Method :: Sanger Pathogens Assembly Pipeline	Representation :: Draft	412127	5634502	92	NA	Technology :: Illumina MiSeq	5634810	NA	NA	NA	83	63	55	40	32	5634810	5628358	5582298	5531234	5267386	4980432	91	59.59	156996	99427	11	23
26968_7_147	26968_7_147	NA	4123	NA	NA	NA	NA	Digestive tract of rodent Clethrionomys glareolus	Grimont collection (Institut Pasteur)	Grimont collection (Institut Pasteur)	NA	Animal	Animal	4123	NA	Unknown	NA	NA	NA	Serratia proteamaculans	Serratia proteamaculans	Method :: Sanger Pathogens Assembly Pipeline	Representation :: Draft	744777	5419671	31	NA	Technology :: Illumina MiSeq	5421039	NA	NA	Grimont; P. A. D.; Grimont; F. and Irino; K. (1982) ÈóÇÂÇôËÉ∂Èçã„Ñ©Â¥ïÈèå„É•Œßochemical characterization of Serratia liquefaciens sensu stricto; Serratia proteamaculans; and Serratia grimesii sp. nov.ÈóÇ; Current Microbiology; 7(2); pp. 69ÈóÇ74. doi: 10.1007/BF01568416.	24	19	19	19	16	5421039	5417843	5410518	5410518	5410518	5318298	27	54.97	370324	272888	6	10
26968_7_148	26968_7_148	NA	143	NA	NA	NA	NA	NA	Grimont collection (Institut Pasteur)	Grimont collection (Institut Pasteur)	NA	NA	Missing	143	NA	Unknown	NA	NA	NA	Serratia entomophila	Serratia entomophila	Method :: Sanger Pathogens Assembly Pipeline	Representation :: Draft	1494467	5591411	21	NA	Technology :: Illumina MiSeq	5592861	NA	NA	NA	16	16	15	14	10	5592861	5590770	5590770	5582088	5559735	5407759	17	54.98	697026	541796	3	5
26968_7_149	26968_7_149	NA	149	NA	NA	NA	NA	NA	Grimont collection (Institut Pasteur)	Grimont collection (Institut Pasteur)	NA	NA	Missing	149	NA	Unknown	NA	NA	NA	Serratia entomophila	Serratia entomophila	Method :: Sanger Pathogens Assembly Pipeline	Representation :: Draft	2314034	5634291	17	NA	Technology :: Illumina MiSeq	5634624	NA	NA	NA	16	13	13	13	12	5634624	5634291	5629540	5629540	5629540	5596883	16	54.8	706241	326567	2	5
26968_7_15	26968_7_15	NA	4622	NA	NA	NA	NA	NA	Grimont collection (Institut Pasteur)	Grimont collection (Institut Pasteur)	NA	NA	Missing	4622	NA	Unknown	NA	NA	NA	Serratia liquefaciens	Serratia liquefaciens	Method :: Sanger Pathogens Assembly Pipeline	Representation :: Draft	2467681	5255446	33	NA	Technology :: Illumina MiSeq	5260204	NA	NA	NA	19	13	13	11	10	5260204	5254856	5233378	5233378	5200982	5165789	20	54.97	530249	376727	2	5
26968_7_150	26968_7_150	NA	NA	NA	NA	NA	NA	NA	Grimont collection (Institut Pasteur)	Grimont collection (Institut Pasteur)	NA	NA	Missing	NA	NA	Unknown	NA	NA	NA	Unknown Unknown	Unknown	Method :: Sanger Pathogens Assembly Pipeline	Representation :: Draft	1502925	5358569	27	NA	Technology :: Illumina MiSeq	5359931	NA	NA	NA	22	19	19	19	15	5359931	5357492	5351866	5351866	5351866	5209794	24	55.41	1200392	246511	2	6
26968_7_151	26968_7_151	NA	8904315	NA	NA	NA	NA	NA	Grimont collection (Institut Pasteur)	Grimont collection (Institut Pasteur)	NA	NA	Missing	8904315	NA	Unknown	NA	NA	NA	Serratia entomophila	Serratia entomophila	Method :: Sanger Pathogens Assembly Pipeline	Representation :: Draft	2676938	4855143	29	NA	Technology :: Illumina MiSeq	4858115	NA	NA	NA	19	13	12	11	9	4858115	4853800	4841872	4836234	4825346	4755093	21	59.25	2676938	281984	1	4
26968_7_152	26968_7_152	NA	356	NA	NA	NA	NA	NA	Grimont collection (Institut Pasteur)	Grimont collection (Institut Pasteur)	NA	NA	Missing	356	NA	Unknown	NA	NA	NA	Serratia entomophila	Serratia entomophila	Method :: Sanger Pathogens Assembly Pipeline	Representation :: Draft	1851601	5519957	17	NA	Technology :: Illumina MiSeq	5520265	NA	NA	NA	14	14	14	14	12	5520265	5518392	5518392	5518392	5518392	5455282	16	54.93	666042	346998	3	5
26968_7_153	26968_7_153	NA	Mo1	NA	NA	NA	NA	Motueka (Nelson; New Zealand); new pasture; 200400 grass grubs/m2; no apparent disease	Grimont collection (Institut Pasteur)	Grimont collection (Institut Pasteur)	NA	Costelytra zealandica	Insect	Mo1	New Zealand: Canterbury; Motueka	New Zealand	NA	NA	NA	Serratia entomophila	Serratia entomophila	Method :: Sanger Pathogens Assembly Pipeline	Representation :: Draft	592430	4947505	45	NA	Technology :: Illumina MiSeq	4950377	NA	NA	Grimont; P. a. D. et al. (1988) ÈóÇÂÇôËÉ∂Èçã„Ñ©Â¥ïÈèå„É•ŒßÁºÅÂèâÁ¨ßratia entomophila sp. nov. Associated with Amber Disease in the New Zealand Grass Grub Costelytra zealandicaÈóÇ; International Journal of Systematic Bacteriology; 38(1); pp. 1ÈóÇ6. doi: 10.1099/00207713-38-1-1.	35	31	31	27	23	4950377	4945130	4938307	4938307	4882668	4723357	38	59.22	233985	150774	7	14
26968_7_154	26968_7_154	NA	5552	NA	NA	NA	NA	NA	Grimont collection (Institut Pasteur)	Grimont collection (Institut Pasteur)	NA	NA	Missing	5552	NA	Unknown	NA	NA	NA	Serratia ficaria	Serratia ficaria	Method :: Sanger Pathogens Assembly Pipeline	Representation :: Draft	1284663	5202090	21	NA	Technology :: Illumina MiSeq	5202398	NA	NA	NA	20	17	16	14	12	5202398	5202090	5195946	5190674	5148041	5072907	20	60.07	569043	320103	3	6
26968_7_155	26968_7_155	NA	3630	NA	NA	NA	NA	NA	Grimont collection (Institut Pasteur)	Grimont collection (Institut Pasteur)	NA	NA	Missing	3630	NA	Unknown	NA	NA	NA	Serratia proteamaculans	Serratia proteamaculans	Method :: Sanger Pathogens Assembly Pipeline	Representation :: Draft	1887477	5061665	16	NA	Technology :: Illumina MiSeq	5062316	NA	NA	NA	13	12	12	12	10	5062316	5060996	5059726	5059726	5059726	5000941	14	55.12	929952	344222	2	5
26968_7_156	26968_7_156	NA	146	NA	NA	NA	NA	NA	Grimont collection (Institut Pasteur)	Grimont collection (Institut Pasteur)	NA	NA	Missing	146	NA	Unknown	NA	NA	NA	Serratia entomophila	Serratia entomophila	Method :: Sanger Pathogens Assembly Pipeline	Representation :: Draft	2661622	5583214	13	NA	Technology :: Illumina MiSeq	5583606	NA	NA	NA	11	10	10	10	8	5583606	5582669	5580781	5580781	5580781	5505468	12	55.13	838997	559887	2	4
26968_7_157	26968_7_157	NA	175	NA	NA	NA	NA	NA	Grimont collection (Institut Pasteur)	Grimont collection (Institut Pasteur)	NA	NA	Missing	175	NA	Unknown	NA	NA	NA	Serratia entomophila	Serratia entomophila	Method :: Sanger Pathogens Assembly Pipeline	Representation :: Draft	1390101	5465225	29	NA	Technology :: Illumina MiSeq	5467689	NA	NA	NA	21	17	16	16	14	5467689	5464004	5455625	5447414	5447414	5382765	23	55.02	671079	326560	3	6
26968_7_159	26968_7_159	NA	8812283	NA	NA	NA	NA	NA	Grimont collection (Institut Pasteur)	Grimont collection (Institut Pasteur)	NA	NA	Missing	8812283	NA	Unknown	NA	NA	NA	Serratia entomophila	Serratia entomophila	Method :: Sanger Pathogens Assembly Pipeline	Representation :: Draft	1154681	5086100	46	NA	Technology :: Illumina MiSeq	5090470	NA	NA	NA	31	24	23	21	19	5090470	5083259	5066840	5061213	5031225	4942755	35	58.99	372271	155260	4	11
26968_7_16	26968_7_16	NA	4310	NA	NA	NA	NA	NA	Grimont collection (Institut Pasteur)	Grimont collection (Institut Pasteur)	NA	NA	Missing	4310	NA	Unknown	NA	NA	NA	Serratia proteamaculans	Serratia proteamaculans	Method :: Sanger Pathogens Assembly Pipeline	Representation :: Draft	1624767	5339650	23	NA	Technology :: Illumina MiSeq	5341117	NA	NA	NA	18	17	17	17	14	5341117	5338995	5336030	5336030	5336030	5215508	19	55.03	566212	248901	3	7
26968_7_160	26968_7_160	NA	142	NA	NA	NA	NA	NA	Grimont collection (Institut Pasteur)	Grimont collection (Institut Pasteur)	NA	NA	Missing	142	NA	Unknown	NA	NA	NA	Serratia entomophila	Serratia entomophila	Method :: Sanger Pathogens Assembly Pipeline	Representation :: Draft	2720974	5331640	15	NA	Technology :: Illumina MiSeq	5333131	NA	NA	NA	11	9	9	9	8	5333131	5331640	5327121	5327121	5327121	5294008	11	55.06	2720974	464620	1	4
26968_7_161	26968_7_161	NA	3652	NA	NA	NA	NA	NA	Grimont collection (Institut Pasteur)	Grimont collection (Institut Pasteur)	NA	NA	Missing	3652	NA	Unknown	NA	NA	NA	Serratia liquefaciens	Serratia liquefaciens	Method :: Sanger Pathogens Assembly Pipeline	Representation :: Draft	1477908	5253890	18	NA	Technology :: Illumina MiSeq	5254531	NA	NA	NA	14	13	13	13	11	5254531	5252446	5251373	5251373	5251373	5190870	16	55.06	1204354	285966	2	5
26968_7_162	26968_7_162	NA	5558	NA	NA	NA	NA	NA	Grimont collection (Institut Pasteur)	Grimont collection (Institut Pasteur)	NA	NA	Missing	5558	NA	Unknown	NA	NA	NA	Serratia ficaria	Serratia ficaria	Method :: Sanger Pathogens Assembly Pipeline	Representation :: Draft	521700	5533691	92	NA	Technology :: Illumina MiSeq	5539022	NA	NA	NA	74	53	45	33	28	5539022	5530630	5474574	5419093	5203394	5021686	78	59.59	258569	106425	8	17
26968_7_163	26968_7_163	NA	9908491	NA	NA	NA	NA	NA	Grimont collection (Institut Pasteur)	Grimont collection (Institut Pasteur)	NA	NA	Missing	9908491	NA	Unknown	NA	NA	NA	Serratia proteamaculans	Serratia proteamaculans	Method :: Sanger Pathogens Assembly Pipeline	Representation :: Draft	1627314	5264501	19	NA	Technology :: Illumina MiSeq	5265570	NA	NA	NA	14	12	11	11	10	5265570	5263404	5257761	5251257	5251257	5218521	16	55.24	1601046	338709	2	4
26968_7_164	26968_7_164	NA	402	NA	NA	NA	NA	NA	Grimont collection (Institut Pasteur)	Grimont collection (Institut Pasteur)	NA	NA	Missing	402	NA	Unknown	NA	NA	NA	Serratia entomophila	Serratia entomophila	Method :: Sanger Pathogens Assembly Pipeline	Representation :: Draft	766382	5165496	63	NA	Technology :: Illumina MiSeq	5169109	NA	NA	NA	49	34	27	25	22	5169109	5162436	5130145	5082262	5052198	4922664	54	58.89	299786	150029	6	13
26968_7_165	26968_7_165	NA	193	NA	NA	NA	NA	NA	Grimont collection (Institut Pasteur)	Grimont collection (Institut Pasteur)	NA	NA	Missing	193	NA	Unknown	NA	NA	NA	Serratia entomophila	Serratia entomophila	Method :: Sanger Pathogens Assembly Pipeline	Representation :: Draft	3310130	5457384	12	NA	Technology :: Illumina MiSeq	5457769	NA	NA	NA	8	7	7	7	6	5457769	5455699	5454238	5454238	5454238	5417996	11	54.79	3310130	585312	1	3
26968_7_166	26968_7_166	NA	9011388	NA	NA	NA	NA	NA	Grimont collection (Institut Pasteur)	Grimont collection (Institut Pasteur)	NA	NA	Missing	9011388	NA	New Zealand	NA	NA	NA	Serratia entomophila	Serratia entomophila	Method :: Sanger Pathogens Assembly Pipeline	Representation :: Draft	630198	4937333	42	NA	Technology :: Illumina MiSeq	4939300	NA	NA	NA	34	29	29	26	21	4939300	4934894	4924562	4924562	4879195	4669835	37	59.17	275473	149826	6	12
26968_7_167	26968_7_167	NA	8904305	NA	NA	NA	NA	NA	Grimont collection (Institut Pasteur)	Grimont collection (Institut Pasteur)	NA	NA	Missing	8904305	NA	Unknown	NA	NA	NA	Serratia entomophila	Serratia entomophila	Method :: Sanger Pathogens Assembly Pipeline	Representation :: Draft	766147	5083709	52	NA	Technology :: Illumina MiSeq	5086431	NA	NA	NA	41	29	27	25	21	5086431	5080778	5055377	5041882	5011124	4848142	45	58.99	301183	159569	6	13
26968_7_168	26968_7_168	NA	491	NA	NA	NA	NA	NA	Grimont collection (Institut Pasteur)	Grimont collection (Institut Pasteur)	NA	NA	Missing	491	NA	Unknown	NA	NA	NA	Serratia entomophila	Serratia entomophila	Method :: Sanger Pathogens Assembly Pipeline	Representation :: Draft	2487466	5494564	25	NA	Technology :: Illumina MiSeq	5495727	NA	NA	NA	19	16	14	12	10	5495727	5492380	5485956	5472613	5429907	5351947	22	55.07	704713	349328	2	4
26968_7_169	26968_7_169	NA	9904871	NA	NA	NA	NA	NA	Grimont collection (Institut Pasteur)	Grimont collection (Institut Pasteur)	NA	NA	Missing	9904871	NA	Unknown	NA	NA	NA	Serratia liquefaciens	Serratia liquefaciens	Method :: Sanger Pathogens Assembly Pipeline	Representation :: Draft	911793	5485562	27	NA	Technology :: Illumina MiSeq	5485962	NA	NA	NA	25	19	16	16	11	5485962	5484792	5465153	5448924	5448924	5251822	26	55.22	552846	297574	4	7
26968_7_17	26968_7_17	NA	G3630	NA	NA	NA	NA	ICPB XPI76; ATCC 19323; Type strain of S. proteamaculans	Grimont collection (Institut Pasteur)	Grimont collection (Institut Pasteur)	NA	Plant	Plant	G3630	NA	Unknown	NA	NA	NA	Serratia proteamaculans	Serratia proteamaculans	Method :: Sanger Pathogens Assembly Pipeline	Representation :: Draft	1887370	5062977	19	NA	Technology :: Illumina MiSeq	5065443	NA	NA	Grimont; P. A. D.; Grimont; F. and Irino; K. (1982) ÈóÇÂÇôËÉ∂Èçã„Ñ©Â¥ïÈèå„É•Œßochemical characterization of Serratia liquefaciens sensu stricto; Serratia proteamaculans; and Serratia grimesii sp. nov.ÈóÇ; Current Microbiology; 7(2); pp. 69ÈóÇ74. doi: 10.1007/BF01568416.	11	10	10	10	8	5065443	5062317	5059050	5059050	5059050	4986145	12	55.12	931839	495260	2	4
26968_7_170	26968_7_170	NA	4029	NA	NA	NA	NA	Caprifig	Grimont collection (Institut Pasteur)	Grimont collection (Institut Pasteur)	NA	Plant	Plant	4029	USA: California: Fresno	USA	NA	October; 1977	NA	Serratia ficaria	Serratia ficaria	Method :: Sanger Pathogens Assembly Pipeline	Representation :: Draft	1283344	5201471	34	NA	Technology :: Illumina MiSeq	5202187	NA	NA	Grimont; P. A. D.; Grimont; F. and Starr; M. P. (1979) ÈóÇÂÇôËÉ∂Èçã„Ñ©Â¥ïÈèå„É•ŒßÁºÅÂèâÁ¨ßratia ficaria sp. nov.; a bacterial species associated with Smyrna figs and the fig wasp Blastophaga psenesÈóÇ; Current Microbiology; 2(5); pp. 277ÈóÇ282. doi: 10.1007/BF02602859.	27	17	17	14	12	5202187	5198441	5181017	5181017	5133384	5058705	32	60.07	505456	317818	3	6
26968_7_171	26968_7_171	NA	G4123	NA	NA	NA	NA	Digestive tract of rodent Clethrionomys glareolus	Grimont collection (Institut Pasteur)	Grimont collection (Institut Pasteur)	NA	Animal	Animal	G4123	NA	Unknown	NA	NA	NA	Serratia proteamaculans	Serratia proteamaculans	Method :: Sanger Pathogens Assembly Pipeline	Representation :: Draft	1095576	5456831	36	NA	Technology :: Illumina MiSeq	5459803	NA	NA	Grimont; P. A. D.; Grimont; F. and Irino; K. (1982) ÈóÇÂÇôËÉ∂Èçã„Ñ©Â¥ïÈèå„É•Œßochemical characterization of Serratia liquefaciens sensu stricto; Serratia proteamaculans; and Serratia grimesii sp. nov.ÈóÇ; Current Microbiology; 7(2); pp. 69ÈóÇ74. doi: 10.1007/BF01568416.	24	17	17	16	15	5459803	5453972	5441715	5441715	5419219	5386384	28	54.96	404418	326797	5	9
26968_7_172	26968_7_172	NA	437	NA	NA	NA	NA	NA	Grimont collection (Institut Pasteur)	Grimont collection (Institut Pasteur)	NA	NA	Missing	437	NA	Unknown	NA	NA	NA	Serratia entomophila	Serratia entomophila	Method :: Sanger Pathogens Assembly Pipeline	Representation :: Draft	1399004	5629459	20	NA	Technology :: Illumina MiSeq	5629767	NA	NA	NA	18	17	17	16	12	5629767	5628816	5627407	5627407	5607113	5468309	19	54.8	907411	294626	3	6
26968_7_173	26968_7_173	NA	193	NA	NA	NA	NA	NA	Grimont collection (Institut Pasteur)	Grimont collection (Institut Pasteur)	NA	NA	Missing	193	NA	Unknown	NA	NA	NA	Serratia entomophila	Serratia entomophila	Method :: Sanger Pathogens Assembly Pipeline	Representation :: Draft	2995806	5394784	15	NA	Technology :: Illumina MiSeq	5395931	NA	NA	NA	10	9	9	9	8	5395931	5393658	5388814	5388814	5388814	5352610	12	54.85	2995806	494247	1	3
26968_7_174	26968_7_174	NA	9107437	NA	NA	NA	NA	NA	Grimont collection (Institut Pasteur)	Grimont collection (Institut Pasteur)	NA	NA	Missing	9107437	NA	Unknown	NA	NA	NA	Serratia proteamaculans	Serratia proteamaculans	Method :: Sanger Pathogens Assembly Pipeline	Representation :: Draft	1188653	5631699	20	NA	Technology :: Illumina MiSeq	5632303	NA	NA	NA	17	16	15	14	13	5632303	5631024	5629485	5620525	5608148	5575330	18	54.8	910246	310307	3	6
26968_7_175	26968_7_175	NA	8904311	NA	NA	NA	NA	NA	Grimont collection (Institut Pasteur)	Grimont collection (Institut Pasteur)	NA	NA	Missing	8904311	NA	Unknown	NA	NA	NA	Serratia marcescens	Serratia marcescens	Method :: Sanger Pathogens Assembly Pipeline	Representation :: Draft	2025851	4976818	20	NA	Technology :: Illumina MiSeq	4980358	NA	NA	NA	10	10	10	10	9	4980358	4976818	4976818	4976818	4976818	4939512	10	59.06	747735	342413	2	5
26968_7_176	26968_7_176	NA	Ainoz	NA	NA	NA	NA	NA	Grimont collection (Institut Pasteur)	Grimont collection (Institut Pasteur)	NA	NA	Missing	Ainoz	NA	Unknown	NA	NA	NA	Serratia entomophila	Serratia entomophila	Method :: Sanger Pathogens Assembly Pipeline	Representation :: Draft	3311686	5357163	14	NA	Technology :: Illumina MiSeq	5358346	NA	NA	NA	9	9	8	8	7	5358346	5355884	5355884	5350410	5350410	5324157	11	55.04	3311686	483721	1	3
26968_7_177	26968_7_177	NA	149	NA	NA	NA	NA	NA	Grimont collection (Institut Pasteur)	Grimont collection (Institut Pasteur)	NA	NA	Missing	149	NA	Unknown	NA	NA	NA	Serratia entomophila	Serratia entomophila	Method :: Sanger Pathogens Assembly Pipeline	Representation :: Draft	765084	5084947	37	NA	Technology :: Illumina MiSeq	5086616	NA	NA	NA	33	28	26	23	20	5086616	5084947	5072974	5057870	5014818	4906783	33	58.99	327805	158199	6	12
26968_7_178	26968_7_178	NA	8904307	NA	NA	NA	NA	NA	Grimont collection (Institut Pasteur)	Grimont collection (Institut Pasteur)	NA	NA	Missing	8904307	NA	New Zealand	NA	NA	NA	Serratia entomophila	Serratia entomophila	Method :: Sanger Pathogens Assembly Pipeline	Representation :: Draft	1581694	4994289	33	NA	Technology :: Illumina MiSeq	4997558	NA	NA	NA	21	17	15	14	11	4997558	4992258	4983784	4970064	4959165	4847387	24	59.01	716429	309084	3	5
26968_7_179	26968_7_179	NA	246	NA	NA	NA	NA	Lepidopteran (moth)	Grimont collection (Institut Pasteur)	Grimont collection (Institut Pasteur)	NA	Insect	Insect	246	France: Saint-Christol-les-ales	France	NA	1962	NA	Serratia marcescens	Serratia marcescens	Method :: Sanger Pathogens Assembly Pipeline	Representation :: Draft	2882210	5116251	19	NA	Technology :: Illumina MiSeq	5119132	NA	NA	Grimont; P. a; Grimont; F. and De Rosnay; H. L. (1977) ÈóÇÂÇôËÉ∂Èçã„Ñ©Â¥ïÈèå„É•ŒßÁºÇÂ∂áÁ£Øonomy of the genus Serratia.ÈóÇ; Journal of general microbiology; 98(1); pp. 39ÈóÇ66. doi: 10.1099/00221287-98-1-39.	11	11	10	10	9	5119132	5115597	5115597	5109677	5109677	5083319	12	60.1	2882210	281677	1	4
26968_7_18	26968_7_18	NA	93 5531	NA	NA	NA	NA	NA	Grimont collection (Institut Pasteur)	Grimont collection (Institut Pasteur)	NA	NA	Missing	93 5531	NA	Unknown	NA	NA	NA	Serratia ficaria	Serratia ficaria	Method :: Sanger Pathogens Assembly Pipeline	Representation :: Draft	991969	5151885	31	NA	Technology :: Illumina MiSeq	5153649	NA	NA	NA	24	19	17	17	16	5153649	5150731	5142379	5126492	5126492	5088898	26	60.1	437922	269956	4	8
26968_7_180	26968_7_180	NA	6328	NA	NA	NA	NA	NA	Grimont collection (Institut Pasteur)	Grimont collection (Institut Pasteur)	NA	NA	Missing	6328	NA	Unknown	NA	NA	NA	Serratia marcescens	Serratia marcescens	Method :: Sanger Pathogens Assembly Pipeline	Representation :: Draft	589838	5377031	25	NA	Technology :: Illumina MiSeq	5378365	NA	NA	NA	22	20	20	20	18	5378365	5377031	5373531	5373531	5373531	5301756	22	59.18	375537	246816	7	11
26968_7_181	26968_7_181	NA	392	NA	NA	NA	NA	Spring water	Grimont collection (Institut Pasteur)	Grimont collection (Institut Pasteur)	NA	Water	Environmental	392	France: Bergerac	France	NA	1971	NA	Unknown Unknown	Unknown	Method :: Sanger Pathogens Assembly Pipeline	Representation :: Draft	588027	5491713	46	NA	Technology :: Illumina MiSeq	5492190	NA	NA	Grimont; P. a; Grimont; F. and De Rosnay; H. L. (1977) ÈóÇÂÇôËÉ∂Èçã„Ñ©Â¥ïÈèå„É•ŒßÁºÇÂ∂áÁ£Øonomy of the genus Serratia.ÈóÇ; Journal of general microbiology; 98(1); pp. 39ÈóÇ66. doi: 10.1099/00221287-98-1-39.	44	37	36	35	27	5492190	5491135	5473737	5463855	5450139	5174753	45	55.84	234039	119182	7	16
26968_7_182	26968_7_182	NA	A1	NA	NA	NA	NA	Fairton (Canterbury; New Zealand); mature pasture; 550 grass grubs/m2; 65% diseased	Grimont collection (Institut Pasteur)	Grimont collection (Institut Pasteur)	NA	Costelytra zealandica	Insect	A1	New Zealand: Canterbury; Fairton	New Zealand	NA	NA	NA	Serratia entomophila	Serratia entomophila	Method :: Sanger Pathogens Assembly Pipeline	Representation :: Draft	887607	5083719	45	NA	Technology :: Illumina MiSeq	5086620	NA	NA	Grimont; P. a. D. et al. (1988) ÈóÇÂÇôËÉ∂Èçã„Ñ©Â¥ïÈèå„É•ŒßÁºÅÂèâÁ¨ßratia entomophila sp. nov. Associated with Amber Disease in the New Zealand Grass Grub Costelytra zealandicaÈóÇ; International Journal of Systematic Bacteriology; 38(1); pp. 1ÈóÇ6. doi: 10.1099/00207713-38-1-1. ; Jackson; T. A.; Pearson; J. F. and Stucki; G. (1986) ÈóÇÂÇôËÉ∂Èçã„Ñ©Â¥ïÈèå„É•Œßntrol of the grass grub; Costelytra zeal…	35	27	25	22	18	5086620	5081709	5062552	5050991	4997523	4864965	38	58.98	348748	170947	5	10
26968_7_183	26968_7_183	NA	494	NA	NA	NA	NA	NA	Grimont collection (Institut Pasteur)	Grimont collection (Institut Pasteur)	NA	NA	Missing	494	NA	Unknown	NA	NA	NA	Serratia entomophila	Serratia entomophila	Method :: Sanger Pathogens Assembly Pipeline	Representation :: Draft	3035052	4931512	14	NA	Technology :: Illumina MiSeq	4933314	NA	NA	NA	7	6	6	6	5	4933314	4930201	4926868	4926868	4926868	4889915	9	59.87	3035052	774303	1	2
26968_7_184	26968_7_184	NA	503	NA	NA	NA	NA	NA	Grimont collection (Institut Pasteur)	Grimont collection (Institut Pasteur)	NA	NA	Missing	503	NA	Unknown	NA	NA	NA	Serratia grimesii	Serratia grimesii	Method :: Sanger Pathogens Assembly Pipeline	Representation :: Draft	3083271	5046078	12	NA	Technology :: Illumina MiSeq	5046078	NA	NA	NA	11	9	9	9	7	5046078	5045471	5037929	5037929	5037929	4978200	12	52.77	3083271	443371	1	3
26968_7_185	26968_7_185	NA	9107436	NA	NA	NA	NA	New Zealand	Grimont collection (Institut Pasteur)	Grimont collection (Institut Pasteur)	NA	NA	Missing	9107436	NA	Unknown	NA	NA	NA	Serratia entomophila	Serratia entomophila	Method :: Sanger Pathogens Assembly Pipeline	Representation :: Draft	592451	4983949	43	NA	Technology :: Illumina MiSeq	4986020	NA	NA	NA	36	34	34	29	25	4986020	4982653	4977773	4977773	4909479	4737553	38	59.2	204333	149831	9	16
26968_7_186	26968_7_186	NA	510	NA	NA	NA	NA	Water supply	Grimont collection (Institut Pasteur)	Grimont collection (Institut Pasteur)	NA	Water	Environmental	510	United Kingdom: Plymouth	United Kingdom	NA	1887	NA	Serratia plymuthica	Serratia plymuthica	Method :: Sanger Pathogens Assembly Pipeline	Representation :: Draft	797442	5309242	33	NA	Technology :: Illumina MiSeq	5311377	NA	NA	CCM640; S. plymuthica; ATCC183; 'Original strain of Fischer; isolated by him from; water supply of Plymouth; England; in 1887' Grimont; P. a; Grimont; F. and De Rosnay; H. L. (1977) ÈóÇÂÇôËÉ∂Èçã„Ñ©Â¥ïÈèå„É•ŒßÁºÇÂ∂áÁ£Øonomy of the genus Serratia.ÈóÇ; Journal of general microbiology; 98(1); pp. 39ÈóÇ66. doi: 10.1099/00221287-98-1-39.	26	25	23	21	16	5311377	5307769	5306029	5292241	5256544	5073090	28	55.96	502336	229961	4	8
26968_7_187	26968_7_187	NA	63770	NA	NA	NA	NA	NA	Grimont collection (Institut Pasteur)	Grimont collection (Institut Pasteur)	NA	NA	Missing	63770	NA	Unknown	NA	NA	NA	Serratia marcescens	Serratia marcescens	Method :: Sanger Pathogens Assembly Pipeline	Representation :: Draft	2798820	5010083	17	NA	Technology :: Illumina MiSeq	5011187	NA	NA	NA	11	9	9	9	8	5011187	5008082	5002963	5002963	5002963	4965782	14	59.73	2798820	410994	1	3
26968_7_188	26968_7_188	NA	747	NA	NA	NA	NA	Water	Grimont collection (Institut Pasteur)	Grimont collection (Institut Pasteur)	NA	Water	Environmental	747	NA	Unknown	NA	NA	NA	Serratia grimesii	Serratia grimesii	Method :: Sanger Pathogens Assembly Pipeline	Representation :: Draft	1329594	5117074	16	NA	Technology :: Illumina MiSeq	5118301	NA	NA	Grimont; P. A. D.; Grimont; F. and Irino; K. (1982) ÈóÇÂÇôËÉ∂Èçã„Ñ©Â¥ïÈèå„É•Œßochemical characterization of Serratia liquefaciens sensu stricto; Serratia proteamaculans; and Serratia grimesii sp. nov.ÈóÇ; Current Microbiology; 7(2); pp. 69ÈóÇ74. doi: 10.1007/BF01568416.	12	12	12	11	9	5118301	5116379	5116379	5116379	5095302	5035971	13	52.78	678695	363298	3	5
26968_7_189	26968_7_189	NA	R5	NA	NA	NA	NA	NA	Grimont collection (Institut Pasteur)	Grimont collection (Institut Pasteur)	NA	NA	Missing	R5	NA	Unknown	NA	NA	NA	Serratia sp.	Serratia sp.	Method :: Sanger Pathogens Assembly Pipeline	Representation :: Draft	2295659	5069635	20	NA	Technology :: Illumina MiSeq	5070295	NA	NA	NA	15	13	12	11	9	5070295	5067903	5065025	5058552	5038881	4982445	18	59.75	822506	348203	2	4
26968_7_19	26968_7_19	NA	1330	NA	NA	NA	NA	NA	Grimont collection (Institut Pasteur)	Grimont collection (Institut Pasteur)	NA	NA	Missing	1330	NA	Unknown	NA	NA	NA	Serratia fonticola	Serratia fonticola	Method :: Sanger Pathogens Assembly Pipeline	Representation :: Draft	791357	5696146	32	NA	Technology :: Illumina MiSeq	5698930	NA	NA	NA	23	23	23	23	20	5698930	5694616	5694616	5694616	5694616	5596001	25	53.89	424510	298963	5	9
26968_7_190	26968_7_190	NA	363	NA	NA	NA	NA	NA	Grimont collection (Institut Pasteur)	Grimont collection (Institut Pasteur)	NA	NA	Missing	363	NA	Unknown	NA	NA	NA	Serratia entomophila	Serratia entomophila	Method :: Sanger Pathogens Assembly Pipeline	Representation :: Draft	2849511	5008574	21	NA	Technology :: Illumina MiSeq	5010852	NA	NA	NA	12	11	10	10	8	5010852	5006357	5004389	4998387	4998387	4941065	15	59.7	2849511	412493	1	3
26968_7_191	26968_7_191	NA	246	NA	NA	NA	NA	Lepidopteran (moth)	Grimont collection (Institut Pasteur)	Grimont collection (Institut Pasteur)	NA	Insect	Insect	246	France: Saint-Christol-les-ales	France	NA	1962	NA	Serratia marcescens	Serratia marcescens	Method :: Sanger Pathogens Assembly Pipeline	Representation :: Draft	2911648	5148183	18	NA	Technology :: Illumina MiSeq	5150303	NA	NA	Grimont; P. a; Grimont; F. and De Rosnay; H. L. (1977) ÈóÇÂÇôËÉ∂Èçã„Ñ©Â¥ïÈèå„É•ŒßÁºÇÂ∂áÁ£Øonomy of the genus Serratia.ÈóÇ; Journal of general microbiology; 98(1); pp. 39ÈóÇ66. doi: 10.1099/00221287-98-1-39.	13	10	10	10	8	5150303	5148183	5141070	5141070	5141070	5077376	13	60.07	2911648	437860	1	3
26968_7_192	26968_7_192	NA	209	NA	NA	NA	NA	NA	Grimont collection (Institut Pasteur)	Grimont collection (Institut Pasteur)	NA	NA	Missing	209	NA	Unknown	NA	NA	NA	Serratia entomophila	Serratia entomophila	Method :: Sanger Pathogens Assembly Pipeline	Representation :: Draft	1370634	5649272	25	NA	Technology :: Illumina MiSeq	5650368	NA	NA	NA	19	18	18	18	14	5650368	5647357	5642415	5642415	5642415	5503245	22	54.6	496252	278452	4	8
26968_7_193	26968_7_193	NA	9107443	NA	NA	NA	NA	New Zealand	Grimont collection (Institut Pasteur)	Grimont collection (Institut Pasteur)	NA	NA	Missing	9107443	NA	Unknown	NA	NA	NA	Serratia entomophila	Serratia entomophila	Method :: Sanger Pathogens Assembly Pipeline	Representation :: Draft	485170	5110966	53	NA	Technology :: Illumina MiSeq	5112349	NA	NA	NA	48	39	33	32	24	5112349	5110463	5086504	5044420	5025505	4755239	49	58.89	245073	156094	7	14
26968_7_194	26968_7_194	NA	3770	NA	NA	NA	NA	NA	Grimont collection (Institut Pasteur)	Grimont collection (Institut Pasteur)	NA	NA	Missing	3770	NA	Unknown	NA	NA	NA	Unknown Unknown	Unknown	Method :: Sanger Pathogens Assembly Pipeline	Representation :: Draft	2799118	5007303	14	NA	Technology :: Illumina MiSeq	5008497	NA	NA	NA	10	9	9	9	8	5008497	5006636	5003908	5003908	5003908	4966934	11	59.74	2799118	411036	1	3
26968_7_195	26968_7_195	NA	6504	NA	NA	NA	NA	NA	Grimont collection (Institut Pasteur)	Grimont collection (Institut Pasteur)	NA	NA	Missing	6504	NA	Unknown	NA	NA	NA	Serratia marcescens	Serratia marcescens	Method :: Sanger Pathogens Assembly Pipeline	Representation :: Draft	1660809	5099167	29	NA	Technology :: Illumina MiSeq	5100901	NA	NA	NA	21	18	17	17	14	5100901	5097056	5087895	5081415	5081415	4957256	24	59.83	548875	218825	3	7
26968_7_196	26968_7_196	NA	866	NA	NA	NA	NA	NA	Grimont collection (Institut Pasteur)	Grimont collection (Institut Pasteur)	NA	NA	Missing	866	NA	Unknown	NA	NA	NA	Serratia liquefaciens	Serratia liquefaciens	Method :: Sanger Pathogens Assembly Pipeline	Representation :: Draft	1662326	5201940	15	NA	Technology :: Illumina MiSeq	5202771	NA	NA	Grimont; P. A. D.; Grimont; F. and Irino; K. (1982) ÈóÇÂÇôËÉ∂Èçã„Ñ©Â¥ïÈèå„É•Œßochemical characterization of Serratia liquefaciens sensu stricto; Serratia proteamaculans; and Serratia grimesii sp. nov.ÈóÇ; Current Microbiology; 7(2); pp. 69ÈóÇ74. doi: 10.1007/BF01568416.	13	12	11	11	8	5202771	5201940	5197808	5192268	5192268	5098269	13	55.42	1232090	533035	2	4
26968_7_197	26968_7_197	NA	R5	NA	NA	NA	NA	NA	Grimont collection (Institut Pasteur)	Grimont collection (Institut Pasteur)	NA	NA	Missing	R5	NA	Unknown	NA	NA	NA	Serratia sp.	Serratia sp.	Method :: Sanger Pathogens Assembly Pipeline	Representation :: Draft	3119793	5070244	17	NA	Technology :: Illumina MiSeq	5070929	NA	NA	NA	12	11	11	10	8	5070929	5068497	5066327	5066327	5046140	4983351	15	59.75	3119793	349511	1	3
26968_7_198	26968_7_198	NA	363	NA	NA	NA	NA	NA	Grimont collection (Institut Pasteur)	Grimont collection (Institut Pasteur)	NA	NA	Missing	363	NA	Unknown	NA	NA	NA	Serratia entomophila	Serratia entomophila	Method :: Sanger Pathogens Assembly Pipeline	Representation :: Draft	1585770	5007291	23	NA	Technology :: Illumina MiSeq	5010503	NA	NA	NA	14	13	12	12	9	5010503	5006425	5004465	4998465	4998465	4907281	15	59.7	1262672	413601	2	4
26968_7_199	26968_7_199	NA	503	NA	NA	NA	NA	NA	Grimont collection (Institut Pasteur)	Grimont collection (Institut Pasteur)	NA	NA	Missing	503	NA	Unknown	NA	NA	NA	Serratia grimesii	Serratia grimesii	Method :: Sanger Pathogens Assembly Pipeline	Representation :: Draft	2882270	5042650	15	NA	Technology :: Illumina MiSeq	5043121	NA	NA	NA	12	11	10	10	8	5043121	5041531	5037006	5031707	5031707	4976953	14	52.77	2882270	443355	1	3
26968_7_2	26968_7_2	NA	4454	NA	NA	NA	NA	NA	Grimont collection (Institut Pasteur)	Grimont collection (Institut Pasteur)	NA	NA	Missing	4454	NA	Unknown	NA	NA	NA	Serratia liquefaciens	Serratia liquefaciens	Method :: Sanger Pathogens Assembly Pipeline	Representation :: Draft	1396278	5510467	22	NA	Technology :: Illumina MiSeq	5511174	NA	NA	NA	17	15	13	13	12	5511174	5508757	5506243	5493824	5493824	5459987	20	56.15	566514	351464	3	6
26968_7_200	26968_7_200	NA	8806158	NA	NA	NA	NA	New Zealand	Grimont collection (Institut Pasteur)	Grimont collection (Institut Pasteur)	NA	NA	Missing	8806158	NA	Unknown	NA	NA	NA	Serratia entomophila	Serratia entomophila	Method :: Sanger Pathogens Assembly Pipeline	Representation :: Draft	1897928	5086820	26	NA	Technology :: Illumina MiSeq	5089391	NA	NA	NA	17	13	13	13	11	5089391	5085360	5076471	5076471	5076471	5008856	19	58.89	708719	281335	2	5
26968_7_201	26968_7_201	NA	9107473	NA	NA	NA	NA	New Zealand	Grimont collection (Institut Pasteur)	Grimont collection (Institut Pasteur)	NA	NA	Missing	9107473	NA	Unknown	NA	NA	NA	Serratia entomophila	Serratia entomophila	Method :: Sanger Pathogens Assembly Pipeline	Representation :: Draft	765052	5084462	49	NA	Technology :: Illumina MiSeq	5087428	NA	NA	NA	38	27	26	24	20	5087428	5082676	5062565	5056962	5026310	4866212	41	59.03	328411	158212	5	11
26968_7_202	26968_7_202	NA	3965	NA	NA	NA	NA	NA	Grimont collection (Institut Pasteur)	Grimont collection (Institut Pasteur)	NA	NA	Missing	3965	NA	Unknown	NA	NA	NA	Serratia fonticola	Serratia fonticola	Method :: Sanger Pathogens Assembly Pipeline	Representation :: Draft	531118	5953084	39	NA	Technology :: Illumina MiSeq	5955352	NA	NA	NA	32	31	30	28	24	5955352	5952513	5950070	5943158	5917371	5773689	33	53.62	322003	190364	8	13
26968_7_203	26968_7_203	NA	681	NA	NA	NA	NA	NA	Grimont collection (Institut Pasteur)	Grimont collection (Institut Pasteur)	NA	NA	Missing	681	NA	Unknown	NA	NA	NA	Serratia marcescens	Serratia marcescens	Method :: Sanger Pathogens Assembly Pipeline	Representation :: Draft	1454307	5400302	36	NA	Technology :: Illumina MiSeq	5401518	NA	NA	NA	30	26	25	21	18	5401518	5398259	5387748	5380966	5304982	5192392	33	59.18	423565	190764	4	8
26968_7_204	26968_7_204	NA	275	NA	NA	NA	NA	centrotype of phenon C1	Grimont collection (Institut Pasteur)	Grimont collection (Institut Pasteur)	NA	Dairy	Food	275	Le Minor 5-68	Unknown	NA	NA	NA	Enterobacter liquefaciens	Enterobacter liquefaciens	Method :: Sanger Pathogens Assembly Pipeline	Representation :: Draft	2170595	4999607	26	NA	Technology :: Illumina MiSeq	5000946	NA	NA	Grimont; P. a; Grimont; F. and De Rosnay; H. L. (1977) ÈóÇÂÇôËÉ∂Èçã„Ñ©Â¥ïÈèå„É•ŒßÁºÇÂ∂áÁ£Øonomy of the genus Serratia.ÈóÇ; Journal of general microbiology; 98(1); pp. 39ÈóÇ66. doi: 10.1099/00221287-98-1-39.	21	21	19	16	12	5000946	4999058	4999058	4986455	4939723	4802577	22	55.55	451795	260172	2	6
26968_7_205	26968_7_205	NA	R10	NA	NA	NA	NA	NA	Grimont collection (Institut Pasteur)	Grimont collection (Institut Pasteur)	NA	NA	Missing	R10	NA	Unknown	NA	NA	NA	Unknown Unknown	Unknown	Method :: Sanger Pathogens Assembly Pipeline	Representation :: Draft	3053713	5068557	16	NA	Technology :: Illumina MiSeq	5069388	NA	NA	NA	12	11	10	10	10	5069388	5067437	5066353	5060880	5060880	5060880	14	59.75	3053713	348231	1	3
26968_7_206	26968_7_206	NA	8904314	NA	NA	NA	NA	NA	Grimont collection (Institut Pasteur)	Grimont collection (Institut Pasteur)	NA	NA	Missing	8904314	NA	Unknown	NA	NA	NA	Unknown Unknown	Unknown	Method :: Sanger Pathogens Assembly Pipeline	Representation :: Draft	2565514	4842072	22	NA	Technology :: Illumina MiSeq	4843225	NA	NA	NA	16	13	12	12	10	4843225	4840228	4831771	4826275	4826275	4742855	19	59.31	2565514	269346	1	4
26968_7_207	26968_7_207	NA	C1C	NA	NA	NA	NA	NA	Grimont collection (Institut Pasteur)	Grimont collection (Institut Pasteur)	NA	NA	Missing	C1C	NA	Unknown	NA	NA	NA	Serratia proteamaculans	Serratia proteamaculans	Method :: Sanger Pathogens Assembly Pipeline	Representation :: Draft	1627294	5263515	18	NA	Technology :: Illumina MiSeq	5265062	NA	NA	NA	11	10	10	10	9	5265062	5261827	5260775	5260775	5260775	5228094	14	55.24	1599452	343902	2	4
26968_7_208	26968_7_208	NA	8806165	NA	NA	NA	NA	New Zealand	Grimont collection (Institut Pasteur)	Grimont collection (Institut Pasteur)	NA	NA	Missing	8806165	NA	Unknown	NA	NA	NA	Serratia entomophila	Serratia entomophila	Method :: Sanger Pathogens Assembly Pipeline	Representation :: Draft	668909	5033049	42	NA	Technology :: Illumina MiSeq	5034575	NA	NA	NA	36	33	32	29	24	5034575	5031456	5026713	5016745	4974364	4761534	38	59.09	222117	149732	8	15
26968_7_209	26968_7_209	NA	9107481	NA	NA	NA	NA	New Zealand	Grimont collection (Institut Pasteur)	Grimont collection (Institut Pasteur)	NA	NA	Missing	9107481	NA	Unknown	NA	NA	NA	Serratia entomophila	Serratia entomophila	Method :: Sanger Pathogens Assembly Pipeline	Representation :: Draft	591144	4978114	38	NA	Technology :: Illumina MiSeq	4978455	NA	NA	NA	37	31	31	27	23	4978455	4978114	4961860	4961860	4902778	4732178	37	59.2	224181	151549	8	15
26968_7_21	26968_7_21	NA	A5	NA	NA	NA	NA	Carew (Canterbury; New Zealand); mature pasture; 133 grass grubs/m2; 23% diseased	Grimont collection (Institut Pasteur)	Grimont collection (Institut Pasteur)	NA	Costelytra zealandica	Insect	A5	New Zealand: Canterbury; Carew	New Zealand	NA	NA	NA	Serratia entomophila	Serratia entomophila	Method :: Sanger Pathogens Assembly Pipeline	Representation :: Draft	1054439	5061906	34	NA	Technology :: Illumina MiSeq	5063687	NA	NA	Grimont; P. a. D. et al. (1988) ÈóÇÂÇôËÉ∂Èçã„Ñ©Â¥ïÈèå„É•ŒßÁºÅÂèâÁ¨ßratia entomophila sp. nov. Associated with Amber Disease in the New Zealand Grass Grub Costelytra zealandicaÈóÇ; International Journal of Systematic Bacteriology; 38(1); pp. 1ÈóÇ6. doi: 10.1099/00207713-38-1-1.	25	24	23	21	20	5063687	5059584	5057784	5050244	5019413	4979702	29	59.03	301249	154833	5	11
26968_7_210	26968_7_210	NA	6246	NA	NA	NA	NA	NA	Grimont collection (Institut Pasteur)	Grimont collection (Institut Pasteur)	NA	NA	Missing	6246	NA	Unknown	NA	NA	NA	Unknown Unknown	Unknown	Method :: Sanger Pathogens Assembly Pipeline	Representation :: Draft	3186633	5149257	12	NA	Technology :: Illumina MiSeq	5149742	NA	NA	NA	10	9	8	8	6	5149742	5148553	5145081	5139164	5139164	5081834	11	60.06	3186633	689044	1	2
26968_7_211	26968_7_211	NA	864	NA	NA	NA	NA	NA	Grimont collection (Institut Pasteur)	Grimont collection (Institut Pasteur)	NA	NA	Missing	864	NA	Unknown	NA	NA	NA	Serratia rubidaea	Serratia rubidaea	Method :: Sanger Pathogens Assembly Pipeline	Representation :: Draft	1622811	4961490	31	NA	Technology :: Illumina MiSeq	4962956	NA	NA	Grimont; P. A. D.; Grimont; F. and Starr; M. P. (1979) ÈóÇÂÇôËÉ∂Èçã„Ñ©Â¥ïÈèå„É•ŒßÁºÅÂèâÁ¨ßratia ficaria sp. nov.; a bacterial species associated with Smyrna figs and the fig wasp Blastophaga psenesÈóÇ; Current Microbiology; 2(5); pp. 277ÈóÇ282. doi: 10.1007/BF02602859.	24	22	19	19	15	4962956	4959075	4952589	4929674	4929674	4818773	27	59.28	484531	228423	3	7
26968_7_213	26968_7_213	NA	3630	NA	NA	NA	NA	NA	Grimont collection (Institut Pasteur)	Grimont collection (Institut Pasteur)	NA	NA	Missing	3630	NA	Unknown	NA	NA	NA	Serratia proteamaculans	Serratia proteamaculans	Method :: Sanger Pathogens Assembly Pipeline	Representation :: Draft	1887485	5065653	19	NA	Technology :: Illumina MiSeq	5067373	NA	NA	NA	11	10	9	9	8	5067373	5063976	5062942	5054083	5054083	5020790	14	55.12	948969	342322	2	4
26968_7_214	26968_7_214	NA	NA	NA	NA	NA	NA	NA	Grimont collection (Institut Pasteur)	Grimont collection (Institut Pasteur)	NA	NA	Missing	NA	NA	Unknown	NA	NA	NA	Unknown Unknown	Unknown	Method :: Sanger Pathogens Assembly Pipeline	Representation :: Draft	1488846	5518176	17	NA	Technology :: Illumina MiSeq	5518857	NA	NA	NA	14	13	13	13	11	5518857	5517375	5513975	5513975	5513975	5457598	15	54.93	711377	362831	3	5
26968_7_215	26968_7_215	NA	332	NA	NA	NA	NA	NA	Grimont collection (Institut Pasteur)	Grimont collection (Institut Pasteur)	NA	NA	Missing	332	NA	Unknown	NA	NA	NA	Serratia entomophila	Serratia entomophila	Method :: Sanger Pathogens Assembly Pipeline	Representation :: Draft	1188661	5633778	22	NA	Technology :: Illumina MiSeq	5634382	NA	NA	NA	19	17	16	15	12	5634382	5633212	5629753	5623203	5610822	5517433	20	54.8	907425	310539	3	6
26968_7_216	26968_7_216	NA	8806203	NA	NA	NA	NA	New Zealand	Grimont collection (Institut Pasteur)	Grimont collection (Institut Pasteur)	NA	NA	Missing	8806203	NA	Unknown	NA	NA	NA	Serratia entomophila	Serratia entomophila	Method :: Sanger Pathogens Assembly Pipeline	Representation :: Draft	766367	5014211	38	NA	Technology :: Illumina MiSeq	5014536	NA	NA	NA	33	27	25	23	20	5014536	5011579	4999528	4988813	4958409	4868781	37	59.1	333729	158209	5	11
26968_7_217	26968_7_217	NA	9107483	NA	NA	NA	NA	New Zealand	Grimont collection (Institut Pasteur)	Grimont collection (Institut Pasteur)	NA	NA	Missing	9107483	NA	Unknown	NA	NA	NA	Serratia entomophila	Serratia entomophila	Method :: Sanger Pathogens Assembly Pipeline	Representation :: Draft	658133	5090761	57	NA	Technology :: Illumina MiSeq	5091212	NA	NA	NA	54	45	40	37	28	5091212	5089410	5065064	5028928	4975053	4663979	56	58.92	192729	110320	8	17
26968_7_218	26968_7_218	NA	660	NA	NA	NA	NA	NA	Grimont collection (Institut Pasteur)	Grimont collection (Institut Pasteur)	NA	NA	Missing	660	NA	Unknown	NA	NA	NA	Serratia marcescens	Serratia marcescens	Method :: Sanger Pathogens Assembly Pipeline	Representation :: Draft	1557842	5293560	28	NA	Technology :: Illumina MiSeq	5294988	NA	NA	NA	20	16	14	13	11	5294988	5290634	5282805	5265731	5255067	5169822	24	59.46	640127	487423	3	5
26968_7_219	26968_7_219	NA	A15	NA	NA	NA	NA	Montalto (Canterbury; New Zealand); mature pasture; 122 grass grubs/m2; 32% diseased	Grimont collection (Institut Pasteur)	Grimont collection (Institut Pasteur)	NA	Costelytra zealandica	Insect	A15	New Zealand: Canterbury; Montalto	New Zealand	NA	NA	NA	Serratia entomophila	Serratia entomophila	Method :: Sanger Pathogens Assembly Pipeline	Representation :: Draft	1899032	4812017	24	NA	Technology :: Illumina MiSeq	4814625	NA	NA	Grimont; P. a. D. et al. (1988) ÈóÇÂÇôËÉ∂Èçã„Ñ©Â¥ïÈèå„É•ŒßÁºÅÂèâÁ¨ßratia entomophila sp. nov. Associated with Amber Disease in the New Zealand Grass Grub Costelytra zealandicaÈóÇ; International Journal of Systematic Bacteriology; 38(1); pp. 1ÈóÇ6. doi: 10.1099/00207713-38-1-1.	16	12	12	12	10	4814625	4811479	4803525	4803525	4803525	4720971	17	59.35	711772	283713	2	5
26968_7_22	26968_7_22	NA	4986	NA	NA	NA	NA	NA	Grimont collection (Institut Pasteur)	Grimont collection (Institut Pasteur)	NA	NA	Missing	4986	NA	Unknown	NA	NA	NA	Serratia liquefaciens	Serratia liquefaciens	Method :: Sanger Pathogens Assembly Pipeline	Representation :: Draft	3190441	5286516	21	NA	Technology :: Illumina MiSeq	5288593	NA	NA	NA	13	12	12	12	8	5288593	5284494	5281118	5281118	5281118	5150797	16	59.86	3190441	574306	1	3
26968_7_220	26968_7_220	NA	504	NA	NA	NA	NA	pond water	Grimont collection (Institut Pasteur)	Grimont collection (Institut Pasteur)	NA	Water	Environmental	504	NA	Unknown	NA	NA	NA	Serratia marcescens	Serratia marcescens	Method :: Sanger Pathogens Assembly Pipeline	Representation :: Draft	1950357	5100654	27	NA	Technology :: Illumina MiSeq	5101936	NA	NA	Martinec & Kocur; 1961a	20	18	18	18	15	5101936	5098608	5094720	5094720	5094720	4978579	23	59.83	449505	218839	3	7
26968_7_221	26968_7_221	NA	NA	NA	NA	NA	NA	NA	Grimont collection (Institut Pasteur)	Grimont collection (Institut Pasteur)	NA	NA	Missing	NA	NA	Unknown	NA	NA	NA	Unknown Unknown	Unknown	Method :: Sanger Pathogens Assembly Pipeline	Representation :: Draft	1305519	5692290	28	NA	Technology :: Illumina MiSeq	5693319	NA	NA	NA	20	20	20	20	16	5693319	5688671	5688671	5688671	5688671	5543447	25	53.94	445270	249917	4	8
26968_7_222	26968_7_222	NA	4028	NA	NA	NA	NA	Caprifig	Grimont collection (Institut Pasteur)	Grimont collection (Institut Pasteur)	NA	Plant	Plant	4028	USA: California: Fresno	USA	NA	October; 1977	NA	Serratia ficaria	Serratia ficaria	Method :: Sanger Pathogens Assembly Pipeline	Representation :: Draft	1159214	5311173	26	NA	Technology :: Illumina MiSeq	5312702	NA	NA	Grimont; P. A. D.; Grimont; F. and Starr; M. P. (1979) ÈóÇÂÇôËÉ∂Èçã„Ñ©Â¥ïÈèå„É•ŒßÁºÅÂèâÁ¨ßratia ficaria sp. nov.; a bacterial species associated with Smyrna figs and the fig wasp Blastophaga psenesÈóÇ; Current Microbiology; 2(5); pp. 277ÈóÇ282. doi: 10.1007/BF02602859.	21	18	18	18	13	5312702	5310604	5303220	5303220	5303220	5109259	22	59.96	590186	338131	4	6
26968_7_223	26968_7_223	NA	NA	NA	NA	NA	NA	NA	Grimont collection (Institut Pasteur)	Grimont collection (Institut Pasteur)	NA	NA	Missing	NA	NA	Unknown	NA	NA	NA	Unknown Unknown	Unknown	Method :: Sanger Pathogens Assembly Pipeline	Representation :: Draft	3240719	5288257	15	NA	Technology :: Illumina MiSeq	5289398	NA	NA	NA	9	7	7	7	6	5289398	5286242	5281253	5281253	5281253	5248601	12	55.04	3240719	592067	1	3
26968_7_224	26968_7_224	NA	8806204	NA	NA	NA	NA	New Zealand	Grimont collection (Institut Pasteur)	Grimont collection (Institut Pasteur)	NA	NA	Missing	8806204	NA	Unknown	NA	NA	NA	Serratia entomophila	Serratia entomophila	Method :: Sanger Pathogens Assembly Pipeline	Representation :: Draft	532223	5077503	36	NA	Technology :: Illumina MiSeq	5079934	NA	NA	NA	29	26	25	24	21	5079934	5076570	5070219	5062677	5048889	4931724	30	59.04	317298	158235	6	12
26968_7_225	26968_7_225	NA	9107484	NA	NA	NA	NA	New Zealand	Grimont collection (Institut Pasteur)	Grimont collection (Institut Pasteur)	NA	NA	Missing	9107484	NA	Unknown	NA	NA	NA	Serratia entomophila	Serratia entomophila	Method :: Sanger Pathogens Assembly Pipeline	Representation :: Draft	485092	4977776	58	NA	Technology :: Illumina MiSeq	4981540	NA	NA	NA	45	36	35	30	24	4981540	4975701	4948051	4941242	4866190	4662569	48	59.12	250670	162476	7	14
26968_7_226	26968_7_226	NA	81	NA	NA	NA	NA	Blood	Grimont collection (Institut Pasteur)	Grimont collection (Institut Pasteur)	NA	Human	Homo sapiens	81	France: Bordeaux	France	NA	NA	NA	Serratia marcescens	Serratia marcescens	Method :: Sanger Pathogens Assembly Pipeline	Representation :: Draft	1019357	5411642	34	NA	Technology :: Illumina MiSeq	5412399	NA	NA	Grimont; P. A. D.; Grimont; F. and Starr; M. P. (1979) ÈóÇÂÇôËÉ∂Èçã„Ñ©Â¥ïÈèå„É•ŒßÁºÅÂèâÁ¨ßratia ficaria sp. nov.; a bacterial species associated with Smyrna figs and the fig wasp Blastophaga psenesÈóÇ; Current Microbiology; 2(5); pp. 277ÈóÇ282. doi: 10.1007/BF02602859.	30	27	27	22	17	5412399	5410334	5404090	5404090	5311055	5146578	32	59.18	385164	243133	5	9
26968_7_227	26968_7_227	NA	246	NA	NA	NA	NA	Lepidopteran (moth)	Grimont collection (Institut Pasteur)	Grimont collection (Institut Pasteur)	NA	Insect	Insect	246	France: Saint-Christol-les-ales	France	NA	1962	NA	Serratia marcescens	Serratia marcescens	Method :: Sanger Pathogens Assembly Pipeline	Representation :: Draft	3185798	5149288	16	NA	Technology :: Illumina MiSeq	5151266	NA	NA	Grimont; P. a; Grimont; F. and De Rosnay; H. L. (1977) ÈóÇÂÇôËÉ∂Èçã„Ñ©Â¥ïÈèå„É•ŒßÁºÇÂ∂áÁ£Øonomy of the genus Serratia.ÈóÇ; Journal of general microbiology; 98(1); pp. 39ÈóÇ66. doi: 10.1099/00221287-98-1-39.	11	8	8	8	6	5151266	5149288	5142312	5142312	5142312	5078648	11	60.06	3185798	689025	1	2
26968_7_228	26968_7_228	NA	504	NA	NA	NA	NA	pond water	Grimont collection (Institut Pasteur)	Grimont collection (Institut Pasteur)	NA	Water	Environmental	504	NA	Unknown	NA	NA	NA	Serratia marcescens	Serratia marcescens	Method :: Sanger Pathogens Assembly Pipeline	Representation :: Draft	1430938	5100100	33	NA	Technology :: Illumina MiSeq	5100783	NA	NA	Martinec & Kocur; 1961a	29	24	22	20	15	5100783	5098873	5085686	5070001	5026154	4850634	31	59.82	306839	216353	3	9
26968_7_229	26968_7_229	NA	3.88	NA	NA	NA	NA	NA	Grimont collection (Institut Pasteur)	Grimont collection (Institut Pasteur)	NA	NA	Missing	3.88	NA	Unknown	NA	NA	NA	Serratia liquefaciens	Serratia liquefaciens	Method :: Sanger Pathogens Assembly Pipeline	Representation :: Draft	584866	5449680	39	NA	Technology :: Illumina MiSeq	5451227	NA	NA	NA	32	32	30	28	22	5451227	5447270	5447270	5432992	5409823	5193852	35	53.91	319077	158180	7	13
26968_7_23	26968_7_23	NA	4149	NA	NA	NA	NA	NA	Grimont collection (Institut Pasteur)	Grimont collection (Institut Pasteur)	NA	NA	Missing	4149	NA	Unknown	NA	NA	NA	Serratia liquefaciens	Serratia liquefaciens	Method :: Sanger Pathogens Assembly Pipeline	Representation :: Draft	2500315	5248437	22	NA	Technology :: Illumina MiSeq	5249602	NA	NA	NA	18	17	15	15	11	5249602	5247743	5246512	5234839	5234839	5113204	19	55.38	568035	325970	2	5
26968_7_230	26968_7_230	NA	681	NA	NA	NA	NA	NA	Grimont collection (Institut Pasteur)	Grimont collection (Institut Pasteur)	NA	NA	Missing	681	NA	Unknown	NA	NA	NA	Serratia marcescens	Serratia marcescens	Method :: Sanger Pathogens Assembly Pipeline	Representation :: Draft	1621566	4963404	31	NA	Technology :: Illumina MiSeq	4964562	NA	NA	NA	25	21	18	18	15	4964562	4961303	4949636	4929231	4929231	4844999	28	59.28	484273	218656	3	7
26968_7_231	26968_7_231	NA	8806 203	NA	NA	NA	NA	New Zealand	Grimont collection (Institut Pasteur)	Grimont collection (Institut Pasteur)	NA	NA	Missing	8806 203	NA	Unknown	NA	NA	NA	Serratia entomophila	Serratia entomophila	Method :: Sanger Pathogens Assembly Pipeline	Representation :: Draft	887505	5017157	40	NA	Technology :: Illumina MiSeq	5020444	NA	NA	NA	29	25	23	21	18	5020444	5015283	5003811	4990636	4959915	4848572	32	59.11	464521	179126	4	10
26968_7_232	26968_7_232	NA	8806207	NA	NA	NA	NA	New Zealand	Grimont collection (Institut Pasteur)	Grimont collection (Institut Pasteur)	NA	NA	Missing	8806207	NA	Unknown	NA	NA	NA	Serratia entomophila	Serratia entomophila	Method :: Sanger Pathogens Assembly Pipeline	Representation :: Draft	1046961	5062839	38	NA	Technology :: Illumina MiSeq	5065779	NA	NA	NA	27	22	21	20	17	5065779	5060238	5048849	5041309	5027414	4905666	31	59.03	368546	191471	4	9
26968_7_233	26968_7_233	NA	8904.32	NA	NA	NA	NA	New Zealand	Grimont collection (Institut Pasteur)	Grimont collection (Institut Pasteur)	NA	NA	Missing	8904.32	NA	Unknown	NA	NA	NA	Serratia entomophila	Serratia entomophila	Method :: Sanger Pathogens Assembly Pipeline	Representation :: Draft	1975732	4864789	25	NA	Technology :: Illumina MiSeq	4866648	NA	NA	NA	17	13	13	12	10	4866648	4862727	4855559	4855559	4843306	4769475	20	59.25	704434	281807	2	5
26968_7_234	26968_7_234	NA	864	NA	NA	NA	NA	NA	Grimont collection (Institut Pasteur)	Grimont collection (Institut Pasteur)	NA	NA	Missing	864	NA	Unknown	NA	NA	NA	Serratia rubidaea	Serratia rubidaea	Method :: Sanger Pathogens Assembly Pipeline	Representation :: Draft	1624388	4964221	31	NA	Technology :: Illumina MiSeq	4965013	NA	NA	Grimont; P. A. D.; Grimont; F. and Starr; M. P. (1979) ÈóÇÂÇôËÉ∂Èçã„Ñ©Â¥ïÈèå„É•ŒßÁºÅÂèâÁ¨ßratia ficaria sp. nov.; a bacterial species associated with Smyrna figs and the fig wasp Blastophaga psenesÈóÇ; Current Microbiology; 2(5); pp. 277ÈóÇ282. doi: 10.1007/BF02602859.	26	20	18	18	15	4965013	4962072	4945232	4930336	4930336	4846812	29	59.28	482190	218417	3	7
26968_7_235	26968_7_235	NA	296	NA	NA	NA	NA	River water	Grimont collection (Institut Pasteur)	Grimont collection (Institut Pasteur)	NA	Water	Environmental	296	France: Anglin	France	NA	NA	NA	Serratia marcescens	Serratia marcescens	Method :: Sanger Pathogens Assembly Pipeline	Representation :: Draft	2225588	5027485	32	NA	Technology :: Illumina MiSeq	5031153	NA	NA	Grimont; P. a; Grimont; F. and De Rosnay; H. L. (1977) ÈóÇÂÇôËÉ∂Èçã„Ñ©Â¥ïÈèå„É•ŒßÁºÇÂ∂áÁ£Øonomy of the genus Serratia.ÈóÇ; Journal of general microbiology; 98(1); pp. 39ÈóÇ66. doi: 10.1099/00221287-98-1-39.	22	16	14	13	10	5031153	5026776	5011913	4999721	4987834	4893016	23	59.8	818164	320514	2	4
26968_7_236	26968_7_236	NA	519	NA	NA	NA	NA	NA	Grimont collection (Institut Pasteur)	Grimont collection (Institut Pasteur)	NA	NA	Missing	519	NA	Unknown	NA	NA	NA	Unknown Unknown	Unknown	Method :: Sanger Pathogens Assembly Pipeline	Representation :: Draft	1991006	5164956	21	NA	Technology :: Illumina MiSeq	5167244	NA	NA	NA	13	10	9	9	7	5167244	5163792	5159243	5153734	5153734	5095556	15	55.42	1192767	712346	2	3
26968_7_237	26968_7_237	NA	363	NA	NA	NA	NA	NA	Grimont collection (Institut Pasteur)	Grimont collection (Institut Pasteur)	NA	NA	Missing	363	NA	Unknown	NA	NA	NA	Serratia entomophila	Serratia entomophila	Method :: Sanger Pathogens Assembly Pipeline	Representation :: Draft	1735713	5007365	23	NA	Technology :: Illumina MiSeq	5010428	NA	NA	NA	14	13	12	12	9	5010428	5006499	5004545	4998543	4998543	4907794	15	59.7	1112661	414430	2	4
26968_7_238	26968_7_238	NA	864	NA	NA	NA	NA	NA	Grimont collection (Institut Pasteur)	Grimont collection (Institut Pasteur)	NA	NA	Missing	864	NA	Unknown	NA	NA	NA	Serratia rubidaea	Serratia rubidaea	Method :: Sanger Pathogens Assembly Pipeline	Representation :: Draft	1654277	4964167	36	NA	Technology :: Illumina MiSeq	4966548	NA	NA	Grimont; P. A. D.; Grimont; F. and Starr; M. P. (1979) ÈóÇÂÇôËÉ∂Èçã„Ñ©Â¥ïÈèå„É•ŒßÁºÅÂèâÁ¨ßratia ficaria sp. nov.; a bacterial species associated with Smyrna figs and the fig wasp Blastophaga psenesÈóÇ; Current Microbiology; 2(5); pp. 277ÈóÇ282. doi: 10.1007/BF02602859.	25	20	17	17	14	4966548	4960908	4946000	4924734	4924734	4844105	30	59.28	484561	218423	3	7
26968_7_239	26968_7_239	NA	503	NA	NA	NA	NA	NA	Grimont collection (Institut Pasteur)	Grimont collection (Institut Pasteur)	NA	NA	Missing	503	NA	Unknown	NA	NA	NA	Serratia grimesii	Serratia grimesii	Method :: Sanger Pathogens Assembly Pipeline	Representation :: Draft	2880594	5044599	13	NA	Technology :: Illumina MiSeq	5045008	NA	NA	NA	12	10	10	10	8	5045008	5044599	5037168	5037168	5037168	4977378	12	52.77	2880594	445027	1	3
26968_7_24	26968_7_24	NA	G4123	NA	NA	NA	NA	Digestive tract of rodent Clethrionomys glareolus	Grimont collection (Institut Pasteur)	Grimont collection (Institut Pasteur)	NA	Animal	Animal	G4123	NA	Unknown	NA	NA	NA	Serratia proteamaculans	Serratia proteamaculans	Method :: Sanger Pathogens Assembly Pipeline	Representation :: Draft	1424708	5455677	26	NA	Technology :: Illumina MiSeq	5457434	NA	NA	Grimont; P. A. D.; Grimont; F. and Irino; K. (1982) ÈóÇÂÇôËÉ∂Èçã„Ñ©Â¥ïÈèå„É•Œßochemical characterization of Serratia liquefaciens sensu stricto; Serratia proteamaculans; and Serratia grimesii sp. nov.ÈóÇ; Current Microbiology; 7(2); pp. 69ÈóÇ74. doi: 10.1007/BF01568416.	19	15	15	14	13	5457434	5454156	5444190	5444190	5420226	5386997	21	54.97	500341	350989	3	7
26968_7_240	26968_7_240	NA	8806210	NA	NA	NA	NA	New Zealand	Grimont collection (Institut Pasteur)	Grimont collection (Institut Pasteur)	NA	NA	Missing	8806210	NA	Unknown	NA	NA	NA	Serratia entomophila	Serratia entomophila	Method :: Sanger Pathogens Assembly Pipeline	Representation :: Draft	1898134	4957884	26	NA	Technology :: Illumina MiSeq	4961351	NA	NA	NA	16	13	13	13	11	4961351	4957190	4952493	4952493	4952493	4872616	17	59.08	711864	283636	2	5
26968_7_241	26968_7_241	NA	8904315	NA	NA	NA	NA	New Zealand	Grimont collection (Institut Pasteur)	Grimont collection (Institut Pasteur)	NA	NA	Missing	8904315	NA	Unknown	NA	NA	NA	Serratia entomophila	Serratia entomophila	Method :: Sanger Pathogens Assembly Pipeline	Representation :: Draft	2890791	4863946	22	NA	Technology :: Illumina MiSeq	4866421	NA	NA	NA	15	11	10	10	8	4866421	4863946	4857626	4852121	4852121	4766605	15	59.25	2890791	338716	1	3
26968_7_242	26968_7_242	NA	328	NA	NA	NA	NA	River water	Grimont collection (Institut Pasteur)	Grimont collection (Institut Pasteur)	NA	Water	Environmental	328	NA	Unknown	NA	1971	NA	Serratia marcescens	Serratia marcescens	Method :: Sanger Pathogens Assembly Pipeline	Representation :: Draft	424098	5252205	28	NA	Technology :: Illumina MiSeq	5253957	NA	NA	Grimont; P. a; Grimont; F. and De Rosnay; H. L. (1977) ÈóÇÂÇôËÉ∂Èçã„Ñ©Â¥ïÈèå„É•ŒßÁºÇÂ∂áÁ£Øonomy of the genus Serratia.ÈóÇ; Journal of general microbiology; 98(1); pp. 39ÈóÇ66. doi: 10.1099/00221287-98-1-39.	23	20	20	20	19	5253957	5251635	5243705	5243705	5243705	5206500	24	59.19	357993	248390	7	12
26968_7_243	26968_7_243	NA	81	NA	NA	NA	NA	Blood	Grimont collection (Institut Pasteur)	Grimont collection (Institut Pasteur)	NA	Human	Homo sapiens	81	France: Bordeaux	France	NA	NA	NA	Serratia marcescens	Serratia marcescens	Method :: Sanger Pathogens Assembly Pipeline	Representation :: Draft	1422164	5411021	30	NA	Technology :: Illumina MiSeq	5411426	NA	NA	Grimont; P. A. D.; Grimont; F. and Starr; M. P. (1979) ÈóÇÂÇôËÉ∂Èçã„Ñ©Â¥ïÈèå„É•ŒßÁºÅÂèâÁ¨ßratia ficaria sp. nov.; a bacterial species associated with Smyrna figs and the fig wasp Blastophaga psenesÈóÇ; Current Microbiology; 2(5); pp. 277ÈóÇ282. doi: 10.1007/BF02602859.	27	25	25	23	16	5411426	5409673	5404627	5404627	5369174	5094040	29	59.18	400059	206654	4	8
26968_7_244	26968_7_244	NA	4738	NA	NA	NA	NA	Fig	Grimont collection (Institut Pasteur)	Grimont collection (Institut Pasteur)	NA	Plant	Plant	4738	Sicily: Belpasso	Sicily	NA	NA	NA	Serratia ficaria	Serratia ficaria	Method :: Sanger Pathogens Assembly Pipeline	Representation :: Draft	397507	5516024	143	NA	Technology :: Illumina MiSeq	5518975	NA	NA	NA	122	86	69	52	36	5518975	5506823	5398592	5273963	4994325	4447837	135	59.62	115118	64431	16	31
26968_7_245	26968_7_245	NA	NA	NA	NA	NA	NA	NA	Grimont collection (Institut Pasteur)	Grimont collection (Institut Pasteur)	NA	NA	Missing	NA	NA	Unknown	NA	NA	NA	Unknown Unknown	Unknown	Method :: Sanger Pathogens Assembly Pipeline	Representation :: Draft	2756579	5172385	16	NA	Technology :: Illumina MiSeq	5173893	NA	NA	NA	10	10	9	9	7	5173893	5171144	5171144	5163296	5163296	5109156	12	55.1	2756579	606741	1	3
26968_7_246	26968_7_246	NA	504	NA	NA	NA	NA	pond water	Grimont collection (Institut Pasteur)	Grimont collection (Institut Pasteur)	NA	Water	Environmental	504	NA	Unknown	NA	NA	NA	Serratia marcescens	Serratia marcescens	Method :: Sanger Pathogens Assembly Pipeline	Representation :: Draft	1101491	5102272	29	NA	Technology :: Illumina MiSeq	5103601	NA	NA	Martinec & Kocur; 1961a	22	19	19	18	14	5103601	5100109	5093772	5093772	5079193	4911378	25	59.83	547161	314348	3	6
26968_7_247	26968_7_247	NA	NA	NA	NA	NA	NA	NA	Grimont collection (Institut Pasteur)	Grimont collection (Institut Pasteur)	NA	NA	Missing	NA	NA	Unknown	NA	NA	NA	Unknown Unknown	Unknown	Method :: Sanger Pathogens Assembly Pipeline	Representation :: Draft	1713646	5298276	14	NA	Technology :: Illumina MiSeq	5299504	NA	NA	NA	10	10	9	9	8	5299504	5297353	5297353	5288779	5288779	5260171	11	52.64	1046473	610332	2	4
26968_7_248	26968_7_248	NA	8806213	NA	NA	NA	NA	New Zealand	Grimont collection (Institut Pasteur)	Grimont collection (Institut Pasteur)	NA	NA	Missing	8806213	NA	Unknown	NA	NA	NA	Serratia entomophila	Serratia entomophila	Method :: Sanger Pathogens Assembly Pipeline	Representation :: Draft	917742	5033370	50	NA	Technology :: Illumina MiSeq	5035505	NA	NA	NA	40	31	31	27	19	5035505	5030631	5008968	5008968	4948402	4646148	44	59.08	231979	155725	6	12
26968_7_249	26968_7_249	NA	9004364	NA	NA	NA	NA	New Zealand	Grimont collection (Institut Pasteur)	Grimont collection (Institut Pasteur)	NA	NA	Missing	9004364	NA	Unknown	NA	NA	NA	Serratia entomophila	Serratia entomophila	Method :: Sanger Pathogens Assembly Pipeline	Representation :: Draft	789330	5145283	44	NA	Technology :: Illumina MiSeq	5146958	NA	NA	NA	35	30	29	26	22	5146958	5141962	5127962	5120477	5059797	4911202	40	58.92	371161	142128	5	12
26968_7_25	26968_7_25	NA	5536	NA	NA	NA	NA	NA	Grimont collection (Institut Pasteur)	Grimont collection (Institut Pasteur)	NA	NA	Missing	5536	NA	Unknown	NA	NA	NA	Serratia ficaria	Serratia ficaria	Method :: Sanger Pathogens Assembly Pipeline	Representation :: Draft	534750	5537002	65	NA	Technology :: Illumina MiSeq	5538678	NA	NA	NA	58	46	42	39	31	5538678	5534782	5499742	5468674	5422145	5119579	61	59.79	179650	115303	11	21
26968_7_251	26968_7_251	NA	A6	NA	NA	NA	NA	Carew (Canterbury; New Zealand); mature pasture; 133 grass grubs/m2; 23% diseased	Grimont collection (Institut Pasteur)	Grimont collection (Institut Pasteur)	NA	Costelytra zealandica	Insect	A6	New Zealand: Canterbury; Carew	New Zealand	NA	NA	NA	Serratia entomophila	Serratia entomophila	Method :: Sanger Pathogens Assembly Pipeline	Representation :: Draft	630194	5125153	48	NA	Technology :: Illumina MiSeq	5126536	NA	NA	Grimont; P. a. D. et al. (1988) ÈóÇÂÇôËÉ∂Èçã„Ñ©Â¥ïÈèå„É•ŒßÁºÅÂèâÁ¨ßratia entomophila sp. nov. Associated with Amber Disease in the New Zealand Grass Grub Costelytra zealandicaÈóÇ; International Journal of Systematic Bacteriology; 38(1); pp. 1ÈóÇ6. doi: 10.1099/00207713-38-1-1.	41	33	32	28	24	5126536	5122958	5106403	5097190	5030579	4857393	44	58.95	227833	149722	7	14
26968_7_252	26968_7_252	NA	493	NA	NA	NA	NA	NA	Grimont collection (Institut Pasteur)	Grimont collection (Institut Pasteur)	NA	NA	Missing	493	NA	Unknown	NA	NA	NA	Serratia entomophila	Serratia entomophila	Method :: Sanger Pathogens Assembly Pipeline	Representation :: Draft	1882832	4931553	16	NA	Technology :: Illumina MiSeq	4932619	NA	NA	NA	11	9	9	9	7	4932619	4930259	4925962	4925962	4925962	4854172	13	59.86	1368518	649745	2	3
26968_7_253	26968_7_253	NA	504	NA	NA	NA	NA	pond water	Grimont collection (Institut Pasteur)	Grimont collection (Institut Pasteur)	NA	Water	Environmental	504	NA	Unknown	NA	NA	NA	Serratia marcescens	Serratia marcescens	Method :: Sanger Pathogens Assembly Pipeline	Representation :: Draft	1391075	5086027	28	NA	Technology :: Illumina MiSeq	5088529	NA	NA	Martinec & Kocur; 1961a	19	17	16	16	13	5088529	5084886	5079920	5072487	5072487	4947148	21	59.85	547211	381884	3	5
26968_7_254	26968_7_254	NA	A2	NA	NA	NA	NA	NA	Grimont collection (Institut Pasteur)	Grimont collection (Institut Pasteur)	NA	NA	Missing	A2	NA	Unknown	NA	NA	NA	Serratia entomophila	Serratia entomophila	Method :: Sanger Pathogens Assembly Pipeline	Representation :: Draft	887499	5072014	42	NA	Technology :: Illumina MiSeq	5074742	NA	NA	NA	33	27	27	25	21	5074742	5070610	5060186	5060186	5036100	4882414	35	58.97	297750	156864	6	12
26968_7_255	26968_7_255	NA	8806220	NA	NA	NA	NA	New Zealand	Grimont collection (Institut Pasteur)	Grimont collection (Institut Pasteur)	NA	NA	Missing	8806220	NA	Unknown	NA	NA	NA	Serratia entomophila	Serratia entomophila	Method :: Sanger Pathogens Assembly Pipeline	Representation :: Draft	669758	4890075	43	NA	Technology :: Illumina MiSeq	4893134	NA	NA	NA	31	27	26	26	22	4893134	4886828	4877747	4871005	4871005	4724013	35	59.33	250888	138095	7	13
26968_7_256	26968_7_256	NA	9011388	NA	NA	NA	NA	New Zealand	Grimont collection (Institut Pasteur)	Grimont collection (Institut Pasteur)	NA	NA	Missing	9011388	NA	Unknown	NA	NA	NA	Serratia entomophila	Serratia entomophila	Method :: Sanger Pathogens Assembly Pipeline	Representation :: Draft	633980	5123915	48	NA	Technology :: Illumina MiSeq	5127059	NA	NA	NA	37	33	32	29	23	5127059	5121568	5115281	5107396	5070197	4817895	40	58.93	227299	149447	7	14
26968_7_257	26968_7_257	NA	4509	NA	NA	NA	NA	NA	Grimont collection (Institut Pasteur)	Grimont collection (Institut Pasteur)	NA	NA	Missing	4509	NA	Unknown	NA	NA	NA	Unknown Unknown	Unknown	Method :: Sanger Pathogens Assembly Pipeline	Representation :: Draft	576015	5252724	34	NA	Technology :: Illumina MiSeq	5253917	NA	NA	NA	29	25	25	24	20	5253917	5251407	5237234	5237234	5224189	5085184	31	59.28	335040	204874	6	11
26968_7_258	26968_7_258	NA	4028	NA	NA	NA	NA	Caprifig	Grimont collection (Institut Pasteur)	Grimont collection (Institut Pasteur)	NA	Plant	Plant	4028	USA: California: Fresno	USA	NA	October; 1977	NA	Serratia ficaria	Serratia ficaria	Method :: Sanger Pathogens Assembly Pipeline	Representation :: Draft	850209	5313021	29	NA	Technology :: Illumina MiSeq	5314790	NA	NA	Grimont; P. A. D.; Grimont; F. and Starr; M. P. (1979) ÈóÇÂÇôËÉ∂Èçã„Ñ©Â¥ïÈèå„É•ŒßÁºÅÂèâÁ¨ßratia ficaria sp. nov.; a bacterial species associated with Smyrna figs and the fig wasp Blastophaga psenesÈóÇ; Current Microbiology; 2(5); pp. 277ÈóÇ282. doi: 10.1007/BF02602859.	22	18	18	18	15	5314790	5311848	5303411	5303411	5303411	5199841	24	59.96	488617	315760	4	8
26968_7_259	26968_7_259	NA	91 3248	NA	NA	NA	NA	NA	Grimont collection (Institut Pasteur)	Grimont collection (Institut Pasteur)	NA	NA	Missing	91 3248	NA	Unknown	NA	NA	NA	Serratia ficaria	Serratia ficaria	Method :: Sanger Pathogens Assembly Pipeline	Representation :: Draft	423622	5576508	74	NA	Technology :: Illumina MiSeq	5578304	NA	NA	NA	66	47	39	31	25	5578304	5574508	5534647	5476271	5352817	5139503	69	59.65	269829	151733	8	15
26968_7_26	26968_7_26	NA	7_89	NA	NA	NA	NA	NA	Grimont collection (Institut Pasteur)	Grimont collection (Institut Pasteur)	NA	NA	Missing	7_89	NA	Unknown	NA	NA	NA	Serratia fonticola	Serratia fonticola	Method :: Sanger Pathogens Assembly Pipeline	Representation :: Draft	1314000	5776457	25	NA	Technology :: Illumina MiSeq	5779272	NA	NA	NA	17	17	17	15	14	5779272	5776457	5776457	5776457	5735512	5703013	17	53.86	574050	305372	4	7
26968_7_260	26968_7_260	NA	493	NA	NA	NA	NA	NA	Grimont collection (Institut Pasteur)	Grimont collection (Institut Pasteur)	NA	NA	Missing	493	NA	Unknown	NA	NA	NA	Serratia entomophila	Serratia entomophila	Method :: Sanger Pathogens Assembly Pipeline	Representation :: Draft	1404357	4926158	19	NA	Technology :: Illumina MiSeq	4926904	NA	NA	NA	15	12	11	11	8	4926904	4925039	4915930	4909450	4909450	4815836	17	59.86	1360965	546975	2	4
26968_7_261	26968_7_261	NA	A20	NA	NA	NA	NA	Tihoi (Taupo; New Zealand); mature pasture; 480 grass grubslm2; 2% diseased	Grimont collection (Institut Pasteur)	Grimont collection (Institut Pasteur)	NA	Costelytra zealandica	Insect	A20	New Zealand: Canterbury; Tihoi	New Zealand	NA	NA	NA	Serratia entomophila	Serratia entomophila	Method :: Sanger Pathogens Assembly Pipeline	Representation :: Draft	1768282	4931847	31	NA	Technology :: Illumina MiSeq	4934157	NA	NA	Grimont; P. a. D. et al. (1988) ÈóÇÂÇôËÉ∂Èçã„Ñ©Â¥ïÈèå„É•ŒßÁºÅÂèâÁ¨ßratia entomophila sp. nov. Associated with Amber Disease in the New Zealand Grass Grub Costelytra zealandicaÈóÇ; International Journal of Systematic Bacteriology; 38(1); pp. 1ÈóÇ6. doi: 10.1099/00207713-38-1-1.	21	17	16	15	14	4934157	4929567	4919568	4914200	4897557	4860242	25	59.25	938531	220994	2	5
26968_7_262	26968_7_262	NA	9004366	NA	NA	NA	NA	New Zealand	Grimont collection (Institut Pasteur)	Grimont collection (Institut Pasteur)	NA	NA	Missing	9004366	NA	Unknown	NA	NA	NA	Serratia entomophila	Serratia entomophila	Method :: Sanger Pathogens Assembly Pipeline	Representation :: Draft	758590	5209862	41	NA	Technology :: Illumina MiSeq	5211566	NA	NA	NA	33	30	27	25	21	5211566	5207375	5200058	5177084	5131329	4975369	37	58.82	333584	147864	5	11
26968_7_263	26968_7_263	NA	9107476	NA	NA	NA	NA	New Zealand	Grimont collection (Institut Pasteur)	Grimont collection (Institut Pasteur)	NA	NA	Missing	9107476	NA	Unknown	NA	NA	NA	Serratia entomophila	Serratia entomophila	Method :: Sanger Pathogens Assembly Pipeline	Representation :: Draft	766384	5130725	41	NA	Technology :: Illumina MiSeq	5134159	NA	NA	NA	28	25	24	22	19	5134159	5127791	5119591	5114482	5084681	4967962	32	58.95	327822	197370	5	10
26968_7_264	26968_7_264	NA	60	NA	NA	NA	NA	Urine; urology ward	Grimont collection (Institut Pasteur)	Grimont collection (Institut Pasteur)	NA	Human	Homo sapiens	60	France: Bordeaux	France	NA	1968	NA	Serratia marcescens	Serratia marcescens	Method :: Sanger Pathogens Assembly Pipeline	Representation :: Draft	1366428	5289271	36	NA	Technology :: Illumina MiSeq	5290234	NA	NA	Grimont; P. a; Grimont; F. and De Rosnay; H. L. (1977) ÈóÇÂÇôËÉ∂Èçã„Ñ©Â¥ïÈèå„É•ŒßÁºÇÂ∂áÁ£Øonomy of the genus Serratia.ÈóÇ; Journal of general microbiology; 98(1); pp. 39ÈóÇ66. doi: 10.1099/00221287-98-1-39.	31	24	20	17	13	5290234	5287493	5274706	5244171	5191032	5073186	34	59.45	704010	245640	3	6
26968_7_265	26968_7_265	NA	4037	NA	NA	NA	NA	Blastophaga psenes in a fig	Grimont collection (Institut Pasteur)	Grimont collection (Institut Pasteur)	NA	Insect	Insect	4037	Tunisia: Gammarth	Tunisia	NA	June; 1978	NA	Serratia ficaria	Serratia ficaria	Method :: Sanger Pathogens Assembly Pipeline	Representation :: Draft	403498	5607625	104	NA	Technology :: Illumina MiSeq	5610433	NA	NA	Grimont; P. A. D.; Grimont; F. and Starr; M. P. (1979) ÈóÇÂÇôËÉ∂Èçã„Ñ©Â¥ïÈèå„É•ŒßÁºÅÂèâÁ¨ßratia ficaria sp. nov.; a bacterial species associated with Smyrna figs and the fig wasp Blastophaga psenesÈóÇ; Current Microbiology; 2(5); pp. 277ÈóÇ282. doi: 10.1007/BF02602859.	89	69	56	38	32	5610433	5601444	5554976	5454852	5131566	4909624	97	59.68	191017	95524	11	22
26968_7_266	26968_7_266	NA	CI1	NA	NA	NA	NA	Chatham Islands (Canterbury; New Zealand); mature pasture; 100-200 grass grubs/m2; 3% diseased	Grimont collection (Institut Pasteur)	Grimont collection (Institut Pasteur)	NA	Costelytra zealandica	Insect	CI1	New Zealand: Canterbury: Chatham Islands	New Zealand	NA	NA	NA	Serratia sp.	Serratia sp.	Method :: Sanger Pathogens Assembly Pipeline	Representation :: Draft	494573	5154747	58	NA	Technology :: Illumina MiSeq	5159263	NA	NA	Grimont; P. a. D. et al. (1988) ÈóÇÂÇôËÉ∂Èçã„Ñ©Â¥ïÈèå„É•ŒßÁºÅÂèâÁ¨ßratia entomophila sp. nov. Associated with Amber Disease in the New Zealand Grass Grub Costelytra zealandicaÈóÇ; International Journal of Systematic Bacteriology; 38(1); pp. 1ÈóÇ6. doi: 10.1099/00207713-38-1-1.	45	36	32	29	21	5159263	5154165	5130580	5101482	5047595	4761456	46	58.82	252647	184372	7	12
26968_7_267	26968_7_267	NA	494	NA	NA	NA	NA	NA	Grimont collection (Institut Pasteur)	Grimont collection (Institut Pasteur)	NA	NA	Missing	494	NA	Unknown	NA	NA	NA	Serratia entomophila	Serratia entomophila	Method :: Sanger Pathogens Assembly Pipeline	Representation :: Draft	3122672	4930012	14	NA	Technology :: Illumina MiSeq	4931125	NA	NA	NA	10	10	9	9	6	4931125	4929254	4929254	4922774	4922774	4832366	11	59.87	3122672	649550	1	2
26968_7_268	26968_7_268	NA	A12	NA	NA	NA	NA	Wakanui (Canterbury; New Zealand); mature pasture; 100-200 grass grubslm2; 3% diseased	Grimont collection (Institut Pasteur)	Grimont collection (Institut Pasteur)	NA	Costelytra zealandica	Insect	A12	New Zealand: Canterbury; Wakanui	New Zealand	NA	NA	NA	Serratia entomophila	Serratia entomophila	Method :: Sanger Pathogens Assembly Pipeline	Representation :: Draft	795995	5131147	42	NA	Technology :: Illumina MiSeq	5134884	NA	NA	Grimont; P. a. D. et al. (1988) ÈóÇÂÇôËÉ∂Èçã„Ñ©Â¥ïÈèå„É•ŒßÁºÅÂèâÁ¨ßratia entomophila sp. nov. Associated with Amber Disease in the New Zealand Grass Grub Costelytra zealandicaÈóÇ; International Journal of Systematic Bacteriology; 38(1); pp. 1ÈóÇ6. doi: 10.1099/00207713-38-1-1.	31	25	25	23	20	5134884	5130214	5114046	5114046	5084188	4953839	32	58.95	327830	160586	5	11
26968_7_269	26968_7_269	NA	A2	NA	NA	NA	NA	NA	Grimont collection (Institut Pasteur)	Grimont collection (Institut Pasteur)	NA	NA	Missing	A2	NA	Unknown	NA	NA	NA	Serratia entomophila	Serratia entomophila	Method :: Sanger Pathogens Assembly Pipeline	Representation :: Draft	766383	5072224	43	NA	Technology :: Illumina MiSeq	5075099	NA	NA	NA	34	28	26	24	21	5075099	5070869	5061431	5050252	5014126	4925775	36	58.98	298055	156309	6	13
26968_7_27	26968_7_27	NA	NA	NA	NA	NA	NA	NA	Grimont collection (Institut Pasteur)	Grimont collection (Institut Pasteur)	NA	NA	Missing	NA	NA	Unknown	NA	NA	NA	Serratia fonticola	Serratia fonticola	Method :: Sanger Pathogens Assembly Pipeline	Representation :: Draft	1681308	5739564	28	NA	Technology :: Illumina MiSeq	5742559	NA	NA	NA	20	17	17	16	13	5742559	5739564	5734020	5734020	5720946	5615802	20	53.8	491033	325578	3	7
26968_7_28	26968_7_28	NA	A3	NA	NA	NA	NA	Ashford forest (Canterbury; New Zealand); mature pasture; 305 grass grubs/m2; 10% diseased	Grimont collection (Institut Pasteur)	Grimont collection (Institut Pasteur)	NA	Costelytra zealandica	Insect	A3	New Zealand: Canterbury: Ashford Forest	New Zealand	NA	NA	NA	Serratia entomophila	Serratia entomophila	Method :: Sanger Pathogens Assembly Pipeline	Representation :: Draft	765053	5052900	32	NA	Technology :: Illumina MiSeq	5055261	NA	NA	Grimont; P. a. D. et al. (1988) ÈóÇÂÇôËÉ∂Èçã„Ñ©Â¥ïÈèå„É•ŒßÁºÅÂèâÁ¨ßratia entomophila sp. nov. Associated with Amber Disease in the New Zealand Grass Grub Costelytra zealandicaÈóÇ; International Journal of Systematic Bacteriology; 38(1); pp. 1ÈóÇ6. doi: 10.1099/00207713-38-1-1.	24	21	21	19	17	5055261	5051782	5045456	5045456	5013100	4931483	26	59.04	511718	204561	5	8
26968_7_3	26968_7_3	NA	R1	NA	NA	NA	NA	NA	Grimont collection (Institut Pasteur)	Grimont collection (Institut Pasteur)	NA	NA	Missing	R1	NA	Unknown	NA	NA	NA	Serratia sp.	Serratia sp.	Method :: Sanger Pathogens Assembly Pipeline	Representation :: Draft	2026896	5067154	18	NA	Technology :: Illumina MiSeq	5068467	NA	NA	NA	14	14	13	12	11	5068467	5066558	5066558	5061044	5040224	5014417	15	59.75	822729	268046	2	5
26968_7_30	26968_7_30	NA	5548	NA	NA	NA	NA	NA	Grimont collection (Institut Pasteur)	Grimont collection (Institut Pasteur)	NA	NA	Missing	5548	NA	Unknown	NA	NA	NA	Serratia ficaria	Serratia ficaria	Method :: Sanger Pathogens Assembly Pipeline	Representation :: Draft	1631732	5227044	21	NA	Technology :: Illumina MiSeq	5228452	NA	NA	NA	16	13	13	13	11	5228452	5226294	5221402	5221402	5221402	5146885	17	60.1	1051555	308998	2	5
26968_7_31	26968_7_31	NA	9664 or 5664	NA	NA	NA	NA	NA	Grimont collection (Institut Pasteur)	Grimont collection (Institut Pasteur)	NA	NA	Missing	9664 or 5664	NA	Unknown	NA	NA	NA	Serratia fonticola	Serratia fonticola	Method :: Sanger Pathogens Assembly Pipeline	Representation :: Draft	487017	5591923	65	NA	Technology :: Illumina MiSeq	5594173	NA	NA	NA	56	53	50	42	33	5594173	5590029	5582519	5561118	5417263	5115809	59	53.97	185320	107291	10	20
26968_7_32	26968_7_32	NA	5_89	NA	NA	NA	NA	NA	Grimont collection (Institut Pasteur)	Grimont collection (Institut Pasteur)	NA	NA	Missing	5_89	NA	Unknown	NA	NA	NA	Serratia fonticola	Serratia fonticola	Method :: Sanger Pathogens Assembly Pipeline	Representation :: Draft	645764	5752347	57	NA	Technology :: Illumina MiSeq	5754482	NA	NA	NA	48	42	41	35	26	5754482	5749638	5739325	5731271	5631724	5299263	52	53.85	217761	128241	7	15
26968_7_33	26968_7_33	NA	A10	NA	NA	NA	NA	Ealing (Canterbury; New Zealand); mature pasture; 260 grass grubs/m2; 29% diseased	Grimont collection (Institut Pasteur)	Grimont collection (Institut Pasteur)	NA	Costelytra zealandica	Insect	A10	New Zealand: Canterbury: Ealing	New Zealand	NA	NA	NA	Serratia entomophila	Serratia entomophila	Method :: Sanger Pathogens Assembly Pipeline	Representation :: Draft	766399	5133572	41	NA	Technology :: Illumina MiSeq	5135436	NA	NA	Grimont; P. a. D. et al. (1988) ÈóÇÂÇôËÉ∂Èçã„Ñ©Â¥ïÈèå„É•ŒßÁºÅÂèâÁ¨ßratia entomophila sp. nov. Associated with Amber Disease in the New Zealand Grass Grub Costelytra zealandicaÈóÇ; International Journal of Systematic Bacteriology; 38(1); pp. 1ÈóÇ6. doi: 10.1099/00207713-38-1-1.	33	28	28	25	20	5135436	5131575	5121082	5121082	5071621	4880474	36	58.95	324580	136422	5	11
26968_7_34	26968_7_34	NA	3979	NA	NA	NA	NA	NA	Grimont collection (Institut Pasteur)	Grimont collection (Institut Pasteur)	NA	NA	Missing	3979	NA	Unknown	NA	NA	NA	Serratia liquefaciens	Serratia liquefaciens	Method :: Sanger Pathogens Assembly Pipeline	Representation :: Draft	1788524	5330055	27	NA	Technology :: Illumina MiSeq	5330396	NA	NA	NA	25	23	21	20	16	5330396	5329495	5322891	5312473	5300364	5163967	26	54.94	360472	212574	3	8
26968_7_35	26968_7_35	NA	9 CdaD	NA	NA	NA	NA	NA	Grimont collection (Institut Pasteur)	Grimont collection (Institut Pasteur)	NA	NA	Missing	9 CdaD	NA	Unknown	NA	NA	NA	Serratia liquefaciens	Serratia liquefaciens	Method :: Sanger Pathogens Assembly Pipeline	Representation :: Draft	2269317	5237224	15	NA	Technology :: Illumina MiSeq	5237557	NA	NA	NA	13	13	13	12	9	5237557	5236699	5236699	5236699	5212077	5109687	14	55.38	830916	462901	2	4
26968_7_36	26968_7_36	NA	5161	NA	NA	NA	NA	NA	Grimont collection (Institut Pasteur)	Grimont collection (Institut Pasteur)	NA	NA	Missing	5161	NA	Unknown	NA	NA	NA	Serratia liquefaciens	Serratia liquefaciens	Method :: Sanger Pathogens Assembly Pipeline	Representation :: Draft	3023755	5450211	12	NA	Technology :: Illumina MiSeq	5450928	NA	NA	NA	10	9	9	9	8	5450928	5450211	5447223	5447223	5447223	5409679	10	55.38	3023755	543938	1	3
26968_7_37	26968_7_37	NA	1448	NA	NA	NA	NA	Cephalcia abietis	Grimont collection (Institut Pasteur)	Grimont collection (Institut Pasteur)	NA	Insect	Insect	1448	NA	Unknown	NA	NA	NA	Serratia proteamaculans	Serratia proteamaculans	Method :: Sanger Pathogens Assembly Pipeline	Representation :: Draft	1732711	5346610	16	NA	Technology :: Illumina MiSeq	5347936	NA	NA	Grimont; P. A. D.; Grimont; F. and Irino; K. (1982) ÈóÇÂÇôËÉ∂Èçã„Ñ©Â¥ïÈèå„É•Œßochemical characterization of Serratia liquefaciens sensu stricto; Serratia proteamaculans; and Serratia grimesii sp. nov.ÈóÇ; Current Microbiology; 7(2); pp. 69ÈóÇ74. doi: 10.1007/BF01568416.	13	10	10	10	8	5347936	5346610	5336105	5336105	5336105	5261748	13	55.29	1315576	552198	2	4
26968_7_38	26968_7_38	NA	5779	NA	NA	NA	NA	NA	Grimont collection (Institut Pasteur)	Grimont collection (Institut Pasteur)	NA	NA	Missing	5779	NA	Unknown	NA	NA	NA	Serratia ficaria	Serratia ficaria	Method :: Sanger Pathogens Assembly Pipeline	Representation :: Draft	474973	5335429	86	NA	Technology :: Illumina MiSeq	5337501	NA	NA	NA	72	53	45	36	24	5337501	5328930	5279806	5225540	5092550	4639515	81	59.82	249961	118591	7	16
26968_7_39	26968_7_39	NA	ARCHACHON	NA	NA	NA	NA	NA	Grimont collection (Institut Pasteur)	Grimont collection (Institut Pasteur)	NA	NA	Missing	ARCHACHON	NA	Unknown	NA	NA	NA	Serratia fonticola	Serratia fonticola	Method :: Sanger Pathogens Assembly Pipeline	Representation :: Draft	707623	5741483	32	NA	Technology :: Illumina MiSeq	5744348	NA	NA	NA	21	21	20	19	16	5744348	5739720	5739720	5733854	5719008	5612844	24	53.8	424710	299732	5	9
26968_7_4	26968_7_4	NA	1403	NA	NA	NA	NA	NA	Grimont collection (Institut Pasteur)	Grimont collection (Institut Pasteur)	NA	NA	Missing	1403	NA	Unknown	NA	NA	NA	Serratia proteamaculans subs. quinovorans	Serratia proteamaculans subs. quinovorans	Method :: Sanger Pathogens Assembly Pipeline	Representation :: Draft	3247105	5312767	11	NA	Technology :: Illumina MiSeq	5313099	NA	NA	Grimont; P. A. D.; Grimont; F. and Irino; K. (1982) ÈóÇÂÇôËÉ∂Èçã„Ñ©Â¥ïÈèå„É•Œßochemical characterization of Serratia liquefaciens sensu stricto; Serratia proteamaculans; and Serratia grimesii sp. nov.ÈóÇ; Current Microbiology; 7(2); pp. 69ÈóÇ74. doi: 10.1007/BF01568416.	10	9	9	9	7	5313099	5312767	5307780	5307780	5307780	5249070	10	55.13	3247105	545578	1	3
26968_7_40	26968_7_40	NA	2_88	NA	NA	NA	NA	NA	Grimont collection (Institut Pasteur)	Grimont collection (Institut Pasteur)	NA	NA	Missing	2_88	NA	Unknown	NA	NA	NA	Serratia fonticola	Serratia fonticola	Method :: Sanger Pathogens Assembly Pipeline	Representation :: Draft	595660	6105227	80	NA	Technology :: Illumina MiSeq	6106318	NA	NA	NA	75	69	66	57	37	6106318	6103857	6091948	6069801	5943065	5227288	77	53.35	128157	85679	14	28
26968_7_41	26968_7_41	NA	A6	NA	NA	NA	NA	Carew (Canterbury; New Zealand); mature pasture; 133 grass grubs/m2; 23% diseased	Grimont collection (Institut Pasteur)	Grimont collection (Institut Pasteur)	NA	Costelytra zealandica	Insect	A6	New Zealand: Canterbury: Carew	New Zealand	NA	NA	NA	Serratia entomophila	Serratia entomophila	Method :: Sanger Pathogens Assembly Pipeline	Representation :: Draft	772798	5121597	46	NA	Technology :: Illumina MiSeq	5123241	NA	NA	Grimont; P. a. D. et al. (1988) ÈóÇÂÇôËÉ∂Èçã„Ñ©Â¥ïÈèå„É•ŒßÁºÅÂèâÁ¨ßratia entomophila sp. nov. Associated with Amber Disease in the New Zealand Grass Grub Costelytra zealandicaÈóÇ; International Journal of Systematic Bacteriology; 38(1); pp. 1ÈóÇ6. doi: 10.1099/00207713-38-1-1.	39	33	31	26	22	5123241	5119471	5108553	5096727	5014487	4840651	42	58.95	235586	148503	6	13
26968_7_42	26968_7_42	NA	4128	NA	NA	NA	NA	Moss	Grimont collection (Institut Pasteur)	Grimont collection (Institut Pasteur)	NA	Plant	Plant	4128	NA	Unknown	NA	NA	NA	Serratia proteamaculans	Serratia proteamaculans	Method :: Sanger Pathogens Assembly Pipeline	Representation :: Draft	1425979	5351730	18	NA	Technology :: Illumina MiSeq	5353633	NA	NA	Grimont; P. A. D.; Grimont; F. and Irino; K. (1982) ÈóÇÂÇôËÉ∂Èçã„Ñ©Â¥ïÈèå„É•Œßochemical characterization of Serratia liquefaciens sensu stricto; Serratia proteamaculans; and Serratia grimesii sp. nov.ÈóÇ; Current Microbiology; 7(2); pp. 69ÈóÇ74. doi: 10.1007/BF01568416.	10	10	10	10	8	5353633	5349818	5349818	5349818	5349818	5270144	13	55.13	1368634	567878	2	4
26968_7_43	26968_7_43	NA	3649	NA	NA	NA	NA	Lettuce	Grimont collection (Institut Pasteur)	Grimont collection (Institut Pasteur)	NA	Plant	Plant	3649	NA	Unknown	NA	NA	NA	Serratia liquefaciens	Serratia liquefaciens	Method :: Sanger Pathogens Assembly Pipeline	Representation :: Draft	1532827	5276214	24	NA	Technology :: Illumina MiSeq	5278272	NA	NA	Grimont; P. A. D.; Grimont; F. and Irino; K. (1982) ÈóÇÂÇôËÉ∂Èçã„Ñ©Â¥ïÈèå„É•Œßochemical characterization of Serratia liquefaciens sensu stricto; Serratia proteamaculans; and Serratia grimesii sp. nov.ÈóÇ; Current Microbiology; 7(2); pp. 69ÈóÇ74. doi: 10.1007/BF01568416.	16	15	14	14	12	5278272	5274141	5272316	5265502	5265502	5208246	19	55.5	581249	319160	3	6
26968_7_44	26968_7_44	NA	1400	NA	NA	NA	NA	NA	Grimont collection (Institut Pasteur)	Grimont collection (Institut Pasteur)	NA	NA	Missing	1400	NA	Unknown	NA	NA	NA	Serratia proteamaculans	Serratia proteamaculans	Method :: Sanger Pathogens Assembly Pipeline	Representation :: Draft	590602	5306959	39	NA	Technology :: Illumina MiSeq	5308929	NA	NA	Grimont; P. A. D.; Grimont; F. and Irino; K. (1982) ÈóÇÂÇôËÉ∂Èçã„Ñ©Â¥ïÈèå„É•Œßochemical characterization of Serratia liquefaciens sensu stricto; Serratia proteamaculans; and Serratia grimesii sp. nov.ÈóÇ; Current Microbiology; 7(2); pp. 69ÈóÇ74. doi: 10.1007/BF01568416.	32	31	30	25	21	5308929	5305511	5300786	5291891	5224568	5092615	34	54.87	307931	180071	7	12
26968_7_45	26968_7_45	NA	R13	NA	NA	NA	NA	NA	Grimont collection (Institut Pasteur)	Grimont collection (Institut Pasteur)	NA	NA	Missing	R13	NA	Unknown	NA	NA	NA	Unknown Unknown	Unknown	Method :: Sanger Pathogens Assembly Pipeline	Representation :: Draft	2850378	5070505	21	NA	Technology :: Illumina MiSeq	5071573	NA	NA	NA	13	12	11	10	9	5071573	5067518	5066048	5060168	5040001	5009386	18	59.75	2850378	349509	1	3
26968_7_46	26968_7_46	NA	Bordeaux	NA	NA	NA	NA	NA	Grimont collection (Institut Pasteur)	Grimont collection (Institut Pasteur)	NA	NA	Missing	Bordeaux	NA	Unknown	NA	NA	NA	Serratia ficaria	Serratia ficaria	Method :: Sanger Pathogens Assembly Pipeline	Representation :: Draft	582874	5342238	62	NA	Technology :: Illumina MiSeq	5344458	NA	NA	NA	48	41	37	31	24	5344458	5336266	5316025	5283711	5193834	4920619	56	59.75	202586	130214	7	15
26968_7_47	26968_7_47	NA	2_85	NA	NA	NA	NA	NA	Grimont collection (Institut Pasteur)	Grimont collection (Institut Pasteur)	NA	NA	Missing	2_85	NA	Unknown	NA	NA	NA	Serratia fonticola	Serratia fonticola	Method :: Sanger Pathogens Assembly Pipeline	Representation :: Draft	657858	5533742	36	NA	Technology :: Illumina MiSeq	5535841	NA	NA	NA	30	27	25	23	20	5535841	5533742	5529529	5514771	5488427	5392266	30	53.93	316910	215527	6	11
26968_7_48	26968_7_48	NA	2_89	NA	NA	NA	NA	NA	Grimont collection (Institut Pasteur)	Grimont collection (Institut Pasteur)	NA	NA	Missing	2_89	NA	Unknown	NA	NA	NA	Serratia fonticola	Serratia fonticola	Method :: Sanger Pathogens Assembly Pipeline	Representation :: Draft	575958	5555561	37	NA	Technology :: Illumina MiSeq	5557029	NA	NA	NA	31	30	30	25	22	5557029	5554388	5552094	5552094	5467535	5372918	33	53.84	372396	174725	6	12
26968_7_49	26968_7_49	NA	200	NA	NA	NA	NA	NA	Grimont collection (Institut Pasteur)	Grimont collection (Institut Pasteur)	NA	NA	Missing	200	NA	Unknown	NA	NA	NA	Serratia entomophila	Serratia entomophila	Method :: Sanger Pathogens Assembly Pipeline	Representation :: Draft	1662884	5344880	39	NA	Technology :: Illumina MiSeq	5349210	NA	NA	NA	22	18	14	11	10	5349210	5340379	5330344	5303802	5250814	5214944	28	54.95	1477242	340134	2	4
26968_7_5	26968_7_5	NA	A1	NA	NA	NA	NA	Fairton (Canterbury; New Zealand); mature pasture; 550 grass grubs/m2; 65% diseased	Grimont collection (Institut Pasteur)	Grimont collection (Institut Pasteur)	NA	Costelytra zealandica	Insect	A1	New Zealand: Canterbury: Fairton	New Zealand	NA	NA	NA	Serratia entomophila	Serratia entomophila	Method :: Sanger Pathogens Assembly Pipeline	Representation :: Draft	765084	5084040	35	NA	Technology :: Illumina MiSeq	5085628	NA	NA	Grimont; P. a. D. et al. (1988) ÈóÇÂÇôËÉ∂Èçã„Ñ©Â¥ïÈèå„É•ŒßÁºÅÂèâÁ¨ßratia entomophila sp. nov. Associated with Amber Disease in the New Zealand Grass Grub Costelytra zealandicaÈóÇ; International Journal of Systematic Bacteriology; 38(1); pp. 1ÈóÇ6. doi: 10.1099/00207713-38-1-1.	29	25	24	23	19	5085628	5082809	5072476	5064949	5051136	4893767	31	58.99	303344	179662	6	11
26968_7_50	26968_7_50	NA	4368	NA	NA	NA	NA	Moss	Grimont collection (Institut Pasteur)	Grimont collection (Institut Pasteur)	NA	Plant	Plant	4368	NA	Unknown	NA	NA	NA	Serratia liquefaciens	Serratia liquefaciens	Method :: Sanger Pathogens Assembly Pipeline	Representation :: Draft	1135466	5426686	14	NA	Technology :: Illumina MiSeq	5426686	NA	NA	Grimont; P. A. D.; Grimont; F. and Irino; K. (1982) ÈóÇÂÇôËÉ∂Èçã„Ñ©Â¥ïÈèå„É•Œßochemical characterization of Serratia liquefaciens sensu stricto; Serratia proteamaculans; and Serratia grimesii sp. nov.ÈóÇ; Current Microbiology; 7(2); pp. 69ÈóÇ74. doi: 10.1007/BF01568416.	13	13	13	12	12	5426686	5425909	5425909	5425909	5408866	5408866	14	55.22	758151	337763	3	6
26968_7_51	26968_7_51	NA	4308	NA	NA	NA	NA	Digestive tract of rodent Clethrionomys glareolus	Grimont collection (Institut Pasteur)	Grimont collection (Institut Pasteur)	NA	Animal	Animal	4308	NA	Unknown	NA	NA	NA	Serratia proteamaculans	Serratia proteamaculans	Method :: Sanger Pathogens Assembly Pipeline	Representation :: Draft	1624786	5339461	27	NA	Technology :: Illumina MiSeq	5341636	NA	NA	Grimont; P. A. D.; Grimont; F. and Irino; K. (1982) ÈóÇÂÇôËÉ∂Èçã„Ñ©Â¥ïÈèå„É•Œßochemical characterization of Serratia liquefaciens sensu stricto; Serratia proteamaculans; and Serratia grimesii sp. nov.ÈóÇ; Current Microbiology; 7(2); pp. 69ÈóÇ74. doi: 10.1007/BF01568416.	18	17	16	16	13	5341636	5337641	5335119	5329510	5329510	5208204	21	55.03	502339	329063	3	7
26968_7_52	26968_7_52	NA	1417	NA	NA	NA	NA	NA	Grimont collection (Institut Pasteur)	Grimont collection (Institut Pasteur)	NA	NA	Missing	1417	NA	Unknown	NA	NA	NA	Serratia proteamaculans	Serratia proteamaculans	Method :: Sanger Pathogens Assembly Pipeline	Representation :: Draft	3314043	4992245	13	NA	Technology :: Illumina MiSeq	4993756	NA	NA	NA	8	8	8	8	7	4993756	4991656	4991656	4991656	4991656	4958693	9	55.21	3314043	461828	1	2
26968_7_53	26968_7_53	NA	4027	NA	NA	NA	NA	Caprifig	Grimont collection (Institut Pasteur)	Grimont collection (Institut Pasteur)	NA	Plant	Plant	4027	USA: California:Winters	USA	NA	September; 1977	NA	Unknown Unknown	Unknown	Method :: Sanger Pathogens Assembly Pipeline	Representation :: Draft	1151550	5234493	31	NA	Technology :: Illumina MiSeq	5236887	NA	NA	Grimont; P. A. D.; Grimont; F. and Starr; M. P. (1979) ÈóÇÂÇôËÉ∂Èçã„Ñ©Â¥ïÈèå„É•ŒßÁºÅÂèâÁ¨ßratia ficaria sp. nov.; a bacterial species associated with Smyrna figs and the fig wasp Blastophaga psenesÈóÇ; Current Microbiology; 2(5); pp. 277ÈóÇ282. doi: 10.1007/BF02602859.	23	18	18	16	13	5236887	5233119	5223245	5223245	5186716	5076593	25	60.03	588881	264708	4	7
26968_7_54	26968_7_54	NA	G5979/4491	NA	NA	NA	NA	NA	Grimont collection (Institut Pasteur)	Grimont collection (Institut Pasteur)	NA	NA	Missing	G5979/4491	NA	Unknown	NA	NA	NA	Serratia fonticola	Serratia fonticola	Method :: Sanger Pathogens Assembly Pipeline	Representation :: Draft	562885	5664118	45	NA	Technology :: Illumina MiSeq	5664828	NA	NA	NA	41	39	36	32	28	5664828	5662873	5659798	5635530	5573845	5421734	43	53.87	233362	140392	8	16
26968_7_55	26968_7_55	NA	503	NA	NA	NA	NA	NA	Grimont collection (Institut Pasteur)	Grimont collection (Institut Pasteur)	NA	NA	Missing	503	NA	Unknown	NA	NA	NA	Serratia grimesii	Serratia grimesii	Method :: Sanger Pathogens Assembly Pipeline	Representation :: Draft	2880465	5046653	16	NA	Technology :: Illumina MiSeq	5047120	NA	NA	ATCC14460; Aerobacter lipolyticus; Grimes; cotype (Sneath and Sker;an; 1966; and see Grimes; 1961; Grimes and Hennerty; 1931; American type Culture Collection; 1964)$	14	11	10	10	8	5047120	5045973	5035172	5030169	5030169	4969868	15	52.77	2880465	443343	1	3
26968_7_57	26968_7_57	NA	4219	NA	NA	NA	NA	Dandelion	Grimont collection (Institut Pasteur)	Grimont collection (Institut Pasteur)	NA	Plant	Plant	4219	NA	Unknown	NA	NA	NA	Serratia liquefaciens	Serratia liquefaciens	Method :: Sanger Pathogens Assembly Pipeline	Representation :: Draft	286287	5549789	89	NA	Technology :: Illumina MiSeq	5550884	NA	NA	Grimont; P. A. D.; Grimont; F. and Irino; K. (1982) ÈóÇÂÇôËÉ∂Èçã„Ñ©Â¥ïÈèå„É•Œßochemical characterization of Serratia liquefaciens sensu stricto; Serratia proteamaculans; and Serratia grimesii sp. nov.ÈóÇ; Current Microbiology; 7(2); pp. 69ÈóÇ74. doi: 10.1007/BF01568416.	82	74	62	52	39	5550884	5547230	5529440	5443968	5291319	4830117	86	55.57	138209	73214	15	29
26968_7_58	26968_7_58	NA	6714	NA	NA	NA	NA	NA	Grimont collection (Institut Pasteur)	Grimont collection (Institut Pasteur)	NA	NA	Missing	6714	NA	Unknown	NA	NA	NA	Serratia liquefaciens	Serratia liquefaciens	Method :: Sanger Pathogens Assembly Pipeline	Representation :: Draft	3007482	5281904	21	NA	Technology :: Illumina MiSeq	5285142	NA	NA	NA	11	10	10	9	8	5285142	5280487	5277867	5277867	5263988	5226187	13	55.48	3007482	488678	1	3
26968_7_59	26968_7_59	NA	4330	NA	NA	NA	NA	Grass	Grimont collection (Institut Pasteur)	Grimont collection (Institut Pasteur)	NA	Environmental	Environmental	4330	NA	Unknown	NA	NA	NA	Serratia proteamaculans	Serratia proteamaculans	Method :: Sanger Pathogens Assembly Pipeline	Representation :: Draft	884974	5207795	43	NA	Technology :: Illumina MiSeq	5209819	NA	NA	Grimont; P. A. D.; Grimont; F. and Irino; K. (1982) ÈóÇÂÇôËÉ∂Èçã„Ñ©Â¥ïÈèå„É•Œßochemical characterization of Serratia liquefaciens sensu stricto; Serratia proteamaculans; and Serratia grimesii sp. nov.ÈóÇ; Current Microbiology; 7(2); pp. 69ÈóÇ74. doi: 10.1007/BF01568416.	37	35	33	31	24	5209819	5207795	5205403	5191139	5153704	4879340	37	54.99	222874	136690	7	14
26968_7_6	26968_7_6	NA	5217	NA	NA	NA	NA	NA	Grimont collection (Institut Pasteur)	Grimont collection (Institut Pasteur)	NA	NA	Missing	5217	NA	Unknown	NA	NA	NA	Serratia fonticola	Serratia fonticola	Method :: Sanger Pathogens Assembly Pipeline	Representation :: Draft	1903966	6046368	39	NA	Technology :: Illumina MiSeq	6049826	NA	NA	NA	28	24	24	19	12	6049826	6045122	6036007	6036007	5975071	5706719	30	53.59	706690	358612	3	6
26968_7_60	26968_7_60	NA	390	NA	NA	NA	NA	Water	Grimont collection (Institut Pasteur)	Grimont collection (Institut Pasteur)	NA	Water	Environmental	390	NA	Unknown	NA	NA	NA	Serratia entomophila	Serratia entomophila	Method :: Sanger Pathogens Assembly Pipeline	Representation :: Draft	1693793	4926966	28	NA	Technology :: Illumina MiSeq	4927679	NA	NA	NA	21	17	16	15	12	4927679	4923190	4914641	4908080	4892190	4784400	26	59.26	1020604	221127	2	5
26968_7_61	26968_7_61	NA	4033	NA	NA	NA	NA	Blastophaga psenes	Grimont collection (Institut Pasteur)	Grimont collection (Institut Pasteur)	NA	Insect	Insect	4033	USA: California: Fresno	USA	NA	October; 1977	NA	Serratia ficaria	Serratia ficaria	Method :: Sanger Pathogens Assembly Pipeline	Representation :: Draft	883371	5272033	28	NA	Technology :: Illumina MiSeq	5272698	NA	NA	Grimont; P. A. D.; Grimont; F. and Starr; M. P. (1979) ÈóÇÂÇôËÉ∂Èçã„Ñ©Â¥ïÈèå„É•ŒßÁºÅÂèâÁ¨ßratia ficaria sp. nov.; a bacterial species associated with Smyrna figs and the fig wasp Blastophaga psenesÈóÇ; Current Microbiology; 2(5); pp. 277ÈóÇ282. doi: 10.1007/BF02602859.	25	22	22	22	17	5272698	5271488	5264441	5264441	5264441	5095473	26	60.02	354966	257707	5	9
26968_7_62	26968_7_62	NA	NARCHON	NA	NA	NA	NA	NA	Grimont collection (Institut Pasteur)	Grimont collection (Institut Pasteur)	NA	NA	Missing	NARCHON	NA	Unknown	NA	NA	NA	Serratia fonticola	Serratia fonticola	Method :: Sanger Pathogens Assembly Pipeline	Representation :: Draft	969451	5744618	29	NA	Technology :: Illumina MiSeq	5747291	NA	NA	NA	20	18	18	18	15	5747291	5743140	5739375	5739375	5739375	5633452	22	53.8	482467	261825	5	9
26968_7_63	26968_7_63	NA	A4	NA	NA	NA	NA	Carew (Canterbury; New Zealand); mature pasture; 133 grass grubs/m2; 23% diseased	Grimont collection (Institut Pasteur)	Grimont collection (Institut Pasteur)	NA	Costelytra zealandica	Insect	A4	New Zealand: Canterbury: Carew	New Zealand	NA	NA	NA	Serratia entomophila	Serratia entomophila	Method :: Sanger Pathogens Assembly Pipeline	Representation :: Draft	795978	5062237	42	NA	Technology :: Illumina MiSeq	5065282	NA	NA	Grimont; P. a. D. et al. (1988) ÈóÇÂÇôËÉ∂Èçã„Ñ©Â¥ïÈèå„É•ŒßÁºÅÂèâÁ¨ßratia entomophila sp. nov. Associated with Amber Disease in the New Zealand Grass Grub Costelytra zealandicaÈóÇ; International Journal of Systematic Bacteriology; 38(1); pp. 1ÈóÇ6. doi: 10.1099/00207713-38-1-1.	30	25	23	21	19	5065282	5059915	5050247	5039523	5009571	4921288	34	59.03	328246	177486	5	11
26968_7_64	26968_7_64	NA	4310	NA	NA	NA	NA	Digestive tract of rodent Microtus arvalis	Grimont collection (Institut Pasteur)	Grimont collection (Institut Pasteur)	NA	Animal	Animal	4310	NA	Unknown	NA	NA	NA	Serratia proteamaculans	Serratia proteamaculans	Method :: Sanger Pathogens Assembly Pipeline	Representation :: Draft	1199658	5338664	33	NA	Technology :: Illumina MiSeq	5341685	NA	NA	Grimont; P. A. D.; Grimont; F. and Irino; K. (1982) ÈóÇÂÇôËÉ∂Èçã„Ñ©Â¥ïÈèå„É•Œßochemical characterization of Serratia liquefaciens sensu stricto; Serratia proteamaculans; and Serratia grimesii sp. nov.ÈóÇ; Current Microbiology; 7(2); pp. 69ÈóÇ74. doi: 10.1007/BF01568416.	23	20	19	19	16	5341685	5336935	5329646	5324439	5324439	5204178	25	55.03	502302	188189	4	8
26968_7_65	26968_7_65	NA	98 09941	NA	NA	NA	NA	NA	Grimont collection (Institut Pasteur)	Grimont collection (Institut Pasteur)	NA	NA	Missing	98 09941	NA	Unknown	NA	NA	NA	Serratia liquefaciens	Serratia liquefaciens	Method :: Sanger Pathogens Assembly Pipeline	Representation :: Draft	2923658	5282923	14	NA	Technology :: Illumina MiSeq	5283413	NA	NA	NA	13	11	10	10	9	5283413	5282923	5277198	5271658	5271658	5245502	13	55.37	2923658	361051	1	4
26968_7_66	26968_7_66	NA	4569	NA	NA	NA	NA	NA	Grimont collection (Institut Pasteur)	Grimont collection (Institut Pasteur)	NA	NA	Missing	4569	NA	Unknown	NA	NA	NA	Serratia proteamaculans	Serratia proteamaculans	Method :: Sanger Pathogens Assembly Pipeline	Representation :: Draft	1587371	5336180	21	NA	Technology :: Illumina MiSeq	5336872	NA	NA	NA	17	15	15	15	13	5336872	5334884	5328698	5328698	5328698	5255050	19	55.32	547545	392110	3	6
26968_7_67	26968_7_67	NA	3876	NA	NA	NA	NA	NA	Grimont collection (Institut Pasteur)	Grimont collection (Institut Pasteur)	NA	NA	Missing	3876	NA	Unknown	NA	NA	NA	Serratia proteamaculans subs. quinovorans	Serratia proteamaculans subs. quinovorans	Method :: Sanger Pathogens Assembly Pipeline	Representation :: Draft	830932	5336263	26	NA	Technology :: Illumina MiSeq	5336699	NA	NA	NA	23	21	21	21	17	5336699	5335078	5326740	5326740	5326740	5175769	25	55.08	403549	244100	5	9
26968_7_68	26968_7_68	NA	222	NA	NA	NA	NA	Spring Water	Grimont collection (Institut Pasteur)	Grimont collection (Institut Pasteur)	NA	Water	Environmental	222	France: Haux	France	NA	1971	NA	Serratia entomophila	Serratia entomophila	Method :: Sanger Pathogens Assembly Pipeline	Representation :: Draft	622019	4843376	41	NA	Technology :: Illumina MiSeq	4845425	NA	NA	Grimont; P. a; Grimont; F. and De Rosnay; H. L. (1977) ÈóÇÂÇôËÉ∂Èçã„Ñ©Â¥ïÈèå„É•ŒßÁºÇÂ∂áÁ£Øonomy of the genus Serratia.ÈóÇ; Journal of general microbiology; 98(1); pp. 39ÈóÇ66. doi: 10.1099/00221287-98-1-39.	31	28	26	26	23	4845425	4840719	4832969	4819238	4819238	4696453	35	59.3	268423	138084	7	13
26968_7_69	26968_7_69	NA	1333	NA	NA	NA	NA	NA	Grimont collection (Institut Pasteur)	Grimont collection (Institut Pasteur)	NA	NA	Missing	1333	NA	Unknown	NA	NA	NA	Serratia fonticola	Serratia fonticola	Method :: Sanger Pathogens Assembly Pipeline	Representation :: Draft	427244	5767347	60	NA	Technology :: Illumina MiSeq	5769993	NA	NA	NA	51	49	48	43	35	5769993	5766057	5763341	5756864	5669481	5378767	53	53.76	157636	96331	11	22
26968_7_7	26968_7_7	NA	A10	NA	NA	NA	NA	Ealing (Canterbury; New Zealand); mature pasture; 260 grass grubs/m2; 29% diseased	Grimont collection (Institut Pasteur)	Grimont collection (Institut Pasteur)	NA	Costelytra zealandica	Insect	A10	New Zealand: Canterbury: Ealing	New Zealand	NA	NA	NA	Serratia entomophila	Serratia entomophila	Method :: Sanger Pathogens Assembly Pipeline	Representation :: Draft	766378	5135767	43	NA	Technology :: Illumina MiSeq	5138621	NA	NA	Grimont; P. a. D. et al. (1988) ÈóÇÂÇôËÉ∂Èçã„Ñ©Â¥ïÈèå„É•ŒßÁºÅÂèâÁ¨ßratia entomophila sp. nov. Associated with Amber Disease in the New Zealand Grass Grub Costelytra zealandicaÈóÇ; International Journal of Systematic Bacteriology; 38(1); pp. 1ÈóÇ6. doi: 10.1099/00207713-38-1-1.	33	27	26	25	20	5138621	5133759	5120939	5115814	5102326	4897877	36	58.94	333749	136500	5	11
26968_7_70	26968_7_70	NA	742	NA	NA	NA	NA	Dairy Product	Grimont collection (Institut Pasteur)	Grimont collection (Institut Pasteur)	NA	Dairy	Food	742	NA	Unknown	NA	NA	NA	Serratia grimesii	Serratia grimesii	Method :: Sanger Pathogens Assembly Pipeline	Representation :: Draft	1506924	5079841	17	NA	Technology :: Illumina MiSeq	5080769	NA	NA	Grimont; P. A. D.; Grimont; F. and Irino; K. (1982) ÈóÇÂÇôËÉ∂Èçã„Ñ©Â¥ïÈèå„É•Œßochemical characterization of Serratia liquefaciens sensu stricto; Serratia proteamaculans; and Serratia grimesii sp. nov.ÈóÇ; Current Microbiology; 7(2); pp. 69ÈóÇ74. doi: 10.1007/BF01568416.	15	13	12	12	10	5080769	5079841	5072327	5067083	5067083	5003730	15	52.76	1195526	302109	2	5
26968_7_71	26968_7_71	NA	A8	NA	NA	NA	NA	Ealing (Canterbury; New Zealand); mature pasture; 260 grass grubs/m2; 29% diseased	Grimont collection (Institut Pasteur)	Grimont collection (Institut Pasteur)	NA	Costelytra zealandica	Insect	A8	New Zealand: Canterbury: Carew	New Zealand	NA	NA	NA	Serratia entomophila	Serratia entomophila	Method :: Sanger Pathogens Assembly Pipeline	Representation :: Draft	797080	5088625	38	NA	Technology :: Illumina MiSeq	5092325	NA	NA	Grimont; P. a. D. et al. (1988) ÈóÇÂÇôËÉ∂Èçã„Ñ©Â¥ïÈèå„É•ŒßÁºÅÂèâÁ¨ßratia entomophila sp. nov. Associated with Amber Disease in the New Zealand Grass Grub Costelytra zealandicaÈóÇ; International Journal of Systematic Bacteriology; 38(1); pp. 1ÈóÇ6. doi: 10.1099/00207713-38-1-1.	24	22	21	20	19	5092325	5084965	5080098	5074981	5061373	5012811	29	59.03	412488	156161	5	10
26968_7_72	26968_7_72	NA	4313	NA	NA	NA	NA	Digestive tract of rodent Apodemus sylvaticus	Grimont collection (Institut Pasteur)	Grimont collection (Institut Pasteur)	NA	Animal	Animal	4313	NA	Unknown	NA	NA	NA	Serratia grimesii	Serratia grimesii	Method :: Sanger Pathogens Assembly Pipeline	Representation :: Draft	1254771	5319783	41	NA	Technology :: Illumina MiSeq	5322467	NA	NA	Grimont; P. A. D.; Grimont; F. and Irino; K. (1982) ÈóÇÂÇôËÉ∂Èçã„Ñ©Â¥ïÈèå„É•Œßochemical characterization of Serratia liquefaciens sensu stricto; Serratia proteamaculans; and Serratia grimesii sp. nov.ÈóÇ; Current Microbiology; 7(2); pp. 69ÈóÇ74. doi: 10.1007/BF01568416.	27	21	19	17	14	5322467	5314494	5303996	5289659	5253617	5169116	34	52.77	521772	325427	4	7
26968_7_73	26968_7_73	NA	ATCC27592 / 866	NA	NA	NA	NA	CDC 1284-5"1; ATCC 27592; type strain of S. liquefaciens	Grimont collection (Institut Pasteur)	Grimont collection (Institut Pasteur)	NA	Dairy	Food	ATCC27592 / 866	NA	Unknown	NA	NA	NA	Serratia liquefaciens	Serratia liquefaciens	Method :: Sanger Pathogens Assembly Pipeline	Representation :: Draft	2704658	5164538	14	NA	Technology :: Illumina MiSeq	5165760	NA	NA	Grimont; P. A. D.; Grimont; F. and Irino; K. (1982) ÈóÇÂÇôËÉ∂Èçã„Ñ©Â¥ïÈèå„É•Œßochemical characterization of Serratia liquefaciens sensu stricto; Serratia proteamaculans; and Serratia grimesii sp. nov.ÈóÇ; Current Microbiology; 7(2); pp. 69ÈóÇ74. doi: 10.1007/BF01568416.	9	9	8	8	6	5165760	5163420	5163420	5157923	5157923	5099902	11	55.42	2704658	1192712	1	2
26968_7_74	26968_7_74	NA	1448	NA	NA	NA	NA	Cephalcia abietis	Grimont collection (Institut Pasteur)	Grimont collection (Institut Pasteur)	NA	Insect	Insect	1448	NA	Unknown	NA	NA	NA	Serratia proteamaculans	Serratia proteamaculans	Method :: Sanger Pathogens Assembly Pipeline	Representation :: Draft	1481134	5429836	20	NA	Technology :: Illumina MiSeq	5431765	NA	NA	Grimont; P. A. D.; Grimont; F. and Irino; K. (1982) ÈóÇÂÇôËÉ∂Èçã„Ñ©Â¥ïÈèå„É•Œßochemical characterization of Serratia liquefaciens sensu stricto; Serratia proteamaculans; and Serratia grimesii sp. nov.ÈóÇ; Current Microbiology; 7(2); pp. 69ÈóÇ74. doi: 10.1007/BF01568416.	13	12	12	12	10	5431765	5428739	5427292	5427292	5427292	5349082	15	55.01	1317487	292381	2	5
26968_7_75	26968_7_75	NA	4170	NA	NA	NA	NA	Digestive tract of squirrel	Grimont collection (Institut Pasteur)	Grimont collection (Institut Pasteur)	NA	Animal	Animal	4170	NA	Unknown	NA	NA	NA	Serratia proteamaculans	Serratia proteamaculans	Method :: Sanger Pathogens Assembly Pipeline	Representation :: Draft	765763	5584152	33	NA	Technology :: Illumina MiSeq	5585395	NA	NA	Grimont; P. A. D.; Grimont; F. and Irino; K. (1982) ÈóÇÂÇôËÉ∂Èçã„Ñ©Â¥ïÈèå„É•Œßochemical characterization of Serratia liquefaciens sensu stricto; Serratia proteamaculans; and Serratia grimesii sp. nov.ÈóÇ; Current Microbiology; 7(2); pp. 69ÈóÇ74. doi: 10.1007/BF01568416.	29	28	26	23	20	5585395	5583549	5580692	5563769	5525544	5397717	30	55.05	403434	183654	5	11
26968_7_77	26968_7_77	NA	3160	NA	NA	NA	NA	NA	Grimont collection (Institut Pasteur)	Grimont collection (Institut Pasteur)	NA	NA	Missing	3160	NA	Unknown	NA	NA	NA	Serratia fonticola	Serratia fonticola	Method :: Sanger Pathogens Assembly Pipeline	Representation :: Draft	1481146	5687476	29	NA	Technology :: Illumina MiSeq	5689042	NA	NA	NA	23	22	21	21	16	5689042	5686270	5684405	5678544	5678544	5510527	25	53.94	365833	249780	4	9
26968_7_78	26968_7_78	NA	4174	NA	NA	NA	NA	Bacteremia	Grimont collection (Institut Pasteur)	Grimont collection (Institut Pasteur)	NA	Human	Homo sapiens	4174	France: Bordeaux: Pellegrin Hospital	France	NA	NA	NA	Serratia grimesii	Serratia grimesii	Method :: Sanger Pathogens Assembly Pipeline	Representation :: Draft	3118489	5232412	17	NA	Technology :: Illumina MiSeq	5233309	NA	NA	Grimont; P. A. D.; Grimont; F. and Irino; K. (1982) ÈóÇÂÇôËÉ∂Èçã„Ñ©Â¥ïÈèå„É•Œßochemical characterization of Serratia liquefaciens sensu stricto; Serratia proteamaculans; and Serratia grimesii sp. nov.ÈóÇ; Current Microbiology; 7(2); pp. 69ÈóÇ74. doi: 10.1007/BF01568416.	13	13	12	11	8	5233309	5231320	5231320	5225346	5205494	5123494	15	52.59	3118489	451951	1	3
26968_7_79	26968_7_79	NA	A1	NA	NA	NA	NA	Fairton (Canterbury; New Zealand); mature pasture; 550 grass grubs/m2; 65% diseased	Grimont collection (Institut Pasteur)	Grimont collection (Institut Pasteur)	NA	Costelytra zealandica	Insect	A1	New Zealand: Canterbury: Fairton	New Zealand	NA	NA	NA	Serratia entomophila	Serratia entomophila	Method :: Sanger Pathogens Assembly Pipeline	Representation :: Draft	1550995	5158963	30	NA	Technology :: Illumina MiSeq	5160233	NA	NA	Grimont; P. a. D. et al. (1988) ÈóÇÂÇôËÉ∂Èçã„Ñ©Â¥ïÈèå„É•ŒßÁºÅÂèâÁ¨ßratia entomophila sp. nov. Associated with Amber Disease in the New Zealand Grass Grub Costelytra zealandicaÈóÇ; International Journal of Systematic Bacteriology; 38(1); pp. 1ÈóÇ6. doi: 10.1099/00207713-38-1-1. ; Jackson; T. A.; Pearson; J. F. and Stucki; G. (1986) ÈóÇÂÇôËÉ∂Èçã„Ñ©Â¥ïÈèå„É•Œßntrol of the grass grub; Costelytra zeal…	23	17	17	14	12	5160233	5156260	5143133	5143133	5086766	5011820	27	60.12	1090278	317963	2	5
26968_7_8	26968_7_8	NA	2.89	NA	NA	NA	NA	NA	Grimont collection (Institut Pasteur)	Grimont collection (Institut Pasteur)	NA	NA	Missing	2.89	NA	Unknown	NA	NA	NA	Serratia liquefaciens	Serratia liquefaciens	Method :: Sanger Pathogens Assembly Pipeline	Representation :: Draft	2500112	5265043	21	NA	Technology :: Illumina MiSeq	5266659	NA	NA	NA	16	14	13	13	11	5266659	5264361	5261241	5255399	5255399	5194204	17	55.31	515625	325964	2	5
26968_7_80	26968_7_80	NA	222	NA	NA	NA	NA	Spring Water	Grimont collection (Institut Pasteur)	Grimont collection (Institut Pasteur)	NA	Water	Environmental	222	France: Haux	France	NA	1971	NA	Serratia entomophila	Serratia entomophila	Method :: Sanger Pathogens Assembly Pipeline	Representation :: Draft	669734	4889243	39	NA	Technology :: Illumina MiSeq	4891492	NA	NA	Grimont; P. a; Grimont; F. and De Rosnay; H. L. (1977) ÈóÇÂÇôËÉ∂Èçã„Ñ©Â¥ïÈèå„É•ŒßÁºÇÂ∂áÁ£Øonomy of the genus Serratia.ÈóÇ; Journal of general microbiology; 98(1); pp. 39ÈóÇ66. doi: 10.1099/00221287-98-1-39.	29	27	26	26	22	4891492	4885944	4877767	4871102	4871102	4722904	33	59.34	275269	138225	7	13
26968_7_81	26968_7_81	NA	4_89	NA	NA	NA	NA	NA	Grimont collection (Institut Pasteur)	Grimont collection (Institut Pasteur)	NA	NA	Missing	4_89	NA	Unknown	NA	NA	NA	Serratia fonticola	Serratia fonticola	Method :: Sanger Pathogens Assembly Pipeline	Representation :: Draft	368686	5653340	50	NA	Technology :: Illumina MiSeq	5654834	NA	NA	NA	43	42	41	38	33	5654834	5651167	5648583	5642690	5584800	5405400	46	53.85	209180	115964	10	19
26968_7_82	26968_7_82	NA	222	NA	NA	NA	NA	Spring Water	Grimont collection (Institut Pasteur)	Grimont collection (Institut Pasteur)	NA	Water	Environmental	222	France: Haux	France	NA	1971	NA	Serratia entomophila	Serratia entomophila	Method :: Sanger Pathogens Assembly Pipeline	Representation :: Draft	669712	4890276	40	NA	Technology :: Illumina MiSeq	4892074	NA	NA	Grimont; P. a; Grimont; F. and De Rosnay; H. L. (1977) ÈóÇÂÇôËÉ∂Èçã„Ñ©Â¥ïÈèå„É•ŒßÁºÇÂ∂áÁ£Øonomy of the genus Serratia.ÈóÇ; Journal of general microbiology; 98(1); pp. 39ÈóÇ66. doi: 10.1099/00221287-98-1-39.	31	28	27	26	22	4892074	4887414	4879885	4873181	4857675	4704090	35	59.34	251602	138225	7	13
26968_7_83	26968_7_83	NA	A14	NA	NA	NA	NA	Montalto (Canterbury; New Zealand); mature pasture; 122 grass grubs/m2; 32% diseased	Grimont collection (Institut Pasteur)	Grimont collection (Institut Pasteur)	NA	Costelytra zealandica	Insect	A14	New Zealand: Canterbury: Montalto	New Zealand	NA	NA	NA	Serratia entomophila	Serratia entomophila	Method :: Sanger Pathogens Assembly Pipeline	Representation :: Draft	766253	5054677	41	NA	Technology :: Illumina MiSeq	5056329	NA	NA	Grimont; P. a. D. et al. (1988) ÈóÇÂÇôËÉ∂Èçã„Ñ©Â¥ïÈèå„É•ŒßÁºÅÂèâÁ¨ßratia entomophila sp. nov. Associated with Amber Disease in the New Zealand Grass Grub Costelytra zealandicaÈóÇ; International Journal of Systematic Bacteriology; 38(1); pp. 1ÈóÇ6. doi: 10.1099/00207713-38-1-1.	33	27	25	22	19	5056329	5052376	5038616	5026364	4977602	4874680	37	59.04	327896	158215	5	11
26968_7_84	26968_7_84	NA	4128	NA	NA	NA	NA	Moss	Grimont collection (Institut Pasteur)	Grimont collection (Institut Pasteur)	NA	Plant	Plant	4128	NA	Unknown	NA	NA	NA	Serratia liquefaciens	Serratia liquefaciens	Method :: Sanger Pathogens Assembly Pipeline	Representation :: Draft	2813451	5156488	13	NA	Technology :: Illumina MiSeq	5156929	NA	NA	Grimont; P. A. D.; Grimont; F. and Irino; K. (1982) ÈóÇÂÇôËÉ∂Èçã„Ñ©Â¥ïÈèå„É•Œßochemical characterization of Serratia liquefaciens sensu stricto; Serratia proteamaculans; and Serratia grimesii sp. nov.ÈóÇ; Current Microbiology; 7(2); pp. 69ÈóÇ74. doi: 10.1007/BF01568416.	11	11	11	11	8	5156929	5155628	5155628	5155628	5155628	5043933	12	55.4	2813451	347272	1	4
26968_7_85	26968_7_85	NA	1400	NA	NA	NA	NA	NA	Grimont collection (Institut Pasteur)	Grimont collection (Institut Pasteur)	NA	NA	Missing	1400	NA	Unknown	NA	NA	NA	Serratia proteamaculans	Serratia proteamaculans	Method :: Sanger Pathogens Assembly Pipeline	Representation :: Draft	502194	5351283	46	NA	Technology :: Illumina MiSeq	5353682	NA	NA	NA	39	32	28	25	20	5353682	5350516	5329959	5302036	5257237	5098979	40	54.84	409222	207124	6	11
26968_7_86	26968_7_86	NA	216	NA	NA	NA	NA	NA	Grimont collection (Institut Pasteur)	Grimont collection (Institut Pasteur)	NA	NA	Missing	216	NA	Unknown	NA	NA	NA	Serratia entomophila	Serratia entomophila	Method :: Sanger Pathogens Assembly Pipeline	Representation :: Draft	2818821	5099586	13	NA	Technology :: Illumina MiSeq	5099918	NA	NA	NA	12	11	10	10	8	5099918	5099586	5096434	5090706	5090706	5032572	12	55.46	2818821	343548	1	4
26968_7_87	26968_7_87	NA	374	NA	NA	NA	NA	NA	Grimont collection (Institut Pasteur)	Grimont collection (Institut Pasteur)	NA	NA	Missing	374	NA	Unknown	NA	NA	NA	Serratia entomophila	Serratia entomophila	Method :: Sanger Pathogens Assembly Pipeline	Representation :: Draft	891658	5350443	29	NA	Technology :: Illumina MiSeq	5351913	NA	NA	NA	23	21	20	19	17	5351913	5349254	5346822	5340679	5327515	5269131	25	55.07	311016	269322	6	11
26968_7_88	26968_7_88	NA	209	NA	NA	NA	NA	NA	Grimont collection (Institut Pasteur)	Grimont collection (Institut Pasteur)	NA	NA	Missing	209	NA	Unknown	NA	NA	NA	Serratia entomophila	Serratia entomophila	Method :: Sanger Pathogens Assembly Pipeline	Representation :: Draft	2165851	5614288	22	NA	Technology :: Illumina MiSeq	5616218	NA	NA	NA	15	14	14	14	12	5616218	5613019	5611590	5611590	5611590	5535571	17	54.69	715781	273409	2	6
26968_7_89	26968_7_89	NA	9107438	NA	NA	NA	NA	New Zealand	Grimont collection (Institut Pasteur)	Grimont collection (Institut Pasteur)	NA	NA	Missing	9107438	NA	Unknown	NA	NA	NA	Serratia entomophila	Serratia entomophila	Method :: Sanger Pathogens Assembly Pipeline	Representation :: Draft	485121	5171133	58	NA	Technology :: Illumina MiSeq	5174322	NA	NA	NA	46	38	35	33	26	5174322	5169248	5148920	5125044	5093457	4851566	49	58.79	227653	166312	9	15
26968_7_9	26968_7_9	NA	98 05001	NA	NA	NA	NA	NA	Grimont collection (Institut Pasteur)	Grimont collection (Institut Pasteur)	NA	NA	Missing	98 05001	NA	Unknown	NA	NA	NA	Serratia proteamaculans subs. quinovorans	Serratia proteamaculans subs. quinovorans	Method :: Sanger Pathogens Assembly Pipeline	Representation :: Draft	1508601	5434053	18	NA	Technology :: Illumina MiSeq	5435737	NA	NA	NA	12	11	11	11	9	5435737	5432846	5431788	5431788	5431788	5353525	14	55.01	1502247	573012	2	4
26968_7_90	26968_7_90	NA	9004370	NA	NA	NA	NA	NA	Grimont collection (Institut Pasteur)	Grimont collection (Institut Pasteur)	NA	NA	Missing	9004370	NA	Unknown	NA	NA	NA	Serratia entomophila	Serratia entomophila	Method :: Sanger Pathogens Assembly Pipeline	Representation :: Draft	693677	5066651	34	NA	Technology :: Illumina MiSeq	5068253	NA	NA	NA	26	25	24	22	20	5068253	5064082	5061688	5052887	5012836	4936802	30	59.08	371271	148463	5	10
26968_7_91	26968_7_91	NA	CI13	NA	NA	NA	NA	Chatham Islands (Canterbury; New Zealand); mature pasture; 100-200 grass grubs/m2; 3% diseased	Grimont collection (Institut Pasteur)	Grimont collection (Institut Pasteur)	NA	Costelytra zealandica	Insect	CI13	New Zealand: Canterbury: Chatham Islands	New Zealand	NA	NA	NA	Serratia sp.	Serratia sp.	Method :: Sanger Pathogens Assembly Pipeline	Representation :: Draft	494591	4977954	50	NA	Technology :: Illumina MiSeq	4981200	NA	NA	Grimont; P. a. D. et al. (1988) ÈóÇÂÇôËÉ∂Èçã„Ñ©Â¥ïÈèå„É•ŒßÁºÅÂèâÁ¨ßratia entomophila sp. nov. Associated with Amber Disease in the New Zealand Grass Grub Costelytra zealandicaÈóÇ; International Journal of Systematic Bacteriology; 38(1); pp. 1ÈóÇ6. doi: 10.1099/00207713-38-1-1.	40	32	28	27	23	4981200	4977211	4952656	4922502	4903875	4769090	41	59.12	250688	162507	7	13
26968_7_92	26968_7_92	NA	9904871	NA	NA	NA	NA	NA	Grimont collection (Institut Pasteur)	Grimont collection (Institut Pasteur)	NA	NA	Missing	9904871	NA	Unknown	NA	NA	NA	Serratia liquefaciens	Serratia liquefaciens	Method :: Sanger Pathogens Assembly Pipeline	Representation :: Draft	691536	5590400	45	NA	Technology :: Illumina MiSeq	5591570	NA	NA	NA	38	31	26	22	17	5591570	5587663	5570928	5541711	5457843	5284319	42	55.23	420578	282538	6	10
26968_7_93	26968_7_93	NA	509	NA	NA	NA	NA	Elm borer Saperdia carcharias	Grimont collection (Institut Pasteur)	Grimont collection (Institut Pasteur)	NA	Plant	Plant	509	NA	Unknown	NA	NA	NA	Serratia proteamaculans	Serratia proteamaculans	Method :: Sanger Pathogens Assembly Pipeline	Representation :: Draft	2793936	4989705	11	NA	Technology :: Illumina MiSeq	4989705	NA	NA	????? CCM455; S. marcescens; CCEB308; Elm borer Saperdia carcharias	10	9	8	8	6	4989705	4989116	4985823	4980770	4980770	4915631	11	55.21	2793936	975449	1	2
26968_7_94	26968_7_94	NA	332	NA	NA	NA	NA	NA	Grimont collection (Institut Pasteur)	Grimont collection (Institut Pasteur)	NA	NA	Missing	332	NA	Unknown	NA	NA	NA	Serratia entomophila	Serratia entomophila	Method :: Sanger Pathogens Assembly Pipeline	Representation :: Draft	1483831	5630280	22	NA	Technology :: Illumina MiSeq	5631076	NA	NA	NA	18	17	17	15	12	5631076	5629157	5627748	5627748	5595505	5485080	20	54.8	907411	272506	3	6
26968_7_95	26968_7_95	NA	377	NA	NA	NA	NA	Pig faeces	Grimont collection (Institut Pasteur)	Grimont collection (Institut Pasteur)	NA	Animal	Animal	377	United Kingdom: London?: From Dr S Lapage; Central Public Health Laboratory; London).	United Kingdom	NA	NA	NA	Serratia entomophila	Serratia entomophila	Method :: Sanger Pathogens Assembly Pipeline	Representation :: Draft	2934544	5391674	22	NA	Technology :: Illumina MiSeq	5393619	NA	NA	P.H.; G. (1981) ÈóÇÂÇôËÉ∂Èçã„Ñ©Â¥ïÈèå„É•Œßaracterization of Serratia odorifera; S. fonticola and S. ficaria by the Electrophoretic Patterns of their EsterasesÈóÇ; Journal of general microbiology; 127; pp. 161ÈóÇ167. Available at: www.microbiologyresearch.org (Accessed: 14 August 2018).	16	11	11	11	9	5393619	5390765	5378795	5378795	5378795	5305647	17	55.45	2934544	550847	1	3
26968_7_96	26968_7_96	NA	8806155	NA	NA	NA	NA	NA	Grimont collection (Institut Pasteur)	Grimont collection (Institut Pasteur)	NA	NA	Missing	8806155	NA	Unknown	NA	NA	NA	Serratia entomophila	Serratia entomophila	Method :: Sanger Pathogens Assembly Pipeline	Representation :: Draft	1659055	4924346	31	NA	Technology :: Illumina MiSeq	4926244	NA	NA	NA	21	17	17	16	14	4926244	4921030	4910060	4910060	4890485	4819766	26	59.28	1205574	199334	2	5
26968_7_97	26968_7_97	NA	9107442	NA	NA	NA	NA	NA	Grimont collection (Institut Pasteur)	Grimont collection (Institut Pasteur)	NA	NA	Missing	9107442	NA	Unknown	NA	NA	NA	Serratia entomophila	Serratia entomophila	Method :: Sanger Pathogens Assembly Pipeline	Representation :: Draft	792928	5158805	53	NA	Technology :: Illumina MiSeq	5161838	NA	NA	NA	43	38	33	32	23	5161838	5157303	5141647	5103087	5084383	4767310	45	58.81	250688	162466	6	13
26968_7_98	26968_7_98	NA	380	NA	NA	NA	NA	NA	Grimont collection (Institut Pasteur)	Grimont collection (Institut Pasteur)	NA	NA	Missing	380	NA	Unknown	NA	NA	NA	Serratia entomophila	Serratia entomophila	Method :: Sanger Pathogens Assembly Pipeline	Representation :: Draft	1454350	5480975	11	NA	Technology :: Illumina MiSeq	5481358	NA	NA	NA	9	9	9	9	8	5481358	5480336	5480336	5480336	5480336	5448910	10	55.19	1373794	759944	2	4
26968_7_99	26968_7_99	NA	CI13	NA	NA	NA	NA	Chatham Islands (Canterbury; New Zealand); mature pasture; 100-200 grass grubs/m2; 3% diseased	Grimont collection (Institut Pasteur)	Grimont collection (Institut Pasteur)	NA	Costelytra zealandica	Insect	CI13	New Zealand: Canterbury: Chatham Islands	New Zealand	NA	NA	NA	Serratia entomophila	Serratia entomophila	Method :: Sanger Pathogens Assembly Pipeline	Representation :: Draft	658311	4979209	48	NA	Technology :: Illumina MiSeq	4981414	NA	NA	Grimont; P. a. D. et al. (1988) ÈóÇÂÇôËÉ∂Èçã„Ñ©Â¥ïÈèå„É•ŒßÁºÅÂèâÁ¨ßratia entomophila sp. nov. Associated with Amber Disease in the New Zealand Grass Grub Costelytra zealandicaÈóÇ; International Journal of Systematic Bacteriology; 38(1); pp. 1ÈóÇ6. doi: 10.1099/00207713-38-1-1.	41	34	31	29	23	4981414	4978634	4957747	4935685	4893430	4688936	42	59.12	252689	162463	7	13
GCA_000214195.1_ASM21419v1_genomic	GCA_000214195.1_ASM21419v1_genomic	GCA_000214195.1_ASM21419v1_genomic.gbff	ASM21419v1	None	CP002774	SAMN00713623	PRJNA60453	None	Study w/ < 10 genomes	NCBI	rapeseed plant	Plant	Plant	AS12	None	None	None	None	2011-05-13	Serratia sp. AS12	Serratia sp.	Method :: Newbler v. 2.3	Representation :: Full	5443009	5443009	1	Coverage :: 30x	Technology :: 454/Illumina	5443009	Stand Genomic Sci 6 (2); 165-173 (2012)	Neupane;S.; Finlay;R.D.; Alstrom;S.; Goodwin;L.; Kyrpides;N.C.; Lucas;S.; Lapidus;A.; Bruce;D.; Pitluck;S.; Peters;L.; Ovchinnikova;G.; Chertkov;O.; Han;J.; Han;C.; Tapia;R.; Detter;J.C.; Land;M.; Hauser;L.; Cheng;J.F.; Ivanova;N.; Pagani;I.; Klenk;H.P.; Woyke;T. and Hogberg;N.	Complete genome sequence of Serratia plymuthica strain AS12	1	1	1	1	1	5443009	5443009	5443009	5443009	5443009	5443009	1	55.96	5443009	5443009	1	1
GCA_000214235.1_ASM21423v1_genomic	GCA_000214235.1_ASM21423v1_genomic	GCA_000214235.1_ASM21423v1_genomic.gbff	ASM21423v1	None	CP002773	SAMN00713621	PRJNA60457	None	Study w/ < 10 genomes	NCBI	None	NA	Missing	AS9	None	None	None	None	2011-05-13	Serratia plymuthica AS9	Serratia plymuthica	Method :: Newbler v. 2.3	Representation :: Full	5442880	5442880	1	Coverage :: 30x	Technology :: 454/Illumina	5442880	Stand Genomic Sci 4 (3); 303-311 (2011)	Neupane;S.; Hogberg;N.; Alstrom;S.; Lucas;S.; Han;J.; Lipudus;A.; Cheng;J.-F.; Bruce;D.; Goodwin;L.; Pitluck;S.; Peters;L.; Ovchinnikova;G.; Lu;M.; Han;C.; Detter;J.C.; Tapia;R.; Fiebig;A.; Land;M.; Hauser;L.; Krypides;N.C.; Ivanova;N.; Pagani;I.; Klenk;H.-P.; Woyke;T. and Finlay;R.D.	Complete genome sequence of the thermophilic sulfur-reducer Hippea maritima type strain (MH(2))	1	1	1	1	1	5442880	5442880	5442880	5442880	5442880	5442880	1	55.96	5442880	5442880	1	1
GCA_000214805.1_ASM21480v1_genomic	GCA_000214805.1_ASM21480v1_genomic	GCA_000214805.1_ASM21480v1_genomic.gbff	ASM21480v1	None	CP002775	SAMN00713631	PRJNA60455	None	Study w/ < 10 genomes	NCBI	rapeseed plant	Plant	Plant	AS13	None	None	None	None	2011-05-13	Serratia sp. AS13	Serratia sp.	Method :: Newbler v. 2.3	Representation :: Full	5442549	5442549	1	Coverage :: 30x	Technology :: 454/Illumina	5442549	Stand Genomic Sci 7 (1); 22-30 (2012)	Neupane;S.; Finlay;R.D.; Kyrpides;N.C.; Goodwin;L.; Alstrom;S.; Lucas;S.; Land;M.; Han;J.; Lapidus;A.; Cheng;J.F.; Bruce;D.; Pitluck;S.; Peters;L.; Ovchinnikova;G.; Held;B.; Han;C.; Detter;J.C.; Tapia;R.; Hauser;L.; Ivanova;N.; Pagani;I.; Woyke;T.; Klenk;H.P. and Hogberg;N.	Complete genome sequence of the plant-associated Serratia plymuthica strain AS13	1	1	1	1	1	5442549	5442549	5442549	5442549	5442549	5442549	1	55.96	5442549	5442549	1	1
GCA_000261045.2_ASM26104v2_genomic	GCA_000261045.2_ASM26104v2_genomic	GCA_000261045.2_ASM26104v2_genomic.gbff	ASM26104v2	None	CP015613	SAMN02470676	PRJNA84283	maize rhizosphere soil	Study w/ < 10 genomes	NCBI	None	Rhizosphere	Plant	PRI-2c	Netherlands	Netherlands	2004	2004	2012-04-20	Serratia plymuthica PRI-2C	Serratia plymuthica	Method :: smrtanalysis v. 2.3.0.140936.p4.150482	Representation :: Full	5474685	5474685	1	Coverage :: 211x	Technology :: PacBio P4C6	5474685	J. Bacteriol. 194 (15); 4119-4120 (2012)	Garbeva;P.; van Elsas;J.D. and de Boer;W.	Draft genome sequence of the antagonistic rhizosphere bacterium Serratia plymuthica strain PRI-2C	1	1	1	1	1	5474685	5474685	5474685	5474685	5474685	5474685	1	55.65	5474685	5474685	1	1
GCA_000292365.1_ASM29236v1_genomic	GCA_000292365.1_ASM29236v1_genomic	GCA_000292365.1_ASM29236v1_genomic.gbff	ASM29236v1	None	ALOV01000001	SAMN02471845	PRJNA171722	sick tilapia fish	Study w/ < 10 genomes	NCBI	None	Fish	Animal	W2.3	Malaysia	Malaysia	None	None	2012-08-01	Serratia marcescens W2.3	Serratia marcescens	Method :: CLC Genomics Workbench v. 5.1	None	536155	5231794	72	Coverage :: 61.0x	Technology :: Illumina MiSeq	5231794	Gut Pathog 5 (1); 29 (2013)	Chan;X.Y.; Chang;C.Y.; Hong;K.W.; Tee;K.K.; Yin;W.F. and Chan;K.G.	Insights of biosurfactant producing Serratia marcescens strain W2.3 isolated from diseased tilapia fish: a draft genome analysis	62	43	42	32	28	5231794	5224398	5184329	5178402	5006547	4894807	72	59.24	216941	118607	8	17
GCA_000300895.1_ASM30089v1_genomic	GCA_000300895.1_ASM30089v1_genomic	GCA_000300895.1_ASM30089v1_genomic.gbff	ASM30089v1	None	AMSV01000001	SAMN02470813	PRJNA170007	potato tuber rotten tissue	Study w/ < 10 genomes	NCBI	potato	Plant	Plant	A30	Netherlands	Netherlands	2009	2023-03-09	2012-09-10	Serratia plymuthica A30	Serratia plymuthica	Method :: Newbler v. 2.3	None	340568	5552459	78	Coverage :: 17.4x	Technology :: Roche 454 Titanium	5554023	Plant Pathol. 61; 169-182 (2012)	Czajkowski;R.; de Boer;W.J.; van Veen;J.A. and van der Wolf;J.M.	Characterization of bacterial isolates from rotting potato tuber tissue showing antagonism to Dickeya sp. biovar 3 in vitro and in planta	71	58	52	50	35	5554023	5551144	5514890	5472752	5448622	4905032	73	56.1	154127	93904	13	24
GCA_000330865.1_ASM33086v1_genomic	GCA_000330865.1_ASM33086v1_genomic	GCA_000330865.1_ASM33086v1_genomic.gbff	ASM33086v1	None	CP003942	SAMN02604288	PRJNA178957	None	Study w/ < 10 genomes	NCBI	None	NA	Missing	FGI94	None	None	None	None	2012-11-15	Serratia sp. FGI94	Serratia sp.	None	Representation :: Full	4858216	4858216	1	None	None	4858216	Genome Announc 1 (2); E0023912 (2013)	Aylward;F.O.; Tremmel;D.M.; Starrett;G.J.; Bruce;D.C.; Chain;P.; Chen;A.; Davenport;K.W.; Detter;C.; Han;C.S.; Han;J.; Huntemann;M.; Ivanova;N.N.; Kyrpides;N.C.; Markowitz;V.; Mavrommatis;K.; Nolan;M.; Pagani;I.; Pati;A.; Pitluck;S.; Teshima;H.; Deshpande;S.; Goodwin;L.; Woyke;T. and Currie;C.R.	Complete Genome of Serratia sp. Strain FGI 94; a Strain Associated with Leaf-Cutter Ant Fungus Gardens	1	1	1	1	1	4858216	4858216	4858216	4858216	4858216	4858216	1	58.86	4858216	4858216	1	1
GCA_000336365.1_ASM33636v1_genomic	GCA_000336365.1_ASM33636v1_genomic	GCA_000336365.1_ASM33636v1_genomic.gbff	ASM33636v1	None	CAQO01000133	SAMEA2272622	PRJEB1344	None	Study w/ < 10 genomes	NCBI	None	NA	Missing	None	None	None	None	None	2013-01-24	Serratia sp. C-1	Serratia sp.	None	None	349442	5648162	133	None	None	5651614	Unpublished	Kim;Y.-C.	Park; S. K. and Kim; Y. C. (2015) ‚ÄòDraft Genome Sequence of a Chitinase-producing Biocontrol Bacterium Serratia sp. C-1‚Äô; Research in Plant Disease. The Korean Society of Plant Pathology; 21(3); pp. 222‚Äì226. doi: 10.5423/RPD.2015.21.3.222.	118	99	89	61	36	5651614	5644594	5602508	5529871	5061031	4171927	123	56.17	97444	46190	16	38
GCA_000336425.1_ASM33642v1_genomic	GCA_000336425.1_ASM33642v1_genomic	GCA_000336425.1_ASM33642v1_genomic.gbff	ASM33642v1	None	CP003959	SAMN02602965	PRJNA88659	None	Study w/ < 10 genomes	NCBI	None	NA	Missing	WW4	None	None	None	None	2012-11-26	Serratia marcescens WW4	Serratia marcescens	None	Representation :: Full	5241455	5244703	2	None	None	5244703	Genome Announc 1 (2); E0012613 (2013)	Chung;W.C.; Chen;L.L.; Lo;W.S.; Kuo;P.A.; Tu;J. and Kuo;C.H.	Complete Genome Sequence of Serratia marcescens WW4	2	1	1	1	1	5244703	5244703	5241455	5241455	5241455	5241455	2	59.55	5241455	5241455	1	1
GCA_000342205.1_SerMar_1.0_genomic	GCA_000342205.1_SerMar_1.0_genomic	GCA_000342205.1_SerMar_1.0_genomic.gbff	SerMar_1.0	None	AORJ01000001	SAMN02470620	PRJNA182128	snake-bite wound	Study w/ < 10 genomes	NCBI	Homo sapiens	Human	Homo sapiens	VGH107	Taiwan: Taichung	Taiwan	2011	2023-07-11	2013-01-26	Serratia marcescens VGH107	Serratia marcescens	Method :: SOAPdenovo v. 1.05	None	490848	5517402	83	Coverage :: 300.0x	Technology :: Illumina GAIIx	5519124	Genome Announc 1 (3); E00249-13 (2013)	Liu;P.Y.; Huang;Y.T.; Lin;S.Y.; Chang;G.C. and Chen;J.W.	Draft Genome Sequence of the Serratia marcescens Strain VGH107; a Taiwanese Clinical Isolate	72	55	52	46	31	5519124	5513877	5476625	5456712	5347902	4848734	77	59.47	220690	89626	10	21
GCA_000347995.1_ASM34799v1_genomic	GCA_000347995.1_ASM34799v1_genomic	GCA_000347995.1_ASM34799v1_genomic.gbff	ASM34799v1	None	KB661119	SAMN02256518	PRJNA61833	rhizosphere of naturally growing Equisetum plants	Study w/ < 10 genomes	NCBI	None	Rhizosphere	Plant	S4	Sweden: Uppsala	Sweden	1980	1980	2013-03-06	Serratia sp. S4	Serratia sp.	Method :: Velvet v. 1.1.05; Newbler v. 2.6; Phrap	Representation :: Full	5324944	5454741	2	Coverage :: 767.4x Illumina; 8.7x pyrosequencing	Technology :: 454-GS-FLX-Titanium; Illumina GAII	5454741	Unpublished	Neupane;S.; Hagberg;N.; Alstram;S.; Finaly;R.; Hoegberg;N.; Huntemann;M.; Wei;C.-L.; Han;J.; Detter;J.C.; Han;C.; Tapia;R.; Chen;A.; Kyrpides;N.; Mavromatis;K.; Markowitz;V.; Szeto;E.; Ivanova;N.; Mikhailova;N.; Ovchinnikova;G.; Pagani;I.; Pati;A.; Goodwin;L.; Nordberg;H.P.; Cantor;M.N.; Hua;S.X. and Woyke;T.	Neupane S; Goodwin LA; H√∂gberg N; et al. Non-contiguous finished genome sequence of plant-growth promoting Serratia proteamaculans S4. Stand Genomic Sci. 2013;8(3):441-9. Published 2013 Jul 30. doi:10.4056/sigs.4027757	2	2	2	2	2	5454741	5454741	5454741	5454741	5454741	5454741	2	54.99	5324944	5324944	1	1
GCA_000422085.1_ASM42208v1_genomic	GCA_000422085.1_ASM42208v1_genomic	GCA_000422085.1_ASM42208v1_genomic.gbff	ASM42208v1	None	CP006252	SAMN02604177	PRJNA208332	None	Study w/ < 10 genomes	NCBI	None	NA	Missing	ATCC 27592	None	None	None	None	2013-06-17	Serratia liquefaciens ATCC 27592	Serratia liquefaciens	Method :: Celera Assembler v. 7.0	Representation :: Full	5238612	5282719	2	Coverage :: 127X	Technology :: PacBio HGAP	5282719	Genome Announc 1 (4); e00548-13 (2013)	Nicholson;W.L.; Leonard;M.T.; Fajardo-Cavazos;P.; Panayotova;N.; Farmerie;W.G.; Triplett;E.W. and Schuerger;A.C.	Complete Genome Sequence of Serratia liquefaciens Strain ATCC 27592	2	2	2	2	1	5282719	5282719	5282719	5282719	5282719	5238612	2	55.33	5238612	5238612	1	1
GCA_000438825.1_ASM43882v1_genomic	GCA_000438825.1_ASM43882v1_genomic	GCA_000438825.1_ASM43882v1_genomic.gbff	ASM43882v1	None	CP006566	SAMN02603297	PRJNA209109	Styrian pumpkin anthrosphere	Study w/ < 10 genomes	NCBI	None	Rhizosphere	Plant	None	None	None	None	None	2013-06-28	Serratia plymuthica S13	Serratia plymuthica	Method :: Newbler v. 2.6	Representation :: Full	5467306	5467306	1	Coverage :: 35X	Technology :: 454	5467306	Genome Announc 1 (4); e00594-13 (2013)	Muller;H.; Furnkranz;M.; Grube;M. and Berg;G.	Genome Sequence of Serratia plymuthica Strain S13; an Endophyte with Germination- and Plant-Growth-Promoting Activity from the Flower of Styrian Oil Pumpkin	1	1	1	1	1	5467306	5467306	5467306	5467306	5467306	5467306	1	56.2	5467306	5467306	1	1
GCA_000465615.2_GS_De_Novo_Assembly_genomic	GCA_000465615.2_GS_De_Novo_Assembly_genomic	GCA_000465615.2_GS_De_Novo_Assembly_genomic.gbff	GS_De_Novo_Assembly	None	AVSR01000001	SAMN02469683	PRJNA211617	tannery waste water	Study w/ < 10 genomes	NCBI	None	Water	Environmental	EGD-HP20	India: MS	India	2005	2005-10-09	2013-08-21	Serratia marcescens EGD-HP20	Serratia marcescens	Method :: GS De Novo Assembler v. 2.6	None	470761	5074398	61	Coverage :: 37.0x	Technology :: Illumina MiSeq	5077620	Unpublished	Khardenavis;A.A.; Kapley;A.; Qureshi;A. and Purohit;H.J.	Fuke; P. et al. (2018) ‚ÄòIn silico characterization of broad range proteases produced by Serratia marcescens EGD-HP20‚Äô; Journal of Basic Microbiology. John Wiley & Sons; Ltd; 58(6); pp. 492‚Äì500. doi: 10.1002/jobm.201700474.	49	40	39	36	30	5077620	5073428	5056908	5051628	5002226	4803373	50	59.78	189845	95083	10	18
GCA_000468075.1_Serratia_fanticola_AU-P3_3__genomic	GCA_000468075.1_Serratia_fanticola_AU-P3_3__genomic	GCA_000468075.1_Serratia_fanticola_AU-P3_3__genomic.gbff	Serratia_fanticola_AU-P3_3_	None	ASZB01000001	SAMN02469999	PRJNA202229	None	Study w/ < 10 genomes	NCBI	None	NA	Missing	AU-P3(3)	None	None	None	None	2013-05-09	Serratia fonticola AU-P3(3)	Serratia fonticola	Method :: CLC NGS Cell v. wb 6	None	622092	5023127	44	Coverage :: 620.0x	Technology :: Illumina HiSeq	5023127	Genome Announc 1 (6); e00946-13 (2013)	Devi;U.; Khatri;I.; Kumar;N.; Kumar;L.; Sharma;D.; Subramanian;S. and Saini;A.K.	Draft Genome Sequence of a Plant Growth-Promoting Rhizobacterium; Serratia fonticola Strain AU-P3(3)	42	33	29	29	23	5023127	5021692	5002285	4970620	4970620	4782986	44	53.75	318901	133541	6	12
GCA_000476315.1_UTAD54_1_genomic	GCA_000476315.1_UTAD54_1_genomic	GCA_000476315.1_UTAD54_1_genomic.gbff	UTAD54_1	None	AUZV01000001	SAMN02471348	PRJNA213447	drinking water fountain	Study w/ < 10 genomes	NCBI	None	Water	Environmental	UTAD54	Portugal	Portugal	None	None	2013-07-30	Serratia fonticola UTAD54	Serratia fonticola	Method :: MIRA v. 3.4.0.1	None	215820	5949026	133	Coverage :: 20.0x	Technology :: 454	5953423	Genome Announc 1 (6); e00970-13 (2013)	Henriques;I.; Juca Ramos;R.T.; Barauna;R.A.; de Sa;P.H.; Marinho Almeida;D.; Carneiro;A.R.; Barbosa;S.; Pereira;A.; Alves;A.; Saavedra;M.J.; Egas;C.; Silva;A. and Correia;A.	Draft Genome Sequence of Serratia fonticola UTAD54; a Carbapenem-Resistant Strain Isolated from Drinking Water	116	94	81	68	47	5953423	5947596	5889050	5796181	5583876	4818201	118	53.54	101567	56328	21	41
GCA_000477615.1_Serratia_fanticola_genomic	GCA_000477615.1_Serratia_fanticola_genomic	GCA_000477615.1_Serratia_fanticola_genomic.gbff	Serratia_fanticola	None	ASZA01000001	SAMN02470002	PRJNA202230	None	Study w/ < 10 genomes	NCBI	None	NA	Missing	AU-AP2C	None	None	None	None	2013-05-09	Serratia fonticola AU-AP2C	Serratia fonticola	Method :: CLC NGS Cell v. wb 6	None	765588	4999819	34	Coverage :: 460.0x	Technology :: Illumina HiSeq	4999819	Genome Announc 1 (6); e01022-13 (2013)	Devi;U.; Khatri;I.; Kumar;N.; Sharma;D.; Subramanian;S. and Saini;A.K.	Draft Genome Sequence of Plant-Growth-Promoting Rhizobacterium Serratia fonticola Strain AU-AP2C; Isolated from the Pea Rhizosphere	31	26	25	24	19	4999819	4997805	4983945	4978306	4956367	4796912	34	53.75	340729	152427	5	10
GCA_000478545.1_ASM47854v1_genomic	GCA_000478545.1_ASM47854v1_genomic	GCA_000478545.1_ASM47854v1_genomic.gbff	ASM47854v1	None	ARWD01000001	SAMN02440958	PRJNA175925	None	Study w/ < 10 genomes	NCBI	None	NA	Missing	RVH1	None	None	None	None	2013-04-16	Serratia plymuthica RVH1	Serratia plymuthica	Method :: Velvet v. 1.1.05; ALLPATHS v. 39750;	Representation :: Full	5514320	5514320	1	Coverage :: Unknown	Technology :: Illumina HiSeq 2000	5514320	Genome Announc 2 (1); e00021-14 (2014)	Van Houdt;R.; Van der Lelie;D.; Izquierdo;J.A.; Aertsen;A.; Masschelein;J.; Lavigne;R.; Michiels;C.W. and Taghavi;S.	Genome Sequence of Serratia plymuthica RVH1; Isolated from a Raw Vegetable-Processing Line	1	1	1	1	1	5514320	5514320	5514320	5514320	5514320	5514320	1	56.2	5514320	5514320	1	1
GCA_000513215.1_DB11_genomic	GCA_000513215.1_DB11_genomic	GCA_000513215.1_DB11_genomic.gbff	DB11	None	HG326223	SAMEA3138834	PRJEB4201	None	Study w/ < 10 genomes	NCBI	None	NA	Missing	Db11	None	None	None	None	2013-06-24	Serratia marcescens subsp. marcescens Db11	Serratia marcescens	None	Representation :: Full	5113802	5113802	1	None	None	5113802	Genome Biol Evol 6 (8); 2096-2110 (2014)	Iguchi;A.; Nagaya;Y.; Pradel;E.; Ooka;T.; Ogura;Y.; Katsura;K.; Kurokawa;K.; Oshima;K.; Hattori;M.; Parkhill;J.; Sebaihia;M.; Coulthurst;S.J.; Gotoh;N.; Thomson;N.R.; Ewbank;J.J. and Hayashi;T.	Genome evolution and plasticity of Serratia marcescens; an important multidrug-resistant nosocomial pathogen	1	1	1	1	1	5113802	5113802	5113802	5113802	5113802	5113802	1	59.51	5113802	5113802	1	1
GCA_000633335.1_ASM63333v1_genomic	GCA_000633335.1_ASM63333v1_genomic	GCA_000633335.1_ASM63333v1_genomic.gbff	ASM63333v1	None	AYMO01000001	SAMN02729848	PRJNA226208	Carnivorous Plant Phytotelma	Chan et al; 2016	NCBI	Carnivorous Plant Phytotelma	Plant	Plant	H1q	Malaysia	Malaysia	None	None	2013-11-03	Serratia marcescens H1q	Serratia marcescens	Method :: CLC Genomics Workbench v. 6	None	995647	5241653	60	Coverage :: 132.0x	Technology :: Illumina MiSeq	5243094	Unpublished	Chan;X.Y. and Chan;K.G.	Chan XY; Hong KW; Yin WF; Chan KG. Microbiome and Biocatalytic Bacteria in Monkey Cup (Nepenthes Pitcher) Digestive Fluid. Sci Rep. 2016;6:20016. Published 2016 Jan 28. doi:10.1038/srep20016	48	33	30	22	18	5243094	5235297	5197430	5180345	5039908	4928846	56	59.24	345525	166864	4	9
GCA_000633555.1_ASM63355v1_genomic	GCA_000633555.1_ASM63355v1_genomic	GCA_000633555.1_ASM63355v1_genomic.gbff	ASM63355v1	None	AYMT01000001	SAMN02729853	PRJNA226213	Carnivorous Plant Phytotelma	Chan et al; 2016	NCBI	Carnivorous Plant Phytotelma	Plant	Plant	PH1a	Malaysia	Malaysia	None	None	2013-11-03	Serratia marcescens PH1a	Serratia marcescens	Method :: CLC Genomics Workbench v. 6	None	998036	5241533	56	Coverage :: 86.0x	Technology :: Illumina MiSeq	5243840	Unpublished	Chan;X.Y. and Chan;K.G.	Chan XY; Hong KW; Yin WF; Chan KG. Microbiome and Biocatalytic Bacteria in Monkey Cup (Nepenthes Pitcher) Digestive Fluid. Sci Rep. 2016;6:20016. Published 2016 Jan 28. doi:10.1038/srep20016	45	33	31	24	20	5243840	5237588	5206826	5195565	5084563	4959435	50	59.23	374527	166862	4	10
GCA_000648575.1_ASM64857v1_genomic	GCA_000648575.1_ASM64857v1_genomic	GCA_000648575.1_ASM64857v1_genomic.gbff	ASM64857v1	None	CP007439	SAMN02676618	PRJNA240341	milk processing plant	Study w/ < 10 genomes	NCBI	None	Food	Food	V4	Portugal	Portugal	2006	2023-10-06	2014-02-21	Serratia plymuthica	Serratia plymuthica	Method :: Lasergene v. 6.0	Representation :: Full	5513353	5513353	1	None	Technology :: 454	5513353	Genome Announc 2 (3); e00340-14 (2014)	Cleto;S.; Van der Auwera;G.; Almeida;C.; Vieira;M.J.; Vlamakis;H. and Kolter;R.	Genome Sequence of Serratia plymuthica V4	1	1	1	1	1	5513353	5513353	5513353	5513353	5513353	5513353	1	56.21	5513353	5513353	1	1
GCA_000695485.1_smgenome_genomic	GCA_000695485.1_smgenome_genomic	GCA_000695485.1_smgenome_genomic.gbff	smgenome	None	JGVB01000001	SAMN02678212	PRJNA240624	None	Study w/ < 10 genomes	NCBI	None	NA	Missing	ATCC 14041	USA	USA	2013	2013	2014-03-13	Serratia marcescens	Serratia marcescens	Method :: Velvet v. Aug-2013	Representation :: Draft	331128	5016388	161	Coverage :: 120.0x	Technology :: Illumina HiSeq	5029875	Genome Announc 2 (3); e00590-14 (2014)	Li;L.; Wang;Y.; Li;K.; Su;F.; Ma;C. and Xu;P.	Genome Sequence of meso-2;3-Butanediol-Producing Strain Serratia marcescens ATCC 14041	103	74	66	51	32	5029875	5006881	4933372	4877051	4629604	3968081	117	59.82	113020	65081	15	29
GCA_000695995.1_ASM69599v1_genomic	GCA_000695995.1_ASM69599v1_genomic	GCA_000695995.1_ASM69599v1_genomic.gbff	ASM69599v1	None	CP005927	SAMN03081466	PRJNA198771	None	Study w/ < 10 genomes	NCBI	None	NA	Missing	FS14	None	None	None	None	2013-04-23	Serratia sp. FS14	Serratia sp.	Method :: Newbler v. 2.7	Representation :: Full	5249875	5249875	1	Coverage :: 25X	Technology :: Sanger dideoxy sequencing; 454	5249875	PLoS ONE 10 (4); E0123061 (2015)	Li;P.; Kwok;A.H.; Jiang;J.; Ran;T.; Xu;D.; Wang;W. and Leung;F.C.	Comparative Genome Analyses of Serratia marcescens FS14 Reveals Its High Antagonistic Potential	1	1	1	1	1	5249875	5249875	5249875	5249875	5249875	5249875	1	59.46	5249875	5249875	1	1
GCA_000699165.1_ASM69916v1_genomic	GCA_000699165.1_ASM69916v1_genomic	GCA_000699165.1_ASM69916v1_genomic.gbff	ASM69916v1	None	DF820454	SAMD00016897	PRJDB1632	None	Study w/ < 10 genomes	NCBI	None	NA	Missing	FK01	None	None	None	None	2014-05-27	Serratia liquefaciens FK01	Serratia liquefaciens	Method :: Velvet v. 1.2.03	None	3043604	5276688	28	Coverage :: 25.8x	Technology :: MiSeq	5280113	Unpublished	Taira;E.; Iiyama;K.; Mon;H.; Mori;K.; Akasaka;T.; Tashiro;K.; Yasunaga-Aoki;C.; Lee;J.M. and Kusakabe;T.	Taira E; Iiyama K; Mon H; et al. Draft Genome Sequence of Entomopathogenic Serratia liquefaciens Strain FK01. Genome Announc. 2014;2(3):e00609-14. Published 2014 Jun 26. doi:10.1128/genomeA.00609-14	14	9	8	8	7	5280113	5276149	5266951	5261483	5261483	5235745	15	55.75	3043604	540483	1	3
GCA_000734885.1_SerGri_SPAdes_genomic	GCA_000734885.1_SerGri_SPAdes_genomic	GCA_000734885.1_SerGri_SPAdes_genomic.gbff	SerGri_SPAdes	None	JGVP01000001	SAMN02690690	PRJNA241476	Buffer solution	Study w/ < 10 genomes	NCBI	None	Water	Environmental	A2	Russia: Vladivostok	Russia	1980	1980-10-01	2014-03-18	Serratia grimesii	Serratia grimesii	Method :: SPAdes genome assembler v. 3.0	None	531958	5127594	120	Coverage :: 12.0x	Technology :: 454	5133068	Genome Announc 2 (5) (2014)	Mardanova;A.M.; Toymentseva;A.A.; Gilyazeva;A.G.; Kazakov;S.V.; Shagimardanova;E.I.; Khaitlina;S.Y. and Sharipova;M.R.	Draft Genome Sequence of Serratia grimesii Strain A2	95	77	72	50	34	5133068	5125351	5075046	5038914	4674926	4123811	99	52.85	108561	60083	14	29
GCA_000738535.1_ASM73853v1_genomic	GCA_000738535.1_ASM73853v1_genomic	GCA_000738535.1_ASM73853v1_genomic.gbff	ASM73853v1	None	JPQY01000001	SAMN02942804	PRJNA256271	entomopathogenic nematode Oscheius sp. MCB living in soil	Study w/ < 10 genomes	NCBI	Oscheius sp. MCB	Insect	Insect	MCB	South Africa: North West Province	South Africa	2013	2013-04-11	2014-07-29	Serratia marcescens	Serratia marcescens	Method :: CLC NGS Cell v. 7	Representation :: Draft	326804	5298782	103	Coverage :: 1.0x	Technology :: Illumina MiSeq	5298782	Genome Announc 2 (5) (2014)	Serepa;M.H. and Gray;V.M.	Draft Whole-Genome Sequence of Serratia marcescens Strain MCB; Associated with Oscheius sp. MCB (Nematoda: Rhabditidae) Isolated from South Africa	93	60	52	42	31	5298782	5290517	5200925	5141045	4984626	4582546	103	59.1	157248	91737	11	23
GCA_000738675.1_ASM73867v1_genomic	GCA_000738675.1_ASM73867v1_genomic	GCA_000738675.1_ASM73867v1_genomic.gbff	ASM73867v1	None	JPUX01000001	SAMN02952129	PRJNA257492	intestine	Study w/ < 10 genomes	NCBI	Heterorhabditidoides chongmingensis	Insect	Insect	DSM 21420	China	China	2008	2008	2014-08-06	Serratia nematodiphila DZ0503SBS1	Serratia nematodiphila	Method :: RS HGAP Assembly Protocol v. 3.3; SMRT	None	4451630	5224920	2	Coverage :: 122.81x	Technology :: PacBio	5224920	J. Biotechnol. 193; 1-2 (2015)	Kwak;Y.; Khan;A.R. and Shin;J.H.	Genome sequence of Serratia nematodiphila DSM 21420(T); a symbiotic bacterium from entomopathogenic nematode	2	2	2	2	2	5224920	5224920	5224920	5224920	5224920	5224920	2	59.54	4451630	4451630	1	1
GCA_000739215.1_ASM73921v1_genomic	GCA_000739215.1_ASM73921v1_genomic	GCA_000739215.1_ASM73921v1_genomic.gbff	ASM73921v1	None	JPWM01000001	SAMN02947226	PRJNA255947	blood	Study w/ < 10 genomes	NCBI	Homo sapiens	Human	Homo sapiens	NGS-ED-1015	United Kingdom: Edinburgh: Royal Infirmary	United Kingdom	2013	2013	2014-07-30	Serratia marcescens	Serratia marcescens	Method :: Spades v. 3.10	Representation :: Draft	3114172	5122566	7	Coverage :: 117.0x	Technology :: Illumina MiSeq	5122566	Genome Announc 2 (5); e00908-14 (2014)	Kropp;K.A.; Lucid;A.; Carroll;J.; Belgrudov;V.; Walsh;P.; Kelly;B.; Smith;C.; Dickinson;P.; O'Driscoll;A.; Templeton;K.; Ghazal;P. and Sleator;R.D.	Draft Genome Sequence of a Serratia marcescens Strain Isolated from a Preterm Neonatal Blood Sepsis Patient at the Royal Infirmary; Edinburgh; Scotland; United Kingdom	7	7	7	7	6	5122566	5122566	5122566	5122566	5122566	5085692	7	59.91	3114172	569565	1	3
GCA_000747565.1_ASM74756v1_genomic	GCA_000747565.1_ASM74756v1_genomic	GCA_000747565.1_ASM74756v1_genomic.gbff	ASM74756v1	None	CP003424	SAMN02990345	PRJNA91109	None	Study w/ < 10 genomes	NCBI	None	NA	Missing	SCBI	None	None	None	None	2012-03-30	Serratia sp. SCBI	Serratia sp.	None	Representation :: Full	5034688	5101896	2	None	None	5101896	Unpublished	Abebe-Akele;F.; Tisa;L.S.; Cooper;V.S.; Hatcher;P.J.; Abebe;E. and Thomas;K.W.	Abebe-Akele; F.; Tisa; L.; Cooper; V.; Hatcher; P.; Abebe; E.; & Thomas; W. (2015). Genome sequence and comparative analysis of a putative entomopathogenic Serratia isolated from Caenorhabditis briggsae. BMC Genomics; 16(1). doi: 10.1186/s12864-015-1697-8	2	2	2	2	2	5101896	5101896	5101896	5101896	5101896	5101896	2	59.59	5034688	5034688	1	1
GCA_000783615.2_ASM78361v2_genomic	GCA_000783615.2_ASM78361v2_genomic	GCA_000783615.2_ASM78361v2_genomic.gbff	ASM78361v2	None	JTBC02000001	SAMN02934533	PRJNA231221	Resp Cx	Study w/ < 10 genomes	NCBI	Homo sapiens	Human	Homo sapiens	FDAARGOS_79	USA	USA	2013	2013-11-03	2014-11-05	Serratia marcescens	Serratia marcescens	Method :: Celera v. 8.1	None	2602020	5383224	14	Coverage :: 234x	Technology :: PacBio; Illumina	5383224	Unpublished	Sichtig;H.; Goldberg;B.; Campos;J.; Hobson;J.; Sadzewicz;L.; Tallon;L.; Nagaraj;S.; Vavikolanu;K.; Aluvathingal;J.; Nadendla;S. and Sengamalay;N.	Sichtig; H. et al. (2018) ‚ÄòFDA-ARGOS: A Public Quality-Controlled Genome Database Resource for Infectious Disease Sequencing Diagnostics and Regulatory Science Research‚Äô; bioRxiv. Cold Spring Harbor Laboratory; p. 482059. doi: 10.1101/482059.	14	11	9	9	7	5383224	5383224	5374139	5362168	5362168	5294066	14	59.72	728846	590086	2	4
GCA_000783915.2_ASM78391v2_genomic	GCA_000783915.2_ASM78391v2_genomic	GCA_000783915.2_ASM78391v2_genomic.gbff	ASM78391v2	None	CP026050	SAMN02934514	PRJNA231221	Endotracheal aspirate	Study w/ < 10 genomes	NCBI	Homo sapiens	Human	Homo sapiens	FDAARGOS_65	USA	USA	2013	2013-10-19	2014-11-05	Serratia marcescens	Serratia marcescens	Method :: Celera v. 8.1	Representation :: Full	5248423	5248423	1	Coverage :: 20.44x	Technology :: PacBio; Illumina	5248423	Unpublished	Sichtig;H.; Goldberg;B.; Campos;J.; Hobson;J.; Sadzewicz;L.; Tallon;L.; Nagaraj;S.; Vavikolanu;K.; Aluvathingal;J.; Nadendla;S. and Sengamalay;N.	Sichtig; H. et al. (2018) ‚ÄòFDA-ARGOS: A Public Quality-Controlled Genome Database Resource for Infectious Disease Sequencing Diagnostics and Regulatory Science Research‚Äô; bioRxiv. Cold Spring Harbor Laboratory; p. 482059. doi: 10.1101/482059.	1	1	1	1	1	5248423	5248423	5248423	5248423	5248423	5248423	1	59.88	5248423	5248423	1	1
GCA_000783975.2_ASM78397v2_genomic	GCA_000783975.2_ASM78397v2_genomic	GCA_000783975.2_ASM78397v2_genomic.gbff	ASM78397v2	None	JTBU02000001	SAMN02934511	PRJNA231221	Endotracheal aspirate	Study w/ < 10 genomes	NCBI	Homo sapiens	Human	Homo sapiens	FDAARGOS_62	USA	USA	2013	2013-10-15	2014-11-05	Serratia marcescens	Serratia marcescens	Method :: Celera v. 8.1	None	4662218	5136730	4	Coverage :: 294x	Technology :: PacBio; Illumina	5136730	Unpublished	Sichtig;H.; Goldberg;B.; Campos;J.; Hobson;J.; Sadzewicz;L.; Tallon;L.; Nagaraj;S.; Vavikolanu;K.; Aluvathingal;J.; Nadendla;S. and Sengamalay;N.	Sichtig; H. et al. (2018) ‚ÄòFDA-ARGOS: A Public Quality-Controlled Genome Database Resource for Infectious Disease Sequencing Diagnostics and Regulatory Science Research‚Äô; bioRxiv. Cold Spring Harbor Laboratory; p. 482059. doi: 10.1101/482059.	4	4	4	4	3	5136730	5136730	5136730	5136730	5136730	5099112	4	59.66	4662218	4662218	1	1
GCA_000805875.1_SmRM66262_v1.0_genomic	GCA_000805875.1_SmRM66262_v1.0_genomic	GCA_000805875.1_SmRM66262_v1.0_genomic.gbff	SmRM66262_v1.0	None	JWLO01000001	SAMN03267740	PRJNA270627	Patient with urinary tract infection	Study w/ < 10 genomes	NCBI	Homo sapiens	Human	Homo sapiens	RM66262	Argentina: Rosario: Santa Fe	Argentina	2003	2003	2014-12-16	Serratia marcescens	Serratia marcescens	Method :: A5 pipeline v. JUN-2014	Representation :: Draft	2659431	4880835	19	Coverage :: 200.0x	Technology :: Illumina HiSeq	4882257	Genome Announc 3 (6); e01423-15 (2015)	Bruna;R.E.; Revale;S.; Garcia Vescovi;E. and Mariscotti;J.F.	Draft Whole-Genome Sequence of Serratia marcescens Strain RM66262; Isolated from a Patient with a Urinary Tract Infection	15	14	12	12	9	4882257	4880835	4878575	4866427	4866427	4777412	15	60.06	2659431	283958	1	3
GCA_000828775.1_ASM82877v1_genomic	GCA_000828775.1_ASM82877v1_genomic	GCA_000828775.1_ASM82877v1_genomic.gbff	ASM82877v1	None	AP013063	SAMD00061009	PRJDB1121	None	Study w/ < 10 genomes	NCBI	None	NA	Missing	SM39	None	None	None	None	2013-05-27	Serratia marcescens SM39	Serratia marcescens	Method :: phred/phrap/consed package	Representation :: Full	5225577	5326023	3	Coverage :: 12.6x	Technology :: Sanger	5326023	Genome Biol Evol 6 (8); 2096-2110 (2014)	Iguchi;A.; Nagaya;Y.; Pradel;E.; Ooka;T.; Ogura;Y.; Katsura;K.; Kurokawa;K.; Oshima;K.; Hattori;M.; Parkhill;J.; Sebaihia;M.; Coulthurst;S.J.; Gotoh;N.; Thomson;N.R.; Ewbank;J.J. and Hayashi;T.	Genome evolution and plasticity of Serratia marcescens; an important multidrug-resistant nosocomial pathogen	3	3	3	3	2	5326023	5326023	5326023	5326023	5326023	5284506	3	59.74	5225577	5225577	1	1
GCA_000975245.1_ASM97524v1_genomic	GCA_000975245.1_ASM97524v1_genomic	GCA_000975245.1_ASM97524v1_genomic.gbff	ASM97524v1	None	CP011303	SAMN03481691	PRJNA281037	skin ulcer	Study w/ < 10 genomes	NCBI	Homo sapiens	Human	Homo sapiens	HUMV-21	Spain: Santander	Spain	2009	2009	2015-04-15	Serratia liquefaciens	Serratia liquefaciens	Method :: Celera Assembler v. 3; HGAP3	Representation :: Full	5326657	5326657	1	Coverage :: 100.0x	Technology :: PacBio	5326657	Genome Announc 3 (3); e00533-15 (2015)	Lazaro-Diez;M.; Acosta;F.; Remuzgo-Martinez;S.; Ocampo-Sosa;A.; Ocejo-Vinyals;J.G.; Bravo;J.; El Aamri;F.; Escuela;O.; Martinez-Martinez;L. and Ramos-Vivas;J.	Whole-Genome Sequence of Serratia liquefaciens HUMV-21; a Cytotoxic; Quorum-Sensing; and Biofilm-Producing Clinical Isolate	1	1	1	1	1	5326657	5326657	5326657	5326657	5326657	5326657	1	55.19	5326657	5326657	1	1
GCA_001006005.1_ASM100600v1_genomic	GCA_001006005.1_ASM100600v1_genomic	GCA_001006005.1_ASM100600v1_genomic.gbff	ASM100600v1	None	CP011254	SAMN03450772	PRJNA279822	water	Study w/ < 10 genomes	NCBI	None	Water	Environmental	DSM 4576	None	None	1979	1979	2015-04-08	Serratia fonticola	Serratia fonticola	Method :: HGAP v. 2	Representation :: Full	6000511	6000511	1	Coverage :: 217.24x	Technology :: PacBio RS II	6000511	Unpublished	Chan;K.-G. and Ee;R.	Lim; Y.-L. et al. (2015) ‚ÄòComplete genome sequence of Serratia fonticola DSM 4576T; a potential plant growth promoting bacterium‚Äô; Journal of Biotechnology. Elsevier; 214; pp. 43‚Äì44. doi: 10.1016/J.JBIOTEC.2015.09.005.	1	1	1	1	1	6000511	6000511	6000511	6000511	6000511	6000511	1	53.61	6000511	6000511	1	1
GCA_001007555.1_2015-04-28_genomic	GCA_001007555.1_2015-04-28_genomic	GCA_001007555.1_2015-04-28_genomic.gbff	2015-04-28	None	LCWI01000001	SAMN03610504	PRJNA282428	None	Study w/ < 10 genomes	NCBI	None	NA	Missing	90-166	USA: Alabama	USA	1990	1990	2015-05-07	Serratia marcescens	Serratia marcescens	Method :: A5-miseq v. 20141120	Representation :: Draft	897417	5476947	63	Coverage :: 572.0x	Technology :: Illumina HiSeq	5484396	Genome Announc 3 (3); e00667-15 (2015)	Jeong;H.; Kloepper;J.W. and Ryu;C.M.	Genome Sequence of Rhizobacterium Serratia marcescens Strain 90-166; Which Triggers Induced Systemic Resistance and Plant Growth Promotion	33	25	23	23	16	5484396	5471526	5453775	5442220	5442220	5207213	41	59.15	632250	242507	4	9
GCA_001011075.1_ASM101107v1_genomic	GCA_001011075.1_ASM101107v1_genomic	GCA_001011075.1_ASM101107v1_genomic.gbff	ASM101107v1	None	LDEG01000014	SAMN03701014	PRJNA284289	soil	Study w/ < 10 genomes	NCBI	None	Environmental	Environmental	TEL	South Africa	South Africa	2014	2014-02-13	2015-05-19	Serratia sp. TEL	Serratia sp.	Method :: GS De Novo Assembler v. 2015; SPADES v.	Representation :: Draft	845737	5000541	19	Coverage :: 30.0x	Technology :: Illumina MiSeq	5000541	Genome Announc 3 (4); e00747-15 (2015)	Lephoto;T.E.; Featherston;J. and Gray;V.M.	Draft Whole-Genome Sequence of Serratia sp. Strain TEL; Associated with Oscheius sp. TEL-2014 (Nematoda: Rhabditidae) Isolated from a Grassland in South Africa	19	17	16	16	15	5000541	5000541	4994167	4988615	4988615	4957915	19	59.26	613447	222561	4	7
GCA_001022215.1_ASM102221v1_genomic	GCA_001022215.1_ASM102221v1_genomic	GCA_001022215.1_ASM102221v1_genomic.gbff	ASM102221v1	None	CP011642	SAMN03733805	PRJNA246471	Respiratory	Study w/ < 10 genomes	NCBI	Homo sapiens	Human	Homo sapiens	CAV1492	USA:Virginia	USA	None	2011-12	2015-06-02	Serratia marcescens	Serratia marcescens	Method :: HGAP3 v. 2.2.0	Representation :: Full	5477084	5828402	6	Coverage :: 74X	Technology :: PacBio	5828402	Unpublished	Sheppard;A.E.; Stoesser;N.; Wilson;D.; Sebra;R.; Kasarskis;A.; Anson;L.; Giess;A.; Pankhurst;L.; Vaughan;A.; Grim;C.J.; Cox;H.; Yeh;A.; Sifri;C.D.; Walker;S.; Peto;T.E.; Crook;D.W. and Mathers;A.J.	Sheppard; A. E. et al. (2016) ‚ÄòNested Russian doll-like genetic mobility drives rapid dissemination of the carbapenem resistance gene blakpc‚Äô; Antimicrobial Agents and Chemotherapy. American Society for Microbiology Journals; 60(6); pp. 3767‚Äì3778. doi: 10.1128/AAC.00464-16.	6	5	4	4	4	5828402	5828402	5825179	5818786	5818786	5818786	6	58.61	5477084	5477084	1	1
GCA_001051865.1_ASM105186v1_genomic	GCA_001051865.1_ASM105186v1_genomic	GCA_001051865.1_ASM105186v1_genomic.gbff	ASM105186v1	None	LFJS01000002	SAMN03769462	PRJNA286707	sputum	Study w/ < 10 genomes	NCBI	Homo sapiens	Human	Homo sapiens	AH0650_Sm1	Australia: Melbourne: VIC	Australia	2014	2014-03-20	2015-06-22	Serratia marcescens subsp. marcescens	Serratia marcescens	Method :: SPAdes v. 3.5.0; SSPACE v. 3.0; GapFiller	None	2496172	5200534	20	Coverage :: 90.8x	Technology :: Illumina HiSeq	5201657	Genome Announc 3 (5); e01007-15 (2015)	Wan;Y.; Gorrie;C.L.; Jenney;A.; Mirceta;M. and Holt;K.E.	Draft Genome Sequence of a Clinical Isolate of Serratia marcescens; Strain AH0650_Sm1	15	13	11	11	9	5201657	5199268	5194959	5179863	5179863	5111733	17	59.53	946166	517151	2	3
GCA_001060335.1_ASM106033v1_genomic	GCA_001060335.1_ASM106033v1_genomic	GCA_001060335.1_ASM106033v1_genomic.gbff	ASM106033v1	None	JWBL01000028	SAMN03197101	PRJNA267549	None	Roach et al; 2015	NCBI	Homo sapiens	Human	Homo sapiens	1145_SMAR	USA: WA	USA	None	None	2014-11-25	Serratia marcescens	Serratia marcescens	Method :: ABYSS v. 1.3.5	None	183843	5239019	226	Coverage :: 21x	Technology :: Illumina HiSeq	5250143	PLoS Genet. 11 (7); E1005413 (2015)	Roach;D.J.; Burton;J.N.; Lee;C.; Stackhouse;B.; Butler-Wu;S.M.; Cookson;B.T.; Shendure;J. and Salipante;S.J.	A Year of Infection in the Intensive Care Unit: Prospective Whole Genome Sequencing of Bacterial Clinical Isolates Reveals Cryptic Transmissions and Novel Microbiota	170	137	117	68	32	5250143	5224706	5141534	5001291	4147208	2903340	190	59.47	56021	29399	27	61
GCA_001060585.1_ASM106058v1_genomic	GCA_001060585.1_ASM106058v1_genomic	GCA_001060585.1_ASM106058v1_genomic.gbff	ASM106058v1	None	JVYI01000001	SAMN03197182	PRJNA267549	None	Roach et al; 2015	NCBI	Homo sapiens	Human	Homo sapiens	1218_SMAR	USA: WA	USA	None	None	2014-11-25	Serratia marcescens	Serratia marcescens	Method :: ABYSS v. 1.3.5	None	342514	5119329	154	Coverage :: 28x	Technology :: Illumina HiSeq	5126894	PLoS Genet. 11 (7); E1005413 (2015)	Roach;D.J.; Burton;J.N.; Lee;C.; Stackhouse;B.; Butler-Wu;S.M.; Cookson;B.T.; Shendure;J. and Salipante;S.J.	A Year of Infection in the Intensive Care Unit: Prospective Whole Genome Sequencing of Bacterial Clinical Isolates Reveals Cryptic Transmissions and Novel Microbiota	114	85	77	63	36	5126894	5109348	5041752	4983362	4763683	3760401	129	59.93	82520	49601	18	38
GCA_001060625.1_ASM106062v1_genomic	GCA_001060625.1_ASM106062v1_genomic	GCA_001060625.1_ASM106062v1_genomic.gbff	ASM106062v1	None	JVXJ01000026	SAMN03197207	PRJNA267549	None	Roach et al; 2015	NCBI	Homo sapiens	Human	Homo sapiens	1241_SMAR	USA: WA	USA	None	None	2014-11-25	Serratia marcescens	Serratia marcescens	Method :: ABYSS v. 1.3.5	None	332957	5113157	117	Coverage :: 24x	Technology :: Illumina HiSeq	5117553	PLoS Genet. 11 (7); E1005413 (2015)	Roach;D.J.; Burton;J.N.; Lee;C.; Stackhouse;B.; Butler-Wu;S.M.; Cookson;B.T.; Shendure;J. and Salipante;S.J.	A Year of Infection in the Intensive Care Unit: Prospective Whole Genome Sequencing of Bacterial Clinical Isolates Reveals Cryptic Transmissions and Novel Microbiota	96	81	71	50	32	5117553	5108573	5074703	5006507	4628614	3933902	103	59.34	128064	51783	14	31
GCA_001060655.1_ASM106065v1_genomic	GCA_001060655.1_ASM106065v1_genomic	GCA_001060655.1_ASM106065v1_genomic.gbff	ASM106065v1	None	JVXI01000035	SAMN03197208	PRJNA267549	None	Roach et al; 2015	NCBI	Homo sapiens	Human	Homo sapiens	1242_SMAR	USA: WA	USA	None	None	2014-11-25	Serratia marcescens	Serratia marcescens	Method :: ABYSS v. 1.3.5	None	317825	5109058	144	Coverage :: 33x	Technology :: Illumina HiSeq	5113929	PLoS Genet. 11 (7); E1005413 (2015)	Roach;D.J.; Burton;J.N.; Lee;C.; Stackhouse;B.; Butler-Wu;S.M.; Cookson;B.T.; Shendure;J. and Salipante;S.J.	A Year of Infection in the Intensive Care Unit: Prospective Whole Genome Sequencing of Bacterial Clinical Isolates Reveals Cryptic Transmissions and Novel Microbiota	120	97	81	53	31	5113929	5103339	5047150	4925651	4427672	3560323	129	59.35	106106	47845	16	37
GCA_001061145.1_ASM106114v1_genomic	GCA_001061145.1_ASM106114v1_genomic	GCA_001061145.1_ASM106114v1_genomic.gbff	ASM106114v1	None	JVZU01000037	SAMN03197144	PRJNA267549	None	Roach et al; 2015	NCBI	Homo sapiens	Human	Homo sapiens	1186_SMAR	USA: WA	USA	None	None	2014-11-25	Serratia marcescens	Serratia marcescens	Method :: ABYSS v. 1.3.5	None	244434	5136550	204	Coverage :: 54x	Technology :: Illumina HiSeq	5152789	PLoS Genet. 11 (7); E1005413 (2015)	Roach;D.J.; Burton;J.N.; Lee;C.; Stackhouse;B.; Butler-Wu;S.M.; Cookson;B.T.; Shendure;J. and Salipante;S.J.	A Year of Infection in the Intensive Care Unit: Prospective Whole Genome Sequencing of Bacterial Clinical Isolates Reveals Cryptic Transmissions and Novel Microbiota	137	105	87	66	34	5152789	5128022	5048026	4909543	4548844	3374112	150	59.58	80291	41268	22	45
GCA_001061195.1_ASM106119v1_genomic	GCA_001061195.1_ASM106119v1_genomic	GCA_001061195.1_ASM106119v1_genomic.gbff	ASM106119v1	None	JVZF01000036	SAMN03197159	PRJNA267549	None	Roach et al; 2015	NCBI	Homo sapiens	Human	Homo sapiens	1198.rep2_SMAR	USA: WA	USA	None	None	2014-11-25	Serratia marcescens	Serratia marcescens	Method :: ABYSS v. 1.3.5	None	334921	5119688	135	Coverage :: 13x	Technology :: Illumina HiSeq	5126237	PLoS Genet. 11 (7); E1005413 (2015)	Roach;D.J.; Burton;J.N.; Lee;C.; Stackhouse;B.; Butler-Wu;S.M.; Cookson;B.T.; Shendure;J. and Salipante;S.J.	A Year of Infection in the Intensive Care Unit: Prospective Whole Genome Sequencing of Bacterial Clinical Isolates Reveals Cryptic Transmissions and Novel Microbiota	102	81	74	59	31	5126237	5111883	5069319	5019711	4765491	3693498	114	59.93	101686	48849	15	34
GCA_001061225.1_ASM106122v1_genomic	GCA_001061225.1_ASM106122v1_genomic	GCA_001061225.1_ASM106122v1_genomic.gbff	ASM106122v1	None	JVYH01000025	SAMN03197183	PRJNA267549	None	Roach et al; 2015	NCBI	Homo sapiens	Human	Homo sapiens	1219_SMAR	USA: WA	USA	None	None	2014-11-25	Serratia marcescens	Serratia marcescens	Method :: ABYSS v. 1.3.5	None	224594	5133077	156	Coverage :: 51x	Technology :: Illumina HiSeq	5137374	PLoS Genet. 11 (7); E1005413 (2015)	Roach;D.J.; Burton;J.N.; Lee;C.; Stackhouse;B.; Butler-Wu;S.M.; Cookson;B.T.; Shendure;J. and Salipante;S.J.	A Year of Infection in the Intensive Care Unit: Prospective Whole Genome Sequencing of Bacterial Clinical Isolates Reveals Cryptic Transmissions and Novel Microbiota	132	105	91	67	39	5137374	5126232	5060562	4965356	4576433	3550259	142	59.92	73772	43297	23	46
GCA_001062235.1_ASM106223v1_genomic	GCA_001062235.1_ASM106223v1_genomic	GCA_001062235.1_ASM106223v1_genomic.gbff	ASM106223v1	None	JVZV01000023	SAMN03197143	PRJNA267549	None	Roach et al; 2015	NCBI	Homo sapiens	Human	Homo sapiens	1185_SMAR	USA: WA	USA	None	None	2014-11-25	Serratia marcescens	Serratia marcescens	Method :: ABYSS v. 1.3.5	None	259408	5154978	139	Coverage :: 32x	Technology :: Illumina HiSeq	5163463	PLoS Genet. 11 (7); E1005413 (2015)	Roach;D.J.; Burton;J.N.; Lee;C.; Stackhouse;B.; Butler-Wu;S.M.; Cookson;B.T.; Shendure;J. and Salipante;S.J.	A Year of Infection in the Intensive Care Unit: Prospective Whole Genome Sequencing of Bacterial Clinical Isolates Reveals Cryptic Transmissions and Novel Microbiota	102	80	69	57	35	5163463	5149324	5100305	5026061	4803522	4039965	110	59.58	110597	62379	16	32
GCA_001062285.1_ASM106228v1_genomic	GCA_001062285.1_ASM106228v1_genomic	GCA_001062285.1_ASM106228v1_genomic.gbff	ASM106228v1	None	JVZG01000007	SAMN03197158	PRJNA267549	None	Roach et al; 2015	NCBI	Homo sapiens	Human	Homo sapiens	1198.rep1_SMAR	USA: WA	USA	None	None	2014-11-25	Serratia marcescens	Serratia marcescens	Method :: ABYSS v. 1.3.5	None	335017	5158824	77	Coverage :: 14x	Technology :: Illumina HiSeq	5159990	PLoS Genet. 11 (7); E1005413 (2015)	Roach;D.J.; Burton;J.N.; Lee;C.; Stackhouse;B.; Butler-Wu;S.M.; Cookson;B.T.; Shendure;J. and Salipante;S.J.	A Year of Infection in the Intensive Care Unit: Prospective Whole Genome Sequencing of Bacterial Clinical Isolates Reveals Cryptic Transmissions and Novel Microbiota	68	53	51	48	36	5159990	5156172	5114841	5101089	5046104	4635739	72	59.94	163010	75223	11	24
GCA_001062925.1_ASM106292v1_genomic	GCA_001062925.1_ASM106292v1_genomic	GCA_001062925.1_ASM106292v1_genomic.gbff	ASM106292v1	None	JVQG01000004	SAMN03197392	PRJNA267549	None	Roach et al; 2015	NCBI	Homo sapiens	Human	Homo sapiens	20_SPLY	USA: WA	USA	None	None	2014-11-25	Serratia liquefaciens	Serratia liquefaciens	Method :: ABYSS v. 1.3.5	None	735004	5164046	40	Coverage :: 20x	Technology :: Illumina HiSeq	5164504	PLoS Genet. 11 (7); E1005413 (2015)	Roach;D.J.; Burton;J.N.; Lee;C.; Stackhouse;B.; Butler-Wu;S.M.; Cookson;B.T.; Shendure;J. and Salipante;S.J.	A Year of Infection in the Intensive Care Unit: Prospective Whole Genome Sequencing of Bacterial Clinical Isolates Reveals Cryptic Transmissions and Novel Microbiota	38	35	34	31	26	5164504	5164046	5156125	5149705	5085435	4914252	38	55.44	270941	106968	6	14
GCA_001063125.1_ASM106312v1_genomic	GCA_001063125.1_ASM106312v1_genomic	GCA_001063125.1_ASM106312v1_genomic.gbff	ASM106312v1	None	JVNH01000002	SAMN03197469	PRJNA267549	None	Roach et al; 2015	NCBI	Homo sapiens	Human	Homo sapiens	276_SMAR	USA: WA	USA	None	None	2014-11-25	Serratia marcescens	Serratia marcescens	Method :: ABYSS v. 1.3.5	None	632034	5154648	108	Coverage :: 14x	Technology :: Illumina HiSeq	5163596	PLoS Genet. 11 (7); E1005413 (2015)	Roach;D.J.; Burton;J.N.; Lee;C.; Stackhouse;B.; Butler-Wu;S.M.; Cookson;B.T.; Shendure;J. and Salipante;S.J.	A Year of Infection in the Intensive Care Unit: Prospective Whole Genome Sequencing of Bacterial Clinical Isolates Reveals Cryptic Transmissions and Novel Microbiota	67	49	45	40	31	5163596	5147838	5104055	5078614	4971111	4637065	77	59.61	213464	90406	8	19
GCA_001063145.1_ASM106314v1_genomic	GCA_001063145.1_ASM106314v1_genomic	GCA_001063145.1_ASM106314v1_genomic.gbff	ASM106314v1	None	JVNC01000005	SAMN03197474	PRJNA267549	None	Roach et al; 2015	NCBI	Homo sapiens	Human	Homo sapiens	280_SMAR	USA: WA	USA	None	None	2014-11-25	Serratia marcescens	Serratia marcescens	Method :: ABYSS v. 1.3.5	None	632329	5112994	55	Coverage :: 17x	Technology :: Illumina HiSeq	5113427	PLoS Genet. 11 (7); E1005413 (2015)	Roach;D.J.; Burton;J.N.; Lee;C.; Stackhouse;B.; Butler-Wu;S.M.; Cookson;B.T.; Shendure;J. and Salipante;S.J.	A Year of Infection in the Intensive Care Unit: Prospective Whole Genome Sequencing of Bacterial Clinical Isolates Reveals Cryptic Transmissions and Novel Microbiota	52	47	41	37	30	5113427	5112267	5099091	5056972	4970621	4719040	53	59.77	212292	93591	8	18
GCA_001063175.1_ASM106317v1_genomic	GCA_001063175.1_ASM106317v1_genomic	GCA_001063175.1_ASM106317v1_genomic.gbff	ASM106317v1	None	JVMW01000002	SAMN03197480	PRJNA267549	None	Roach et al; 2015	NCBI	Homo sapiens	Human	Homo sapiens	286_SMAR	USA: WA	USA	None	None	2014-11-25	Serratia marcescens	Serratia marcescens	Method :: ABYSS v. 1.3.5	None	633037	5120174	49	Coverage :: 25x	Technology :: Illumina HiSeq	5120464	PLoS Genet. 11 (7); E1005413 (2015)	Roach;D.J.; Burton;J.N.; Lee;C.; Stackhouse;B.; Butler-Wu;S.M.; Cookson;B.T.; Shendure;J. and Salipante;S.J.	A Year of Infection in the Intensive Care Unit: Prospective Whole Genome Sequencing of Bacterial Clinical Isolates Reveals Cryptic Transmissions and Novel Microbiota	48	44	40	36	30	5120464	5120174	5108088	5085211	4998639	4782857	48	59.77	213464	104408	8	17
GCA_001063325.1_ASM106332v1_genomic	GCA_001063325.1_ASM106332v1_genomic	GCA_001063325.1_ASM106332v1_genomic.gbff	ASM106332v1	None	JVIF01000005	SAMN03197601	PRJNA267549	None	Roach et al; 2015	NCBI	Homo sapiens	Human	Homo sapiens	410_SMAR	USA: WA	USA	None	None	2014-11-25	Serratia marcescens	Serratia marcescens	Method :: ABYSS v. 1.3.5	None	412106	5201180	74	Coverage :: 11x	Technology :: Illumina HiSeq	5202811	PLoS Genet. 11 (7); E1005413 (2015)	Roach;D.J.; Burton;J.N.; Lee;C.; Stackhouse;B.; Butler-Wu;S.M.; Cookson;B.T.; Shendure;J. and Salipante;S.J.	A Year of Infection in the Intensive Care Unit: Prospective Whole Genome Sequencing of Bacterial Clinical Isolates Reveals Cryptic Transmissions and Novel Microbiota	68	57	54	43	34	5202811	5200518	5171883	5150353	4940481	4646477	69	59.47	159342	80641	10	23
GCA_001063375.1_ASM106337v1_genomic	GCA_001063375.1_ASM106337v1_genomic	GCA_001063375.1_ASM106337v1_genomic.gbff	ASM106337v1	None	JVHU01000003	SAMN03197612	PRJNA267549	None	Roach et al; 2015	NCBI	Homo sapiens	Human	Homo sapiens	420_SMAR	USA: WA	USA	None	None	2014-11-25	Serratia marcescens	Serratia marcescens	Method :: ABYSS v. 1.3.5	None	695743	5206041	37	Coverage :: 31x	Technology :: Illumina HiSeq	5206386	PLoS Genet. 11 (7); E1005413 (2015)	Roach;D.J.; Burton;J.N.; Lee;C.; Stackhouse;B.; Butler-Wu;S.M.; Cookson;B.T.; Shendure;J. and Salipante;S.J.	A Year of Infection in the Intensive Care Unit: Prospective Whole Genome Sequencing of Bacterial Clinical Isolates Reveals Cryptic Transmissions and Novel Microbiota	35	27	27	27	22	5206386	5205311	5184246	5184246	5184246	5006693	36	59.45	333662	176513	6	11
GCA_001064335.1_ASM106433v1_genomic	GCA_001064335.1_ASM106433v1_genomic	GCA_001064335.1_ASM106433v1_genomic.gbff	ASM106433v1	None	JVMV01000001	SAMN03197481	PRJNA267549	None	Roach et al; 2015	NCBI	Homo sapiens	Human	Homo sapiens	287_SMAR	USA: WA	USA	None	None	2014-11-25	Serratia marcescens	Serratia marcescens	Method :: ABYSS v. 1.3.5	None	632329	5122589	54	Coverage :: 35x	Technology :: Illumina HiSeq	5122819	PLoS Genet. 11 (7); E1005413 (2015)	Roach;D.J.; Burton;J.N.; Lee;C.; Stackhouse;B.; Butler-Wu;S.M.; Cookson;B.T.; Shendure;J. and Salipante;S.J.	A Year of Infection in the Intensive Care Unit: Prospective Whole Genome Sequencing of Bacterial Clinical Isolates Reveals Cryptic Transmissions and Novel Microbiota	52	44	39	35	31	5122819	5121917	5100335	5061555	4974982	4836088	53	59.77	213464	104408	8	17
GCA_001064345.1_ASM106434v1_genomic	GCA_001064345.1_ASM106434v1_genomic	GCA_001064345.1_ASM106434v1_genomic.gbff	ASM106434v1	None	JVMS01000005	SAMN03197484	PRJNA267549	None	Roach et al; 2015	NCBI	Homo sapiens	Human	Homo sapiens	290_SMAR	USA: WA	USA	None	None	2014-11-25	Serratia marcescens	Serratia marcescens	Method :: ABYSS v. 1.3.5	None	524819	5114332	61	Coverage :: 32x	Technology :: Illumina HiSeq	5115483	PLoS Genet. 11 (7); E1005413 (2015)	Roach;D.J.; Burton;J.N.; Lee;C.; Stackhouse;B.; Butler-Wu;S.M.; Cookson;B.T.; Shendure;J. and Salipante;S.J.	A Year of Infection in the Intensive Care Unit: Prospective Whole Genome Sequencing of Bacterial Clinical Isolates Reveals Cryptic Transmissions and Novel Microbiota	56	50	46	39	31	5115483	5113387	5098697	5074720	4941205	4676312	57	59.78	166358	93592	10	20
GCA_001064455.1_ASM106445v1_genomic	GCA_001064455.1_ASM106445v1_genomic	GCA_001064455.1_ASM106445v1_genomic.gbff	ASM106445v1	None	JVMB01000030	SAMN03197501	PRJNA267549	None	Roach et al; 2015	NCBI	Homo sapiens	Human	Homo sapiens	311_SMAR	USA: WA	USA	None	None	2014-11-25	Serratia marcescens	Serratia marcescens	Method :: ABYSS v. 1.3.5	None	222169	5087890	164	Coverage :: 10x	Technology :: Illumina HiSeq	5095396	PLoS Genet. 11 (7); E1005413 (2015)	Roach;D.J.; Burton;J.N.; Lee;C.; Stackhouse;B.; Butler-Wu;S.M.; Cookson;B.T.; Shendure;J. and Salipante;S.J.	A Year of Infection in the Intensive Care Unit: Prospective Whole Genome Sequencing of Bacterial Clinical Isolates Reveals Cryptic Transmissions and Novel Microbiota	133	98	83	56	38	5095396	5081696	4996464	4887977	4426745	3759574	141	59.82	84922	46893	20	40
GCA_001064715.1_ASM106471v1_genomic	GCA_001064715.1_ASM106471v1_genomic	GCA_001064715.1_ASM106471v1_genomic.gbff	ASM106471v1	None	JVJT01000006	SAMN03197561	PRJNA267549	None	Roach et al; 2015	NCBI	Homo sapiens	Human	Homo sapiens	370_SMAR	USA: WA	USA	None	None	2014-11-25	Serratia marcescens	Serratia marcescens	Method :: ABYSS v. 1.3.5	None	348405	5195702	52	Coverage :: 15x	Technology :: Illumina HiSeq	5196323	PLoS Genet. 11 (7); E1005413 (2015)	Roach;D.J.; Burton;J.N.; Lee;C.; Stackhouse;B.; Butler-Wu;S.M.; Cookson;B.T.; Shendure;J. and Salipante;S.J.	A Year of Infection in the Intensive Care Unit: Prospective Whole Genome Sequencing of Bacterial Clinical Isolates Reveals Cryptic Transmissions and Novel Microbiota	49	40	38	37	28	5196323	5194998	5174343	5160051	5138015	4803310	50	59.47	222018	128408	10	18
GCA_001064725.1_ASM106472v1_genomic	GCA_001064725.1_ASM106472v1_genomic	GCA_001064725.1_ASM106472v1_genomic.gbff	ASM106472v1	None	JVJP01000020	SAMN03197565	PRJNA267549	None	Roach et al; 2015	NCBI	Homo sapiens	Human	Homo sapiens	374_SMAR	USA: WA	USA	None	None	2014-11-25	Serratia marcescens	Serratia marcescens	Method :: ABYSS v. 1.3.5	None	328329	5180151	197	Coverage :: 11x	Technology :: Illumina HiSeq	5185093	PLoS Genet. 11 (7); E1005413 (2015)	Roach;D.J.; Burton;J.N.; Lee;C.; Stackhouse;B.; Butler-Wu;S.M.; Cookson;B.T.; Shendure;J. and Salipante;S.J.	A Year of Infection in the Intensive Care Unit: Prospective Whole Genome Sequencing of Bacterial Clinical Isolates Reveals Cryptic Transmissions and Novel Microbiota	177	136	108	64	27	5185093	5177125	5065826	4857040	4139123	2877268	181	59.48	64374	28355	23	55
GCA_001064835.1_ASM106483v1_genomic	GCA_001064835.1_ASM106483v1_genomic	GCA_001064835.1_ASM106483v1_genomic.gbff	ASM106483v1	None	JVIU01000001	SAMN03197586	PRJNA267549	None	Roach et al; 2015	NCBI	Homo sapiens	Human	Homo sapiens	395_SMAR	USA: WA	USA	None	None	2014-11-25	Serratia marcescens	Serratia marcescens	Method :: ABYSS v. 1.3.5	None	333170	5197921	79	Coverage :: 18x	Technology :: Illumina HiSeq	5199539	PLoS Genet. 11 (7); E1005413 (2015)	Roach;D.J.; Burton;J.N.; Lee;C.; Stackhouse;B.; Butler-Wu;S.M.; Cookson;B.T.; Shendure;J. and Salipante;S.J.	A Year of Infection in the Intensive Care Unit: Prospective Whole Genome Sequencing of Bacterial Clinical Isolates Reveals Cryptic Transmissions and Novel Microbiota	73	62	60	53	37	5199539	5197921	5168593	5153209	5037442	4443342	73	59.47	130011	69700	15	28
GCA_001064855.1_ASM106485v1_genomic	GCA_001064855.1_ASM106485v1_genomic	GCA_001064855.1_ASM106485v1_genomic.gbff	ASM106485v1	None	JVIS01000006	SAMN03197588	PRJNA267549	None	Roach et al; 2015	NCBI	Homo sapiens	Human	Homo sapiens	398_SMAR	USA: WA	USA	None	None	2014-11-25	Serratia marcescens	Serratia marcescens	Method :: ABYSS v. 1.3.5	None	388643	5197539	64	Coverage :: 28x	Technology :: Illumina HiSeq	5198466	PLoS Genet. 11 (7); E1005413 (2015)	Roach;D.J.; Burton;J.N.; Lee;C.; Stackhouse;B.; Butler-Wu;S.M.; Cookson;B.T.; Shendure;J. and Salipante;S.J.	A Year of Infection in the Intensive Care Unit: Prospective Whole Genome Sequencing of Bacterial Clinical Isolates Reveals Cryptic Transmissions and Novel Microbiota	59	49	45	42	35	5198466	5195992	5171714	5138430	5086050	4826035	61	59.47	170568	92545	12	22
GCA_001064975.1_ASM106497v1_genomic	GCA_001064975.1_ASM106497v1_genomic	GCA_001064975.1_ASM106497v1_genomic.gbff	ASM106497v1	None	JVGM01000004	SAMN03197646	PRJNA267549	None	Roach et al; 2015	NCBI	Homo sapiens	Human	Homo sapiens	454_SMAR	USA: WA	USA	None	None	2014-11-25	Serratia marcescens	Serratia marcescens	Method :: ABYSS v. 1.3.5	None	918444	5208984	33	Coverage :: 17x	Technology :: Illumina HiSeq	5209606	PLoS Genet. 11 (7); E1005413 (2015)	Roach;D.J.; Burton;J.N.; Lee;C.; Stackhouse;B.; Butler-Wu;S.M.; Cookson;B.T.; Shendure;J. and Salipante;S.J.	A Year of Infection in the Intensive Care Unit: Prospective Whole Genome Sequencing of Bacterial Clinical Isolates Reveals Cryptic Transmissions and Novel Microbiota	31	25	24	24	19	5209606	5208984	5193244	5186796	5186796	5009302	31	59.45	333662	176724	5	10
GCA_001065325.1_ASM106532v1_genomic	GCA_001065325.1_ASM106532v1_genomic	GCA_001065325.1_ASM106532v1_genomic.gbff	ASM106532v1	None	JVDI01000030	SAMN03197728	PRJNA267549	None	Roach et al; 2015	NCBI	Homo sapiens	Human	Homo sapiens	532_SMAR	USA: WA	USA	None	None	2014-11-25	Serratia marcescens	Serratia marcescens	Method :: ABYSS v. 1.3.5	None	377770	5093733	89	Coverage :: 21x	Technology :: Illumina HiSeq	5099230	PLoS Genet. 11 (7); E1005413 (2015)	Roach;D.J.; Burton;J.N.; Lee;C.; Stackhouse;B.; Butler-Wu;S.M.; Cookson;B.T.; Shendure;J. and Salipante;S.J.	A Year of Infection in the Intensive Care Unit: Prospective Whole Genome Sequencing of Bacterial Clinical Isolates Reveals Cryptic Transmissions and Novel Microbiota	69	56	51	42	28	5099230	5092289	5061065	5022800	4872772	4351972	71	59.72	168377	79647	10	20
GCA_001065405.1_ASM106540v1_genomic	GCA_001065405.1_ASM106540v1_genomic	GCA_001065405.1_ASM106540v1_genomic.gbff	ASM106540v1	None	JVCS01000005	SAMN03197744	PRJNA267549	None	Roach et al; 2015	NCBI	Homo sapiens	Human	Homo sapiens	546_SSON	USA: WA	USA	None	None	2014-11-25	Serratia marcescens subsp. marcescens	Serratia marcescens	Method :: ABYSS v. 1.3.5	None	330312	5100749	83	Coverage :: 17x	Technology :: Illumina HiSeq	5102477	PLoS Genet. 11 (7); E1005413 (2015)	Roach;D.J.; Burton;J.N.; Lee;C.; Stackhouse;B.; Butler-Wu;S.M.; Cookson;B.T.; Shendure;J. and Salipante;S.J.	A Year of Infection in the Intensive Care Unit: Prospective Whole Genome Sequencing of Bacterial Clinical Isolates Reveals Cryptic Transmissions and Novel Microbiota	76	60	56	48	33	5102477	5099602	5054229	5025716	4879785	4284695	78	59.45	134625	70384	13	26
GCA_001065935.1_ASM106593v1_genomic	GCA_001065935.1_ASM106593v1_genomic	GCA_001065935.1_ASM106593v1_genomic.gbff	ASM106593v1	None	JUXF01000031	SAMN03197887	PRJNA267549	None	Roach et al; 2015	NCBI	Homo sapiens	Human	Homo sapiens	684_SMAR	USA: WA	USA	None	None	2014-11-25	Serratia marcescens	Serratia marcescens	Method :: ABYSS v. 1.3.5	None	166790	5455186	239	Coverage :: 20x	Technology :: Illumina HiSeq	5472637	PLoS Genet. 11 (7); E1005413 (2015)	Roach;D.J.; Burton;J.N.; Lee;C.; Stackhouse;B.; Butler-Wu;S.M.; Cookson;B.T.; Shendure;J. and Salipante;S.J.	A Year of Infection in the Intensive Care Unit: Prospective Whole Genome Sequencing of Bacterial Clinical Isolates Reveals Cryptic Transmissions and Novel Microbiota	169	115	97	69	42	5472637	5444980	5322059	5188124	4732271	3721591	183	59.01	72920	42173	26	51
GCA_001066945.1_ASM106694v1_genomic	GCA_001066945.1_ASM106694v1_genomic	GCA_001066945.1_ASM106694v1_genomic.gbff	ASM106694v1	None	JUWR01000037	SAMN03197901	PRJNA267549	None	Roach et al; 2015	NCBI	Homo sapiens	Human	Homo sapiens	698_SMAR	USA: WA	USA	None	None	2014-11-25	Serratia marcescens	Serratia marcescens	Method :: ABYSS v. 1.3.5	None	192357	5202997	193	Coverage :: 37x	Technology :: Illumina HiSeq	5213052	PLoS Genet. 11 (7); E1005413 (2015)	Roach;D.J.; Burton;J.N.; Lee;C.; Stackhouse;B.; Butler-Wu;S.M.; Cookson;B.T.; Shendure;J. and Salipante;S.J.	A Year of Infection in the Intensive Care Unit: Prospective Whole Genome Sequencing of Bacterial Clinical Isolates Reveals Cryptic Transmissions and Novel Microbiota	140	108	93	69	37	5213052	5188521	5107382	4993847	4593756	3405344	161	60	68508	44500	24	48
GCA_001067015.1_ASM106701v1_genomic	GCA_001067015.1_ASM106701v1_genomic	GCA_001067015.1_ASM106701v1_genomic.gbff	ASM106701v1	None	JUWH01000033	SAMN03197911	PRJNA267549	None	Roach et al; 2015	NCBI	Homo sapiens	Human	Homo sapiens	706_SMAR	USA: WA	USA	None	None	2014-11-25	Serratia marcescens	Serratia marcescens	Method :: ABYSS v. 1.3.5	None	278469	5097525	125	Coverage :: 25x	Technology :: Illumina HiSeq	5106204	PLoS Genet. 11 (7); E1005413 (2015)	Roach;D.J.; Burton;J.N.; Lee;C.; Stackhouse;B.; Butler-Wu;S.M.; Cookson;B.T.; Shendure;J. and Salipante;S.J.	A Year of Infection in the Intensive Care Unit: Prospective Whole Genome Sequencing of Bacterial Clinical Isolates Reveals Cryptic Transmissions and Novel Microbiota	91	72	66	53	36	5106204	5093015	5053188	5009859	4801351	4216605	98	60.17	105296	65681	16	30
GCA_001067375.1_ASM106737v1_genomic	GCA_001067375.1_ASM106737v1_genomic	GCA_001067375.1_ASM106737v1_genomic.gbff	ASM106737v1	None	JUSU01000013	SAMN03198002	PRJNA267549	None	Roach et al; 2015	NCBI	Homo sapiens	Human	Homo sapiens	790_SMAR	USA: WA	USA	None	None	2014-11-25	Serratia marcescens	Serratia marcescens	Method :: ABYSS v. 1.3.5	None	299841	5683500	159	Coverage :: 18x	Technology :: Illumina HiSeq	5687133	PLoS Genet. 11 (7); E1005413 (2015)	Roach;D.J.; Burton;J.N.; Lee;C.; Stackhouse;B.; Butler-Wu;S.M.; Cookson;B.T.; Shendure;J. and Salipante;S.J.	A Year of Infection in the Intensive Care Unit: Prospective Whole Genome Sequencing of Bacterial Clinical Isolates Reveals Cryptic Transmissions and Novel Microbiota	138	98	81	60	34	5687133	5678011	5588300	5464421	5079487	4203790	147	59.31	119776	44491	15	36
[truncated: 397 more rows]
[truncated: 39 more columns]
